# Supplementary material for: SMRT and Illumina RNA Sequencing and Characterization of a Key NAC Gene LoNAC29 during the Flower Senescence in Lilium oriental ‘Siberia’
Source: Genes (Basel). 2021 Jun 6;12(6):869. doi: 10.3390/genes12060869 (PMC8227295; doi:10.3390/genes12060869)
Supplement: Supplementary file 1 [file genes-12-00869-s001.zip]

Archive with 26 entries (25 files):
- Supplementary data/
- Supplementary data/Figure. S1 Different opening stages of Lilium 'Orange Matrix'.tif
- Supplementary data/Figure. S10 Phylogenetic tree of LoNAC29.tif
- Supplementary data/Figure. S2 Functional annotation.tif
- Supplementary data/Figure. S3 Analysis of DEG genes.tif
- Supplementary data/Figure. S4 Subcluster analysis of differentially expressed genes.tif
- Supplementary data/Figure. S5 Content of chlorophyll during flower opening.tif
- Supplementary data/Figure. S6 Expression of SAG in different organs.tif
- Supplementary data/Figure. S7 Expression of SAG in mature leaf and senescent leaf.tif
- Supplementary data/Figure. S8 Phylogenetic tree of LoSAG39.tif
- Supplementary data/Figure. S9 Expression of NAC2 and NAC4 in S1-S4 of lily 'Orange Matrix'and ABA treated lily 'Siberia'.tif
- Supplementary data/Table S1 Primers.xlsx
- Supplementary data/Table S10 TF co-expressed with chlorophyll metablism related genes.xlsx
- Supplementary data/Table S11 Down regulated DEG_KEGG_pathway_enrichment in S1 vs S2 & S1 vs S3.xlsx
- Supplementary data/Table S12 Terpenoid biosynthesis related genes.xlsx
- Supplementary data/Table S13 TF co-expressed with terpenoid biosynthesis related genes.xlsx
- Supplementary data/Table S14 Senescence associated genes.xlsx
- Supplementary data/Table S15 Comparison of published lily transcriptome with SMRT and Illumina RNA Sequencing in this study.xlsx
- Supplementary data/Table S2 Statistics of original SMRT sequencing data.xlsx
- Supplementary data/Table S3 Annotation of 73,218 non-redundant transcripts.xlsx
- Supplementary data/Table S4 Gene lists in cogent analysis.xlsx
- Supplementary data/Table S5 Analysis of differentially expressed genes.xlsx
- Supplementary data/Table S6 Analysis of transcription factors.xlsx
- Supplementary data/Table S7 Homolog genes in lily (Lilium oriental í«Siberiaí») of published senescence-associated transcription factors.xlsx
- Supplementary data/Table S8 Up regulated DEG_KEGG_pathway_enrichment in S1 vs S2 & S1 vs S3 & S1 vs S4.xlsx
- Supplementary data/Table S9 Chlorophyll metablism and pohtosynthesis related genes.xlsx
