# Supplementary material for: SMRT and Illumina RNA Sequencing and Characterization of a Key NAC Gene LoNAC29 during the Flower Senescence in Lilium oriental ‘Siberia’
Source: Genes (Basel). 2021 Jun 6;12(6):869. doi: 10.3390/genes12060869 (PMC8227295; doi:10.3390/genes12060869)
Supplement: Supplementary file 1 [file genes-12-00869-s001.zip › Supplementary data/Table S1 Primers.xlsx]

## Sheet: Sheet1
Primer name	sequence(5'to3')	notes
NAC-1 qRT up	ACAGGTTCGGGTTACTGGAAG	For qRT-PCR analysis
NAC-1 qRT low	CTCTTGGGCTGCTTTTTCAG
NAC-2 qRT up	AGCGGATACCTACCTGAAGCG
NAC-2 qRT low	GGTTCAGTGAAGCCCAAAGTG
NAC-3 qRT up	GTGCTACTTCTTCTGTGCGAATG
NAC-3 qRT low	CAGAACAATTACCCTCCAACCTG
NAC-4 qRT up	ACAACGATGACGATGTAGGAATG
NAC-4 qRT low	GAAGAGGCTCATGGTCTAGCAC
NAC-5 qRT up	GGTTTCAGATTCCACCCTACTG
NAC-5 qRT low	ACTCTGTTGCCCTATTCGTCC
NAC-6 qRT up	AGTCTACGGCTGGACGAGTGG
NAC-6 qRT low	TGAGGCAACGGTACTGCTGC
NAC-7 qRT up	TCTCCCTCTTTCCTCTTCTGG
NAC-8 qRT up	CACTACCTCGCCATCAAGGTC
NAC-8 qRT low	CGTCCTCAGACCAGTCGGATA
NAC-9 qRT up	CAAACCAGTCAAGAATGCTGAGTG
NAC-9 qRT low	CAAAAAGTCTATCCAGTTGCTTCAGTAG
NAC-10 qRT up	TAACCGTGCGACAATGTCAGG
NAC-10 qRT low	GTTGTGGCTTTGCTCTTGTAGAATAC
NAC-11 qRT up	GATGATTGGGTATTGTGCCG
NAC-11 qRT low	CATTCTCTATGTCCGATTCTTGTG
NAC-12 qRT up	GGGCAGCTGGATCTGGTTAC
NAC-12 qRT low	TGCCTTGCCCGCATAGAA
SAG1 qRT up	AAGAGGGACTCTGTGGCATTG
SAG1 qRT low	TAAGCAAGCACGAAGGAAGC
SAG2 qRT up	TTCATGTATGAGAATTTTACAGCCG
SAG2 qRT low	GTTCCTGTATACGGATAGTTTGCTT
SAG3 qRT up	ATAGGCTACTAATAAAGTCAAGTTC
SAG3 qRT low	CTAATCTGCATCATGTATGGGACAG
SAG4 qRT up	TTACTTCTCTCCTTAGTTCCTGTTC
SAG4 qRT low	TACGCATTCCAGTTCTACTCGGATA
SAG5 qRT up	CTTACTTCTCTCCTTAGTTCCTGTT
SAG5 qRT low	AGAGCGGCTACATAAGAATGAAGAG
SAG6 qRT up	CACGCTTGTCCTTGATTCCTCT
SAG6 qRT low	ATGCATACCCTTATGCGGAGG
SAG7 qRT up	GAATGCCCAACAACATCCACA
SAG7 qRT low	AATTCGCAGACCTGACAAACG
SAG8 qRT up	TTCTCTCCTTAGTTCCTGTTCG
SAG8 qRT low	TCTGTGGCAATTGAAGCAAGT
SAG9 qRT up	GGTTCATACGACCCAGAGCG
SAG9 qRT low	GATAGCCTTTGGAGCCTCTACG
SAG10 qRT up	GCATCCCTAATCTTACTCCACCTTG
SAG10 qRT low	GCACTGGCAGACTACTACGGG
SAG11qRT up	GAAATAATCATCGGATAGGGT
SAG11qRT low	AATCTGCATCATGTATGGGAC
LoActin qRT up	GGTTGGGATGGGTCAGAAAG
LoActin qRT low	TGTACGACCACTGGCATACAGG
SAG39 ORF up	ATGGCATCTCTCAAAATTTCTATCTTG	For cloning of full length and Super1300 vector construction
SAG39 ORF low	AGCAGTTGGGTATGATGCCATC
NAC29 ORF up	ATGACCATGTCCAACCTGATTG
NAC29 ORF low	GTGAAGCCCAAAGTGTGAGTTC
SAG39 ORF up(+Hind III)	GCGAAGCTTATGGCATCTCTCAAAATTTCTATCTTG
SAG39 ORF low(+Spe I)	GCGACTAGTAGCAGTTGGGTATGATGCCATC
NAC29 ORF up(+Hind III)	GCGAAGCTTATGACCATGTCCAACCTGATTG
NAC29 ORF low(+Spe I)	GCGACTAGTGTGAAGCCCAAAGTGTGAGTTC
SAG39 low1	CACCCTTTACCCTCCAGTCG	For promoter cloning and vector construction
SAG39 low2	GTAAAATTCTCATACATGAAGACGC
SAG39 low3	CCAGCTTGTACTTGTGGTCACC
SAG39 low4	CTTGTACACGCGCCCATACTG
SAG39 low5	GATTCAACTGCAAGAACAAAGATG
SAG39 low6	TGAGAGATGCCATGTTGCTTTG
SAG39 up3	CCAAAAACCTCTTCTACAAAGCAAC
SAG39 up6	ACTTACACAAATGAAGTGCAAGGAG
pSAG39 up (+Hind III)	GCGAAGCTTCTACTTATGACACAAAAAAAAAG
pSAG39 low (+BamH I)	TATGGATCCGTTGCTTTGTAGAAGAGGGATTTTG
