# Supplementary material for: SMRT and Illumina RNA Sequencing and Characterization of a Key NAC Gene LoNAC29 during the Flower Senescence in Lilium oriental ‘Siberia’
Source: Genes (Basel). 2021 Jun 6;12(6):869. doi: 10.3390/genes12060869 (PMC8227295; doi:10.3390/genes12060869)
Supplement: Supplementary file 1 [file genes-12-00869-s001.zip › Supplementary data/Table S10 TF co-expressed with chlorophyll metablism related genes.xlsx]

## Sheet: Sheet1
geneid	genelen	lily_S11_readcount	lily_S12_readcount	lily_S13_readcount	lily_S21_readcount	lily_S22_readcount	lily_S23_readcount	lily_S31_readcount	lily_S32_readcount	lily_S33_readcount	lily_S41_readcount	lily_S42_readcount	lily_S43_readcount	{nr}	{SwissProt}	{KEGG}	{KOG}	{GO}	{nt}	{pfam}
i1_HQ_lily14_c82337/f6p0/1677	1677	4102.91	5780.91	3114.32	540.97	827.71	435.94	90.76	449.71	537.68	8	8.94	7.48	{XP_010915589.1; PREDICTED: transcription factor PCF5-like [Elaeis guineensis]}	{sp|Q9MAH8|TCP3_ARATH; Transcription factor TCP3 OS=Arabidopsis thaliana OX=3702 GN=TCP3 PE=1 SV=1}	{egu:105040653; - - - - -}	{NA}	{NA}	{XM_017841803.1; PREDICTED: Phoenix dactylifera transcription factor PCF5-like (LOC103703014), transcript variant X4, mRNA}	{NA}
i2_LQ_lily14_c20561/f1p0/2943	2943	630.42	606.73	742.58	301.87	144.44	255.41	0	164.52	73.68	0	0	12.72	{XP_008813049.1; PREDICTED: auxin response factor 12-like isoform X1 [Phoenix dactylifera]}	{sp|Q2QM84|ARFY_ORYSJ; Auxin response factor 25 OS=Oryza sativa subsp. japonica OX=39947 GN=ARF25 PE=2 SV=1}	{pda:103723789; - - - - -}	{NA}	{GO:0005634; nucleus; cellular_component GO:0005515; protein binding; molecular_function GO:0009725; response to hormone stimulus; biological_process GO:0003677; DNA binding; molecular_function GO:0006355; regulation of transcription, DNA-dependent; biological_process}	{XM_017845264.1; PREDICTED: Phoenix dactylifera auxin response factor 12-like (LOC103717500), transcript variant X5, mRNA}	{PF02362:B3 DNA binding domain PF00564:PB1 domain PF06507:Auxin response factor}
i2_LQ_lily14_c33289/f1p0/2076	2076	539	591	615	113	178	136	95	131	437	24	51	25	{XP_010907185.1; PREDICTED: zinc finger CCCH domain-containing protein 18 isoform X2 [Elaeis guineensis]}	{sp|Q9SJ41|C3H18_ARATH; Zinc finger CCCH domain-containing protein 18 OS=Arabidopsis thaliana OX=3702 GN=At2g05160 PE=2 SV=1}	{nnu:104594206; - - - - -}	{NA}	{GO:0003676; nucleic acid binding; molecular_function GO:0046872; metal ion binding; molecular_function GO:0003723; RNA binding; molecular_function}	{NA}	{PF00076:RNA recognition motif. (a.k.a. RRM, RBD, or RNP domain) PF00658:Poly-adenylate binding protein, unique domain PF00642:Zinc finger C-x8-C-x5-C-x3-H type (and similar)}
i1_LQ_lily14_c13776/f1p1/1221	1223	1176.28	1431.88	1290.23	325.24	273.11	474.56	42.73	167.86	176.73	2	1	0	{XP_010919940.2; PREDICTED: transcription factor bHLH71-like isoform X2 [Elaeis guineensis]}	{sp|Q9SK91|BH094_ARATH; Transcription factor bHLH94 OS=Arabidopsis thaliana OX=3702 GN=BHLH94 PE=1 SV=2}	{pda:103704696; - - - - -}	{NA}	{GO:0046983; protein dimerization activity; molecular_function}	{XM_008798060.2; PREDICTED: Phoenix dactylifera transcription factor bHLH71-like (LOC103711782), mRNA}	{PF00010:Helix-loop-helix DNA-binding domain}
i1_LQ_lily14_c28166/f1p1/1114	1114	988.46	1136.5	1048.74	159.95	214.21	239.82	58.6	121.73	93.37	4.96	10.78	4.44	{XP_010940651.1; PREDICTED: auxin-responsive protein IAA10-like [Elaeis guineensis]}	{sp|Q38831|IAA13_ARATH; Auxin-responsive protein IAA13 OS=Arabidopsis thaliana OX=3702 GN=IAA13 PE=1 SV=2}	{pda:103706989; K14484 IAA auxin-responsive protein IAA - ko04075; Environmental Information Processing; Signal transduction; Plant hormone signal transduction}	{NA}	{GO:0005515; protein binding; molecular_function}	{XM_017381575.1; PREDICTED: Daucus carota subsp. sativus auxin-responsive protein IAA27-like (LOC108210264), mRNA}	{PF00564:PB1 domain}
i0_LQ_lily14_c4469/f1p1/675	675	327	314	380	118	133	78	159	83	126	14	40	34	{XP_008790714.1; PREDICTED: zinc finger protein CONSTANS-LIKE 14-like [Phoenix dactylifera]}	{sp|Q9C7E8|COL15_ARATH; Zinc finger protein CONSTANS-LIKE 15 OS=Arabidopsis thaliana OX=3702 GN=COL15 PE=1 SV=1}	{pda:103707824; - - - - -}	{NA}	{GO:0005515; protein binding; molecular_function}	{NA}	{PF06203:CCT motif}
i2_HQ_lily14_c53633/f29p0/2272	2272	5182.94	3956.67	8125.17	3038.49	1498.21	6202.53	470.15	1828.32	763.45	5	2.85	14.16	{XP_010943352.1; PREDICTED: transcription factor bHLH49 isoform X1 [Elaeis guineensis]}	{sp|Q9CAA9|BH049_ARATH; Transcription factor bHLH49 OS=Arabidopsis thaliana OX=3702 GN=BHLH49 PE=1 SV=1}	{pda:103706599; - - - - -}	{NA}	{GO:0046983; protein dimerization activity; molecular_function}	{XM_008799363.1; PREDICTED: Phoenix dactylifera transcription factor bHLH49-like (LOC103712747), transcript variant X1, mRNA}	{PF00010:Helix-loop-helix DNA-binding domain}
i0_LQ_lily14_c37257/f1p30/588	588	720	402	1129	76	44	202	13	29	42	0	0	0	{XP_008810975.1; PREDICTED: transcription factor TCP7-like [Phoenix dactylifera]}	{NA}	{pda:103722268; - - - - -}	{NA}	{NA}	{NA}	{NA}
i1_HQ_lily14_c79345/f5p0/1113	1112	1735.81	1544.64	1726.71	851.75	486.02	1448.41	148.92	324.73	390.83	26.56	31.75	40.14	{XP_008797128.1; PREDICTED: homeobox-leucine zipper protein HOX21 [Phoenix dactylifera]}	{sp|Q8LC03|ATB13_ARATH; Homeobox-leucine zipper protein ATHB-13 OS=Arabidopsis thaliana OX=3702 GN=ATHB-13 PE=2 SV=2}	{egu:105041709; K09338 HD-ZIP homeobox-leucine zipper protein - -}	{At1g69780; KOG0483 Transcription factor HEX, contains HOX and HALZ domains K Transcription ;}	{GO:0048309; endoplasmic reticulum inheritance; biological_process GO:0007049; cell cycle; biological_process GO:0051028; mRNA transport; biological_process GO:0006260; DNA replication; biological_process GO:0003677; DNA binding; molecular_function GO:0043565; sequence-specific DNA binding; molecular_function GO:0006355; regulation of transcription, DNA-dependent; biological_process GO:0003700; s…	{XM_010941245.2; PREDICTED: Elaeis guineensis homeobox-leucine zipper protein ATHB-13-like (LOC105058351), mRNA}	{PF05920:Homeobox KN domain PF04977:Septum formation initiator PF02183:Homeobox associated leucine zipper PF00046:Homeobox domain PF06156:Protein of unknown function (DUF972) PF17078:SWI5-dependent HO expression protein 3}
i1_LQ_lily14_c23026/f1p3/1586	1585	1890.92	1467.32	1748.33	620.85	300.68	841.53	43.05	227.37	117.97	3	12.24	31.54	{XP_008805201.1; PREDICTED: GATA transcription factor 4-like [Phoenix dactylifera]}	{sp|Q9SV30|GATA8_ARATH; GATA transcription factor 8 OS=Arabidopsis thaliana OX=3702 GN=GATA8 PE=2 SV=1}	{pda:103719776; - - - - -}	{At3g54810; KOG1601 GATA-4/5/6 transcription factors K Transcription ;}	{GO:0008270; zinc ion binding; molecular_function GO:0043565; sequence-specific DNA binding; molecular_function GO:0006355; regulation of transcription, DNA-dependent; biological_process GO:0003700; sequence-specific DNA binding transcription factor activity; molecular_function}	{XM_007009792.2; PREDICTED: Theobroma cacao GATA transcription factor 8 (LOC18586408), transcript variant X2, mRNA}	{PF00320:GATA zinc finger}
i0_LQ_lily14_c22056/f1p50/890	880	739.92	610.69	679.04	133.45	99.03	163.8	11.01	51.36	50.7	1	0	4	{XP_008793377.1; PREDICTED: zinc finger CCCH domain-containing protein 53-like isoform X3 [Phoenix dactylifera]}	{NA}	{egu:105044894; - - - - -}	{NA}	{NA}	{NA}	{NA}
i1_LQ_lily14_c22605/f1p0/1464	1407	392.53	295.22	521.33	53.95	43.17	122.54	39.16	25.55	49.01	2.19	1.28	14.73	{XP_010919684.2; PREDICTED: B3 domain-containing protein Os03g0212300-like isoform X2 [Elaeis guineensis]}	{sp|Q10Q26|Y3123_ORYSJ; B3 domain-containing protein Os03g0212300 OS=Oryza sativa subsp. japonica OX=39947 GN=Os03g0212300 PE=2 SV=1}	{egu:105039125; - - - - -}	{NA}	{GO:0003677; DNA binding; molecular_function}	{NA}	{PF02362:B3 DNA binding domain}
i0_LQ_lily14_c10685/f1p0/942	941	150	124	246	35	29	74	12	4	17	0	1	6	{XP_019710981.1; PREDICTED: WUSCHEL-related homeobox 8 isoform X3 [Elaeis guineensis]}	{sp|Q5QMM3|WOX8_ORYSJ; WUSCHEL-related homeobox 8 OS=Oryza sativa subsp. japonica OX=39947 GN=WOX8 PE=2 SV=1}	{pda:103701108; - - - - -}	{NA}	{GO:0006355; regulation of transcription, DNA-dependent; biological_process GO:0003677; DNA binding; molecular_function}	{NA}	{PF05920:Homeobox KN domain PF00046:Homeobox domain}
i2_LQ_lily14_c27774/f1p3/2813	2813	393.57	628.5	269.02	148.64	1.72	171.76	21.86	0	76.95	6.86	0	10.66	{XP_008809806.1; PREDICTED: DELLA protein SLR1 [Phoenix dactylifera]}	{sp|Q2TN88|SLR1_ORYSI; DELLA protein SLR1 OS=Oryza sativa subsp. indica OX=39946 GN=SLR1 PE=3 SV=2}	{egu:105041307; K14494 DELLA DELLA protein - ko04075; Environmental Information Processing; Signal transduction; Plant hormone signal transduction}	{NA}	{NA}	{NA}	{NA}
i2_LQ_lily14_c6522/f1p0/2550	2550	1663.23	1189.89	1692.76	368.56	116.19	580.11	89.11	175.54	106.57	8.91	24.44	18.43	{XP_010922861.1; PREDICTED: zinc finger CCCH domain-containing protein 53-like isoform X1 [Elaeis guineensis]}	{sp|Q0D3J9|C3H53_ORYSJ; Zinc finger CCCH domain-containing protein 53 OS=Oryza sativa subsp. japonica OX=39947 GN=Os07g0682400 PE=2 SV=1}	{egu:105046065; - - - - -}	{NA}	{GO:0003676; nucleic acid binding; molecular_function GO:0046872; metal ion binding; molecular_function}	{NA}	{PF00642:Zinc finger C-x8-C-x5-C-x3-H type (and similar) PF00076:RNA recognition motif. (a.k.a. RRM, RBD, or RNP domain)}
i1_LQ_lily14_c62647/f1p1/1162	1162	823.88	857.55	601.05	335.37	308.63	342.77	50.9	210.45	153.85	107.8	130.2	84.07	{XP_010934031.1; PREDICTED: B3 domain-containing protein Os02g0683500 [Elaeis guineensis]}	{sp|Q8LMR9|Y3209_ORYSJ; B3 domain-containing protein Os03g0120900 OS=Oryza sativa subsp. japonica OX=39947 GN=Os03g0120900 PE=2 SV=1}	{pda:103702894; - - - - -}	{NA}	{GO:0003677; DNA binding; molecular_function}	{XM_004976535.2; PREDICTED: Setaria italica B3 domain-containing protein Os02g0683500 (LOC101765487), mRNA}	{PF02362:B3 DNA binding domain}
i1_LQ_lily14_c3634/f1p0/1347	1347	1027.97	1231.75	1317.08	79	61	83	97	101	70	75	55	95	{XP_010907586.1; PREDICTED: transcription factor TGAL5-like isoform X2 [Elaeis guineensis]}	{sp|O49067|LG2_MAIZE; Transcription factor LG2 OS=Zea mays OX=4577 GN=LG2 PE=2 SV=1}	{pda:103705788; K14431 TGA transcription factor TGA - ko04075; Environmental Information Processing; Signal transduction; Plant hormone signal transduction}	{NA}	{GO:0003677; DNA binding; molecular_function GO:0003700; sequence-specific DNA binding transcription factor activity; molecular_function GO:0006355; regulation of transcription, DNA-dependent; biological_process GO:0043565; sequence-specific DNA binding; molecular_function GO:0006351; transcription, DNA-dependent; biological_process GO:0005634; nucleus; cellular_component}	{XM_017841817.1; PREDICTED: Phoenix dactylifera transcription factor TGA2-like (LOC103703223), mRNA}	{PF00170:bZIP transcription factor PF14144:Seed dormancy control PF07716:Basic region leucine zipper PF03131:bZIP Maf transcription factor}
i2_HQ_lily14_c13152/f2p13/2227	2227	823.62	876.28	676.32	255.76	153.02	305.04	131.08	139.99	270.39	0	0	20.5	{XP_008809806.1; PREDICTED: DELLA protein SLR1 [Phoenix dactylifera]}	{sp|Q2TN88|SLR1_ORYSI; DELLA protein SLR1 OS=Oryza sativa subsp. indica OX=39946 GN=SLR1 PE=3 SV=2}	{egu:105041307; K14494 DELLA DELLA protein - ko04075; Environmental Information Processing; Signal transduction; Plant hormone signal transduction}	{NA}	{NA}	{NA}	{NA}
i3_LQ_lily14_c45707/f1p0/3077	3077	12569.4	11271.3	11736.9	6237.16	4754.23	7852.62	31.63	3366.66	363.89	0	6.01	6.35	{BAB40790.1; LhMyb [Lilium hybrid division I]}	{sp|P81391|MYB05_ANTMA; Myb-related protein 305 OS=Antirrhinum majus OX=4151 GN=MYB305 PE=2 SV=1}	{egu:105048234; K09422 MYBP myb proto-oncogene protein, plant - -}	{At3g27810; KOG0048 Transcription factor, Myb superfamily K Transcription ;}	{NA}	{AB058642.1; Lilium hybrid division I LhMyb mRNA, complete cds}	{NA}
i1_LQ_lily14_c8682/f1p0/1718	1719	3825.3	5460.69	2637.75	499.56	808.52	421.06	180.24	354.95	475.68	0	4.06	9.52	{XP_010915589.1; PREDICTED: transcription factor PCF5-like [Elaeis guineensis]}	{sp|Q9MAH8|TCP3_ARATH; Transcription factor TCP3 OS=Arabidopsis thaliana OX=3702 GN=TCP3 PE=1 SV=1}	{egu:105040653; - - - - -}	{NA}	{NA}	{XM_017841803.1; PREDICTED: Phoenix dactylifera transcription factor PCF5-like (LOC103703014), transcript variant X4, mRNA}	{NA}
i0_LQ_lily14_c44269/f1p0/491	491	58	76	45	3	14	23	7	17	0	0	0	0	{XP_008794022.1; PREDICTED: BEL1-like homeodomain protein 11 [Phoenix dactylifera]}	{sp|Q1PFD1|BLH11_ARATH; BEL1-like homeodomain protein 11 OS=Arabidopsis thaliana OX=3702 GN=BLH11 PE=2 SV=1}	{egu:105053249; - - - - -}	{At1g19700; KOG0773 Transcription factor MEIS1 and related HOX domain proteins K Transcription ;}	{GO:0003677; DNA binding; molecular_function GO:0006355; regulation of transcription, DNA-dependent; biological_process}	{NA}	{PF00046:Homeobox domain PF05920:Homeobox KN domain}
i1_HQ_lily14_c55573/f2p1/1107	1108	1719	1924	1954	272	442	258	74	110	400	134	165	706	{BAU68653.1; R2R3-MYB transcriptional factor, partial [Lilium hybrid division I]}	{sp|Q9SN78|MYB94_ARATH; Transcription factor MYB94 OS=Arabidopsis thaliana OX=3702 GN=MYB94 PE=1 SV=1}	{pda:103709082; K09422 MYBP myb proto-oncogene protein, plant - -}	{At1g08810; KOG0048 Transcription factor, Myb superfamily K Transcription ;}	{GO:0006338; chromatin remodeling; biological_process GO:0003676; nucleic acid binding; molecular_function GO:0005634; nucleus; cellular_component GO:0005524; ATP binding; molecular_function GO:0016818; hydrolase activity, acting on acid anhydrides, in phosphorus-containing anhydrides; molecular_function}	{LC133585.1; Lilium hybrid division I LhMYB7 mRNA for R2R3-MYB transcriptional factor, partial cds}	{PF09111:SLIDE}
i0_LQ_lily14_c19045/f1p1/903	903	357.26	262.82	519.01	123.77	143.93	193.04	28.03	116.1	34.01	65.88	61.68	51.87	{XP_010941167.1; PREDICTED: MADS-box protein SOC1 isoform X1 [Elaeis guineensis]}	{sp|Q9XJ60|MAD50_ORYSJ; MADS-box transcription factor 50 OS=Oryza sativa subsp. japonica OX=39947 GN=MADS50 PE=2 SV=1}	{egu:105043288; - - - - -}	{At2g45660; KOG0014 MADS box transcription factor K Transcription ;}	{GO:0009271; phage shock; biological_process GO:0046983; protein dimerization activity; molecular_function GO:0003700; sequence-specific DNA binding transcription factor activity; molecular_function GO:0006355; regulation of transcription, DNA-dependent; biological_process GO:0003677; DNA binding; molecular_function GO:0005634; nucleus; cellular_component}	{KP241074.1; Apostasia odorata MADS4 (MADS4) gene, complete cds}	{PF00319:SRF-type transcription factor (DNA-binding and dimerisation domain) PF01486:K-box region PF06667:Phage shock protein B}
i1_HQ_lily14_c35121/f5p1/1439	1439	931	1069	1365	229	244	208	151	159	89	65	125	281	{XP_010922322.1; PREDICTED: transcription factor AS1-like [Elaeis guineensis]}	{sp|O80931|AS1_ARATH; Transcription factor AS1 OS=Arabidopsis thaliana OX=3702 GN=AS1 PE=1 SV=1}	{egu:105045660; K09422 MYBP myb proto-oncogene protein, plant - -}	{At2g37630; KOG0048 Transcription factor, Myb superfamily K Transcription ;}	{NA}	{XM_009420987.2; PREDICTED: Musa acuminata subsp. malaccensis protein rough sheath 2 homolog (LOC103999275), mRNA}	{NA}
i2_HQ_lily14_c37364/f2p0/2324	2326	1191.94	817.94	1290.69	376.95	200.7	514.51	231.97	228.38	331.9	5	23.27	24.1	{XP_010941466.1; PREDICTED: transcription factor PIF3 isoform X2 [Elaeis guineensis]}	{sp|Q0JNI9|PIL15_ORYSJ; Transcription factor PHYTOCHROME INTERACTING FACTOR-LIKE 15 OS=Oryza sativa subsp. japonica OX=39947 GN=PIL15 PE=1 SV=2}	{egu:105040114; K12126 PIF3 phytochrome-interacting factor 3 - ko04075; Environmental Information Processing; Signal transduction; Plant hormone signal transduction | ko04712; Organismal Systems; Environmental adaptation; Circadian rhythm - plant}	{NA}	{GO:0046983; protein dimerization activity; molecular_function}	{XM_015832809.1; PREDICTED: Oryza brachyantha transcription factor APG-like (LOC102711850), mRNA}	{PF00010:Helix-loop-helix DNA-binding domain}
i0_LQ_lily14_c25972/f1p0/484	486	189	411	165	186	82	324	16	81	19	0	0	0	{XP_010029380.1; PREDICTED: transcription factor PAR1 [Eucalyptus grandis]}	{NA}	{NA}	{NA}	{NA}	{NA}	{NA}
i1_LQ_lily14_c60514/f1p10/2059	2060	334.46	297.47	443.89	100.85	83.86	145.83	24.75	117.12	29.48	1.63	6.51	13.5	{XP_008809806.1; PREDICTED: DELLA protein SLR1 [Phoenix dactylifera]}	{sp|Q7G7J6|SLR1_ORYSJ; DELLA protein SLR1 OS=Oryza sativa subsp. japonica OX=39947 GN=SLR1 PE=1 SV=1}	{egu:105041307; K14494 DELLA DELLA protein - ko04075; Environmental Information Processing; Signal transduction; Plant hormone signal transduction}	{NA}	{NA}	{NA}	{NA}
i1_HQ_lily14_c18666/f7p0/1321	1321	4643.6	3699.63	4472.7	2321.28	1602.9	3810.87	851.89	1543.77	731.71	14.91	43.1	59	{XP_009391328.1; PREDICTED: homeobox-leucine zipper protein HOX4-like [Musa acuminata subsp. malaccensis]}	{sp|Q6K498|HOX4_ORYSJ; Homeobox-leucine zipper protein HOX4 OS=Oryza sativa subsp. japonica OX=39947 GN=HOX4 PE=1 SV=1}	{pda:103707964; K09338 HD-ZIP homeobox-leucine zipper protein - -}	{At2g22430; KOG0483 Transcription factor HEX, contains HOX and HALZ domains K Transcription ;}	{GO:0030173; integral to Golgi membrane; cellular_component GO:0090529; NA GO:0006891; intra-Golgi vesicle-mediated transport; biological_process GO:0043093; cytokinesis by binary fission; biological_process GO:0006260; DNA replication; biological_process GO:0043565; sequence-specific DNA binding; molecular_function GO:0005737; cytoplasm; cellular_component GO:0070840; dynein complex binding; mol…	{CP002686.1; Arabidopsis thaliana chromosome 3 sequence}	{PF02183:Homeobox associated leucine zipper PF05920:Homeobox KN domain PF08172:CASP C terminal PF04977:Septum formation initiator PF05837:Centromere protein H (CENP-H) PF00046:Homeobox domain PF06005:Protein of unknown function (DUF904) PF10473:Leucine-rich repeats of kinetochore protein Cenp-F/LEK1 PF06156:Protein of unknown function (DUF972)}
i0_LQ_lily14_c18991/f1p0/716	716	113.41	169.71	67.2	11.53	27.47	24.78	0	2.46	6	0	1	3	{BAB91552.1; MADS-box transcription factor [Lilium regale]}	{sp|Q07474|MADS2_PETHY; Floral homeotic protein PMADS 2 OS=Petunia hybrida OX=4102 GN=PMADS2 PE=2 SV=1}	{pda:103702602; K09264 K09264 MADS-box transcription factor, plant - -}	{At5g20240; KOG0014 MADS box transcription factor K Transcription ;}	{GO:0005634; nucleus; cellular_component GO:0046983; protein dimerization activity; molecular_function GO:0043565; sequence-specific DNA binding; molecular_function GO:0006355; regulation of transcription, DNA-dependent; biological_process GO:0003677; DNA binding; molecular_function GO:0003700; sequence-specific DNA binding transcription factor activity; molecular_function}	{AB071380.1; Lilium regale LRGLOB mRNA for MADS-box transcription factor, complete cds}	{PF01486:K-box region PF00319:SRF-type transcription factor (DNA-binding and dimerisation domain) PF02183:Homeobox associated leucine zipper}
i1_LQ_lily14_c6624/f1p1/1443	1444	742.49	796.08	643.97	117.17	118.03	236.18	6.22	21.43	21.53	0	0	1	{XP_010919940.2; PREDICTED: transcription factor bHLH71-like isoform X2 [Elaeis guineensis]}	{sp|Q9SK91|BH094_ARATH; Transcription factor bHLH94 OS=Arabidopsis thaliana OX=3702 GN=BHLH94 PE=1 SV=2}	{pda:103704696; - - - - -}	{NA}	{GO:0046983; protein dimerization activity; molecular_function}	{XM_008798060.2; PREDICTED: Phoenix dactylifera transcription factor bHLH71-like (LOC103711782), mRNA}	{PF00010:Helix-loop-helix DNA-binding domain}
i2_LQ_lily14_c34596/f1p0/2065	2066	4174.75	5887.6	2782.82	693.07	892.3	621.48	499.99	475.77	739.83	105.14	186.54	228.22	{XP_009408534.1; PREDICTED: transcription factor PCF6-like [Musa acuminata subsp. malaccensis]}	{sp|Q9C758|TCP24_ARATH; Transcription factor TCP24 OS=Arabidopsis thaliana OX=3702 GN=TCP24 PE=1 SV=1}	{egu:105059374; - - - - -}	{NA}	{NA}	{XM_010925515.2; PREDICTED: Elaeis guineensis transcription factor PCF6 (LOC105046788), transcript variant X3, mRNA}	{NA}
i1_LQ_lily14_c20248/f1p1/1681	1681	909.56	895.57	682.19	245.42	218.17	452.91	39.39	155.86	111.37	0	0	10.45	{XP_010934031.1; PREDICTED: B3 domain-containing protein Os02g0683500 [Elaeis guineensis]}	{sp|Q8LMR9|Y3209_ORYSJ; B3 domain-containing protein Os03g0120900 OS=Oryza sativa subsp. japonica OX=39947 GN=Os03g0120900 PE=2 SV=1}	{pda:103702894; - - - - -}	{NA}	{GO:0003677; DNA binding; molecular_function}	{XM_004976535.2; PREDICTED: Setaria italica B3 domain-containing protein Os02g0683500 (LOC101765487), mRNA}	{PF02362:B3 DNA binding domain}
i0_LQ_lily14_c41704/f1p5/827	827	1184.32	863.37	1168.37	179.72	342.1	639.13	68.11	375.24	73.64	7.09	62.9	0	{XP_009391328.1; PREDICTED: homeobox-leucine zipper protein HOX4-like [Musa acuminata subsp. malaccensis]}	{sp|Q6K498|HOX4_ORYSJ; Homeobox-leucine zipper protein HOX4 OS=Oryza sativa subsp. japonica OX=39947 GN=HOX4 PE=1 SV=1}	{egu:105041433; K09338 HD-ZIP homeobox-leucine zipper protein - -}	{At2g22430; KOG0483 Transcription factor HEX, contains HOX and HALZ domains K Transcription ;}	{GO:0000776; kinetochore; cellular_component GO:0003700; sequence-specific DNA binding transcription factor activity; molecular_function GO:0006355; regulation of transcription, DNA-dependent; biological_process GO:0042803; protein homodimerization activity; molecular_function GO:0010508; positive regulation of autophagy; biological_process GO:0051382; kinetochore assembly; biological_process GO:…	{CP002686.1; Arabidopsis thaliana chromosome 3 sequence}	{PF04977:Septum formation initiator PF00046:Homeobox domain PF05837:Centromere protein H (CENP-H) PF17078:SWI5-dependent HO expression protein 3 PF06005:Protein of unknown function (DUF904) PF10473:Leucine-rich repeats of kinetochore protein Cenp-F/LEK1 PF06156:Protein of unknown function (DUF972) PF02183:Homeobox associated leucine zipper PF10186:Vacuolar sorting 38 and autophagy-related subunit…
i1_LQ_lily14_c7047/f1p3/1305	1305	1489.09	1679.3	1797.53	543.29	268.8	789.55	18.6	241.65	109.76	0	11.52	1.62	{XP_008805201.1; PREDICTED: GATA transcription factor 4-like [Phoenix dactylifera]}	{sp|Q9SV30|GATA8_ARATH; GATA transcription factor 8 OS=Arabidopsis thaliana OX=3702 GN=GATA8 PE=2 SV=1}	{pda:103719776; - - - - -}	{At3g54810; KOG1601 GATA-4/5/6 transcription factors K Transcription ;}	{GO:0006355; regulation of transcription, DNA-dependent; biological_process GO:0003700; sequence-specific DNA binding transcription factor activity; molecular_function GO:0043565; sequence-specific DNA binding; molecular_function GO:0008270; zinc ion binding; molecular_function}	{XM_007009792.2; PREDICTED: Theobroma cacao GATA transcription factor 8 (LOC18586408), transcript variant X2, mRNA}	{PF00320:GATA zinc finger}
i1_HQ_lily14_c58600/f2p0/1195	1196	304	312	404	125	95	149	45	75	173	31	4	51	{XP_008670486.1; PREDICTED: transcription factor bHLH130-like isoform X2 [Zea mays]}	{sp|Q66GR3|BH130_ARATH; Transcription factor bHLH130 OS=Arabidopsis thaliana OX=3702 GN=BHLH130 PE=1 SV=1}	{zma:103647749; - - - - -}	{NA}	{GO:0046983; protein dimerization activity; molecular_function}	{NA}	{PF00010:Helix-loop-helix DNA-binding domain}
i1_LQ_lily14_c8869/f1p0/1751	1750	509	432	463	34	8	50	1	7	8	1	1	20	{XP_006361805.2; PREDICTED: zinc finger protein JACKDAW-like isoform X1 [Solanum tuberosum]}	{sp|Q8H1F5|IDD7_ARATH; Protein indeterminate-domain 7 OS=Arabidopsis thaliana OX=3702 GN=IDD7 PE=2 SV=1}	{sot:102580793; - - - - -}	{At1g55110; KOG1721 FOG: Zn-finger R General function prediction only ;}	{GO:0006464; protein modification process; biological_process GO:0016151; nickel ion binding; molecular_function GO:0046872; metal ion binding; molecular_function}	{XM_016078424.1; PREDICTED: Arachis duranensis protein indeterminate-domain 1-like (LOC107460097), mRNA}	{PF01155:Hydrogenase/urease nickel incorporation, metallochaperone, hypA PF13912:C2H2-type zinc finger PF00096:Zinc finger, C2H2 type}
i1_LQ_lily14_c67926/f1p2/1806	1806	676.54	787.47	434.93	74.04	66.49	49.69	37.8	22.49	88.43	11.3	19.47	24.26	{XP_009408534.1; PREDICTED: transcription factor PCF6-like [Musa acuminata subsp. malaccensis]}	{sp|Q9C758|TCP24_ARATH; Transcription factor TCP24 OS=Arabidopsis thaliana OX=3702 GN=TCP24 PE=1 SV=1}	{egu:105059374; - - - - -}	{NA}	{NA}	{AK370348.1; Hordeum vulgare subsp. vulgare mRNA for predicted protein, complete cds, clone: NIASHv2109C05}	{NA}
i1_LQ_lily14_c6240/f1p1/1090	1090	328	268	446	100	76	197	61	106	81	11	17	14	{XP_020081852.1; heat stress transcription factor B-2b-like [Ananas comosus]}	{sp|Q6Z9C8|HFB2B_ORYSJ; Heat stress transcription factor B-2b OS=Oryza sativa subsp. japonica OX=39947 GN=HSFB2B PE=2 SV=1}	{egu:105043426; K09419 HSFF heat shock transcription factor, other eukaryote - -}	{At5g62020; KOG0627 Heat shock transcription factor K Transcription ;}	{GO:0005634; nucleus; cellular_component GO:0005737; cytoplasm; cellular_component GO:0043565; sequence-specific DNA binding; molecular_function GO:0006260; DNA replication; biological_process GO:0043093; cytokinesis by binary fission; biological_process GO:0090529; NA GO:0006914; autophagy; biological_process GO:0006355; regulation of transcription, DNA-dependent; biological_process GO:0003700; …	{NA}	{PF06156:Protein of unknown function (DUF972) PF00447:HSF-type DNA-binding PF08961:Nuclear receptor-binding factor 2, autophagy regulator PF06005:Protein of unknown function (DUF904) PF00170:bZIP transcription factor}
i1_LQ_lily14_c15110/f1p0/1124	1125	1084	974	829	119	80	264	8	55	60	1	2	10	{XP_009388968.1; PREDICTED: transcription factor PCF6-like [Musa acuminata subsp. malaccensis]}	{sp|Q9C758|TCP24_ARATH; Transcription factor TCP24 OS=Arabidopsis thaliana OX=3702 GN=TCP24 PE=1 SV=1}	{pda:103703692; - - - - -}	{NA}	{NA}	{XM_018653448.1; PREDICTED: Brassica rapa transcription factor TCP24-like (LOC103835232), transcript variant X2, mRNA}	{NA}
i1_LQ_lily14_c47384/f1p0/1508	1508	250	92	578	42	31	90	4	47	16	8	4	0	{XP_008809828.1; PREDICTED: transcription factor bHLH30-like [Phoenix dactylifera]}	{sp|Q9S7Y1|BH030_ARATH; Transcription factor bHLH30 OS=Arabidopsis thaliana OX=3702 GN=BHLH30 PE=1 SV=1}	{egu:105041305; - - - - -}	{NA}	{GO:0005198; NA GO:0046983; protein dimerization activity; molecular_function GO:0071973; bacterial-type flagellar cell motility; biological_process}	{XM_019849048.1; PREDICTED: Elaeis guineensis transcription factor bHLH30-like (LOC105041305), mRNA}	{PF00669:Bacterial flagellin N-terminal helical region PF00010:Helix-loop-helix DNA-binding domain}
i2_LQ_lily14_c21944/f1p0/2821	2825	621.36	384.76	1151	320.13	15.88	470.2	193.22	112.71	134.41	7.47	8	0	{XP_010915332.1; PREDICTED: BEL1-like homeodomain protein 3 isoform X1 [Elaeis guineensis]}	{sp|P48731|ATH1_ARATH; Homeobox protein ATH1 OS=Arabidopsis thaliana OX=3702 GN=ATH1 PE=1 SV=1}	{egu:105040483; - - - - -}	{At4g32980; KOG0773 Transcription factor MEIS1 and related HOX domain proteins K Transcription ;}	{GO:0006355; regulation of transcription, DNA-dependent; biological_process GO:0003677; DNA binding; molecular_function}	{XM_019851692.1; PREDICTED: Elaeis guineensis uncharacterized LOC105048009 (LOC105048009), mRNA}	{PF05920:Homeobox KN domain PF00046:Homeobox domain}
i2_LQ_lily14_c21425/f1p10/2322	2322	1930.15	2030.25	2308.42	831.32	292.48	2041.09	448.67	382.09	164.32	38	103	99	{XP_008798269.1; PREDICTED: auxin response factor 15-like isoform X3 [Phoenix dactylifera]}	{sp|Q8S985|ARFO_ORYSJ; Auxin response factor 15 OS=Oryza sativa subsp. japonica OX=39947 GN=ARF15 PE=2 SV=1}	{egu:105043422; K14486 K14486, ARF auxin response factor - ko04075; Environmental Information Processing; Signal transduction; Plant hormone signal transduction}	{NA}	{GO:0006355; regulation of transcription, DNA-dependent; biological_process GO:0003677; DNA binding; molecular_function GO:0009725; response to hormone stimulus; biological_process GO:0005634; nucleus; cellular_component}	{XM_019854647.1; PREDICTED: Elaeis guineensis auxin response factor 15-like (LOC105043422), transcript variant X5, mRNA}	{PF02362:B3 DNA binding domain PF06507:Auxin response factor}
i1_LQ_lily14_c11307/f1p0/1280	1280	1362.11	1360.07	1422.55	446.11	518.19	654.2	370.15	413.39	366.42	58.72	164.87	206.71	{XP_010920443.2; PREDICTED: auxin response factor 18-like [Elaeis guineensis]}	{sp|Q653H7|ARFR_ORYSJ; Auxin response factor 18 OS=Oryza sativa subsp. japonica OX=39947 GN=ARF18 PE=2 SV=1}	{egu:105044300; - - - - -}	{NA}	{GO:0005634; nucleus; cellular_component GO:0009725; response to hormone stimulus; biological_process GO:0006355; regulation of transcription, DNA-dependent; biological_process GO:0003677; DNA binding; molecular_function}	{XM_010936034.2; PREDICTED: Elaeis guineensis auxin response factor 18-like (LOC105054508), mRNA}	{PF06507:Auxin response factor}
i2_LQ_lily14_c26918/f1p0/2773	2773	2919.89	2122.1	4479.95	886.06	893.04	1578.22	99.95	576.14	171.92	18	41	20.12	{XP_010935427.1; PREDICTED: auxin response factor 12-like [Elaeis guineensis]}	{sp|Q0J951|ARFL_ORYSJ; Auxin response factor 12 OS=Oryza sativa subsp. japonica OX=39947 GN=ARF12 PE=2 SV=1}	{pda:103723789; - - - - -}	{NA}	{GO:0005634; nucleus; cellular_component GO:0009725; response to hormone stimulus; biological_process GO:0005515; protein binding; molecular_function GO:0003677; DNA binding; molecular_function GO:0006355; regulation of transcription, DNA-dependent; biological_process}	{XM_010937125.2; PREDICTED: Elaeis guineensis auxin response factor 12-like (LOC105055363), mRNA}	{PF00564:PB1 domain PF02362:B3 DNA binding domain PF06507:Auxin response factor}
i1_LQ_lily14_c70125/f1p2/1765	1763	1409.25	2208.01	854.18	219.79	296.35	230.65	141.83	233.73	266.96	20.61	20.86	78.28	{XP_009408534.1; PREDICTED: transcription factor PCF6-like [Musa acuminata subsp. malaccensis]}	{sp|Q9C758|TCP24_ARATH; Transcription factor TCP24 OS=Arabidopsis thaliana OX=3702 GN=TCP24 PE=1 SV=1}	{egu:105059374; - - - - -}	{NA}	{NA}	{XM_010925515.2; PREDICTED: Elaeis guineensis transcription factor PCF6 (LOC105046788), transcript variant X3, mRNA}	{NA}
i1_HQ_lily14_c79234/f2p0/1215	1217	5124	4712.77	6016	1727	1376	2178.63	1637	1429	1581.12	132	204	189	{XP_010913902.1; PREDICTED: zinc finger CCCH domain-containing protein 31 [Elaeis guineensis]}	{sp|Q7F8R0|C3H14_ORYSJ; Zinc finger CCCH domain-containing protein 14 OS=Oryza sativa subsp. japonica OX=39947 GN=Os02g0194200 PE=2 SV=1}	{egu:105039451; - - - - -}	{At3g12130; KOG1677 CCCH-type Zn-finger protein R General function prediction only ;}	{GO:0042151; nematocyst; cellular_component GO:0009405; pathogenesis; biological_process GO:0015833; peptide transport; biological_process GO:0046872; metal ion binding; molecular_function GO:0005524; ATP binding; molecular_function GO:0003723; RNA binding; molecular_function GO:0000166; nucleotide binding; molecular_function GO:0019871; sodium channel inhibitor activity; molecular_function}	{XM_009371331.2; PREDICTED: Pyrus x bretschneideri zinc finger CCCH domain-containing protein 14 (LOC103959003), mRNA}	{PF00642:Zinc finger C-x8-C-x5-C-x3-H type (and similar) PF08352:Oligopeptide/dipeptide transporter, C-terminal region PF00013:KH domain PF08098:Anemonia sulcata toxin III family}
i2_HQ_lily14_c18714/f4p1/2315	2316	4496.66	4062.15	4004.35	1821.6	1087.34	3025.89	649.19	1098.68	833.71	2	9.84	6	{XP_010943352.1; PREDICTED: transcription factor bHLH49 isoform X1 [Elaeis guineensis]}	{sp|Q9CAA9|BH049_ARATH; Transcription factor bHLH49 OS=Arabidopsis thaliana OX=3702 GN=BHLH49 PE=1 SV=1}	{pda:103706599; - - - - -}	{NA}	{GO:0046983; protein dimerization activity; molecular_function}	{XM_010943942.2; PREDICTED: Elaeis guineensis transcription factor bHLH49-like (LOC105060292), transcript variant X2, mRNA}	{PF00010:Helix-loop-helix DNA-binding domain}
i1_LQ_lily14_c77824/f1p0/1054	1054	212	160	372	56	21	111	12	36	41	0	0	6	{XP_010924351.1; PREDICTED: transcription factor bHLH144 isoform X1 [Elaeis guineensis]}	{sp|Q9ASX9|BH144_ARATH; Transcription factor bHLH144 OS=Arabidopsis thaliana OX=3702 GN=BHLH144 PE=1 SV=1}	{egu:105040990; - - - - -}	{NA}	{GO:0046983; protein dimerization activity; molecular_function}	{NA}	{PF00010:Helix-loop-helix DNA-binding domain}
i0_LQ_lily14_c4361/f1p4/789	789	133.59	159.29	83.8	5.47	8.53	17.22	1	20.54	0	0	0	0	{BAB91552.1; MADS-box transcription factor [Lilium regale]}	{sp|Q07474|MADS2_PETHY; Floral homeotic protein PMADS 2 OS=Petunia hybrida OX=4102 GN=PMADS2 PE=2 SV=1}	{pda:103702602; K09264 K09264 MADS-box transcription factor, plant - -}	{At5g20240; KOG0014 MADS box transcription factor K Transcription ;}	{GO:0005634; nucleus; cellular_component GO:0046983; protein dimerization activity; molecular_function GO:0043565; sequence-specific DNA binding; molecular_function GO:0006355; regulation of transcription, DNA-dependent; biological_process GO:0003700; sequence-specific DNA binding transcription factor activity; molecular_function GO:0003677; DNA binding; molecular_function}	{AB071380.1; Lilium regale LRGLOB mRNA for MADS-box transcription factor, complete cds}	{PF02183:Homeobox associated leucine zipper PF01486:K-box region PF00319:SRF-type transcription factor (DNA-binding and dimerisation domain)}
i1_LQ_lily14_c41195/f1p0/1188	1188	1654.13	1329.62	1832.88	796.61	597.32	1469.48	153.93	436.48	318.93	22.58	19.79	109.33	{XP_008797128.1; PREDICTED: homeobox-leucine zipper protein HOX21 [Phoenix dactylifera]}	{sp|Q8LC03|ATB13_ARATH; Homeobox-leucine zipper protein ATHB-13 OS=Arabidopsis thaliana OX=3702 GN=ATHB-13 PE=2 SV=2}	{egu:105041709; K09338 HD-ZIP homeobox-leucine zipper protein - -}	{At1g69780; KOG0483 Transcription factor HEX, contains HOX and HALZ domains K Transcription ;}	{GO:0051028; mRNA transport; biological_process GO:0048309; endoplasmic reticulum inheritance; biological_process GO:0007049; cell cycle; biological_process GO:0006260; DNA replication; biological_process GO:0003677; DNA binding; molecular_function GO:0043565; sequence-specific DNA binding; molecular_function GO:0006355; regulation of transcription, DNA-dependent; biological_process GO:0003700; s…	{XM_010941245.2; PREDICTED: Elaeis guineensis homeobox-leucine zipper protein ATHB-13-like (LOC105058351), mRNA}	{PF06156:Protein of unknown function (DUF972) PF17078:SWI5-dependent HO expression protein 3 PF05920:Homeobox KN domain PF04977:Septum formation initiator PF02183:Homeobox associated leucine zipper PF00046:Homeobox domain}
i3_HQ_lily14_c15711/f3p0/3391	3391	1920.91	1677.6	2463.55	403.11	376.72	880.92	84.03	290.17	181.55	11.01	16.84	81.26	{XP_008809806.1; PREDICTED: DELLA protein SLR1 [Phoenix dactylifera]}	{sp|Q2TN88|SLR1_ORYSI; DELLA protein SLR1 OS=Oryza sativa subsp. indica OX=39946 GN=SLR1 PE=3 SV=2}	{egu:105041307; K14494 DELLA DELLA protein - ko04075; Environmental Information Processing; Signal transduction; Plant hormone signal transduction}	{NA}	{NA}	{NA}	{NA}
i1_LQ_lily14_c43268/f1p1/1236	1236	946	1625	676	275	309	224	0	179	8	1	4	0	{XP_008779883.1; PREDICTED: dof zinc finger protein DOF3.5-like [Phoenix dactylifera]}	{sp|P68349|DOF12_ARATH; Dof zinc finger protein DOF1.2 OS=Arabidopsis thaliana OX=3702 GN=DOF1.2 PE=2 SV=1}	{egu:105037989; - - - - -}	{NA}	{GO:0006355; regulation of transcription, DNA-dependent; biological_process GO:0003677; DNA binding; molecular_function}	{XM_009401035.2; PREDICTED: Musa acuminata subsp. malaccensis dof zinc finger protein DOF5.7-like (LOC103983762), mRNA}	{PF02701:Dof domain, zinc finger}
i0_HQ_lily14_c1373/f5p0/809	809	11059.4	12652.1	9814.46	12239.6	12769.8	19539.6	369.09	7676.01	5702.91	114.99	114.33	72.46	{BAG69626.1; MADS-box transcription factor [Lilium formosanum x Lilium longiflorum]}	{sp|Q40702|MADS2_ORYSJ; MADS-box transcription factor 2 OS=Oryza sativa subsp. japonica OX=39947 GN=MADS2 PE=2 SV=1}	{pda:103702602; K09264 K09264 MADS-box transcription factor, plant - -}	{At5g20240; KOG0014 MADS box transcription factor K Transcription ;}	{GO:0005739; mitochondrion; cellular_component GO:0006355; regulation of transcription, DNA-dependent; biological_process GO:0003700; sequence-specific DNA binding transcription factor activity; molecular_function GO:0046983; protein dimerization activity; molecular_function GO:0033617; mitochondrial respiratory chain complex IV assembly; biological_process GO:0005634; nucleus; cellular_component…	{AB071379.1; Lilium regale LRGLOA mRNA for MADS-box transcription factor, complete cds}	{PF00319:SRF-type transcription factor (DNA-binding and dimerisation domain) PF01486:K-box region PF09803:Uncharacterized conserved protein (DUF2346) PF02183:Homeobox associated leucine zipper}
i2_HQ_lily14_c4524/f2p0/2716	2716	921.45	2131.7	600.87	1082.59	904.16	1061.7	685	508.38	1599.68	8.57	12.62	36.31	{XP_019705681.1; PREDICTED: trihelix transcription factor GTL1-like isoform X1 [Elaeis guineensis]}	{sp|Q39117|TGT2_ARATH; Trihelix transcription factor GT-2 OS=Arabidopsis thaliana OX=3702 GN=GT-2 PE=2 SV=1}	{egu:105043493; - - - - -}	{At1g76880; KOG4282 Transcription factor GT-2 and related proteins, contains trihelix DNA-binding/SANT domain K Transcription ;}	{NA}	{KF573526.1; Lilium hybrid cultivar Sorbonne LS-ZJU02 microsatellite sequence}	{NA}
i1_LQ_lily14_c7450/f1p0/1354	1355	166	178	183	84	80	107	26	96	34	1	0	0	{XP_010928768.1; PREDICTED: transcription termination factor MTERF5, chloroplastic [Elaeis guineensis]}	{sp|F4IHL3|MTEF2_ARATH; Transcription termination factor MTERF2, chloroplastic OS=Arabidopsis thaliana OX=3702 GN=MTERF2 PE=3 SV=1}	{pda:103702252; K15032 MTERFD mTERF domain-containing protein, mitochondrial - -}	{At1g78930; KOG1267 Mitochondrial transcription termination factor, mTERF KR Transcription ; General function prediction only ;}	{GO:0003690; double-stranded DNA binding; molecular_function GO:0006355; regulation of transcription, DNA-dependent; biological_process}	{NA}	{PF02536:mTERF}
i1_LQ_lily14_c15756/f1p0/1019	1019	1476.98	1255.22	1533.34	1064.52	718.25	1630.55	407.71	772.76	643.19	25.79	96.38	47.29	{XP_010934047.1; PREDICTED: transcription factor bHLH79 isoform X1 [Elaeis guineensis]}	{sp|Q84T08|BH089_ORYSJ; Transcription factor BHLH089 OS=Oryza sativa subsp. japonica OX=39947 GN=BHLH089 PE=1 SV=1}	{egu:105054255; - - - - -}	{NA}	{GO:0046983; protein dimerization activity; molecular_function}	{XM_010935745.2; PREDICTED: Elaeis guineensis transcription factor bHLH79 (LOC105054255), transcript variant X1, mRNA}	{PF00010:Helix-loop-helix DNA-binding domain}
i1_LQ_lily14_c40046/f1p1/1458	1458	198.18	100.08	89.38	87.03	149.04	107.68	107.26	88.68	55.66	0	0	0	{XP_017695991.1; PREDICTED: auxin response factor 17-like [Phoenix dactylifera]}	{sp|A2X1A1|ARFF_ORYSI; Auxin response factor 6 OS=Oryza sativa subsp. indica OX=39946 GN=ARF6 PE=3 SV=1}	{vvi:100242923; - - - - -}	{NA}	{GO:0008855; exodeoxyribonuclease VII activity; molecular_function GO:0051082; unfolded protein binding; molecular_function}	{XM_010943224.2; PREDICTED: Elaeis guineensis auxin response factor 17-like (LOC105059786), mRNA}	{PF02601:Exonuclease VII, large subunit PF03938:Outer membrane protein (OmpH-like)}
i0_HQ_lily14_c36194/f2p0/586	586	1499.71	1650.74	1893.32	684.75	596.18	941.95	625.74	617.38	509.46	64	115	161.84	{XP_010940641.1; PREDICTED: zinc finger protein 593 [Elaeis guineensis]}	{sp|Q9U239|ZN593_CAEEL; Zinc finger protein 593 homolog OS=Caenorhabditis elegans OX=6239 GN=Y56A3A.18 PE=3 SV=1}	{pda:103706999; K14821 BUD20 bud site selection protein 20 - -}	{At2g36930; KOG3408 U1-like Zn-finger-containing protein, probabl erole in RNA processing/splicing A RNA processing and modification ;}	{GO:0008270; zinc ion binding; molecular_function}	{XM_009396556.2; PREDICTED: Musa acuminata subsp. malaccensis zinc finger C2H2 protein ECU02_0310 (LOC103980230), mRNA}	{PF06220:U1 zinc finger}
i1_LQ_lily14_c29348/f1p3/1924	1924	1061.91	1366.05	1202.33	978.21	933.66	892.88	495.79	1172.11	1251.62	41.31	53.53	243.09	{XP_009419759.1; PREDICTED: heat stress transcription factor A-2c-like [Musa acuminata subsp. malaccensis]}	{sp|Q6VBB2|HFA2B_ORYSJ; Heat stress transcription factor A-2b OS=Oryza sativa subsp. japonica OX=39947 GN=HSFA2B PE=2 SV=1}	{mus:103999670; K09419 HSFF heat shock transcription factor, other eukaryote - -}	{At3g22830; KOG0627 Heat shock transcription factor K Transcription ;}	{NA}	{XM_003558716.3; PREDICTED: Brachypodium distachyon heat stress transcription factor A-2d (LOC100838941), mRNA}	{NA}
i3_HQ_lily14_c48301/f15p2/3588	3587	3846.24	5342.71	3467.69	5772.84	3576.24	7819.59	1226.84	3820.24	3585.86	123.42	223.59	514.16	{XP_019706898.1; PREDICTED: auxin response factor 17 isoform X2 [Elaeis guineensis]}	{sp|A2YG67|ARFQ_ORYSI; Auxin response factor 17 OS=Oryza sativa subsp. indica OX=39946 GN=ARF17 PE=3 SV=1}	{jcu:105634029; - - - - -}	{NA}	{GO:0009725; response to hormone stimulus; biological_process GO:0016055; Wnt receptor signaling pathway; biological_process GO:0006355; regulation of transcription, DNA-dependent; biological_process GO:0005576; NA GO:0007411; axon guidance; biological_process GO:0003677; DNA binding; molecular_function GO:0008855; exodeoxyribonuclease VII activity; molecular_function GO:0005634; nucleus; cellula…	{XM_010943224.2; PREDICTED: Elaeis guineensis auxin response factor 17-like (LOC105059786), mRNA}	{PF02362:B3 DNA binding domain PF02601:Exonuclease VII, large subunit PF06507:Auxin response factor PF15550:Draxin}
i1_LQ_lily14_c11320/f1p2/1968	1968	499.97	646.44	464.68	595.61	508.25	714.62	416.22	506.43	502.88	29.66	60	30.35	{XP_008787267.1; PREDICTED: transcription factor bHLH48-like isoform X1 [Phoenix dactylifera]}	{sp|Q3EAI1|BH060_ARATH; Transcription factor bHLH60 OS=Arabidopsis thaliana OX=3702 GN=BHLH60 PE=1 SV=1}	{pda:103705369; - - - - -}	{NA}	{GO:0046983; protein dimerization activity; molecular_function}	{XM_009400497.2; PREDICTED: Musa acuminata subsp. malaccensis transcription factor bHLH48-like (LOC103983271), mRNA}	{PF00010:Helix-loop-helix DNA-binding domain}
i2_LQ_lily14_c19471/f1p22/2765	2743	415.41	353.78	391.58	130.41	57.38	218.55	71.98	73.3	110.84	1	4.51	8.9	{XP_010941466.1; PREDICTED: transcription factor PIF3 isoform X2 [Elaeis guineensis]}	{sp|Q0JNI9|PIL15_ORYSJ; Transcription factor PHYTOCHROME INTERACTING FACTOR-LIKE 15 OS=Oryza sativa subsp. japonica OX=39947 GN=PIL15 PE=1 SV=2}	{egu:105040114; K12126 PIF3 phytochrome-interacting factor 3 - ko04075; Environmental Information Processing; Signal transduction; Plant hormone signal transduction | ko04712; Organismal Systems; Environmental adaptation; Circadian rhythm - plant}	{NA}	{NA}	{KJ727969.1; Zea mays clone pUT6082 bHLH transcription factor (bHLH68) mRNA, partial cds}	{NA}
i1_LQ_lily14_c8551/f1p1/1333	1333	391	643	422	291	263	487	428	210	641	53	27	18	{XP_010924658.1; PREDICTED: GATA transcription factor 12-like [Elaeis guineensis]}	{sp|P69781|GAT12_ARATH; GATA transcription factor 12 OS=Arabidopsis thaliana OX=3702 GN=GATA12 PE=2 SV=1}	{egu:105040721; - - - - -}	{At5g25830; KOG1601 GATA-4/5/6 transcription factors K Transcription ;}	{GO:0008270; zinc ion binding; molecular_function GO:0043565; sequence-specific DNA binding; molecular_function GO:0003700; sequence-specific DNA binding transcription factor activity; molecular_function GO:0006355; regulation of transcription, DNA-dependent; biological_process}	{AK376751.1; Hordeum vulgare subsp. vulgare mRNA for predicted protein, complete cds, clone: NIASHv3134K02}	{PF00320:GATA zinc finger}
i1_LQ_lily14_c5907/f1p0/1805	1805	1138.34	1342.47	1266.49	879.97	674.71	989.3	745.75	693.77	822.68	74.13	119.48	303.82	{XP_019705680.1; PREDICTED: bZIP transcription factor 16 isoform X4 [Elaeis guineensis]}	{sp|Q501B2|BZP16_ARATH; bZIP transcription factor 16 OS=Arabidopsis thaliana OX=3702 GN=BZIP16 PE=1 SV=1}	{egu:105043962; K09060 GBF plant G-box-binding factor - -}	{NA}	{GO:0006914; autophagy; biological_process GO:0019069; viral capsid assembly; biological_process GO:0003700; sequence-specific DNA binding transcription factor activity; molecular_function GO:0006355; regulation of transcription, DNA-dependent; biological_process GO:0007049; cell cycle; biological_process GO:0005634; nucleus; cellular_component GO:0016021; integral to membrane; cellular_component…	{NA}	{PF04111:Autophagy protein Apg6 PF03131:bZIP Maf transcription factor PF00170:bZIP transcription factor PF02183:Homeobox associated leucine zipper PF05929:Phage capsid scaffolding protein (GPO) serine peptidase PF09726:Transmembrane protein PF10186:Vacuolar sorting 38 and autophagy-related subunit 14 PF04636:PA26 p53-induced protein (sestrin) PF06156:Protein of unknown function (DUF972) PF07716:B…
i1_LQ_lily14_c26604/f1p1/1760	1760	1208	1174	1132	538	546	733	319	354	323	107	170	171	{XP_010912147.1; PREDICTED: transcription factor bHLH13 [Elaeis guineensis]}	{sp|Q9LNJ5|BH013_ARATH; Transcription factor bHLH13 OS=Arabidopsis thaliana OX=3702 GN=BHLH13 PE=1 SV=1}	{egu:105038134; - - - - -}	{NA}	{GO:0046983; protein dimerization activity; molecular_function}	{XM_008808264.2; PREDICTED: Phoenix dactylifera transcription factor bHLH13-like (LOC103719154), mRNA}	{PF00010:Helix-loop-helix DNA-binding domain}
i3_LQ_lily14_c34333/f1p1/3065	3066	469.76	477.94	429.99	221.32	119.11	312.31	171.71	164	177.19	1	0	3.44	{XP_008791541.1; PREDICTED: homeobox-leucine zipper protein HOX9-like isoform X1 [Phoenix dactylifera]}	{sp|A2Z8L4|HOX9_ORYSI; Homeobox-leucine zipper protein HOX9 OS=Oryza sativa subsp. indica OX=39946 GN=HOX9 PE=2 SV=2}	{pda:103708411; K09338 HD-ZIP homeobox-leucine zipper protein - -}	{NA}	{GO:0008289; lipid binding; molecular_function GO:0003700; sequence-specific DNA binding transcription factor activity; molecular_function GO:0006355; regulation of transcription, DNA-dependent; biological_process GO:0003677; DNA binding; molecular_function GO:0043565; sequence-specific DNA binding; molecular_function}	{XM_019850157.1; PREDICTED: Elaeis guineensis homeobox-leucine zipper protein HOX9 (LOC105044293), transcript variant X2, mRNA}	{PF01852:START domain PF00046:Homeobox domain PF00170:bZIP transcription factor}
i2_LQ_lily14_c20760/f1p3/2884	2883	343.33	288.31	335.21	443.96	308.79	562.59	189.87	276.45	291.47	0	0	10.17	{XP_010935427.1; PREDICTED: auxin response factor 12-like [Elaeis guineensis]}	{sp|Q258Y5|ARFL_ORYSI; Auxin response factor 12 OS=Oryza sativa subsp. indica OX=39946 GN=ARF12 PE=3 SV=1}	{pda:103717500; - - - - -}	{NA}	{GO:0005634; nucleus; cellular_component GO:0009725; response to hormone stimulus; biological_process GO:0006355; regulation of transcription, DNA-dependent; biological_process GO:0003677; DNA binding; molecular_function}	{XM_008814834.1; PREDICTED: Phoenix dactylifera auxin response factor 12-like (LOC103723789), transcript variant X2, mRNA}	{PF06507:Auxin response factor}
i3_LQ_lily14_c23790/f1p0/3427	3427	1495	1340	1799	788	794	1062	723	600	759	132	115	85	{XP_008805470.1; PREDICTED: zinc finger CCCH domain-containing protein 31-like [Phoenix dactylifera]}	{sp|Q7XPK1|C3H31_ORYSJ; Zinc finger CCCH domain-containing protein 31 OS=Oryza sativa subsp. japonica OX=39947 GN=Os04g0665700 PE=2 SV=1}	{egu:105039451; - - - - -}	{At5g06770; KOG1677 CCCH-type Zn-finger protein R General function prediction only ;}	{GO:0003723; RNA binding; molecular_function GO:0015833; peptide transport; biological_process GO:0000166; nucleotide binding; molecular_function GO:0005524; ATP binding; molecular_function GO:0046872; metal ion binding; molecular_function}	{XM_003563572.3; PREDICTED: Brachypodium distachyon zinc finger CCCH domain-containing protein 44-like (LOC100827354), transcript variant X2, mRNA}	{PF00013:KH domain PF08352:Oligopeptide/dipeptide transporter, C-terminal region PF00642:Zinc finger C-x8-C-x5-C-x3-H type (and similar) PF07650:KH domain}
i3_HQ_lily14_c4121/f2p7/3220	3216	1451.24	1319.07	1976.06	1054.7	537.48	1303.15	655.54	777.49	723.36	50.78	88.34	188.02	{XP_010941526.1; PREDICTED: auxin response factor 17-like [Elaeis guineensis]}	{sp|A2X1A1|ARFF_ORYSI; Auxin response factor 6 OS=Oryza sativa subsp. indica OX=39946 GN=ARF6 PE=3 SV=1}	{jcu:105634029; - - - - -}	{NA}	{GO:0097367; NA GO:0003677; DNA binding; molecular_function GO:0006355; regulation of transcription, DNA-dependent; biological_process GO:0009725; response to hormone stimulus; biological_process GO:0005634; nucleus; cellular_component GO:1901135; NA}	{XM_010943224.2; PREDICTED: Elaeis guineensis auxin response factor 17-like (LOC105059786), mRNA}	{PF13580:SIS domain PF02362:B3 DNA binding domain PF06507:Auxin response factor}
i2_HQ_lily14_c32052/f2p0/2026	2027	1648.37	2232.1	1750.35	3555.3	2252.35	3275.26	1895.25	1931.65	3719.18	290.91	320.29	573.02	{APY23906.1; protein cyclic DOF factor 3, partial [Lilium formosanum x Lilium longiflorum]}	{sp|Q93ZL5|CDF2_ARATH; Cyclic dof factor 2 OS=Arabidopsis thaliana OX=3702 GN=CDF2 PE=1 SV=2}	{egu:105044919; - - - - -}	{NA}	{GO:0003677; DNA binding; molecular_function GO:0006355; regulation of transcription, DNA-dependent; biological_process GO:0005576; NA}	{XM_008783005.1; PREDICTED: Phoenix dactylifera cyclic dof factor 3-like (LOC103701058), mRNA}	{PF02701:Dof domain, zinc finger PF07677:A-macroglobulin receptor}
i2_LQ_lily14_c27405/f1p0/2518	2518	361.84	263.28	630.96	238.56	68.78	341.09	25.08	125.49	31.97	0	0	0	{XP_010943353.1; PREDICTED: transcription factor bHLH49 isoform X2 [Elaeis guineensis]}	{sp|Q9CAA9|BH049_ARATH; Transcription factor bHLH49 OS=Arabidopsis thaliana OX=3702 GN=BHLH49 PE=1 SV=1}	{pda:103706599; - - - - -}	{NA}	{GO:0046983; protein dimerization activity; molecular_function}	{XM_008799365.1; PREDICTED: Phoenix dactylifera transcription factor bHLH49-like (LOC103712747), transcript variant X3, mRNA}	{PF00010:Helix-loop-helix DNA-binding domain}
i2_LQ_lily14_c13481/f1p0/2153	2153	673.08	1027.95	590.16	1085.15	669.33	1920.42	412.11	504.11	321.37	194.73	39.76	165.71	{XP_019701544.1; PREDICTED: transcription factor BIM2 isoform X2 [Elaeis guineensis]}	{sp|Q9CAA4|BIM2_ARATH; Transcription factor BIM2 OS=Arabidopsis thaliana OX=3702 GN=BIM2 PE=1 SV=1}	{pda:103702394; - - - - -}	{NA}	{GO:0046983; protein dimerization activity; molecular_function}	{XM_010945015.2; PREDICTED: Elaeis guineensis transcription factor BIM2 (LOC105061069), transcript variant X7, mRNA}	{PF00010:Helix-loop-helix DNA-binding domain}
i3_LQ_lily14_c39867/f1p0/3811	3811	3936.5	5691.33	3219.95	5736.04	3178.99	6617.58	1122.2	3006.6	3722.04	178.73	112.79	508.93	{XP_019706898.1; PREDICTED: auxin response factor 17 isoform X2 [Elaeis guineensis]}	{sp|A2YG67|ARFQ_ORYSI; Auxin response factor 17 OS=Oryza sativa subsp. indica OX=39946 GN=ARF17 PE=3 SV=1}	{jcu:105634029; - - - - -}	{NA}	{GO:0006355; regulation of transcription, DNA-dependent; biological_process GO:0016055; Wnt receptor signaling pathway; biological_process GO:0009725; response to hormone stimulus; biological_process GO:0008855; exodeoxyribonuclease VII activity; molecular_function GO:0003677; DNA binding; molecular_function GO:0007411; axon guidance; biological_process GO:0005576; NA GO:0005634; nucleus; cellula…	{XM_010943224.2; PREDICTED: Elaeis guineensis auxin response factor 17-like (LOC105059786), mRNA}	{PF06507:Auxin response factor PF02601:Exonuclease VII, large subunit PF15550:Draxin PF02362:B3 DNA binding domain PF10176:Protein of unknown function (DUF2370)}
i1_HQ_lily14_c56093/f6p2/1481	1480	1388.03	1904.46	1385.75	983.95	887.97	940.99	353.87	759.56	668.41	34.77	23.13	38.82	{XP_010913372.1; PREDICTED: homeobox protein knotted-1-like 11 isoform X2 [Elaeis guineensis]}	{sp|O04136|KNAP3_MALDO; Homeobox protein knotted-1-like 3 OS=Malus domestica OX=3750 PE=2 SV=1}	{pda:103703664; - - - - -}	{At5g25220; KOG0773 Transcription factor MEIS1 and related HOX domain proteins K Transcription ;}	{GO:0005634; nucleus; cellular_component GO:0006355; regulation of transcription, DNA-dependent; biological_process GO:0003677; DNA binding; molecular_function}	{XM_010930806.2; PREDICTED: Elaeis guineensis homeobox protein knotted-1-like 13 (LOC105050692), mRNA}	{PF00046:Homeobox domain PF03791:KNOX2 domain PF05920:Homeobox KN domain PF03789:ELK domain PF03790:KNOX1 domain }
i2_HQ_lily14_c2080/f3p0/2413	2413	3181.44	2735.78	4566.73	2376.93	1264.17	4173.69	240.17	1637.98	465.52	1	4.15	4.68	{XP_010943353.1; PREDICTED: transcription factor bHLH49 isoform X2 [Elaeis guineensis]}	{sp|Q9CAA9|BH049_ARATH; Transcription factor bHLH49 OS=Arabidopsis thaliana OX=3702 GN=BHLH49 PE=1 SV=1}	{pda:103706599; - - - - -}	{NA}	{GO:0046983; protein dimerization activity; molecular_function}	{XM_008808796.2; PREDICTED: Phoenix dactylifera transcription factor bHLH49-like (LOC103719513), transcript variant X4, mRNA}	{PF00010:Helix-loop-helix DNA-binding domain}
i1_LQ_lily14_c45428/f1p0/1396	1397	268	231	277	148	107	100	75	117	44	2	9	44	{XP_010939305.1; PREDICTED: transcription factor bHLH18-like [Elaeis guineensis]}	{sp|Q1PF17|BH018_ARATH; Transcription factor bHLH18 OS=Arabidopsis thaliana OX=3702 GN=BHLH18 PE=1 SV=1}	{pda:103707623; - - - - -}	{NA}	{GO:0046983; protein dimerization activity; molecular_function}	{XM_017842052.1; PREDICTED: Phoenix dactylifera transcription factor bHLH18-like (LOC103704304), transcript variant X2, mRNA}	{PF00010:Helix-loop-helix DNA-binding domain}
i2_HQ_lily14_c49068/f3p0/2071	2072	1754.27	2143.86	2517.84	1248.18	419.84	2505.22	1030.77	1070.91	766.6	242.66	226.76	204.93	{XP_008809806.1; PREDICTED: DELLA protein SLR1 [Phoenix dactylifera]}	{sp|Q8W127|SLN1_HORVU; DELLA protein SLN1 OS=Hordeum vulgare OX=4513 GN=SLN1 PE=1 SV=1}	{egu:105041307; K14494 DELLA DELLA protein - ko04075; Environmental Information Processing; Signal transduction; Plant hormone signal transduction}	{NA}	{NA}	{CP012611.1; Oryza sativa Indica Group cultivar RP Bio-226 chromosome 3 sequence}	{NA}
i1_LQ_lily14_c6041/f1p1/1284	1284	1326.33	1812.61	973.99	601.21	1007.63	780.32	313.71	681.69	462.73	108.2	125.8	237.48	{XP_010934031.1; PREDICTED: B3 domain-containing protein Os02g0683500 [Elaeis guineensis]}	{sp|Q8LMR9|Y3209_ORYSJ; B3 domain-containing protein Os03g0120900 OS=Oryza sativa subsp. japonica OX=39947 GN=Os03g0120900 PE=2 SV=1}	{pda:103702894; - - - - -}	{NA}	{GO:0003677; DNA binding; molecular_function}	{XM_004976535.2; PREDICTED: Setaria italica B3 domain-containing protein Os02g0683500 (LOC101765487), mRNA}	{PF02362:B3 DNA binding domain}
i3_LQ_lily14_c3832/f1p1/3227	3230	1455.74	1338.58	1473.62	815.19	556.26	863.48	793.54	738.16	683.02	120.34	195.58	193.22	{XP_010941526.1; PREDICTED: auxin response factor 17-like [Elaeis guineensis]}	{sp|Q653U3|ARFQ_ORYSJ; Auxin response factor 17 OS=Oryza sativa subsp. japonica OX=39947 GN=ARF17 PE=2 SV=1}	{vvi:100242923; - - - - -}	{NA}	{GO:0009725; response to hormone stimulus; biological_process GO:0006355; regulation of transcription, DNA-dependent; biological_process GO:0051082; unfolded protein binding; molecular_function GO:0006367; transcription initiation from RNA polymerase II promoter; biological_process GO:0008855; exodeoxyribonuclease VII activity; molecular_function GO:0003677; DNA binding; molecular_function GO:000…	{XM_010943224.2; PREDICTED: Elaeis guineensis auxin response factor 17-like (LOC105059786), mRNA}	{PF06507:Auxin response factor PF02601:Exonuclease VII, large subunit PF02362:B3 DNA binding domain PF03938:Outer membrane protein (OmpH-like) PF03153:Transcription factor IIA, alpha/beta subunit}
i1_LQ_lily14_c33614/f1p3/1021	1021	10959.6	9411.17	13290	16334	12138.4	19091.8	15168.5	14807.9	13085.8	2014.15	2040.22	4250.98	{AHY82573.1; MADS-box protein 6 [Lilium formosanum]}	{sp|Q38694|AGL9_ARADE; Agamous-like MADS-box protein AGL9 homolog OS=Aranda deborah OX=29714 PE=2 SV=1}	{egu:105042146; - - - - -}	{At1g24260; KOG0014 MADS box transcription factor K Transcription ;}	{GO:0006355; regulation of transcription, DNA-dependent; biological_process GO:0003677; DNA binding; molecular_function GO:0003700; sequence-specific DNA binding transcription factor activity; molecular_function GO:0046983; protein dimerization activity; molecular_function GO:0005634; nucleus; cellular_component}	{KJ489395.1; Lilium formosanum MADS-box protein 6 mRNA, complete cds}	{PF01486:K-box region PF00319:SRF-type transcription factor (DNA-binding and dimerisation domain)}
i1_HQ_lily14_c37289/f2p0/1660	1661	321.98	297.51	350.89	124.1	239.03	179.53	212.54	249.22	88.25	12.96	49.9	19.02	{XP_019705680.1; PREDICTED: bZIP transcription factor 16 isoform X4 [Elaeis guineensis]}	{sp|Q501B2|BZP16_ARATH; bZIP transcription factor 16 OS=Arabidopsis thaliana OX=3702 GN=BZIP16 PE=1 SV=1}	{egu:105043962; K09060 GBF plant G-box-binding factor - -}	{NA}	{GO:0005634; nucleus; cellular_component GO:0007049; cell cycle; biological_process GO:0043565; sequence-specific DNA binding; molecular_function GO:0003677; DNA binding; molecular_function GO:0006260; DNA replication; biological_process GO:0016021; integral to membrane; cellular_component GO:0010508; positive regulation of autophagy; biological_process GO:0006914; autophagy; biological_process G…	{NA}	{PF04977:Septum formation initiator PF07716:Basic region leucine zipper PF06156:Protein of unknown function (DUF972) PF02183:Homeobox associated leucine zipper PF00170:bZIP transcription factor PF09726:Transmembrane protein PF05929:Phage capsid scaffolding protein (GPO) serine peptidase PF10186:Vacuolar sorting 38 and autophagy-related subunit 14 PF04111:Autophagy protein Apg6 PF03131:bZIP Maf tr…
i0_HQ_lily14_c8322/f2p0/764	764	543	300	667	392	160	459	44	362	49	3	10	3	{XP_008812592.1; PREDICTED: RING-H2 finger protein ATL80-like [Phoenix dactylifera]}	{sp|Q9LM69|ATL80_ARATH; RING-H2 finger protein ATL80 OS=Arabidopsis thaliana OX=3702 GN=ATL80 PE=2 SV=1}	{pda:103723457; - - - - -}	{At1g20823; KOG0800 FOG: Predicted E3 ubiquitin ligase O Posttranslational modification, protein turnover, chaperones ;}	{GO:0004842; ubiquitin-protein ligase activity; molecular_function GO:0005680; anaphase-promoting complex; cellular_component GO:0008270; zinc ion binding; molecular_function GO:0046872; metal ion binding; molecular_function GO:0005515; protein binding; molecular_function}	{NA}	{PF13639:Ring finger domain PF12678:RING-H2 zinc finger domain PF17121:Zinc finger, C3HC4 type (RING finger) PF00628:PHD-finger PF17123:RING-like zinc finger PF14634:zinc-RING finger domain PF12861:Anaphase-promoting complex subunit 11 RING-H2 finger PF00097:Zinc finger, C3HC4 type (RING finger)}
i2_LQ_lily14_c21335/f1p0/2578	2575	726.49	761.92	779.34	390.49	207.89	493.25	206	327.61	318.14	14.23	22.68	87.07	{XP_008809806.1; PREDICTED: DELLA protein SLR1 [Phoenix dactylifera]}	{sp|Q2TN88|SLR1_ORYSI; DELLA protein SLR1 OS=Oryza sativa subsp. indica OX=39946 GN=SLR1 PE=3 SV=2}	{egu:105041307; K14494 DELLA DELLA protein - ko04075; Environmental Information Processing; Signal transduction; Plant hormone signal transduction}	{NA}	{NA}	{DQ903074.1; Zea mays dwarf plant9 (d9) mRNA, d9-D*-2319 allele, partial cds}	{NA}
i2_LQ_lily14_c12258/f1p1/2822	2818	547.93	421.34	528.19	429.38	282.54	484.16	289.72	218.56	319.48	16.73	15.59	20.74	{XP_010922880.1; PREDICTED: zinc finger protein VAR3, chloroplastic [Elaeis guineensis]}	{sp|Q8S9K3|VAR3_ARATH; Zinc finger protein VAR3, chloroplastic OS=Arabidopsis thaliana OX=3702 GN=VAR3 PE=1 SV=2}	{egu:105046081; - - - - -}	{At5g17790; KOG4198 RNA-binding Ran Zn-finger protein and related proteins R General function prediction only ;}	{GO:0008270; zinc ion binding; molecular_function GO:0005515; protein binding; molecular_function}	{XM_017336593.1; PREDICTED: Malus x domestica zinc finger protein VAR3, chloroplastic-like (LOC108174938), mRNA}	{PF00641:Zn-finger in Ran binding protein and others PF00628:PHD-finger}
i1_LQ_lily14_c22840/f1p0/1122	1123	197	170	243	126	87	201	71	108	49	11	10	5	{XP_009403444.1; PREDICTED: RING-H2 finger protein ATL58 [Musa acuminata subsp. malaccensis]}	{sp|Q9SN28|ATL7_ARATH; RING-H2 finger protein ATL7 OS=Arabidopsis thaliana OX=3702 GN=ATL7 PE=2 SV=1}	{mus:103986996; K19039 ATL7_58_59 E3 ubiquitin-protein ligase ATL7/58/59 2.3.2.27 -}	{At4g10150; KOG0800 FOG: Predicted E3 ubiquitin ligase O Posttranslational modification, protein turnover, chaperones ;}	{GO:0004842; ubiquitin-protein ligase activity; molecular_function GO:0005680; anaphase-promoting complex; cellular_component GO:0008270; zinc ion binding; molecular_function GO:0046872; metal ion binding; molecular_function GO:0005515; protein binding; molecular_function}	{XM_009405169.2; PREDICTED: Musa acuminata subsp. malaccensis RING-H2 finger protein ATL58 (LOC103986996), mRNA}	{PF14634:zinc-RING finger domain PF17123:RING-like zinc finger PF00628:PHD-finger PF12861:Anaphase-promoting complex subunit 11 RING-H2 finger PF00097:Zinc finger, C3HC4 type (RING finger) PF13639:Ring finger domain PF17122:Zinc-finger PF12906:RING-variant domain PF12678:RING-H2 zinc finger domain}
i0_LQ_lily14_c4855/f1p0/616	614	186.53	126.58	214.47	50.57	83.38	150.99	10.15	66.43	30.82	0	3.12	3.36	{XP_010939547.1; PREDICTED: homeobox-leucine zipper protein ATHB-13-like [Elaeis guineensis]}	{sp|Q8LC03|ATB13_ARATH; Homeobox-leucine zipper protein ATHB-13 OS=Arabidopsis thaliana OX=3702 GN=ATHB-13 PE=2 SV=2}	{pda:103700594; K09338 HD-ZIP homeobox-leucine zipper protein - -}	{At1g69780; KOG0483 Transcription factor HEX, contains HOX and HALZ domains K Transcription ;}	{NA}	{NA}	{NA}
i0_LQ_lily14_c18901/f1p0/479	479	2056	2168	2357	1463	2248	1856	765	1797	1515	114	247	124	{EMS67681.1; Zinc finger protein VAR3, chloroplastic [Triticum urartu]}	{sp|P50888|RL24_HORVU; 60S ribosomal protein L24 OS=Hordeum vulgare OX=4513 GN=RPL24 PE=2 SV=1}	{ats:F775_27458; K02896 RP-L24e, RPL24 large subunit ribosomal protein L24e - ko03010; Genetic Information Processing; Translation; Ribosome}	{At2g36620; KOG1722 60s ribosomal protein L24 J Translation, ribosomal structure and biogenesis ;}	{GO:0007283; spermatogenesis; biological_process GO:0005794; Golgi apparatus; cellular_component GO:0016020; membrane; cellular_component GO:0010508; positive regulation of autophagy; biological_process GO:0005669; transcription factor TFIID complex; cellular_component GO:0006352; transcription initiation, DNA-dependent; biological_process}	{BT061783.2; Zea mays full-length cDNA clone ZM_BFb0182N06 mRNA, complete cds}	{PF01956:Integral membrane protein DUF106 PF10186:Vacuolar sorting 38 and autophagy-related subunit 14 PF15015:Spermatogenesis-associated, N-terminal PF05236:Transcription initiation factor TFIID component TAF4 family}
i3_LQ_lily14_c3922/f1p0/3288	3287	903.67	1223.91	493.39	1192.88	426.91	692.69	724.14	125.19	1967.75	36	12.85	35.03	{XP_019705681.1; PREDICTED: trihelix transcription factor GTL1-like isoform X1 [Elaeis guineensis]}	{sp|Q39117|TGT2_ARATH; Trihelix transcription factor GT-2 OS=Arabidopsis thaliana OX=3702 GN=GT-2 PE=2 SV=1}	{egu:105043493; - - - - -}	{At1g76880; KOG4282 Transcription factor GT-2 and related proteins, contains trihelix DNA-binding/SANT domain K Transcription ;}	{NA}	{KF573526.1; Lilium hybrid cultivar Sorbonne LS-ZJU02 microsatellite sequence}	{NA}
i3_LQ_lily14_c8293/f1p0/3262	3318	572.46	457.73	499.03	315.47	141.3	346.63	264.82	182.56	254.26	32.35	28.82	66.18	{XP_010941526.1; PREDICTED: auxin response factor 17-like [Elaeis guineensis]}	{sp|Q653U3|ARFQ_ORYSJ; Auxin response factor 17 OS=Oryza sativa subsp. japonica OX=39947 GN=ARF17 PE=2 SV=1}	{vvi:100242923; - - - - -}	{NA}	{GO:0051082; unfolded protein binding; molecular_function GO:0005634; nucleus; cellular_component GO:0008855; exodeoxyribonuclease VII activity; molecular_function GO:0006355; regulation of transcription, DNA-dependent; biological_process GO:0003677; DNA binding; molecular_function GO:0009725; response to hormone stimulus; biological_process}	{XM_010943224.2; PREDICTED: Elaeis guineensis auxin response factor 17-like (LOC105059786), mRNA}	{PF02601:Exonuclease VII, large subunit PF06507:Auxin response factor PF02362:B3 DNA binding domain PF03938:Outer membrane protein (OmpH-like)}
i2_HQ_lily14_c49488/f2p0/2019	2019	1644.35	2125.27	2528.66	1519.31	654.99	2268.99	936.8	1133.57	801.46	259.31	542.66	261.21	{XP_008809806.1; PREDICTED: DELLA protein SLR1 [Phoenix dactylifera]}	{sp|Q8W127|SLN1_HORVU; DELLA protein SLN1 OS=Hordeum vulgare OX=4513 GN=SLN1 PE=1 SV=1}	{egu:105041307; K14494 DELLA DELLA protein - ko04075; Environmental Information Processing; Signal transduction; Plant hormone signal transduction}	{NA}	{NA}	{CP012611.1; Oryza sativa Indica Group cultivar RP Bio-226 chromosome 3 sequence}	{NA}
i1_LQ_lily14_c63114/f1p0/1742	1741	154	166	201	94	70	108	32	63	75	0	1	1	{XP_010927413.1; PREDICTED: auxin response factor 17-like [Elaeis guineensis]}	{sp|Q7XKK6|ARFJ_ORYSJ; Auxin response factor 10 OS=Oryza sativa subsp. japonica OX=39947 GN=ARF10 PE=2 SV=3}	{pda:103704396; - - - - -}	{NA}	{GO:0003677; DNA binding; molecular_function GO:0006355; regulation of transcription, DNA-dependent; biological_process GO:0009725; response to hormone stimulus; biological_process GO:0005634; nucleus; cellular_component}	{NA}	{PF06507:Auxin response factor PF02362:B3 DNA binding domain}
i0_LQ_lily14_c3402/f2p0/962	964	1018.19	869.52	881.61	599.41	427.58	894.98	271.16	347.97	295.43	40.04	38.8	22.96	{XP_010923316.1; PREDICTED: transcription factor bHLH79 [Elaeis guineensis]}	{sp|Q84T08|BH089_ORYSJ; Transcription factor BHLH089 OS=Oryza sativa subsp. japonica OX=39947 GN=BHLH089 PE=1 SV=1}	{egu:105046432; - - - - -}	{NA}	{GO:0046983; protein dimerization activity; molecular_function}	{XM_010935745.2; PREDICTED: Elaeis guineensis transcription factor bHLH79 (LOC105054255), transcript variant X1, mRNA}	{PF00010:Helix-loop-helix DNA-binding domain}
i0_HQ_lily14_c11069/f2p0/641	641	221	231	357	153	152	140	83	206	179	11	12	11	{XP_018857591.1; PREDICTED: transcription factor bHLH63-like [Juglans regia]}	{sp|Q8GY61|BH063_ARATH; Transcription factor bHLH63 OS=Arabidopsis thaliana OX=3702 GN=BHLH63 PE=1 SV=1}	{pper:PRUPE_ppa005829mg; - - - - -}	{NA}	{NA}	{XM_006647700.2; PREDICTED: Oryza brachyantha transcription factor bHLH63-like (LOC102711227), mRNA}	{NA}
i0_LQ_lily14_c47422/f1p0/854	845	83.39	52.33	135.75	107.18	75.78	444.29	13.76	64.51	16.28	0	0	0	{XP_008810323.1; PREDICTED: RING-H2 finger protein ATL79-like [Phoenix dactylifera]}	{sp|Q9FGJ6|ATL79_ARATH; RING-H2 finger protein ATL79 OS=Arabidopsis thaliana OX=3702 GN=ATL79 PE=2 SV=1}	{egu:105043527; - - - - -}	{At5g47610; KOG0800 FOG: Predicted E3 ubiquitin ligase O Posttranslational modification, protein turnover, chaperones ;}	{GO:0004842; ubiquitin-protein ligase activity; molecular_function GO:0005680; anaphase-promoting complex; cellular_component GO:0046872; metal ion binding; molecular_function GO:0016021; integral to membrane; cellular_component GO:0005515; protein binding; molecular_function GO:0008270; zinc ion binding; molecular_function}	{NA}	{PF12678:RING-H2 zinc finger domain PF13639:Ring finger domain PF03124:EXS family PF12861:Anaphase-promoting complex subunit 11 RING-H2 finger PF00097:Zinc finger, C3HC4 type (RING finger) PF17123:RING-like zinc finger PF14634:zinc-RING finger domain PF00628:PHD-finger}
i0_LQ_lily14_c40130/f1p0/818	819	197.61	111.67	262.25	213.82	8.22	716.71	60.24	181.49	42.72	0	5	2	{XP_008810323.1; PREDICTED: RING-H2 finger protein ATL79-like [Phoenix dactylifera]}	{sp|Q9FGJ6|ATL79_ARATH; RING-H2 finger protein ATL79 OS=Arabidopsis thaliana OX=3702 GN=ATL79 PE=2 SV=1}	{egu:105043527; - - - - -}	{At5g47610; KOG0800 FOG: Predicted E3 ubiquitin ligase O Posttranslational modification, protein turnover, chaperones ;}	{NA}	{NA}	{NA}
i2_LQ_lily14_c41251/f1p2/2708	2706	2109.53	3794.72	1682.49	1892.59	1481.26	1615.42	1481.8	812.58	3180.85	45.08	50.94	92.51	{XP_019705682.1; PREDICTED: trihelix transcription factor GTL1-like isoform X2 [Elaeis guineensis]}	{sp|Q39117|TGT2_ARATH; Trihelix transcription factor GT-2 OS=Arabidopsis thaliana OX=3702 GN=GT-2 PE=2 SV=1}	{egu:105043493; - - - - -}	{At1g76880; KOG4282 Transcription factor GT-2 and related proteins, contains trihelix DNA-binding/SANT domain K Transcription ;}	{GO:0016020; membrane; cellular_component GO:0019031; viral envelope; cellular_component GO:0000398; nuclear mRNA splicing, via spliceosome; biological_process GO:0005634; nucleus; cellular_component GO:0005681; spliceosomal complex; cellular_component GO:0070336; flap-structured DNA binding; molecular_function GO:0006367; transcription initiation from RNA polymerase II promoter; biological_proce…	{KF573526.1; Lilium hybrid cultivar Sorbonne LS-ZJU02 microsatellite sequence}	{PF03286:Pox virus Ag35 surface protein PF04889:Cwf15/Cwc15 cell cycle control protein PF05793:Transcription initiation factor IIF, alpha subunit (TFIIF-alpha) PF02724:CDC45-like protein PF11561:Single strand annealing-weakened 1 PF02480:Alphaherpesvirus glycoprotein E PF06524:NOA36 protein}
i1_LQ_lily14_c89247/f1p1/1555	1556	309	251	271	99	131	166	46	65	77	11	14	17	{XP_010908288.1; PREDICTED: zinc finger MYND domain-containing protein 15 [Elaeis guineensis]}	{sp|Q8C0R7|ZMY15_MOUSE; Zinc finger MYND domain-containing protein 15 OS=Mus musculus OX=10090 GN=Zmynd15 PE=1 SV=1}	{pda:103709197; - - - - -}	{NA}	{NA}	{XM_004293229.2; PREDICTED: Fragaria vesca subsp. vesca zinc finger MYND domain-containing protein 15 (LOC101314440), mRNA}	{NA}
i1_LQ_lily14_c42353/f1p0/1937	1937	2203.54	2758.21	2646.9	1942.96	2409.22	1651.26	1017.23	2566.34	2429.38	82.69	124	509.8	{XP_009419759.1; PREDICTED: heat stress transcription factor A-2c-like [Musa acuminata subsp. malaccensis]}	{sp|Q6VBB2|HFA2B_ORYSJ; Heat stress transcription factor A-2b OS=Oryza sativa subsp. japonica OX=39947 GN=HSFA2B PE=2 SV=1}	{mus:103999670; K09419 HSFF heat shock transcription factor, other eukaryote - -}	{At3g22830; KOG0627 Heat shock transcription factor K Transcription ;}	{GO:0001104; RNA polymerase II transcription cofactor activity; molecular_function GO:0005876; spindle microtubule; cellular_component GO:0007059; chromosome segregation; biological_process GO:0006357; regulation of transcription from RNA polymerase II promoter; biological_process GO:0006914; autophagy; biological_process GO:0000940; condensed chromosome outer kinetochore; cellular_component GO:0…	{XM_003558716.3; PREDICTED: Brachypodium distachyon heat stress transcription factor A-2d (LOC100838941), mRNA}	{PF03310:Caulimovirus DNA-binding protein PF00447:HSF-type DNA-binding PF07544:RNA polymerase II transcription mediator complex subunit 9 PF04111:Autophagy protein Apg6 PF09787:Golgin subfamily A member 5 PF16740:Spindle and kinetochore-associated protein 2}
i1_LQ_lily14_c16536/f1p0/1062	1065	623.59	500.26	686.57	507.69	313.77	618.3	221.72	405.94	288.25	40.84	70.22	75.08	{XP_010940314.1; PREDICTED: transcription factor ILR3 isoform X1 [Elaeis guineensis]}	{sp|Q9C682|BH115_ARATH; Transcription factor bHLH115 OS=Arabidopsis thaliana OX=3702 GN=BHLH115 PE=1 SV=1}	{pda:103723976; - - - - -}	{NA}	{GO:0043093; cytokinesis by binary fission; biological_process GO:0006886; intracellular protein transport; biological_process GO:0006914; autophagy; biological_process GO:0046983; protein dimerization activity; molecular_function GO:0006415; translational termination; biological_process GO:0000776; kinetochore; cellular_component GO:0090529; NA GO:0051028; mRNA transport; biological_process GO:0…	{NA}	{PF03462:PCRF domain PF04111:Autophagy protein Apg6 PF05837:Centromere protein H (CENP-H) PF00010:Helix-loop-helix DNA-binding domain PF17078:SWI5-dependent HO expression protein 3 PF06005:Protein of unknown function (DUF904) PF05529:B-cell receptor-associated protein 31-like PF06156:Protein of unknown function (DUF972)}
i1_LQ_lily14_c85634/f1p2/1508	1507	1259	1660.55	1482.95	1607	931.61	1686.01	1228.44	1273.6	1267.97	93.32	187.69	155.62	{XP_010913937.1; PREDICTED: transcription factor bHLH48 isoform X2 [Elaeis guineensis]}	{sp|Q8VZ02|BH048_ARATH; Transcription factor bHLH48 OS=Arabidopsis thaliana OX=3702 GN=BHLH48 PE=2 SV=1}	{egu:105039474; - - - - -}	{NA}	{GO:0046983; protein dimerization activity; molecular_function}	{XM_009400497.2; PREDICTED: Musa acuminata subsp. malaccensis transcription factor bHLH48-like (LOC103983271), mRNA}	{PF00010:Helix-loop-helix DNA-binding domain}
i1_HQ_lily14_c27687/f2p0/1767	1767	516.8	700.86	576.88	538.71	436.74	561.22	300.85	495.93	287.02	19.3	40.94	94.89	{XP_010262846.1; PREDICTED: NAC domain-containing protein 8-like [Nelumbo nucifera]}	{sp|Q6NQK2|NAC8_ARATH; SUPPRESSOR OF GAMMA RESPONSE 1 OS=Arabidopsis thaliana OX=3702 GN=SOG1 PE=1 SV=1}	{nnu:104601258; - - - - -}	{NA}	{GO:0006355; regulation of transcription, DNA-dependent; biological_process GO:0003677; DNA binding; molecular_function}	{XM_008802528.1; PREDICTED: Phoenix dactylifera NAC domain-containing protein 8 (LOC103715028), transcript variant X2, mRNA}	{PF02365:No apical meristem (NAM) protein}
i1_LQ_lily14_c22815/f1p0/1996	1999	3259	5515	3289	3186	4347	3354	496	3187	2266	9	13	13	{APY23911.1; DELLA protein GAI, partial [Lilium formosanum x Lilium longiflorum]}	{sp|Q9LQT8|GAI_ARATH; DELLA protein GAI OS=Arabidopsis thaliana OX=3702 GN=GAI PE=1 SV=1}	{egu:105041587; K14494 DELLA DELLA protein - ko04075; Environmental Information Processing; Signal transduction; Plant hormone signal transduction}	{NA}	{NA}	{XM_010926824.2; PREDICTED: Elaeis guineensis DELLA protein DWARF8-like (LOC105047758), mRNA}	{NA}
i4_LQ_lily14_c17386/f1p0/4075	4076	5007.8	4431.73	5858.12	4250.52	2886.69	5032.8	5041.5	4102.25	3331.29	276.27	592.44	939.06	{XP_008788910.1; PREDICTED: dof zinc finger protein DOF5.4-like [Phoenix dactylifera]}	{sp|Q6Z345|DOF4_ORYSJ; Dof zinc finger protein 4 OS=Oryza sativa subsp. japonica OX=39947 GN=DOF4 PE=2 SV=1}	{pda:103706555; - - - - -}	{NA}	{GO:0008270; zinc ion binding; molecular_function GO:0003700; sequence-specific DNA binding transcription factor activity; molecular_function GO:0006355; regulation of transcription, DNA-dependent; biological_process GO:0003677; DNA binding; molecular_function GO:0043565; sequence-specific DNA binding; molecular_function}	{XM_010945004.2; PREDICTED: Elaeis guineensis dof zinc finger protein DOF5.4-like (LOC105061063), mRNA}	{PF02701:Dof domain, zinc finger PF00320:GATA zinc finger}
i0_HQ_lily14_c773/f3p0/900	899	5327.24	22712.5	963.71	37713.4	28782.5	56620.5	12446.4	30674	15774.5	396.91	442.92	566.72	{AMO43680.1; R2R3-MYB transcription factor [Lilium hybrid cultivar]}	{sp|P81391|MYB05_ANTMA; Myb-related protein 305 OS=Antirrhinum majus OX=4151 GN=MYB305 PE=2 SV=1}	{egu:105048234; K09422 MYBP myb proto-oncogene protein, plant - -}	{At5g40350; KOG0048 Transcription factor, Myb superfamily K Transcription ;}	{NA}	{KT759161.1; Lilium hybrid cultivar R2R3-MYB transcription factor mRNA, complete cds}	{NA}
i2_LQ_lily14_c7178/f1p0/2844	2844	832.07	819.66	1101.81	568.62	404.46	609.84	437.28	411.44	612.52	12.27	14.41	14.26	{XP_010922880.1; PREDICTED: zinc finger protein VAR3, chloroplastic [Elaeis guineensis]}	{sp|Q8S9K3|VAR3_ARATH; Zinc finger protein VAR3, chloroplastic OS=Arabidopsis thaliana OX=3702 GN=VAR3 PE=1 SV=2}	{egu:105046081; - - - - -}	{At5g17790; KOG4198 RNA-binding Ran Zn-finger protein and related proteins R General function prediction only ;}	{GO:0005515; protein binding; molecular_function GO:0008270; zinc ion binding; molecular_function}	{XM_017336593.1; PREDICTED: Malus x domestica zinc finger protein VAR3, chloroplastic-like (LOC108174938), mRNA}	{PF00641:Zn-finger in Ran binding protein and others PF00628:PHD-finger}
i1_HQ_lily14_c50631/f2p0/1022	1022	126	159	145	297	162	296	121	274	222	6	10	21	{XP_016560370.1; PREDICTED: WUSCHEL-related homeobox 8 [Capsicum annuum]}	{sp|Q5QMM3|WOX8_ORYSJ; WUSCHEL-related homeobox 8 OS=Oryza sativa subsp. japonica OX=39947 GN=WOX8 PE=2 SV=1}	{cann:107859778; - - - - -}	{NA}	{GO:0006810; transport; biological_process GO:0016021; integral to membrane; cellular_component GO:0003677; DNA binding; molecular_function}	{NA}	{PF03092:BT1 family PF00046:Homeobox domain}
i1_LQ_lily14_c13294/f1p2/1444	1444	784.16	1021.86	752.53	816.43	665.34	1039.22	692.18	715.38	801.89	61.07	63.12	64.89	{XP_008787268.1; PREDICTED: transcription factor bHLH48-like isoform X2 [Phoenix dactylifera]}	{sp|Q3EAI1|BH060_ARATH; Transcription factor bHLH60 OS=Arabidopsis thaliana OX=3702 GN=BHLH60 PE=1 SV=1}	{pda:103705369; - - - - -}	{NA}	{GO:0046983; protein dimerization activity; molecular_function}	{XM_009400497.2; PREDICTED: Musa acuminata subsp. malaccensis transcription factor bHLH48-like (LOC103983271), mRNA}	{PF00010:Helix-loop-helix DNA-binding domain}
i3_LQ_lily14_c1465/f3p1/3676	3677	1214.77	1108.34	1285.54	499.79	329.39	805.63	283.04	406.33	320.64	82.85	77.35	181.66	{XP_008809806.1; PREDICTED: DELLA protein SLR1 [Phoenix dactylifera]}	{sp|Q2TN88|SLR1_ORYSI; DELLA protein SLR1 OS=Oryza sativa subsp. indica OX=39946 GN=SLR1 PE=3 SV=2}	{egu:105041307; K14494 DELLA DELLA protein - ko04075; Environmental Information Processing; Signal transduction; Plant hormone signal transduction}	{NA}	{NA}	{NA}	{NA}
i1_LQ_lily14_c63133/f1p2/1402	1370	2302.63	2312.54	2325.66	1911.75	1037.78	2228.9	1883.58	1529.39	1385.57	131.15	138.66	283.67	{XP_008788910.1; PREDICTED: dof zinc finger protein DOF5.4-like [Phoenix dactylifera]}	{sp|Q6Z345|DOF4_ORYSJ; Dof zinc finger protein 4 OS=Oryza sativa subsp. japonica OX=39947 GN=DOF4 PE=2 SV=1}	{pda:103706555; - - - - -}	{NA}	{GO:0003677; DNA binding; molecular_function GO:0003700; sequence-specific DNA binding transcription factor activity; molecular_function GO:0006355; regulation of transcription, DNA-dependent; biological_process GO:0043565; sequence-specific DNA binding; molecular_function GO:0008270; zinc ion binding; molecular_function}	{XM_009393498.2; PREDICTED: Musa acuminata subsp. malaccensis dof zinc finger protein DOF5.4-like (LOC103977856), mRNA}	{PF02701:Dof domain, zinc finger PF00320:GATA zinc finger}
i1_LQ_lily14_c66251/f1p1/1548	1548	229.96	207	272.6	481.07	242.58	462.49	381.12	313.13	305.98	0.37	37.8	35.1	{XP_008787270.1; PREDICTED: transcription factor bHLH48-like isoform X3 [Phoenix dactylifera]}	{sp|Q3EAI1|BH060_ARATH; Transcription factor bHLH60 OS=Arabidopsis thaliana OX=3702 GN=BHLH60 PE=1 SV=1}	{pda:103705369; - - - - -}	{NA}	{GO:0046983; protein dimerization activity; molecular_function}	{XM_009400497.2; PREDICTED: Musa acuminata subsp. malaccensis transcription factor bHLH48-like (LOC103983271), mRNA}	{PF00010:Helix-loop-helix DNA-binding domain}
i0_LQ_lily14_c67624/f1p0/1006	1007	1514	1003	2495	121	146	76	321	33	313	2	3	30	{XP_012083638.1; PREDICTED: GATA transcription factor 4 [Jatropha curcas]}	{sp|O49743|GATA4_ARATH; GATA transcription factor 4 OS=Arabidopsis thaliana OX=3702 GN=GATA4 PE=2 SV=1}	{sind:105170894; - - - - -}	{At3g60530; KOG1601 GATA-4/5/6 transcription factors K Transcription ;}	{GO:0008270; zinc ion binding; molecular_function GO:0006355; regulation of transcription, DNA-dependent; biological_process GO:0003700; sequence-specific DNA binding transcription factor activity; molecular_function GO:0043565; sequence-specific DNA binding; molecular_function}	{XM_003558997.3; PREDICTED: Brachypodium distachyon GATA transcription factor 2-like (LOC100846147), mRNA}	{PF00320:GATA zinc finger}
i1_LQ_lily14_c32851/f1p4/1033	1034	28235.7	25446.6	19857	50.93	128.43	170.81	20.88	59.11	44.84	61.86	80.71	30.8	{BAB91550.1; MADS-box transcription factor [Lilium regale]}	{sp|Q944S9|MAD16_ORYSJ; MADS-box transcription factor 16 OS=Oryza sativa subsp. japonica OX=39947 GN=MADS16 PE=1 SV=2}	{mus:103994199; K09264 K09264 MADS-box transcription factor, plant - -}	{At3g54340; KOG0014 MADS box transcription factor K Transcription ;}	{GO:0006260; DNA replication; biological_process GO:0006298; mismatch repair; biological_process GO:0008608; attachment of spindle microtubules to kinetochore; biological_process GO:0072686; mitotic spindle; cellular_component GO:0000145; exocyst; cellular_component GO:0015031; protein transport; biological_process GO:0005634; nucleus; cellular_component GO:0003700; sequence-specific DNA binding …	{AB071378.1; Lilium regale LRDEF mRNA for MADS-box transcription factor, complete cds}	{PF04048:Sec8 exocyst complex component specific domain PF08656:DASH complex subunit Dad3 PF05192:MutS domain III PF01486:K-box region PF06156:Protein of unknown function (DUF972)}
i2_HQ_lily14_c19109/f2p0/2294	2294	4872.86	4377.76	4990.97	554.12	417.62	828.35	109.81	323.49	268.31	21.97	7.08	35.57	{XP_008793377.1; PREDICTED: zinc finger CCCH domain-containing protein 53-like isoform X3 [Phoenix dactylifera]}	{sp|Q0D3J9|C3H53_ORYSJ; Zinc finger CCCH domain-containing protein 53 OS=Oryza sativa subsp. japonica OX=39947 GN=Os07g0682400 PE=2 SV=1}	{pda:103702192; - - - - -}	{NA}	{GO:0003676; nucleic acid binding; molecular_function}	{NA}	{PF00076:RNA recognition motif. (a.k.a. RRM, RBD, or RNP domain)}
i0_LQ_lily14_c37001/f1p0/783	784	7553.25	6960.53	5424.99	9	15.03	38.04	9	23.14	9.99	12	21	8	{BAB91550.1; MADS-box transcription factor [Lilium regale]}	{sp|Q944S9|MAD16_ORYSJ; MADS-box transcription factor 16 OS=Oryza sativa subsp. japonica OX=39947 GN=MADS16 PE=1 SV=2}	{pda:103701267; K09264 K09264 MADS-box transcription factor, plant - -}	{At3g54340; KOG0014 MADS box transcription factor K Transcription ;}	{GO:0005634; nucleus; cellular_component GO:0003677; DNA binding; molecular_function GO:0006355; regulation of transcription, DNA-dependent; biological_process GO:0003700; sequence-specific DNA binding transcription factor activity; molecular_function GO:0046983; protein dimerization activity; molecular_function}	{AB071378.1; Lilium regale LRDEF mRNA for MADS-box transcription factor, complete cds}	{PF00319:SRF-type transcription factor (DNA-binding and dimerisation domain) PF01486:K-box region}
