# Supplementary material for: SMRT and Illumina RNA Sequencing and Characterization of a Key NAC Gene LoNAC29 during the Flower Senescence in Lilium oriental ‘Siberia’
Source: Genes (Basel). 2021 Jun 6;12(6):869. doi: 10.3390/genes12060869 (PMC8227295; doi:10.3390/genes12060869)
Supplement: Supplementary file 1 [file genes-12-00869-s001.zip › Supplementary data/Table S11 Down regulated DEG_KEGG_pathway_enrichment in S1 vs S2 & S1 vs S3.xlsx]

## Sheet: S1 vs S2.DEG_KEGG_pathway
##Databases: KEGG PATHWAY
##Statistical test method: hypergeometric test / Fisher's exact test
##FDR correction method: Benjamini and Hochberg
#Term	Database	ID	Input number	Background number	P-Value	Corrected P-Value	Input	Hyperlink
Cutin, suberine and wax biosynthesis	KEGG PATHWAY	ko00073	58	118	1.00861e-18	1.13973e-16	i2_LQ_lily14_c59906/f1p0/2005|i0_LQ_lily14_c59819/f1p2/866|i2_HQ_lily14_c18877/f2p32/2978|i2_HQ_lily14_c49376/f2p0/2072|i2_LQ_lily14_c8125/f1p0/2443|i1_LQ_lily14_c37990/f1p1/1952|i2_LQ_lily14_c23173/f1p31/2278|i1_LQ_lily14_c45551/f1p3/1769|i2_LQ_lily14_c23178/f1p0/2888|i2_LQ_lily14_c25193/f1p0/2114|i2_HQ_lily14_c48898/f5p0/2078|i0_HQ_lily14_c27013/f3p3/923|i1_HQ_lily14_c40525/f2p4/1374|i1_LQ_lily…	http://www.genome.jp/kegg-bin/show_pathway?ko00073/K17991%09red/K15404%09red/K13356%09red
Biosynthesis of unsaturated fatty acids	KEGG PATHWAY	ko01040	82	267	8.63683e-16	4.87981e-14	i2_LQ_lily14_c30944/f1p0/2571|i1_LQ_lily14_c72798/f1p1/1585|i6_LQ_lily14_c1604/f1p9/6134|i5_LQ_lily14_c7038/f1p0/5278|i1_LQ_lily14_c68620/f1p0/1823|i4_LQ_lily14_c21224/f1p0/4297|i1_LQ_lily14_c69187/f1p1/1524|i1_LQ_lily14_c92911/f1p1/1579|i1_LQ_lily14_c46215/f1p0/1962|i1_LQ_lily14_c86235/f1p0/1462|i2_LQ_lily14_c32155/f1p1/2077|i1_LQ_lily14_c24251/f1p0/1831|i3_LQ_lily14_c8497/f1p4/3901|i1_LQ_lily14…	http://www.genome.jp/kegg-bin/show_pathway?ko01040/K00232%09red/K07513%09red/K03921%09red
Terpenoid backbone biosynthesis	KEGG PATHWAY	ko00900	54	207	9.21471e-09	3.47087e-07	i2_HQ_lily14_c59700/f5p2/2732|i2_LQ_lily14_c47338/f1p12/2134|i2_HQ_lily14_c53802/f16p0/2117|i2_LQ_lily14_c39918/f1p1/2738|i1_LQ_lily14_c45089/f1p6/1399|i2_LQ_lily14_c56802/f1p0/2549|i2_LQ_lily14_c8985/f1p0/2808|i2_LQ_lily14_c11809/f1p0/2943|i2_LQ_lily14_c20021/f1p4/2694|i1_HQ_lily14_c83012/f2p18/1896|i1_LQ_lily14_c86209/f1p11/1513|i0_HQ_lily14_c37020/f4p0/699|i2_LQ_lily14_c45385/f1p0/2873|i2_LQ_l…	http://www.genome.jp/kegg-bin/show_pathway?ko00900/K12742%09red/K14066%09red/K01662%09red/K00099%09red/K01823%09red/K03527%09red/K03526%09red/K13789%09red/K01770%09red/K00021%09red/K00626%09red
Phenylpropanoid biosynthesis	KEGG PATHWAY	ko00940	69	321	7.39274e-08	2.08845e-06	i1_HQ_lily14_c23531/f4p2/1917|i1_LQ_lily14_c23691/f1p0/1749|i1_LQ_lily14_c47154/f1p4/1160|i1_HQ_lily14_c22070/f2p0/1363|i1_LQ_lily14_c48916/f1p9/1382|i1_HQ_lily14_c58542/f2p0/1336|i1_LQ_lily14_c38901/f1p0/1736|i1_HQ_lily14_c79294/f50p8/1790|i1_LQ_lily14_c9293/f1p0/1259|i1_HQ_lily14_c98699/f2p0/1281|i0_LQ_lily14_c56897/f1p0/988|i2_LQ_lily14_c25827/f1p0/2926|i2_LQ_lily14_c9899/f1p0/2580|i2_HQ_lily1…	http://www.genome.jp/kegg-bin/show_pathway?ko00940/K00588%09red/K13065%09red/K10775%09red/K13066%09red/K01188%09red/K00083%09red/K12355%09red/K05350%09red/K01904%09red/K09755%09red/K00430%09red/K05349%09red/K09753%09red
Fatty acid degradation	KEGG PATHWAY	ko00071	71	343	1.69389e-07	3.8282e-06	i2_LQ_lily14_c30944/f1p0/2571|i2_LQ_lily14_c38838/f1p0/2175|i2_LQ_lily14_c22452/f1p0/2133|i1_LQ_lily14_c68620/f1p0/1823|i4_LQ_lily14_c21224/f1p0/4297|i3_LQ_lily14_c19979/f1p1/3311|i1_LQ_lily14_c34200/f1p12/1798|i2_HQ_lily14_c55537/f6p0/2434|i1_LQ_lily14_c46215/f1p0/1962|i1_LQ_lily14_c86235/f1p0/1462|i2_LQ_lily14_c32155/f1p1/2077|i1_LQ_lily14_c24251/f1p0/1831|i1_LQ_lily14_c45089/f1p6/1399|i1_LQ_li…	http://www.genome.jp/kegg-bin/show_pathway?ko00071/K00001%09red/K18857%09red/K00128%09red/K00232%09red/K10527%09red/K01897%09red/K00121%09red/K07513%09red/K00626%09red
Thiamine metabolism	KEGG PATHWAY	ko00730	30	89	2.2027e-07	4.14843e-06	i1_HQ_lily14_c97645/f2p9/1324|i2_LQ_lily14_c39918/f1p1/2738|i1_LQ_lily14_c26164/f1p2/1145|i2_LQ_lily14_c56802/f1p0/2549|i1_HQ_lily14_c83012/f2p18/1896|i1_LQ_lily14_c45580/f1p12/1707|i2_LQ_lily14_c6934/f1p0/2336|i2_LQ_lily14_c24242/f1p0/2528|i1_LQ_lily14_c67383/f1p2/1595|i3_LQ_lily14_c22114/f1p0/3084|i3_LQ_lily14_c5182/f1p0/3384|i2_LQ_lily14_c45555/f1p0/2740|i2_LQ_lily14_c19941/f1p0/2525|i2_LQ_lil…	http://www.genome.jp/kegg-bin/show_pathway?ko00730/K04487%09red/K00949%09red/K03147%09red/K03146%09red/K01662%09red
alpha-Linolenic acid metabolism	KEGG PATHWAY	ko00592	62	289	3.53188e-07	5.70147e-06	i2_LQ_lily14_c30944/f1p0/2571|i1_HQ_lily14_c98445/f4p2/1242|i2_LQ_lily14_c22452/f1p0/2133|i4_LQ_lily14_c21224/f1p0/4297|i3_LQ_lily14_c19979/f1p1/3311|i1_LQ_lily14_c68620/f1p0/1823|i1_LQ_lily14_c46215/f1p0/1962|i1_LQ_lily14_c86235/f1p0/1462|i2_LQ_lily14_c32155/f1p1/2077|i1_LQ_lily14_c24251/f1p0/1831|i1_LQ_lily14_c67988/f1p0/1565|i2_HQ_lily14_c53713/f11p0/2413|i4_LQ_lily14_c7970/f1p0/4592|i1_LQ_lil…	http://www.genome.jp/kegg-bin/show_pathway?ko00592/K05894%09red/K18857%09red/K00232%09red/K10527%09red/K10526%09red/K14674%09red/K07513%09red
Valine, leucine and isoleucine degradation	KEGG PATHWAY	ko00280	61	291	8.53253e-07	1.20522e-05	i2_LQ_lily14_c30944/f1p0/2571|i1_LQ_lily14_c22309/f1p5/1462|i1_LQ_lily14_c12151/f1p3/1382|i4_LQ_lily14_c21224/f1p0/4297|i1_LQ_lily14_c68620/f1p0/1823|i1_LQ_lily14_c46215/f1p0/1962|i1_LQ_lily14_c86235/f1p0/1462|i2_LQ_lily14_c32155/f1p1/2077|i1_LQ_lily14_c24251/f1p0/1831|i1_LQ_lily14_c45089/f1p6/1399|i1_LQ_lily14_c67988/f1p0/1565|i1_LQ_lily14_c67633/f1p487/1999|i1_LQ_lily14_c68438/f1p0/1987|i2_LQ_l…	http://www.genome.jp/kegg-bin/show_pathway?ko00280/K00140%09red/K00167%09red/K18660%09red/K00020%09red/K00128%09red/K00382%09red/K00253%09red/K01640%09red/K07513%09red/K00626%09red/K01969%09red
Fatty acid biosynthesis	KEGG PATHWAY	ko00061	51	248	1.02933e-05	0.000129238	i1_LQ_lily14_c72798/f1p1/1585|i6_LQ_lily14_c1604/f1p9/6134|i2_HQ_lily14_c49468/f2p0/2059|i1_LQ_lily14_c11782/f1p0/1312|i5_LQ_lily14_c5037/f1p1/5448|i1_LQ_lily14_c69187/f1p1/1524|i1_LQ_lily14_c34200/f1p12/1798|i0_LQ_lily14_c10299/f1p0/859|i1_LQ_lily14_c28371/f1p3/1873|i3_LQ_lily14_c8497/f1p4/3901|i1_LQ_lily14_c92911/f1p1/1579|i4_LQ_lily14_c15596/f1p1/4610|i2_LQ_lily14_c3924/f1p0/2471|i2_LQ_lily14_…	http://www.genome.jp/kegg-bin/show_pathway?ko00061/K01897%09red/K10781%09red/K11262%09red/K03921%09red/K01961%09red
Peroxisome	KEGG PATHWAY	ko04146	74	423	2.00306e-05	0.000226346	i1_HQ_lily14_c38412/f3p4/1472|i1_HQ_lily14_c40525/f2p4/1374|i2_LQ_lily14_c38838/f1p0/2175|i0_LQ_lily14_c59819/f1p2/866|i1_LQ_lily14_c68620/f1p0/1823|i4_LQ_lily14_c21224/f1p0/4297|i1_LQ_lily14_c34200/f1p12/1798|i2_LQ_lily14_c7121/f1p1/2184|i1_LQ_lily14_c46215/f1p0/1962|i1_LQ_lily14_c86235/f1p0/1462|i2_LQ_lily14_c32155/f1p1/2077|i1_LQ_lily14_c24251/f1p0/1831|i1_LQ_lily14_c67988/f1p0/1565|i2_HQ_lily…	http://www.genome.jp/kegg-bin/show_pathway?ko04146/K03781%09red/K13356%09red/K12261%09red/K00106%09red/K00232%09red/K01897%09red/K13341%09red/K01640%09red/K07513%09red/K00031%09red
Phenylalanine, tyrosine and tryptophan biosynthesis	KEGG PATHWAY	ko00400	28	136	0.000927284	0.00952574	i1_LQ_lily14_c3144/f1p1/1642|i1_HQ_lily14_c98735/f65p10/1468|i1_HQ_lily14_c97787/f4p7/1155|i1_LQ_lily14_c26055/f2p0/1181|i3_LQ_lily14_c15997/f1p0/3019|i1_LQ_lily14_c106966/f1p2/1396|i0_LQ_lily14_c9555/f1p0/918|i1_LQ_lily14_c89332/f1p10/1353|i1_HQ_lily14_c98706/f18p5/1571|i1_HQ_lily14_c98454/f2p1/1706|i1_HQ_lily14_c1169/f5p10/1264|i1_HQ_lily14_c1796/f2p3/1620|i1_HQ_lily14_c98848/f5p2/1388|i0_HQ_li…	http://www.genome.jp/kegg-bin/show_pathway?ko00400/K14455%09red/K14454%09red/K01695%09red/K01696%09red/K01736%09red/K01658%09red/K05359%09red/K01609%09red
Proteasome	KEGG PATHWAY	ko03050	37	216	0.0029647	0.0267988	i0_LQ_lily14_c61525/f1p6/759|i1_HQ_lily14_c1952/f6p1/1663|i1_LQ_lily14_c13746/f1p5/1083|i2_LQ_lily14_c34601/f1p0/2059|i0_LQ_lily14_c27317/f1p0/994|i1_HQ_lily14_c12750/f2p4/1151|i1_LQ_lily14_c45929/f1p9/1282|i0_LQ_lily14_c29108/f1p0/956|i1_HQ_lily14_c14322/f3p7/1528|i3_LQ_lily14_c3510/f1p0/3986|i1_HQ_lily14_c80278/f35p7/1624|i1_LQ_lily14_c40761/f1p1/1471|i1_LQ_lily14_c29971/f1p4/1077|i1_LQ_lily14_…	http://www.genome.jp/kegg-bin/show_pathway?ko03050/K03064%09red/K03065%09red/K03066%09red/K02730%09red/K03035%09red/K03061%09red/K03062%09red/K03063%09red/K03032%09red/K02738%09red/K02728%09red/K02729%09red/K02725%09red/K03028%09red/K03029%09red/K02731%09red/K02727%09red/K02737%09red/K02726%09red/K02735%09red/K03030%09red
Phenylalanine metabolism	KEGG PATHWAY	ko00360	26	135	0.00308305	0.0267988	i1_LQ_lily14_c47154/f1p4/1160|i2_HQ_lily14_c20074/f2p1/2720|i1_HQ_lily14_c55564/f8p2/1679|i2_HQ_lily14_c35754/f2p0/2112|i3_LQ_lily14_c32424/f1p0/3920|i1_LQ_lily14_c45480/f1p4/1717|i1_LQ_lily14_c7903/f1p2/1372|i1_LQ_lily14_c59156/f1p4/1636|i2_LQ_lily14_c24562/f1p1/2906|i1_HQ_lily14_c98706/f18p5/1571|i1_HQ_lily14_c1796/f2p3/1620|i1_HQ_lily14_c62133/f2p0/1557|i1_LQ_lily14_c20352/f1p0/1127|i1_LQ_lily…	http://www.genome.jp/kegg-bin/show_pathway?ko00360/K00276%09red/K14455%09red/K14454%09red/K00074%09red/K01904%09red/K00457%09red/K00588%09red/K10775%09red
Glycine, serine and threonine metabolism	KEGG PATHWAY	ko00260	33	198	0.00686193	0.0553856	i1_LQ_lily14_c104847/f1p2/1640|i2_LQ_lily14_c44159/f1p0/2716|i1_HQ_lily14_c606/f10p7/1702|i1_LQ_lily14_c83489/f1p1/1228|i3_LQ_lily14_c15997/f1p0/3019|i0_LQ_lily14_c9555/f1p0/918|i2_HQ_lily14_c17135/f18p0/2121|i2_LQ_lily14_c24562/f1p1/2906|i2_HQ_lily14_c2224/f3p1/2860|i1_LQ_lily14_c43477/f1p1/1700|i2_LQ_lily14_c45949/f1p0/2412|i2_LQ_lily14_c10168/f1p0/2420|i3_LQ_lily14_c12873/f1p7/3501|i1_HQ_lily1…	http://www.genome.jp/kegg-bin/show_pathway?ko00260/K01754%09red/K00276%09red/K00058%09red/K00130%09red/K01695%09red/K01834%09red/K01696%09red/K00600%09red/K14272%09red/K02437%09red/K00382%09red/K15633%09red
Glycolysis / Gluconeogenesis	KEGG PATHWAY	ko00010	59	415	0.00946832	0.070767	i1_HQ_lily14_c26438/f3p0/1461|i2_LQ_lily14_c8470/f1p0/2728|i0_HQ_lily14_c54313/f7p0/989|i2_LQ_lily14_c49632/f1p0/2043|i3_LQ_lily14_c31326/f1p0/3946|i2_LQ_lily14_c16361/f1p3/2047|i2_HQ_lily14_c34773/f29p0/2553|i0_LQ_lily14_c36838/f1p0/638|i2_LQ_lily14_c29999/f1p7/2213|i1_LQ_lily14_c58788/f1p5/1308|i1_LQ_lily14_c41560/f1p0/1471|i1_HQ_lily14_c5372/f2p0/1475|i2_HQ_lily14_c18650/f3p0/2315|i3_LQ_lily14…	http://www.genome.jp/kegg-bin/show_pathway?ko00010/K00134%09red/K00850%09red/K00001%09red/K01689%09red/K01568%09red/K01834%09red/K01803%09red/K00895%09red/K00162%09red/K00128%09red/K18857%09red/K01623%09red/K01610%09red/K00382%09red/K01810%09red/K00873%09red/K00121%09red/K01895%09red/K15633%09red/K00844%09red
Tyrosine metabolism	KEGG PATHWAY	ko00350	26	150	0.0100201	0.070767	i1_HQ_lily14_c98330/f3p3/1664|i1_HQ_lily14_c98848/f5p2/1388|i0_LQ_lily14_c36838/f1p0/638|i1_LQ_lily14_c41560/f1p0/1471|i1_HQ_lily14_c5372/f2p0/1475|i1_LQ_lily14_c4705/f1p2/1327|i2_LQ_lily14_c24562/f1p1/2906|i1_HQ_lily14_c98706/f18p5/1571|i1_HQ_lily14_c26438/f3p0/1461|i1_LQ_lily14_c65920/f1p0/1367|i1_HQ_lily14_c1796/f2p3/1620|i1_HQ_lily14_c62133/f2p0/1557|i1_HQ_lily14_c8832/f2p1/1923|i1_LQ_lily14_…	http://www.genome.jp/kegg-bin/show_pathway?ko00350/K00276%09red/K14455%09red/K14454%09red/K00001%09red/K01555%09red/K18857%09red/K00451%09red/K00457%09red/K00121%09red/K00422%09red
Citrate cycle (TCA cycle)	KEGG PATHWAY	ko00020	41	278	0.0166786	0.110864	i1_LQ_lily14_c3492/f1p1/1290|i1_HQ_lily14_c38412/f3p4/1472|i1_HQ_lily14_c12112/f3p2/1499|i2_LQ_lily14_c19839/f1p0/2671|i2_LQ_lily14_c5485/f1p0/2659|i5_LQ_lily14_c5616/f1p266/5612|i5_LQ_lily14_c6582/f1p0/5248|i2_LQ_lily14_c23738/f1p4/2115|i1_LQ_lily14_c7650/f1p1/1818|i3_LQ_lily14_c44905/f1p3/3058|i2_LQ_lily14_c8627/f1p0/2218|i1_HQ_lily14_c99757/f36p6/1228|i1_LQ_lily14_c37828/f1p0/1836|i1_HQ_lily14…	http://www.genome.jp/kegg-bin/show_pathway?ko00020/K00382%09red/K00164%09red/K01679%09red/K00162%09red/K01900%09red/K01648%09red/K00234%09red/K01610%09red/K01899%09red/K00026%09red/K01647%09red/K00030%09red/K00031%09red
Starch and sucrose metabolism	KEGG PATHWAY	ko00500	87	675	0.0182238	0.114405	i2_LQ_lily14_c14420/f1p1/2869|i3_LQ_lily14_c25546/f1p0/3093|i3_LQ_lily14_c31541/f1p0/3729|i2_HQ_lily14_c18650/f3p0/2315|i3_HQ_lily14_c1786/f2p0/3520|i2_LQ_lily14_c27194/f1p0/2841|i2_LQ_lily14_c28895/f1p0/2633|i2_HQ_lily14_c1028/f7p0/2301|i1_LQ_lily14_c84894/f1p0/1811|i2_HQ_lily14_c19005/f2p0/2870|i1_LQ_lily14_c11642/f1p3/1792|i2_LQ_lily14_c8970/f1p0/2663|i2_LQ_lily14_c38185/f1p0/2761|i3_LQ_lily14…	http://www.genome.jp/kegg-bin/show_pathway?ko00500/K01193%09red/K15920%09red/K01177%09red/K08678%09red/K01188%09red/K16055%09red/K00844%09red/K00705%09red/K00700%09red/K08679%09red/K01051%09red/K05350%09red/K01810%09red/K00688%09red/K05349%09red/K00696%09red/K00012%09red/K00695%09red
Tropane, piperidine and pyridine alkaloid biosynthesis	KEGG PATHWAY	ko00960	13	63	0.0197613	0.117083	i1_HQ_lily14_c98848/f5p2/1388|i1_LQ_lily14_c106966/f1p2/1396|i2_HQ_lily14_c13360/f2p5/2671|i2_LQ_lily14_c24562/f1p1/2906|i1_HQ_lily14_c98706/f18p5/1571|i2_LQ_lily14_c27483/f1p0/2906|i2_HQ_lily14_c2224/f3p1/2860|i1_HQ_lily14_c7801/f2p2/1178|i2_LQ_lily14_c44159/f1p0/2716|i1_HQ_lily14_c2257/f4p0/1290|i1_HQ_lily14_c55564/f8p2/1679|i0_LQ_lily14_c37794/f1p0/952|i1_HQ_lily14_c1796/f2p3/1620	http://www.genome.jp/kegg-bin/show_pathway?ko00960/K00276%09red/K14455%09red/K14454%09red
Propanoate metabolism	KEGG PATHWAY	ko00640	26	161	0.0207227	0.117083	i1_LQ_lily14_c3492/f1p1/1290|i2_HQ_lily14_c49468/f2p0/2059|i2_LQ_lily14_c8470/f1p0/2728|i1_LQ_lily14_c23006/f1p2/1347|i3_LQ_lily14_c12873/f1p7/3501|i1_LQ_lily14_c45089/f1p6/1399|i1_LQ_lily14_c58872/f1p6/1334|i4_LQ_lily14_c4550/f1p1/4711|i1_HQ_lily14_c98965/f39p5/1695|i1_HQ_lily14_c98919/f48p4/1825|i1_LQ_lily14_c37800/f1p0/1931|i1_LQ_lily14_c87290/f1p6/1853|i1_LQ_lily14_c22309/f1p5/1462|i2_LQ_lily…	http://www.genome.jp/kegg-bin/show_pathway?ko00640/K00140%09red/K01899%09red/K00167%09red/K01900%09red/K00382%09red/K01961%09red/K01895%09red/K11262%09red/K00626%09red
Synthesis and degradation of ketone bodies	KEGG PATHWAY	ko00072	6	22	0.0379694	0.204312	i1_LQ_lily14_c46021/f1p6/1676|i1_LQ_lily14_c58872/f1p6/1334|i1_LQ_lily14_c45089/f1p6/1399|i1_HQ_lily14_c98965/f39p5/1695|i1_LQ_lily14_c87862/f1p4/2001|i1_LQ_lily14_c6714/f1p0/1515	http://www.genome.jp/kegg-bin/show_pathway?ko00072/K01640%09red/K00626%09red
Arachidonic acid metabolism	KEGG PATHWAY	ko00590	9	44	0.0495867	0.251114	i0_HQ_lily14_c2239/f8p4/936|i0_HQ_lily14_c86861/f5p0/851|i2_HQ_lily14_c17271/f6p0/2135|i1_LQ_lily14_c54039/f1p0/1060|i3_LQ_lily14_c27654/f1p4/3184|i1_LQ_lily14_c48407/f1p3/1859|i0_HQ_lily14_c76554/f10p0/907|i1_LQ_lily14_c40056/f1p1/1145|i0_LQ_lily14_c2869/f1p0/882	http://www.genome.jp/kegg-bin/show_pathway?ko00590/K00432%09red/K14674%09red/K18592%09red
beta-Alanine metabolism	KEGG PATHWAY	ko00410	22	145	0.0522864	0.251114	i1_LQ_lily14_c23609/f1p2/1533|i2_LQ_lily14_c14810/f1p0/2179|i2_LQ_lily14_c44159/f1p0/2716|i1_LQ_lily14_c38306/f1p14/1712|i1_HQ_lily14_c2257/f4p0/1290|i3_LQ_lily14_c34319/f1p0/3071|i2_LQ_lily14_c24562/f1p1/2906|i1_LQ_lily14_c87290/f1p6/1853|i1_HQ_lily14_c9461/f2p1/1738|i4_HQ_lily14_c15426/f2p0/4862|i2_LQ_lily14_c27483/f1p0/2906|i2_HQ_lily14_c2224/f3p1/2860|i1_LQ_lily14_c22309/f1p5/1462|i1_LQ_lily1…	http://www.genome.jp/kegg-bin/show_pathway?ko00410/K00276%09red/K17839%09red/K12259%09red/K00140%09red/K00128%09red/K01431%09red/K00207%09red/K00797%09red/K01918%09red
Caffeine metabolism	KEGG PATHWAY	ko00232	5	18	0.053334	0.251114	i4_HQ_lily14_c385/f5p0/4558|i3_HQ_lily14_c8927/f2p0/3269|i3_LQ_lily14_c42481/f1p0/3281|i1_HQ_lily14_c28143/f2p23/1452|i2_LQ_lily14_c22083/f1p0/2245	http://www.genome.jp/kegg-bin/show_pathway?ko00232/K00106%09red
Lipoic acid metabolism	KEGG PATHWAY	ko00785	3	8	0.0722309	0.326483	i1_LQ_lily14_c88115/f1p0/1493|i1_HQ_lily14_c13032/f2p2/1379|i1_LQ_lily14_c53294/f1p0/1074	http://www.genome.jp/kegg-bin/show_pathway?ko00785/K03644%09red
Carbon fixation in photosynthetic organisms	KEGG PATHWAY	ko00710	36	274	0.0817044	0.347394	i0_LQ_lily14_c44573/f1p1/988|i0_HQ_lily14_c54313/f7p0/989|i3_LQ_lily14_c31326/f1p0/3946|i1_HQ_lily14_c98848/f5p2/1388|i5_LQ_lily14_c6582/f1p0/5248|i1_LQ_lily14_c58788/f1p5/1308|i1_LQ_lily14_c43115/f1p12/1455|i3_LQ_lily14_c44905/f1p3/3058|i1_HQ_lily14_c98706/f18p5/1571|i1_HQ_lily14_c99583/f22p5/1625|i1_LQ_lily14_c43477/f1p1/1700|i1_HQ_lily14_c7072/f2p1/1880|i3_LQ_lily14_c40539/f1p0/3238|i0_LQ_lily…	http://www.genome.jp/kegg-bin/show_pathway?ko00710/K00134%09red/K14455%09red/K14454%09red/K14272%09red/K01803%09red/K01623%09red/K00029%09red/K01610%09red/K00615%09red/K00814%09red/K00026%09red
Arginine and proline metabolism	KEGG PATHWAY	ko00330	25	180	0.0849059	0.347394	i1_LQ_lily14_c23609/f1p2/1533|i2_LQ_lily14_c14810/f1p0/2179|i1_LQ_lily14_c38306/f1p14/1712|i2_LQ_lily14_c33346/f1p0/2051|i3_LQ_lily14_c34319/f1p0/3071|i2_LQ_lily14_c25726/f1p5/2730|i2_LQ_lily14_c33433/f1p0/1991|i1_HQ_lily14_c98706/f18p5/1571|i1_LQ_lily14_c28033/f1p1/1788|i2_HQ_lily14_c55036/f15p0/2846|i2_HQ_lily14_c54874/f22p0/2943|i1_HQ_lily14_c1796/f2p3/1620|i1_HQ_lily14_c98848/f5p2/1388|i1_LQ_…	http://www.genome.jp/kegg-bin/show_pathway?ko00330/K17839%09red/K14455%09red/K14454%09red/K00128%09red/K01611%09red/K01583%09red/K00797%09red/K12259%09red
Isoquinoline alkaloid biosynthesis	KEGG PATHWAY	ko00950	15	97	0.08608	0.347394	i1_LQ_lily14_c37797/f1p16/1082|i1_HQ_lily14_c8832/f2p1/1923|i1_LQ_lily14_c106966/f1p2/1396|i2_HQ_lily14_c13360/f2p5/2671|i2_LQ_lily14_c24562/f1p1/2906|i1_HQ_lily14_c98706/f18p5/1571|i2_LQ_lily14_c27483/f1p0/2906|i2_HQ_lily14_c2224/f3p1/2860|i1_HQ_lily14_c7801/f2p2/1178|i1_HQ_lily14_c98848/f5p2/1388|i2_LQ_lily14_c44159/f1p0/2716|i1_HQ_lily14_c2257/f4p0/1290|i1_HQ_lily14_c55564/f8p2/1679|i0_LQ_lily…	http://www.genome.jp/kegg-bin/show_pathway?ko00950/K13384%09red/K00276%09red/K00422%09red/K14455%09red/K14454%09red
Cyanoamino acid metabolism	KEGG PATHWAY	ko00460	21	148	0.092409	0.360077	i1_LQ_lily14_c85926/f1p5/1934|i1_LQ_lily14_c48407/f1p3/1859|i2_HQ_lily14_c31833/f3p0/2028|i1_HQ_lily14_c1943/f4p3/1427|i2_LQ_lily14_c45949/f1p0/2412|i1_HQ_lily14_c79294/f50p8/1790|i1_HQ_lily14_c606/f10p7/1702|i1_LQ_lily14_c84894/f1p0/1811|i2_HQ_lily14_c1028/f7p0/2301|i1_LQ_lily14_c2810/f1p0/1600|i2_LQ_lily14_c23056/f1p0/2435|i2_HQ_lily14_c8583/f2p1/2200|i1_LQ_lily14_c85263/f1p2/1944|i0_LQ_lily14_…	http://www.genome.jp/kegg-bin/show_pathway?ko00460/K01188%09red/K18592%09red/K00600%09red/K05350%09red/K05349%09red/K13035%09red
Regulation of autophagy	KEGG PATHWAY	ko04140	21	151	0.10595	0.399079	i4_HQ_lily14_c17820/f5p0/4144|i1_HQ_lily14_c26313/f2p6/1891|i0_HQ_lily14_c39498/f3p22/634|i1_LQ_lily14_c28394/f1p4/1745|i2_LQ_lily14_c10613/f1p3/2126|i4_LQ_lily14_c7626/f1p0/4684|i3_LQ_lily14_c8221/f1p4/3314|i1_LQ_lily14_c23452/f1p4/1661|i4_HQ_lily14_c22343/f2p2/4046|i1_HQ_lily14_c1124/f7p3/1626|i3_LQ_lily14_c26129/f1p0/3516|i2_LQ_lily14_c30326/f1p11/2776|i3_LQ_lily14_c36624/f3p0/3065|i3_LQ_lily1…	http://www.genome.jp/kegg-bin/show_pathway?ko04140/K08341%09red/K00914%09red/K07198%09red/K08330%09red/K08332%09red/K08337%09red
Glutathione metabolism	KEGG PATHWAY	ko00480	29	227	0.135007	0.492122	i1_HQ_lily14_c38412/f3p4/1472|i1_LQ_lily14_c68052/f1p17/1610|i1_LQ_lily14_c23609/f1p2/1533|i1_LQ_lily14_c48407/f1p3/1859|i0_HQ_lily14_c2239/f8p4/936|i1_LQ_lily14_c86376/f1p3/1812|i0_HQ_lily14_c76554/f10p0/907|i0_HQ_lily14_c1267/f9p0/988|i0_LQ_lily14_c44969/f1p0/891|i1_LQ_lily14_c94312/f1p5/1763|i1_LQ_lily14_c7650/f1p1/1818|i0_HQ_lily14_c86861/f5p0/851|i1_LQ_lily14_c74353/f1p6/1056|i2_LQ_lily14_c3…	http://www.genome.jp/kegg-bin/show_pathway?ko00480/K00036%09red/K18592%09red/K00797%09red/K00799%09red/K00383%09red/K00432%09red/K00033%09red/K00434%09red/K00031%09red
Brassinosteroid biosynthesis	KEGG PATHWAY	ko00905	4	19	0.153513	0.528377	i1_LQ_lily14_c28568/f1p0/1752|i1_LQ_lily14_c63432/f1p1/1702|i1_HQ_lily14_c7369/f2p0/1329|i0_LQ_lily14_c10981/f1p1/548	http://www.genome.jp/kegg-bin/show_pathway?ko00905/K09587%09red/K09590%09red
Carotenoid biosynthesis	KEGG PATHWAY	ko00906	10	66	0.154305	0.528377	i2_LQ_lily14_c43680/f1p1/2134|i1_HQ_lily14_c37469/f2p0/1858|i1_HQ_lily14_c58628/f2p0/1502|i1_LQ_lily14_c23612/f1p0/1372|i1_HQ_lily14_c11231/f2p0/1887|i1_LQ_lily14_c111720/f1p0/1007|i1_LQ_lily14_c23274/f1p25/1606|i2_LQ_lily14_c8542/f1p0/2203|i1_LQ_lily14_c10782/f1p0/1758|i2_LQ_lily14_c14872/f1p36/2242	http://www.genome.jp/kegg-bin/show_pathway?ko00906/K09840%09red/K14593%09red/K15746%09red/K15744%09red
Endocytosis	KEGG PATHWAY	ko04144	61	528	0.168522	0.560087	i2_HQ_lily14_c54280/f39p0/2253|i0_HQ_lily14_c18318/f3p0/806|i0_HQ_lily14_c2440/f8p0/880|i3_LQ_lily14_c24678/f1p0/3338|i0_LQ_lily14_c79416/f1p8/609|i1_HQ_lily14_c79726/f2p4/1082|i6_LQ_lily14_c1235/f1p2/6174|i0_HQ_lily14_c47386/f3p1/793|i2_LQ_lily14_c3675/f1p0/2190|i2_LQ_lily14_c52946/f1p0/2083|i1_HQ_lily14_c37518/f3p0/1476|i0_LQ_lily14_c58130/f1p0/705|i2_HQ_lily14_c10382/f2p0/2268|i1_LQ_lily14_c90…	http://www.genome.jp/kegg-bin/show_pathway?ko04144/K11824%09red/K12191%09red/K18442%09red/K11866%09red/K18466%09red/K04646%09red/K17917%09red/K01115%09red/K07897%09red/K00889%09red/K07937%09red/K11826%09red/K11827%09red/K12196%09red/K12486%09red/K03283%09red/K12479%09red/K07901%09red/K10365%09red/K07904%09red
Diterpenoid biosynthesis	KEGG PATHWAY	ko00904	7	44	0.18156	0.586179	i1_LQ_lily14_c95653/f1p4/1051|i1_LQ_lily14_c40890/f1p2/1326|i1_LQ_lily14_c66443/f1p8/1251|i2_HQ_lily14_c7997/f2p26/2488|i1_LQ_lily14_c88156/f1p3/1464|i2_LQ_lily14_c28953/f1p0/2288|i2_LQ_lily14_c12122/f1p4/2772	http://www.genome.jp/kegg-bin/show_pathway?ko00904/K17982%09red/K04125%09red/K04121%09red
Betalain biosynthesis	KEGG PATHWAY	ko00965	2	7	0.196096	0.615523	i0_LQ_lily14_c22199/f1p0/852|i1_LQ_lily14_c53568/f1p1/1057	http://www.genome.jp/kegg-bin/show_pathway?ko00965/K15777%09red
Butanoate metabolism	KEGG PATHWAY	ko00650	7	46	0.207667	0.62897	i1_LQ_lily14_c46021/f1p6/1676|i1_LQ_lily14_c7903/f1p2/1372|i1_LQ_lily14_c58872/f1p6/1334|i1_LQ_lily14_c45089/f1p6/1399|i1_HQ_lily14_c98965/f39p5/1695|i1_LQ_lily14_c87862/f1p4/2001|i1_LQ_lily14_c6714/f1p0/1515	http://www.genome.jp/kegg-bin/show_pathway?ko00650/K01640%09red/K00626%09red/K00074%09red
Tryptophan metabolism	KEGG PATHWAY	ko00380	12	89	0.211512	0.62897	i1_HQ_lily14_c98036/f52p9/1858|i1_LQ_lily14_c46021/f1p6/1676|i1_LQ_lily14_c58872/f1p6/1334|i4_HQ_lily14_c15426/f2p0/4862|i1_LQ_lily14_c75122/f1p27/2004|i1_LQ_lily14_c45089/f1p6/1399|i1_HQ_lily14_c98965/f39p5/1695|i1_HQ_lily14_c99838/f55p11/1790|i1_LQ_lily14_c87862/f1p4/2001|i2_LQ_lily14_c34115/f1p0/2042|i3_LQ_lily14_c23936/f1p0/3650|i2_LQ_lily14_c55066/f1p0/2856	http://www.genome.jp/kegg-bin/show_pathway?ko00380/K03781%09red/K00128%09red/K00164%09red/K00626%09red
One carbon pool by folate	KEGG PATHWAY	ko00670	8	57	0.241215	0.698904	i2_HQ_lily14_c31833/f3p0/2028|i2_LQ_lily14_c45949/f1p0/2412|i1_HQ_lily14_c606/f10p7/1702|i1_LQ_lily14_c85263/f1p2/1944|i2_LQ_lily14_c21935/f1p0/2433|i5_LQ_lily14_c9053/f1p82/5421|i2_LQ_lily14_c45983/f1p0/2329|i2_LQ_lily14_c22794/f1p0/2105	http://www.genome.jp/kegg-bin/show_pathway?ko00670/K00600%09red
Sulfur metabolism	KEGG PATHWAY	ko00920	10	75	0.248317	0.701497	i1_LQ_lily14_c60517/f1p16/1389|i1_LQ_lily14_c64978/f1p2/1402|i1_LQ_lily14_c14241/f1p2/1564|i1_LQ_lily14_c88546/f1p1/1482|i1_LQ_lily14_c62065/f1p7/1615|i1_LQ_lily14_c86299/f1p2/1752|i1_HQ_lily14_c20128/f7p2/1430|i2_LQ_lily14_c3521/f1p1/2404|i4_LQ_lily14_c14031/f1p1/4857|i1_LQ_lily14_c45008/f1p2/1575	http://www.genome.jp/kegg-bin/show_pathway?ko00920/K05907%09red/K01738%09red
Arginine biosynthesis	KEGG PATHWAY	ko00220	14	115	0.291003	0.802033	i1_HQ_lily14_c98848/f5p2/1388|i1_LQ_lily14_c106966/f1p2/1396|i3_LQ_lily14_c7625/f1p0/3339|i1_HQ_lily14_c98615/f13p4/1510|i1_HQ_lily14_c98706/f18p5/1571|i1_LQ_lily14_c43477/f1p1/1700|i1_HQ_lily14_c7072/f2p1/1880|i1_HQ_lily14_c3935/f3p4/1219|i1_HQ_lily14_c7801/f2p2/1178|i0_HQ_lily14_c11174/f2p7/951|i1_LQ_lily14_c12607/f1p0/1480|i1_HQ_lily14_c55564/f8p2/1679|i0_LQ_lily14_c37794/f1p0/952|i1_HQ_lily14…	http://www.genome.jp/kegg-bin/show_pathway?ko00220/K00261%09red/K14455%09red/K14454%09red/K01438%09red/K14272%09red/K00814%09red/K01427%09red
Ubiquinone and other terpenoid-quinone biosynthesis	KEGG PATHWAY	ko00130	9	72	0.3214	0.86472	i1_HQ_lily14_c62133/f2p0/1557|i1_LQ_lily14_c47154/f1p4/1160|i1_LQ_lily14_c41894/f1p1/1549|i0_LQ_lily14_c45343/f1p0/561|i0_HQ_lily14_c18549/f3p0/694|i0_LQ_lily14_c37757/f1p0/934|i1_LQ_lily14_c3577/f1p6/1985|i2_HQ_lily14_c35754/f2p0/2112|i3_LQ_lily14_c32424/f1p0/3920	http://www.genome.jp/kegg-bin/show_pathway?ko00130/K00457%09red/K01904%09red/K03809%09red
Stilbenoid, diarylheptanoid and gingerol biosynthesis	KEGG PATHWAY	ko00945	4	32	0.42119	1	i1_HQ_lily14_c47938/f3p9/1639|i0_LQ_lily14_c59061/f1p0/1003|i1_LQ_lily14_c20352/f1p0/1127|i1_LQ_lily14_c59156/f1p4/1636	http://www.genome.jp/kegg-bin/show_pathway?ko00945/K00588%09red/K13065%09red
ABC transporters	KEGG PATHWAY	ko02010	16	149	0.441851	1	i3_LQ_lily14_c12070/f1p2/3825|i2_LQ_lily14_c30716/f1p0/2139|i2_HQ_lily14_c54981/f2p0/2287|i4_LQ_lily14_c2931/f1p0/4808|i1_LQ_lily14_c16799/f1p10/1038|i3_LQ_lily14_c25131/f1p0/3460|i2_LQ_lily14_c43186/f1p0/2767|i4_LQ_lily14_c9988/f1p0/4635|i4_LQ_lily14_c10041/f1p0/4265|i2_LQ_lily14_c27185/f1p0/2645|i4_HQ_lily14_c724/f4p0/4263|i2_LQ_lily14_c10596/f1p0/2763|i4_LQ_lily14_c16842/f1p2/4073|i5_LQ_lily14…	http://www.genome.jp/kegg-bin/show_pathway?ko02010/K05663%09red/K05658%09red/K05666%09red
Protein export	KEGG PATHWAY	ko03060	14	131	0.457323	1	i2_HQ_lily14_c2411/f6p0/2334|i1_LQ_lily14_c78579/f1p10/1032|i2_LQ_lily14_c36465/f1p0/2348|i0_HQ_lily14_c7828/f2p2/761|i2_LQ_lily14_c43505/f1p1/2214|i3_LQ_lily14_c9913/f1p2/3852|i2_LQ_lily14_c33972/f1p0/2014|i2_LQ_lily14_c3397/f1p0/2625|i0_LQ_lily14_c12169/f1p0/452|i2_HQ_lily14_c53456/f2p0/2155|i1_HQ_lily14_c80172/f29p9/1778|i2_LQ_lily14_c45205/f1p4/2340|i0_HQ_lily14_c3767/f2p0/982|i0_HQ_lily14_c5…	http://www.genome.jp/kegg-bin/show_pathway?ko03060/K09490%09red/K12947%09red/K13280%09red/K07342%09red/K09647%09red/K13431%09red/K10956%09red
Glyoxylate and dicarboxylate metabolism	KEGG PATHWAY	ko00630	32	310	0.473768	1	i4_LQ_lily14_c12055/f1p5/4891|i5_HQ_lily14_c11104/f40p4/5505|i5_LQ_lily14_c5616/f1p266/5612|i1_HQ_lily14_c606/f10p7/1702|i5_LQ_lily14_c6582/f1p0/5248|i2_LQ_lily14_c23738/f1p4/2115|i1_LQ_lily14_c83397/f1p2/1347|i1_LQ_lily14_c58872/f1p6/1334|i1_HQ_lily14_c10436/f2p1/1360|i2_LQ_lily14_c8627/f1p0/2218|i1_LQ_lily14_c85263/f1p2/1944|i1_LQ_lily14_c43477/f1p1/1700|i2_LQ_lily14_c45949/f1p0/2412|i3_LQ_lily…	http://www.genome.jp/kegg-bin/show_pathway?ko00630/K03781%09red/K00284%09red/K01647%09red/K00600%09red/K14272%09red/K02437%09red/K00382%09red/K19269%09red/K00122%09red/K00026%09red/K00626%09red
Cysteine and methionine metabolism	KEGG PATHWAY	ko00270	31	301	0.479865	1	i1_LQ_lily14_c23609/f1p2/1533|i1_LQ_lily14_c37854/f1p16/1054|i2_LQ_lily14_c41866/f1p0/2202|i2_LQ_lily14_c33346/f1p0/2051|i5_LQ_lily14_c6582/f1p0/5248|i1_LQ_lily14_c83613/f1p16/1807|i2_LQ_lily14_c3521/f1p1/2404|i2_LQ_lily14_c33433/f1p0/1991|i1_HQ_lily14_c72943/f2p1/1177|i1_HQ_lily14_c98706/f18p5/1571|i1_HQ_lily14_c81585/f43p2/1540|i2_LQ_lily14_c46792/f1p0/2753|i1_LQ_lily14_c28033/f1p1/1788|i1_HQ_l…	http://www.genome.jp/kegg-bin/show_pathway?ko00270/K14455%09red/K14454%09red/K08967%09red/K01251%09red/K00797%09red/K01611%09red/K01761%09red/K00789%09red/K00026%09red/K01738%09red
Phagosome	KEGG PATHWAY	ko04145	33	322	0.488208	1	i1_HQ_lily14_c80045/f3p9/1496|i1_HQ_lily14_c77837/f4p4/1498|i1_HQ_lily14_c79601/f3p9/1154|i1_LQ_lily14_c51966/f1p0/1029|i1_LQ_lily14_c67317/f1p2/1711|i2_HQ_lily14_c34710/f21p0/2426|i2_HQ_lily14_c54473/f3p0/2394|i0_LQ_lily14_c43576/f1p0/750|i2_LQ_lily14_c33972/f1p0/2014|i1_HQ_lily14_c56100/f6p2/1644|i1_HQ_lily14_c97682/f6p7/1362|i1_LQ_lily14_c20743/f1p11/1989|i1_HQ_lily14_c80172/f29p9/1778|i1_HQ_l…	http://www.genome.jp/kegg-bin/show_pathway?ko04145/K00921%09red/K10956%09red/K07374%09red/K07375%09red/K07342%09red/K07897%09red/K00914%09red/K02145%09red/K02146%09red/K02149%09red/K02155%09red/K02154%09red/K02151%09red
Sphingolipid metabolism	KEGG PATHWAY	ko00600	11	105	0.496698	1	i4_LQ_lily14_c11755/f1p0/4810|i2_LQ_lily14_c27436/f1p0/2410|i1_LQ_lily14_c20150/f1p1/1572|i1_LQ_lily14_c9311/f1p3/1784|i1_LQ_lily14_c42835/f1p1/1880|i1_LQ_lily14_c8083/f1p1/1824|i1_HQ_lily14_c25031/f2p0/1232|i1_LQ_lily14_c85948/f1p3/1921|i1_LQ_lily14_c43256/f1p1/1171|i1_HQ_lily14_c99529/f12p2/1767|i1_LQ_lily14_c6570/f2p1/1298	http://www.genome.jp/kegg-bin/show_pathway?ko00600/K00654%09red/K04713%09red/K04710%09red/K04715%09red/K07407%09red/K01634%09red
Flavonoid biosynthesis	KEGG PATHWAY	ko00941	6	57	0.521779	1	i1_LQ_lily14_c20352/f1p0/1127|i1_LQ_lily14_c59156/f1p4/1636|i0_LQ_lily14_c59061/f1p0/1003|i1_HQ_lily14_c47938/f3p9/1639|i2_LQ_lily14_c9254/f1p0/2815|i1_LQ_lily14_c56000/f5p1/1064	http://www.genome.jp/kegg-bin/show_pathway?ko00941/K00588%09red/K13065%09red/K01859%09red
Glycosphingolipid biosynthesis - globo series	KEGG PATHWAY	ko00603	2	17	0.529376	1	i1_HQ_lily14_c99529/f12p2/1767|i1_LQ_lily14_c43256/f1p1/1171	http://www.genome.jp/kegg-bin/show_pathway?ko00603/K07407%09red
Pentose phosphate pathway	KEGG PATHWAY	ko00030	17	168	0.529431	1	i2_HQ_lily14_c18650/f3p0/2315|i1_LQ_lily14_c94312/f1p5/1763|i1_LQ_lily14_c64300/f1p3/1448|i2_LQ_lily14_c42571/f1p0/2633|i1_LQ_lily14_c86906/f1p1/1278|i1_HQ_lily14_c99583/f22p5/1625|i1_LQ_lily14_c24297/f1p0/1293|i1_LQ_lily14_c45771/f1p1/1558|i2_LQ_lily14_c3276/f1p7/2202|i1_HQ_lily14_c2221/f3p1/1541|i1_LQ_lily14_c86376/f1p3/1812|i2_LQ_lily14_c16361/f1p3/2047|i2_LQ_lily14_c29999/f1p7/2213|i0_HQ_lily…	http://www.genome.jp/kegg-bin/show_pathway?ko00030/K00850%09red/K00851%09red/K00852%09red/K00615%09red/K00895%09red/K00948%09red/K01623%09red/K01057%09red/K01810%09red/K00036%09red/K00033%09red
Limonene and pinene degradation	KEGG PATHWAY	ko00903	2	18	0.557664	1	i4_HQ_lily14_c15426/f2p0/4862|i1_HQ_lily14_c99838/f55p11/1790	http://www.genome.jp/kegg-bin/show_pathway?ko00903/K00128%09red
Non-homologous end-joining	KEGG PATHWAY	ko03450	2	18	0.557664	1	i4_HQ_lily14_c13945/f2p2/4446|i1_HQ_lily14_c40807/f2p1/1395	http://www.genome.jp/kegg-bin/show_pathway?ko03450/K10866%09red/K04799%09red
Taurine and hypotaurine metabolism	KEGG PATHWAY	ko00430	2	18	0.557664	1	i1_LQ_lily14_c48407/f1p3/1859|i2_HQ_lily14_c17271/f6p0/2135	http://www.genome.jp/kegg-bin/show_pathway?ko00430/K18592%09red
Fatty acid elongation	KEGG PATHWAY	ko00062	6	62	0.59836	1	i4_HQ_lily14_c15056/f2p1/4976|i1_HQ_lily14_c98622/f4p2/1179|i1_HQ_lily14_c2452/f3p8/1653|i1_LQ_lily14_c25137/f1p1/1920|i0_LQ_lily14_c67119/f1p0/772|i1_LQ_lily14_c8111/f1p8/1433	http://www.genome.jp/kegg-bin/show_pathway?ko00062/K15397%09red
Alanine, aspartate and glutamate metabolism	KEGG PATHWAY	ko00250	18	187	0.608143	1	i1_HQ_lily14_c98848/f5p2/1388|i1_LQ_lily14_c106966/f1p2/1396|i1_LQ_lily14_c12607/f1p0/1480|i1_LQ_lily14_c28103/f1p2/1298|i1_HQ_lily14_c98706/f18p5/1571|i6_LQ_lily14_c1626/f1p8/6176|i1_LQ_lily14_c43477/f1p1/1700|i1_HQ_lily14_c7072/f2p1/1880|i1_HQ_lily14_c7801/f2p2/1178|i1_HQ_lily14_c7298/f2p0/1755|i1_LQ_lily14_c62612/f1p2/1347|i7_LQ_lily14_c243/f1p0/7426|i1_HQ_lily14_c55564/f8p2/1679|i7_LQ_lily14_…	http://www.genome.jp/kegg-bin/show_pathway?ko00250/K00261%09red/K14455%09red/K14454%09red/K00264%09red/K14272%09red/K00814%09red/K01939%09red/K13566%09red
Sesquiterpenoid and triterpenoid biosynthesis	KEGG PATHWAY	ko00909	2	20	0.610526	1	i1_LQ_lily14_c49048/f1p3/1531|i1_HQ_lily14_c1807/f5p3/1848	http://www.genome.jp/kegg-bin/show_pathway?ko00909/K00511%09red/K00801%09red
Oxidative phosphorylation	KEGG PATHWAY	ko00190	60	617	0.622707	1	i1_HQ_lily14_c17572/f5p0/1121|i0_LQ_lily14_c3452/f1p2/897|i1_HQ_lily14_c77837/f4p4/1498|i3_HQ_lily14_c48565/f32p1/3373|i4_LQ_lily14_c7587/f1p0/4460|i3_LQ_lily14_c48521/f1p0/3395|i2_LQ_lily14_c12839/f1p0/2157|i5_LQ_lily14_c6929/f1p11/5240|i1_LQ_lily14_c38093/f1p9/1290|i2_HQ_lily14_c1064/f12p0/2586|i3_LQ_lily14_c16767/f1p0/3099|i3_LQ_lily14_c14316/f1p0/3487|i2_LQ_lily14_c44086/f1p0/2760|i4_LQ_lily1…	http://www.genome.jp/kegg-bin/show_pathway?ko00190/K02155%09red/K00413%09red/K03943%09red/K03942%09red/K03941%09red/K01535%09red/K03963%09red/K00234%09red/K02145%09red/K02146%09red/K02149%09red/K03934%09red/K02133%09red/K02154%09red/K02265%09red/K01507%09red/K02151%09red/K02136%09red
Plant-pathogen interaction	KEGG PATHWAY	ko04626	29	303	0.631502	1	i0_LQ_lily14_c38771/f1p0/561|i0_HQ_lily14_c1445/f5p0/789|i2_HQ_lily14_c54681/f5p0/2136|i0_HQ_lily14_c5395/f2p0/678|i0_HQ_lily14_c54415/f3p0/785|i2_LQ_lily14_c56674/f1p0/2339|i2_HQ_lily14_c2320/f2p0/2317|i2_LQ_lily14_c5075/f1p0/2711|i0_HQ_lily14_c1323/f4p0/872|i0_LQ_lily14_c19875/f1p3/727|i2_HQ_lily14_c4147/f7p1/2432|i3_LQ_lily14_c16197/f1p0/3090|i2_LQ_lily14_c28280/f1p0/2473|i0_LQ_lily14_c22723/f…	http://www.genome.jp/kegg-bin/show_pathway?ko04626/K04079%09red/K09487%09red/K13412%09red/K13448%09red/K13457%09red/K05391%09red/K02183%09red
Pyruvate metabolism	KEGG PATHWAY	ko00620	31	327	0.653427	1	i2_HQ_lily14_c49468/f2p0/2059|i2_LQ_lily14_c8470/f1p0/2728|i1_LQ_lily14_c45089/f1p6/1399|i2_HQ_lily14_c34773/f29p0/2553|i5_LQ_lily14_c6582/f1p0/5248|i1_LQ_lily14_c50676/f2p2/1014|i1_LQ_lily14_c89305/f1p3/1138|i1_LQ_lily14_c58872/f1p6/1334|i3_LQ_lily14_c44905/f1p3/3058|i1_LQ_lily14_c37828/f1p0/1836|i1_HQ_lily14_c37474/f4p0/1804|i3_LQ_lily14_c12873/f1p7/3501|i1_HQ_lily14_c98919/f48p4/1825|i1_LQ_lil…	http://www.genome.jp/kegg-bin/show_pathway?ko00620/K11262%09red/K00382%09red/K01679%09red/K01759%09red/K00162%09red/K00128%09red/K00029%09red/K01610%09red/K01961%09red/K00873%09red/K01895%09red/K00026%09red/K00102%09red/K00626%09red
Lysine degradation	KEGG PATHWAY	ko00310	12	133	0.684334	1	i1_LQ_lily14_c46021/f1p6/1676|i5_LQ_lily14_c2713/f1p4/5176|i3_LQ_lily14_c20041/f1p0/3458|i4_HQ_lily14_c15426/f2p0/4862|i1_LQ_lily14_c58872/f1p6/1334|i1_LQ_lily14_c75122/f1p27/2004|i1_LQ_lily14_c45089/f1p6/1399|i1_HQ_lily14_c98965/f39p5/1695|i1_HQ_lily14_c99838/f55p11/1790|i1_LQ_lily14_c87862/f1p4/2001|i3_LQ_lily14_c23936/f1p0/3650|i2_LQ_lily14_c55066/f1p0/2856	http://www.genome.jp/kegg-bin/show_pathway?ko00310/K00128%09red/K00164%09red/K11420%09red/K00626%09red
Sulfur relay system	KEGG PATHWAY	ko04122	2	24	0.701472	1	i1_LQ_lily14_c67383/f1p2/1595|i1_LQ_lily14_c36904/f4p3/1775	http://www.genome.jp/kegg-bin/show_pathway?ko04122/K04487%09red
Steroid biosynthesis	KEGG PATHWAY	ko00100	8	93	0.715777	1	i1_LQ_lily14_c49048/f1p3/1531|i1_HQ_lily14_c1807/f5p3/1848|i3_LQ_lily14_c27654/f1p4/3184|i1_HQ_lily14_c56165/f26p3/1671|i3_LQ_lily14_c10337/f1p4/3263|i1_LQ_lily14_c60377/f1p1/1587|i2_LQ_lily14_c60591/f1p0/2006|i2_LQ_lily14_c10050/f1p2/2839	http://www.genome.jp/kegg-bin/show_pathway?ko00100/K00511%09red/K07748%09red/K14674%09red/K00801%09red/K09832%09red
Linoleic acid metabolism	KEGG PATHWAY	ko00591	5	61	0.733171	1	i2_LQ_lily14_c43105/f1p0/2727|i3_LQ_lily14_c27654/f1p4/3184|i3_LQ_lily14_c10373/f1p1/3453|i2_LQ_lily14_c25829/f1p0/2328|i2_LQ_lily14_c36153/f1p0/2897	http://www.genome.jp/kegg-bin/show_pathway?ko00591/K14674%09red/K15718%09red
Nitrogen metabolism	KEGG PATHWAY	ko00910	9	106	0.735313	1	i4_LQ_lily14_c12055/f1p5/4891|i4_LQ_lily14_c8926/f1p0/4696|i6_LQ_lily14_c1626/f1p8/6176|i5_HQ_lily14_c11104/f40p4/5505|i1_LQ_lily14_c12607/f1p0/1480|i0_LQ_lily14_c44259/f1p5/919|i4_LQ_lily14_c10747/f1p0/4430|i7_LQ_lily14_c243/f1p0/7426|i7_LQ_lily14_c564/f1p0/7048	http://www.genome.jp/kegg-bin/show_pathway?ko00910/K01673%09red/K00284%09red/K00261%09red/K00264%09red
Riboflavin metabolism	KEGG PATHWAY	ko00740	1	16	0.804345	1	i1_HQ_lily14_c35025/f2p0/1093	http://www.genome.jp/kegg-bin/show_pathway?ko00740/K00793%09red
Other types of O-glycan biosynthesis	KEGG PATHWAY	ko00514	1	19	0.853308	1	i3_LQ_lily14_c14429/f1p0/3551	http://www.genome.jp/kegg-bin/show_pathway?ko00514/K09667%09red
Circadian rhythm - plant	KEGG PATHWAY	ko04712	13	181	0.910193	1	i4_LQ_lily14_c10617/f1p0/4431|i1_HQ_lily14_c19930/f2p1/1110|i3_LQ_lily14_c4505/f1p4/3128|i4_LQ_lily14_c12809/f1p0/4681|i2_HQ_lily14_c18888/f3p0/2438|i1_LQ_lily14_c16762/f1p1/1016|i0_LQ_lily14_c65898/f1p0/908|i4_LQ_lily14_c15308/f1p0/4601|i1_LQ_lily14_c24650/f1p0/1079|i3_LQ_lily14_c20908/f1p0/3225|i4_LQ_lily14_c9129/f1p0/4767|i1_LQ_lily14_c73932/f1p0/1059|i4_LQ_lily14_c7138/f1p10/4403	http://www.genome.jp/kegg-bin/show_pathway?ko04712/K12129%09red/K03097%09red/K12133%09red/K03115%09red/K12124%09red
Purine metabolism	KEGG PATHWAY	ko00230	36	453	0.931849	1	i1_LQ_lily14_c86906/f1p1/1278|i1_LQ_lily14_c31900/f1p1/1060|i1_LQ_lily14_c45771/f1p1/1558|i1_HQ_lily14_c2221/f3p1/1541|i1_HQ_lily14_c7298/f2p0/1755|i3_LQ_lily14_c42481/f1p0/3281|i0_LQ_lily14_c28237/f1p0/701|i4_HQ_lily14_c385/f5p0/4558|i1_LQ_lily14_c61608/f1p3/1685|i3_LQ_lily14_c3480/f1p0/3625|i2_LQ_lily14_c13623/f1p0/2861|i1_LQ_lily14_c63017/f1p1/1204|i3_LQ_lily14_c27099/f1p76/3143|i1_LQ_lily14_c…	http://www.genome.jp/kegg-bin/show_pathway?ko00230/K00856%09red/K01519%09red/K00106%09red/K03021%09red/K00948%09red/K03010%09red/K00939%09red/K00942%09red/K00873%09red/K00940%09red/K01427%09red/K03008%09red/K01939%09red
Galactose metabolism	KEGG PATHWAY	ko00052	14	200	0.931884	1	i1_HQ_lily14_c78955/f13p2/1786|i1_HQ_lily14_c26451/f2p0/1228|i2_LQ_lily14_c8970/f1p0/2663|i1_LQ_lily14_c69841/f1p1/1324|i3_HQ_lily14_c1462/f5p0/3257|i4_LQ_lily14_c16239/f1p0/4083|i4_LQ_lily14_c3300/f1p0/4680|i1_HQ_lily14_c17815/f12p0/1971|i2_LQ_lily14_c16361/f1p3/2047|i1_HQ_lily14_c2557/f4p1/1510|i1_HQ_lily14_c18801/f2p0/1891|i1_LQ_lily14_c43256/f1p1/1171|i1_HQ_lily14_c99529/f12p2/1767|i1_LQ_lily…	http://www.genome.jp/kegg-bin/show_pathway?ko00052/K01193%09red/K00850%09red/K00844%09red/K18819%09red/K01784%09red/K07407%09red/K06617%09red
Zeatin biosynthesis	KEGG PATHWAY	ko00908	1	27	0.931959	1	i1_HQ_lily14_c1629/f6p4/1824	http://www.genome.jp/kegg-bin/show_pathway?ko00908/K00279%09red
Photosynthesis	KEGG PATHWAY	ko00195	12	176	0.93235	1	i0_LQ_lily14_c63543/f1p0/923|i1_HQ_lily14_c104954/f11p0/1511|i0_LQ_lily14_c8215/f1p3/766|i2_LQ_lily14_c23817/f1p0/2343|i0_LQ_lily14_c2968/f1p0/869|i0_HQ_lily14_c2322/f4p0/820|i1_LQ_lily14_c46104/f1p27/1987|i0_HQ_lily14_c28260/f3p1/757|i0_LQ_lily14_c36150/f2p0/868|i0_LQ_lily14_c3170/f1p0/917|i1_LQ_lily14_c102563/f1p0/1519|i4_LQ_lily14_c8468/f1p1/4996	http://www.genome.jp/kegg-bin/show_pathway?ko00195/K02639%09red/K02641%09red
Plant hormone signal transduction	KEGG PATHWAY	ko04075	31	398	0.934156	1	i2_LQ_lily14_c27753/f1p0/2855|i0_LQ_lily14_c46111/f1p0/482|i1_HQ_lily14_c80068/f22p8/1103|i0_LQ_lily14_c59783/f1p11/569|i1_LQ_lily14_c27743/f1p8/1799|i2_HQ_lily14_c53251/f2p0/2867|i2_LQ_lily14_c22098/f1p7/2809|i2_LQ_lily14_c29317/f1p0/2630|i1_LQ_lily14_c16026/f1p2/1086|i0_LQ_lily14_c58699/f1p0/583|i0_LQ_lily14_c29550/f1p0/486|i0_HQ_lily14_c3771/f2p0/657|i1_LQ_lily14_c15512/f1p8/1101|i0_LQ_lily14_…	http://www.genome.jp/kegg-bin/show_pathway?ko04075/K14506%09red/K14497%09red/K14496%09red/K14493%09red/K14492%09red/K14499%09red/K14484%09red/K14488%09red/K14498%09red/K13464%09red/K14485%09red/K14504%09red
Pantothenate and CoA biosynthesis	KEGG PATHWAY	ko00770	5	88	0.93546	1	i1_HQ_lily14_c98449/f18p1/1366|i3_HQ_lily14_c12737/f2p8/3176|i0_LQ_lily14_c41576/f1p0/966|i1_HQ_lily14_c35322/f7p5/1520|i1_HQ_lily14_c9461/f2p1/1738	http://www.genome.jp/kegg-bin/show_pathway?ko00770/K01431%09red/K01922%09red/K00207%09red/K01918%09red/K09680%09red
Inositol phosphate metabolism	KEGG PATHWAY	ko00562	17	238	0.937441	1	i2_LQ_lily14_c38671/f1p0/2367|i1_HQ_lily14_c80149/f4p3/1073|i1_LQ_lily14_c42342/f1p5/1394|i1_LQ_lily14_c5294/f1p5/1923|i2_HQ_lily14_c1851/f2p0/2940|i2_HQ_lily14_c1106/f5p0/2818|i2_LQ_lily14_c34081/f1p0/2078|i1_LQ_lily14_c65260/f1p6/1628|i1_LQ_lily14_c33329/f1p3/1052|i0_LQ_lily14_c20698/f1p0/988|i0_LQ_lily14_c44573/f1p1/988|i1_LQ_lily14_c87290/f1p6/1853|i1_LQ_lily14_c22309/f1p5/1462|i1_LQ_lily14_c…	http://www.genome.jp/kegg-bin/show_pathway?ko00562/K00140%09red/K01092%09red/K00921%09red/K01803%09red/K01114%09red/K00914%09red/K00889%09red
C5-Branched dibasic acid metabolism	KEGG PATHWAY	ko00660	2	46	0.941815	1	i1_LQ_lily14_c25376/f1p7/1965|i1_HQ_lily14_c79880/f22p12/1420	http://www.genome.jp/kegg-bin/show_pathway?ko00660/K00052%09red
Biotin metabolism	KEGG PATHWAY	ko00780	2	46	0.941815	1	i1_LQ_lily14_c44384/f1p0/1422|i1_HQ_lily14_c49211/f2p0/1436	http://www.genome.jp/kegg-bin/show_pathway?ko00780/K01012%09red
Glycosaminoglycan degradation	KEGG PATHWAY	ko00531	1	29	0.943851	1	i1_HQ_lily14_c4695/f3p1/1801	http://www.genome.jp/kegg-bin/show_pathway?ko00531/K10532%09red
Histidine metabolism	KEGG PATHWAY	ko00340	2	47	0.946233	1	i4_HQ_lily14_c15426/f2p0/4862|i1_HQ_lily14_c99838/f55p11/1790	http://www.genome.jp/kegg-bin/show_pathway?ko00340/K00128%09red
SNARE interactions in vesicular transport	KEGG PATHWAY	ko04130	2	48	0.95033	1	i1_LQ_lily14_c16902/f1p1/1039|i0_HQ_lily14_c11774/f4p0/885	http://www.genome.jp/kegg-bin/show_pathway?ko04130/K08486%09red/K08516%09red
Spliceosome	KEGG PATHWAY	ko03040	62	758	0.954995	1	i0_LQ_lily14_c37453/f1p4/944|i2_HQ_lily14_c54280/f39p0/2253|i5_LQ_lily14_c3696/f1p1/5129|i2_HQ_lily14_c10382/f2p0/2268|i0_HQ_lily14_c77893/f33p0/634|i3_LQ_lily14_c24678/f1p0/3338|i2_LQ_lily14_c22820/f1p2/2358|i1_LQ_lily14_c22072/f1p10/1958|i2_LQ_lily14_c4951/f1p0/2271|i2_LQ_lily14_c52946/f1p0/2083|i1_LQ_lily14_c43201/f1p1/1615|i1_LQ_lily14_c62229/f1p25/1988|i1_LQ_lily14_c44588/f1p1/1670|i1_LQ_lil…	http://www.genome.jp/kegg-bin/show_pathway?ko03040/K12862%09red/K06063%09red/K12733%09red/K12869%09red/K12828%09red/K12829%09red/K12823%09red/K12820%09red/K12854%09red/K12621%09red/K12859%09red/K12858%09red/K12813%09red/K12812%09red/K12852%09red/K12857%09red/K12856%09red/K11098%09red/K12818%09red/K12834%09red/K12837%09red/K12831%09red/K12830%09red/K03283%09red
Fructose and mannose metabolism	KEGG PATHWAY	ko00051	15	225	0.959444	1	i2_LQ_lily14_c38238/f1p0/2130|i2_LQ_lily14_c8718/f1p0/2879|i1_LQ_lily14_c33329/f1p3/1052|i1_HQ_lily14_c99583/f22p5/1625|i2_LQ_lily14_c16361/f1p3/2047|i0_LQ_lily14_c8155/f1p1/929|i0_LQ_lily14_c20698/f1p0/988|i1_HQ_lily14_c80149/f4p3/1073|i0_LQ_lily14_c44573/f1p1/988|i1_HQ_lily14_c2260/f3p1/1413|i2_LQ_lily14_c29999/f1p7/2213|i1_LQ_lily14_c88551/f1p8/1595|i1_HQ_lily14_c78955/f13p2/1786|i1_LQ_lily14_…	http://www.genome.jp/kegg-bin/show_pathway?ko00051/K00966%09red/K00850%09red/K00844%09red/K01803%09red/K01805%09red/K00895%09red/K01623%09red/K19355%09red
Base excision repair	KEGG PATHWAY	ko03410	3	67	0.96076	1	i1_LQ_lily14_c59758/f1p0/1179|i1_HQ_lily14_c40807/f2p1/1395|i1_LQ_lily14_c16270/f1p0/1069	http://www.genome.jp/kegg-bin/show_pathway?ko03410/K04802%09red/K10747%09red/K04799%09red
Pentose and glucuronate interconversions	KEGG PATHWAY	ko00040	12	193	0.967947	1	i1_LQ_lily14_c15068/f1p0/1564|i1_LQ_lily14_c11642/f1p3/1792|i1_HQ_lily14_c72713/f2p3/1149|i0_HQ_lily14_c76422/f3p0/541|i1_LQ_lily14_c48035/f1p2/1773|i1_HQ_lily14_c79609/f7p3/1392|i4_HQ_lily14_c15426/f2p0/4862|i0_LQ_lily14_c8155/f1p1/929|i2_LQ_lily14_c10524/f1p0/2133|i1_HQ_lily14_c99838/f55p11/1790|i1_LQ_lily14_c5662/f1p4/1782|i1_HQ_lily14_c383/f33p5/1727	http://www.genome.jp/kegg-bin/show_pathway?ko00040/K00128%09red/K01051%09red/K01728%09red/K01805%09red/K00012%09red
Valine, leucine and isoleucine biosynthesis	KEGG PATHWAY	ko00290	3	70	0.968366	1	i1_LQ_lily14_c25376/f1p7/1965|i1_HQ_lily14_c79880/f22p12/1420|i2_LQ_lily14_c25675/f1p0/2199	http://www.genome.jp/kegg-bin/show_pathway?ko00290/K01754%09red/K00052%09red
Porphyrin and chlorophyll metabolism	KEGG PATHWAY	ko00860	5	101	0.970512	1	i1_HQ_lily14_c1752/f3p4/1696|i3_HQ_lily14_c44248/f2p0/3054|i2_HQ_lily14_c53520/f18p0/2397|i2_LQ_lily14_c28422/f1p0/2627|i1_LQ_lily14_c48932/f1p4/1600	http://www.genome.jp/kegg-bin/show_pathway?ko00860/K01772%09red/K01885%09red
Ether lipid metabolism	KEGG PATHWAY	ko00565	6	116	0.971884	1	i1_LQ_lily14_c42342/f1p5/1394|i2_LQ_lily14_c60407/f1p3/2004|i2_HQ_lily14_c1106/f5p0/2818|i2_HQ_lily14_c36832/f2p0/2682|i3_LQ_lily14_c27654/f1p4/3184|i1_HQ_lily14_c7631/f5p3/1656	http://www.genome.jp/kegg-bin/show_pathway?ko00565/K13519%09red/K14674%09red/K00993%09red/K01114%09red/K01115%09red
Cell cycle - Caulobacter	KEGG PATHWAY	ko04112	1	41	0.982273	1	i1_LQ_lily14_c111760/f1p0/1009	http://www.genome.jp/kegg-bin/show_pathway?ko04112/K01358%09red
N-Glycan biosynthesis	KEGG PATHWAY	ko00510	5	110	0.98334	1	i2_HQ_lily14_c35874/f5p0/2045|i2_LQ_lily14_c47883/f1p0/2117|i1_LQ_lily14_c101196/f1p1/1750|i2_LQ_lily14_c11191/f1p0/2660|i1_LQ_lily14_c6572/f1p0/1247	http://www.genome.jp/kegg-bin/show_pathway?ko00510/K00737%09red/K01230%09red/K05546%09red/K00721%09red
Ascorbate and aldarate metabolism	KEGG PATHWAY	ko00053	9	168	0.984418	1	i3_LQ_lily14_c8413/f1p0/3459|i2_LQ_lily14_c5868/f1p5/2241|i1_LQ_lily14_c44210/f1p10/1777|i4_HQ_lily14_c15426/f2p0/4862|i2_LQ_lily14_c10524/f1p0/2133|i1_HQ_lily14_c99838/f55p11/1790|i1_HQ_lily14_c383/f33p5/1727|i2_HQ_lily14_c15596/f2p1/2086|i0_HQ_lily14_c1267/f9p0/988	http://www.genome.jp/kegg-bin/show_pathway?ko00053/K00128%09red/K00012%09red/K14190%09red/K00434%09red
Selenocompound metabolism	KEGG PATHWAY	ko00450	3	83	0.987904	1	i1_HQ_lily14_c5213/f2p1/1306|i1_HQ_lily14_c72943/f2p1/1177|i1_LQ_lily14_c45201/f1p1/1130	http://www.genome.jp/kegg-bin/show_pathway?ko00450/K01761%09red/K00384%09red
Ribosome biogenesis in eukaryotes	KEGG PATHWAY	ko03008	11	203	0.989692	1	i1_HQ_lily14_c19930/f2p1/1110|i2_HQ_lily14_c10658/f3p2/2578|i3_LQ_lily14_c4505/f1p4/3128|i2_LQ_lily14_c11213/f1p0/2588|i2_LQ_lily14_c25226/f1p0/2146|i1_LQ_lily14_c16762/f1p1/1016|i0_LQ_lily14_c65898/f1p0/908|i1_HQ_lily14_c47981/f3p0/1087|i1_LQ_lily14_c24650/f1p0/1079|i3_LQ_lily14_c22974/f1p0/3573|i1_LQ_lily14_c73932/f1p0/1059	http://www.genome.jp/kegg-bin/show_pathway?ko03008/K03097%09red/K03264%09red/K03115%09red/K06943%09red/K14536%09red/K07179%09red
Nucleotide excision repair	KEGG PATHWAY	ko03420	7	151	0.991845	1	i0_HQ_lily14_c3586/f2p6/509|i1_LQ_lily14_c59758/f1p0/1179|i0_HQ_lily14_c39703/f2p0/557|i0_LQ_lily14_c11879/f1p0/566|i2_LQ_lily14_c5777/f1p14/2402|i1_LQ_lily14_c16270/f1p0/1069|i1_LQ_lily14_c15128/f1p7/1423	http://www.genome.jp/kegg-bin/show_pathway?ko03420/K04802%09red/K10747%09red/K03868%09red/K10844%09red/K10609%09red
Glycerolipid metabolism	KEGG PATHWAY	ko00561	9	185	0.993965	1	i1_HQ_lily14_c11124/f2p0/1383|i4_HQ_lily14_c15426/f2p0/4862|i2_LQ_lily14_c60501/f1p1/2005|i1_LQ_lily14_c43256/f1p1/1171|i1_HQ_lily14_c99838/f55p11/1790|i3_LQ_lily14_c27654/f1p4/3184|i1_HQ_lily14_c99529/f12p2/1767|i1_HQ_lily14_c7631/f5p3/1656|i1_HQ_lily14_c97917/f2p1/1254	http://www.genome.jp/kegg-bin/show_pathway?ko00561/K00679%09red/K00655%09red/K00128%09red/K13519%09red/K01054%09red/K14674%09red/K07407%09red
Protein processing in endoplasmic reticulum	KEGG PATHWAY	ko04141	68	904	0.993972	1	i0_LQ_lily14_c47738/f1p1/869|i2_HQ_lily14_c2411/f6p0/2334|i2_HQ_lily14_c54280/f39p0/2253|i2_LQ_lily14_c11191/f1p0/2660|i0_HQ_lily14_c1445/f5p0/789|i2_HQ_lily14_c35874/f5p0/2045|i0_HQ_lily14_c35961/f6p0/714|i1_LQ_lily14_c22072/f1p10/1958|i1_HQ_lily14_c47191/f2p2/1250|i0_HQ_lily14_c39703/f2p0/557|i3_LQ_lily14_c24678/f1p0/3338|i2_HQ_lily14_c53835/f7p0/2251|i1_HQ_lily14_c5807/f3p2/1297|i0_HQ_lily14_c…	http://www.genome.jp/kegg-bin/show_pathway?ko04141/K13525%09red/K09487%09red/K03868%09red/K09503%09red/K06689%09red/K10956%09red/K10661%09red/K13993%09red/K07342%09red/K09490%09red/K04079%09red/K09584%09red/K11718%09red/K01230%09red/K14006%09red/K05546%09red/K14004%09red/K03283%09red
Ubiquitin mediated proteolysis	KEGG PATHWAY	ko04120	32	487	0.99506	1	i1_LQ_lily14_c78345/f1p1/1040|i0_HQ_lily14_c3586/f2p6/509|i0_HQ_lily14_c35961/f6p0/714|i1_LQ_lily14_c84559/f1p5/1076|i2_LQ_lily14_c40185/f1p7/2341|i0_HQ_lily14_c39703/f2p0/557|i1_LQ_lily14_c15128/f1p7/1423|i1_LQ_lily14_c12399/f1p0/1099|i0_HQ_lily14_c75654/f21p0/758|i1_LQ_lily14_c4799/f1p4/1230|i0_HQ_lily14_c77356/f11p0/696|i2_LQ_lily14_c37601/f1p2/2343|i0_HQ_lily14_c77343/f17p0/781|i1_LQ_lily14_c…	http://www.genome.jp/kegg-bin/show_pathway?ko04120/K10580%09red/K03868%09red/K10592%09red/K06689%09red/K10144%09red/K10576%09red/K10609%09red/K10588%09red/K03875%09red/K03178%09red/K03869%09red/K06688%09red/K10579%09red/K10685%09red/K03364%09red
Glycosylphosphatidylinositol(GPI)-anchor biosynthesis	KEGG PATHWAY	ko00563	1	56	0.995809	1	i1_LQ_lily14_c64805/f1p2/1410	http://www.genome.jp/kegg-bin/show_pathway?ko00563/K03859%09red
Basal transcription factors	KEGG PATHWAY	ko03022	2	78	0.995835	1	i2_LQ_lily14_c5777/f1p14/2402|i1_LQ_lily14_c110947/f1p1/1023	http://www.genome.jp/kegg-bin/show_pathway?ko03022/K03120%09red/K10844%09red
mRNA surveillance pathway	KEGG PATHWAY	ko03015	22	374	0.997043	1	i3_HQ_lily14_c47185/f2p28/3837|i2_LQ_lily14_c21875/f1p0/2478|i3_LQ_lily14_c28545/f1p2/3233|i2_LQ_lily14_c15960/f1p0/2029|i2_LQ_lily14_c26477/f1p1/2141|i2_LQ_lily14_c46659/f1p0/2577|i1_LQ_lily14_c47738/f1p1/1238|i1_HQ_lily14_c1570/f3p2/1507|i1_LQ_lily14_c40880/f1p1/1274|i1_HQ_lily14_c12528/f2p2/1346|i3_LQ_lily14_c6616/f1p0/3131|i1_LQ_lily14_c77418/f1p3/1033|i1_HQ_lily14_c1650/f9p1/1483|i3_LQ_lily1…	http://www.genome.jp/kegg-bin/show_pathway?ko03015/K14411%09red/K04382%09red/K03265%09red/K12812%09red/K14408%09red/K14404%09red/K06269%09red/K14326%09red/K14400%09red
Pyrimidine metabolism	KEGG PATHWAY	ko00240	22	374	0.997043	1	i1_LQ_lily14_c31900/f1p1/1060|i1_HQ_lily14_c5213/f2p1/1306|i3_HQ_lily14_c19338/f4p20/3892|i1_LQ_lily14_c29553/f1p0/1377|i0_LQ_lily14_c28237/f1p0/701|i3_LQ_lily14_c22239/f1p0/3278|i3_LQ_lily14_c3480/f1p0/3625|i2_LQ_lily14_c13623/f1p0/2861|i1_LQ_lily14_c63017/f1p1/1204|i3_LQ_lily14_c27099/f1p76/3143|i0_LQ_lily14_c62598/f1p3/975|i1_LQ_lily14_c45201/f1p1/1130|i1_HQ_lily14_c9461/f2p1/1738|i4_LQ_lily14…	http://www.genome.jp/kegg-bin/show_pathway?ko00240/K16904%09red/K01519%09red/K16329%09red/K00384%09red/K03021%09red/K00207%09red/K03010%09red/K01431%09red/K00940%09red/K00876%09red/K03008%09red
DNA replication	KEGG PATHWAY	ko03030	3	102	0.997216	1	i1_LQ_lily14_c59758/f1p0/1179|i1_HQ_lily14_c40807/f2p1/1395|i1_LQ_lily14_c16270/f1p0/1069	http://www.genome.jp/kegg-bin/show_pathway?ko03030/K04802%09red/K10747%09red/K04799%09red
Mismatch repair	KEGG PATHWAY	ko03430	2	88	0.998232	1	i1_LQ_lily14_c59758/f1p0/1179|i1_LQ_lily14_c16270/f1p0/1069	http://www.genome.jp/kegg-bin/show_pathway?ko03430/K04802%09red/K10747%09red
RNA polymerase	KEGG PATHWAY	ko03020	8	191	0.998275	1	i0_HQ_lily14_c16583/f24p0/669|i4_LQ_lily14_c23137/f1p0/4070|i4_LQ_lily14_c20084/f1p0/4323|i3_HQ_lily14_c19338/f4p20/3892|i3_LQ_lily14_c3480/f1p0/3625|i2_LQ_lily14_c13623/f1p0/2861|i3_LQ_lily14_c22239/f1p0/3278|i3_LQ_lily14_c27099/f1p76/3143	http://www.genome.jp/kegg-bin/show_pathway?ko03020/K03021%09red/K03010%09red/K03008%09red
RNA degradation	KEGG PATHWAY	ko03018	21	378	0.99866	1	i3_LQ_lily14_c7812/f1p0/3722|i1_LQ_lily14_c43241/f1p2/1474|i2_HQ_lily14_c49364/f2p0/2043|i2_LQ_lily14_c33312/f1p0/2059|i1_LQ_lily14_c45816/f1p5/1484|i1_LQ_lily14_c45785/f1p3/1528|i2_HQ_lily14_c17367/f5p0/2149|i1_LQ_lily14_c75185/f1p0/1052|i1_LQ_lily14_c22442/f1p5/1799|i1_HQ_lily14_c90755/f2p4/1741|i1_HQ_lily14_c98372/f17p3/1540|i0_LQ_lily14_c19658/f1p0/592|i1_LQ_lily14_c7402/f1p2/1804|i2_LQ_lily1…	http://www.genome.jp/kegg-bin/show_pathway?ko03018/K00850%09red/K01689%09red/K12606%09red/K12621%09red/K10643%09red/K04077%09red
Other glycan degradation	KEGG PATHWAY	ko00511	1	76	0.999388	1	i1_LQ_lily14_c41961/f1p3/1767	http://www.genome.jp/kegg-bin/show_pathway?ko00511/K01206%09red
Aminoacyl-tRNA biosynthesis	KEGG PATHWAY	ko00970	6	186	0.999727	1	i0_LQ_lily14_c45984/f1p0/674|i4_LQ_lily14_c15438/f1p2/4137|i2_HQ_lily14_c53520/f18p0/2397|i2_LQ_lily14_c28422/f1p0/2627|i2_LQ_lily14_c8020/f1p0/2669|i1_LQ_lily14_c28286/f1p1/1774	http://www.genome.jp/kegg-bin/show_pathway?ko00970/K01870%09red/K01869%09red/K01875%09red/K01885%09red/K01889%09red
Amino sugar and nucleotide sugar metabolism	KEGG PATHWAY	ko00520	23	444	0.999804	1	i1_HQ_lily14_c2557/f4p1/1510|i3_HQ_lily14_c24584/f2p0/3596|i1_HQ_lily14_c77610/f2p4/1159|i3_LQ_lily14_c24423/f1p0/3538|i1_HQ_lily14_c56103/f7p4/1391|i0_LQ_lily14_c45108/f1p1/590|i1_LQ_lily14_c24683/f1p0/1204|i1_LQ_lily14_c23825/f1p1/1437|i2_HQ_lily14_c18650/f3p0/2315|i1_LQ_lily14_c21252/f1p1/1361|i2_LQ_lily14_c35979/f1p0/2726|i1_HQ_lily14_c5968/f5p4/1531|i2_LQ_lily14_c10524/f1p0/2133|i1_HQ_lily14…	http://www.genome.jp/kegg-bin/show_pathway?ko00520/K00966%09red/K00326%09red/K15920%09red/K00844%09red/K08678%09red/K08679%09red/K01784%09red/K13379%09red/K12446%09red/K01810%09red/K00012%09red/K01209%09red
Homologous recombination	KEGG PATHWAY	ko03440	1	93	0.999881	1	i4_HQ_lily14_c13945/f2p2/4446	http://www.genome.jp/kegg-bin/show_pathway?ko03440/K10866%09red
Glycerophospholipid metabolism	KEGG PATHWAY	ko00564	10	297	0.999987	1	i2_HQ_lily14_c22684/f6p3/2379|i1_LQ_lily14_c42342/f1p5/1394|i2_LQ_lily14_c60407/f1p3/2004|i2_HQ_lily14_c1106/f5p0/2818|i2_HQ_lily14_c36832/f2p0/2682|i2_HQ_lily14_c53540/f5p0/2402|i3_LQ_lily14_c27654/f1p4/3184|i2_LQ_lily14_c28339/f1p0/2899|i1_HQ_lily14_c7631/f5p3/1656|i1_HQ_lily14_c11124/f2p0/1383	http://www.genome.jp/kegg-bin/show_pathway?ko00564/K00655%09red/K00993%09red/K01115%09red/K13519%09red/K01114%09red/K14674%09red/K00111%09red
RNA transport	KEGG PATHWAY	ko03013	17	588	1	1	i3_HQ_lily14_c47185/f2p28/3837|i1_HQ_lily14_c98759/f47p22/1750|i3_LQ_lily14_c39547/f1p1/3329|i1_HQ_lily14_c47191/f2p2/1250|i3_HQ_lily14_c32265/f2p0/3230|i1_LQ_lily14_c77706/f1p5/1042|i3_LQ_lily14_c12735/f1p0/3189|i1_LQ_lily14_c40880/f1p1/1274|i1_HQ_lily14_c98797/f29p13/1640|i4_LQ_lily14_c16499/f1p0/4060|i0_LQ_lily14_c13273/f1p4/977|i1_HQ_lily14_c55552/f4p2/1274|i4_LQ_lily14_c7190/f1p1/4337|i1_LQ_…	http://www.genome.jp/kegg-bin/show_pathway?ko03013/K03113%09red/K12160%09red/K03238%09red/K03243%09red/K12812%09red/K03231%09red/K14293%09red/K14326%09red/K14004%09red
Ribosome	KEGG PATHWAY	ko03010	21	772	1	1	i0_LQ_lily14_c39125/f1p0/654|i0_HQ_lily14_c53963/f5p0/703|i0_LQ_lily14_c5894/f1p0/880|i1_LQ_lily14_c50946/f1p0/1029|i0_LQ_lily14_c78624/f1p0/647|i0_LQ_lily14_c22536/f1p0/703|i0_LQ_lily14_c60723/f1p29/920|i0_HQ_lily14_c10626/f5p0/508|i1_LQ_lily14_c12582/f1p19/1386|i1_LQ_lily14_c61795/f1p5/1460|i0_LQ_lily14_c66924/f1p0/753|i4_LQ_lily14_c20603/f1p0/4518|i0_LQ_lily14_c6807/f1p0/660|i0_LQ_lily14_c7935…	http://www.genome.jp/kegg-bin/show_pathway?ko03010/K02930%09red/K02877%09red/K02870%09red/K02927%09red/K02925%09red/K02885%09red/K02938%09red/K02917%09red/K02880%09red/K02883%09red/K02882%09red/K02918%09red/K02912%09red/K02964%09red
Nicotinate and nicotinamide metabolism	KEGG PATHWAY	ko00760	8	1056	1	1	i1_HQ_lily14_c72578/f2p3/1043|i5_LQ_lily14_c4050/f1p0/5336|i3_LQ_lily14_c20836/f1p0/3182|i2_LQ_lily14_c12870/f1p1/2221|i2_LQ_lily14_c13090/f1p0/2768|i2_LQ_lily14_c45176/f1p3/2763|i2_LQ_lily14_c42838/f1p0/2901|i4_LQ_lily14_c9973/f1p8/4900	http://www.genome.jp/kegg-bin/show_pathway?ko00760/K03517%09red/K01950%09red
--------------------
#Term	Database	ID	Input number	Background number	P-Value	Corrected P-Value	Input	Hyperlink
--------------------
#Term	Database	ID	Input number	Background number	P-Value	Corrected P-Value	Input	Hyperlink
--------------------

## Sheet: Top 20 in S1 vs S2.DEG_KEGG
pathway_term	rich_factor	qvalue	gene_number
Cutin, suberine and wax biosynthesis	0.491525	1.13973e-16	58
Biosynthesis of unsaturated fatty acids	0.307116	4.87981e-14	82
Terpenoid backbone biosynthesis	0.26087	3.47087e-07	54
Phenylpropanoid biosynthesis	0.214953	2.08845e-06	69
Fatty acid degradation	0.206997	3.8282e-06	71
Thiamine metabolism	0.337079	4.14843e-06	30
alpha-Linolenic acid metabolism	0.214533	5.70147e-06	62
Valine, leucine and isoleucine degradation	0.209622	1.20522e-05	61
Fatty acid biosynthesis	0.205645	0.000129238	51
Peroxisome	0.174941	0.000226346	74
Phenylalanine, tyrosine and tryptophan biosynthesis	0.205882	0.00952574	28
Proteasome	0.171296	0.0267988	37
Phenylalanine metabolism	0.192593	0.0267988	26
Glycine, serine and threonine metabolism	0.166667	0.0553856	33
Glycolysis / Gluconeogenesis	0.142169	0.070767	59
Tyrosine metabolism	0.173333	0.070767	26
Citrate cycle (TCA cycle)	0.147482	0.110864	41
Starch and sucrose metabolism	0.128889	0.114405	87
Tropane, piperidine and pyridine alkaloid biosynthesis	0.206349	0.117083	13
Propanoate metabolism	0.161491	0.117083	26

## Sheet: S1 vs S3.DEG_KEGG_pathway
##Databases: KEGG PATHWAY
##Statistical test method: hypergeometric test / Fisher's exact test
##FDR correction method: Benjamini and Hochberg
#Term	Database	ID	Input number	Background number	P-Value	Corrected P-Value	Input	Hyperlink
Biosynthesis of unsaturated fatty acids	KEGG PATHWAY	ko01040	107	267	3.92809e-27	4.5173e-25	i1_LQ_lily14_c42827/f1p2/1978|i2_LQ_lily14_c52634/f1p0/2025|i5_LQ_lily14_c6872/f1p0/5976|i4_LQ_lily14_c21224/f1p0/4297|i1_LQ_lily14_c86235/f1p0/1462|i1_LQ_lily14_c46215/f1p0/1962|i1_LQ_lily14_c92911/f1p1/1579|i0_LQ_lily14_c63639/f1p0/637|i1_LQ_lily14_c54648/f1p2/1800|i2_LQ_lily14_c21333/f1p0/2273|i2_LQ_lily14_c7121/f1p1/2184|i3_LQ_lily14_c5861/f1p0/3257|i1_LQ_lily14_c85867/f1p4/1770|i2_LQ_lily14_…	http://www.genome.jp/kegg-bin/show_pathway?ko01040/K00232%09red/K07513%09red/K03921%09red
Cutin, suberine and wax biosynthesis	KEGG PATHWAY	ko00073	59	118	4.74668e-19	2.72934e-17	i2_LQ_lily14_c59906/f1p0/2005|i0_LQ_lily14_c59819/f1p2/866|i2_HQ_lily14_c18877/f2p32/2978|i2_LQ_lily14_c14123/f1p5/2317|i2_LQ_lily14_c8125/f1p0/2443|i2_LQ_lily14_c26015/f1p0/2157|i1_LQ_lily14_c37990/f1p1/1952|i2_LQ_lily14_c23173/f1p31/2278|i1_LQ_lily14_c69713/f1p5/1383|i2_LQ_lily14_c23178/f1p0/2888|i2_LQ_lily14_c25193/f1p0/2114|i2_HQ_lily14_c48898/f5p0/2078|i0_HQ_lily14_c27013/f3p3/923|i1_HQ_lily…	http://www.genome.jp/kegg-bin/show_pathway?ko00073/K17991%09red/K15404%09red/K13356%09red
Valine, leucine and isoleucine degradation	KEGG PATHWAY	ko00280	83	291	3.51164e-14	1.34613e-12	i2_LQ_lily14_c30944/f1p0/2571|i1_LQ_lily14_c42827/f1p2/1978|i0_LQ_lily14_c21160/f1p139/718|i1_HQ_lily14_c98965/f39p5/1695|i1_LQ_lily14_c22309/f1p5/1462|i1_LQ_lily14_c12151/f1p3/1382|i4_LQ_lily14_c21224/f1p0/4297|i1_LQ_lily14_c68620/f1p0/1823|i3_LQ_lily14_c30979/f1p0/3332|i0_LQ_lily14_c19219/f1p0/688|i1_LQ_lily14_c86235/f1p0/1462|i2_LQ_lily14_c32155/f1p1/2077|i1_LQ_lily14_c24251/f1p0/1831|i1_LQ_li…	http://www.genome.jp/kegg-bin/show_pathway?ko00280/K00140%09red/K05605%09red/K00166%09red/K00167%09red/K18660%09red/K00020%09red/K00128%09red/K00826%09red/K00382%09red/K00253%09red/K07513%09red/K09699%09red/K00626%09red/K01969%09red
Terpenoid backbone biosynthesis	KEGG PATHWAY	ko00900	65	207	6.1914e-13	1.78003e-11	i2_HQ_lily14_c59700/f5p2/2732|i1_HQ_lily14_c31137/f5p1/1018|i2_LQ_lily14_c13301/f1p1/2703|i2_LQ_lily14_c47060/f1p3/2437|i0_HQ_lily14_c77926/f17p1/419|i2_HQ_lily14_c4695/f2p1/2519|i2_LQ_lily14_c12837/f1p0/2752|i0_LQ_lily14_c19219/f1p0/688|i2_LQ_lily14_c39918/f1p1/2738|i1_LQ_lily14_c45089/f1p6/1399|i4_LQ_lily14_c18736/f1p0/4589|i4_HQ_lily14_c23392/f3p1/4367|i2_LQ_lily14_c7791/f1p0/2529|i2_LQ_lily14…	http://www.genome.jp/kegg-bin/show_pathway?ko00900/K12742%09red/K03527%09red/K01662%09red/K00099%09red/K01823%09red/K14066%09red/K03526%09red/K13789%09red/K01770%09red/K00021%09red/K00626%09red
Phenylpropanoid biosynthesis	KEGG PATHWAY	ko00940	83	321	2.86076e-12	6.57975e-11	i2_LQ_lily14_c25827/f1p0/2926|i1_LQ_lily14_c23691/f1p0/1749|i1_LQ_lily14_c47154/f1p4/1160|i3_LQ_lily14_c42686/f1p0/3254|i1_HQ_lily14_c22070/f2p0/1363|i1_LQ_lily14_c48916/f1p9/1382|i1_HQ_lily14_c58542/f2p0/1336|i1_HQ_lily14_c5600/f21p9/1255|i1_LQ_lily14_c46667/f1p16/1764|i1_HQ_lily14_c79294/f50p8/1790|i1_LQ_lily14_c66361/f1p6/1571|i1_HQ_lily14_c6224/f3p1/1128|i1_LQ_lily14_c9293/f1p0/1259|i1_HQ_lil…	http://www.genome.jp/kegg-bin/show_pathway?ko00940/K00430%09red/K13065%09red/K10775%09red/K13066%09red/K01188%09red/K00083%09red/K12355%09red/K05350%09red/K01904%09red/K00588%09red/K05349%09red/K09753%09red
alpha-Linolenic acid metabolism	KEGG PATHWAY	ko00592	77	289	5.12598e-12	9.8248e-11	i2_LQ_lily14_c30944/f1p0/2571|i1_LQ_lily14_c42827/f1p2/1978|i1_LQ_lily14_c45923/f1p1/1897|i2_LQ_lily14_c52634/f1p0/2025|i2_LQ_lily14_c3077/f1p1/2324|i4_LQ_lily14_c21224/f1p0/4297|i5_LQ_lily14_c10122/f1p2/5053|i3_LQ_lily14_c8560/f1p0/3293|i1_LQ_lily14_c68620/f1p0/1823|i2_LQ_lily14_c13893/f1p53/2766|i3_LQ_lily14_c30256/f1p8/3715|i1_LQ_lily14_c86235/f1p0/1462|i2_LQ_lily14_c32155/f1p1/2077|i1_LQ_lily…	http://www.genome.jp/kegg-bin/show_pathway?ko00592/K05894%09red/K18857%09red/K00232%09red/K10527%09red/K14674%09red/K07513%09red
Fatty acid degradation	KEGG PATHWAY	ko00071	85	343	1.03045e-11	1.69288e-10	i2_LQ_lily14_c30944/f1p0/2571|i1_LQ_lily14_c42827/f1p2/1978|i1_LQ_lily14_c45923/f1p1/1897|i2_LQ_lily14_c52634/f1p0/2025|i1_LQ_lily14_c68620/f1p0/1823|i4_LQ_lily14_c21224/f1p0/4297|i5_LQ_lily14_c10122/f1p2/5053|i3_LQ_lily14_c8560/f1p0/3293|i1_LQ_lily14_c34200/f1p12/1798|i2_LQ_lily14_c13893/f1p53/2766|i0_LQ_lily14_c19219/f1p0/688|i1_LQ_lily14_c86235/f1p0/1462|i2_LQ_lily14_c32155/f1p1/2077|i1_LQ_lil…	http://www.genome.jp/kegg-bin/show_pathway?ko00071/K00001%09red/K18857%09red/K00128%09red/K00232%09red/K10527%09red/K01897%09red/K00121%09red/K07513%09red/K00626%09red
Peroxisome	KEGG PATHWAY	ko04146	95	423	6.81683e-11	9.79919e-10	i2_LQ_lily14_c30944/f1p0/2571|i1_LQ_lily14_c42827/f1p2/1978|i2_LQ_lily14_c52634/f1p0/2025|i4_LQ_lily14_c21224/f1p0/4297|i1_LQ_lily14_c86235/f1p0/1462|i1_LQ_lily14_c46215/f1p0/1962|i1_LQ_lily14_c54648/f1p2/1800|i1_LQ_lily14_c89642/f1p1/1098|i2_LQ_lily14_c7121/f1p1/2184|i1_LQ_lily14_c85867/f1p4/1770|i1_HQ_lily14_c39393/f2p11/1996|i1_HQ_lily14_c28143/f2p23/1452|i2_LQ_lily14_c27832/f1p20/2439|i1_LQ_l…	http://www.genome.jp/kegg-bin/show_pathway?ko04146/K03781%09red/K13356%09red/K00477%09red/K01897%09red/K00232%09red/K00106%09red/K13342%09red/K07513%09red/K00031%09red
Thiamine metabolism	KEGG PATHWAY	ko00730	37	89	1.17821e-10	1.50549e-09	i2_LQ_lily14_c13301/f1p1/2703|i2_LQ_lily14_c47060/f1p3/2437|i2_LQ_lily14_c44781/f1p0/2414|i2_LQ_lily14_c39918/f1p1/2738|i1_LQ_lily14_c26164/f1p2/1145|i2_LQ_lily14_c24242/f1p0/2528|i2_LQ_lily14_c7791/f1p0/2529|i1_HQ_lily14_c83012/f2p18/1896|i2_LQ_lily14_c37785/f1p18/2791|i4_LQ_lily14_c21437/f1p0/4477|i2_LQ_lily14_c56291/f1p0/2406|i1_LQ_lily14_c67383/f1p2/1595|i3_LQ_lily14_c5182/f1p0/3384|i2_LQ_lil…	http://www.genome.jp/kegg-bin/show_pathway?ko00730/K04487%09red/K00949%09red/K03147%09red/K01662%09red
Fatty acid biosynthesis	KEGG PATHWAY	ko00061	62	248	4.77479e-09	5.49101e-08	i1_LQ_lily14_c72798/f1p1/1585|i6_LQ_lily14_c1604/f1p9/6134|i5_LQ_lily14_c7038/f1p0/5278|i1_LQ_lily14_c11782/f1p0/1312|i5_LQ_lily14_c5037/f1p1/5448|i1_LQ_lily14_c69187/f1p1/1524|i1_LQ_lily14_c34200/f1p12/1798|i0_LQ_lily14_c10299/f1p0/859|i4_LQ_lily14_c12078/f1p1/4172|i1_LQ_lily14_c28371/f1p3/1873|i3_LQ_lily14_c8497/f1p4/3901|i1_LQ_lily14_c92911/f1p1/1579|i4_LQ_lily14_c15596/f1p1/4610|i0_LQ_lily14_…	http://www.genome.jp/kegg-bin/show_pathway?ko00061/K10781%09red/K01897%09red/K03921%09red/K01961%09red/K09458%09red
Phenylalanine metabolism	KEGG PATHWAY	ko00360	39	135	1.54208e-07	1.61217e-06	i4_LQ_lily14_c15058/f1p0/4136|i1_LQ_lily14_c47154/f1p4/1160|i3_LQ_lily14_c42686/f1p0/3254|i1_LQ_lily14_c66361/f1p6/1571|i0_LQ_lily14_c64000/f1p0/665|i2_HQ_lily14_c20074/f2p1/2720|i1_LQ_lily14_c75249/f1p13/971|i1_LQ_lily14_c19937/f1p13/1176|i2_HQ_lily14_c35754/f2p0/2112|i3_LQ_lily14_c32424/f1p0/3920|i0_LQ_lily14_c59061/f1p0/1003|i1_LQ_lily14_c45480/f1p4/1717|i1_LQ_lily14_c59156/f1p4/1636|i1_HQ_lil…	http://www.genome.jp/kegg-bin/show_pathway?ko00360/K00276%09red/K14455%09red/K10775%09red/K01904%09red/K00457%09red/K00588%09red/K14454%09red
Phenylalanine, tyrosine and tryptophan biosynthesis	KEGG PATHWAY	ko00400	33	136	2.96563e-05	0.000284206	i1_HQ_lily14_c17422/f5p3/1635|i1_HQ_lily14_c100793/f2p7/1204|i1_HQ_lily14_c98735/f65p10/1468|i3_LQ_lily14_c16782/f1p0/3037|i3_LQ_lily14_c39623/f1p80/3448|i1_HQ_lily14_c97787/f4p7/1155|i0_LQ_lily14_c19085/f1p0/664|i3_LQ_lily14_c15997/f1p0/3019|i1_LQ_lily14_c106966/f1p2/1396|i0_LQ_lily14_c9555/f1p0/918|i1_LQ_lily14_c89332/f1p10/1353|i1_HQ_lily14_c98706/f18p5/1571|i1_HQ_lily14_c98454/f2p1/1706|i1_HQ…	http://www.genome.jp/kegg-bin/show_pathway?ko00400/K14455%09red/K14454%09red/K01695%09red/K01696%09red/K01736%09red/K01658%09red/K01626%09red/K01850%09red/K05359%09red
Ubiquinone and other terpenoid-quinone biosynthesis	KEGG PATHWAY	ko00130	18	72	0.00134902	0.0119337	i1_HQ_lily14_c62133/f2p0/1557|i1_LQ_lily14_c24689/f1p4/1516|i1_LQ_lily14_c47154/f1p4/1160|i2_LQ_lily14_c50172/f1p0/2080|i0_LQ_lily14_c45343/f1p0/561|i0_HQ_lily14_c18549/f3p0/694|i1_HQ_lily14_c97921/f21p13/1891|i0_LQ_lily14_c57733/f1p0/913|i1_LQ_lily14_c21319/f1p6/1589|i1_LQ_lily14_c66361/f1p6/1571|i0_LQ_lily14_c64000/f1p0/665|i0_LQ_lily14_c37757/f1p0/934|i1_LQ_lily14_c3577/f1p6/1985|i1_LQ_lily14_…	http://www.genome.jp/kegg-bin/show_pathway?ko00130/K00457%09red/K01904%09red/K03809%09red
Zeatin biosynthesis	KEGG PATHWAY	ko00908	10	27	0.00152409	0.0125193	i1_LQ_lily14_c11761/f1p4/1431|i1_HQ_lily14_c1629/f6p4/1824|i1_LQ_lily14_c13708/f1p1/1454|i1_HQ_lily14_c97578/f5p6/1552|i1_LQ_lily14_c83290/f1p1/1113|i2_LQ_lily14_c4984/f1p0/2517|i1_LQ_lily14_c40871/f1p1/1691|i0_LQ_lily14_c67306/f1p0/415|i0_HQ_lily14_c20393/f3p0/974|i1_HQ_lily14_c101975/f4p6/1575	http://www.genome.jp/kegg-bin/show_pathway?ko00908/K13495%09red/K00279%09red
Diterpenoid biosynthesis	KEGG PATHWAY	ko00904	13	44	0.00178086	0.0136533	i2_LQ_lily14_c15914/f1p0/2024|i2_LQ_lily14_c16718/f1p0/2103|i2_LQ_lily14_c44435/f1p0/2370|i1_LQ_lily14_c40890/f1p2/1326|i1_LQ_lily14_c66443/f1p8/1251|i2_HQ_lily14_c7997/f2p26/2488|i2_LQ_lily14_c42979/f1p0/2221|i2_LQ_lily14_c45642/f1p0/2954|i1_LQ_lily14_c88156/f1p3/1464|i1_LQ_lily14_c95653/f1p4/1051|i2_LQ_lily14_c37938/f1p10/2881|i2_LQ_lily14_c28953/f1p0/2288|i2_LQ_lily14_c12122/f1p4/2772	http://www.genome.jp/kegg-bin/show_pathway?ko00904/K17982%09red/K04125%09red/K04121%09red
Tropane, piperidine and pyridine alkaloid biosynthesis	KEGG PATHWAY	ko00960	15	63	0.0048285	0.0342512	i4_LQ_lily14_c15058/f1p0/4136|i1_HQ_lily14_c98848/f5p2/1388|i1_LQ_lily14_c106966/f1p2/1396|i2_HQ_lily14_c13360/f2p5/2671|i1_HQ_lily14_c98706/f18p5/1571|i2_LQ_lily14_c27483/f1p0/2906|i2_HQ_lily14_c2224/f3p1/2860|i1_HQ_lily14_c7801/f2p2/1178|i0_LQ_lily14_c19085/f1p0/664|i2_LQ_lily14_c44159/f1p0/2716|i1_HQ_lily14_c2257/f4p0/1290|i1_HQ_lily14_c55564/f8p2/1679|i0_LQ_lily14_c37794/f1p0/952|i1_LQ_lily14…	http://www.genome.jp/kegg-bin/show_pathway?ko00960/K00276%09red/K14455%09red/K14454%09red
Propanoate metabolism	KEGG PATHWAY	ko00640	29	161	0.00506322	0.0342512	i1_HQ_lily14_c98965/f39p5/1695|i2_LQ_lily14_c8470/f1p0/2728|i0_LQ_lily14_c19219/f1p0/688|i1_LQ_lily14_c45089/f1p6/1399|i1_LQ_lily14_c58872/f1p6/1334|i4_LQ_lily14_c4550/f1p1/4711|i1_LQ_lily14_c7162/f1p0/1488|i3_LQ_lily14_c12873/f1p7/3501|i1_HQ_lily14_c98919/f48p4/1825|i1_LQ_lily14_c37800/f1p0/1931|i2_LQ_lily14_c37998/f1p1/2230|i1_LQ_lily14_c8173/f1p3/1801|i1_LQ_lily14_c23006/f1p2/1347|i1_LQ_lily14…	http://www.genome.jp/kegg-bin/show_pathway?ko00640/K00140%09red/K00382%09red/K05605%09red/K00166%09red/K00167%09red/K01900%09red/K01899%09red/K01961%09red/K01895%09red/K09699%09red/K00626%09red
Tyrosine metabolism	KEGG PATHWAY	ko00350	26	150	0.0115415	0.0737374	i4_LQ_lily14_c15058/f1p0/4136|i1_HQ_lily14_c98330/f3p3/1664|i0_LQ_lily14_c64000/f1p0/665|i1_HQ_lily14_c98848/f5p2/1388|i1_HQ_lily14_c5372/f2p0/1475|i1_LQ_lily14_c4705/f1p2/1327|i1_HQ_lily14_c98706/f18p5/1571|i1_HQ_lily14_c26438/f3p0/1461|i1_LQ_lily14_c65920/f1p0/1367|i1_HQ_lily14_c1796/f2p3/1620|i1_HQ_lily14_c62133/f2p0/1557|i1_HQ_lily14_c8832/f2p1/1923|i1_LQ_lily14_c106966/f1p2/1396|i2_LQ_lily14…	http://www.genome.jp/kegg-bin/show_pathway?ko00350/K00276%09red/K14455%09red/K14454%09red/K00001%09red/K01555%09red/K18857%09red/K00451%09red/K00457%09red/K00121%09red/K00422%09red
Betalain biosynthesis	KEGG PATHWAY	ko00965	4	7	0.0141899	0.085886	i4_LQ_lily14_c9935/f1p0/4565|i0_HQ_lily14_c2063/f2p0/782|i0_LQ_lily14_c22199/f1p0/852|i1_LQ_lily14_c53568/f1p1/1057	http://www.genome.jp/kegg-bin/show_pathway?ko00965/K15777%09red
Sulfur metabolism	KEGG PATHWAY	ko00920	15	75	0.0178312	0.10219	i1_LQ_lily14_c3709/f1p0/1816|i1_HQ_lily14_c2052/f3p2/1628|i5_LQ_lily14_c7356/f1p8/5145|i1_LQ_lily14_c60517/f1p16/1389|i1_LQ_lily14_c70199/f1p5/1561|i1_LQ_lily14_c64978/f1p2/1402|i1_LQ_lily14_c14241/f1p2/1564|i1_LQ_lily14_c88546/f1p1/1482|i1_LQ_lily14_c62065/f1p7/1615|i0_LQ_lily14_c9429/f1p0/737|i1_LQ_lily14_c24377/f1p7/1615|i1_HQ_lily14_c20128/f7p2/1430|i2_LQ_lily14_c3521/f1p1/2404|i4_LQ_lily14_c…	http://www.genome.jp/kegg-bin/show_pathway?ko00920/K00860%09red/K05907%09red/K01738%09red
Isoquinoline alkaloid biosynthesis	KEGG PATHWAY	ko00950	18	97	0.0186608	0.10219	i4_LQ_lily14_c15058/f1p0/4136|i1_LQ_lily14_c37797/f1p16/1082|i1_HQ_lily14_c8832/f2p1/1923|i1_LQ_lily14_c106966/f1p2/1396|i2_HQ_lily14_c13360/f2p5/2671|i0_LQ_lily14_c19085/f1p0/664|i1_HQ_lily14_c98706/f18p5/1571|i2_LQ_lily14_c27483/f1p0/2906|i2_HQ_lily14_c2224/f3p1/2860|i1_HQ_lily14_c7801/f2p2/1178|i1_HQ_lily14_c98848/f5p2/1388|i2_LQ_lily14_c44159/f1p0/2716|i1_HQ_lily14_c2257/f4p0/1290|i1_HQ_lily1…	http://www.genome.jp/kegg-bin/show_pathway?ko00950/K13384%09red/K00276%09red/K00422%09red/K14455%09red/K14454%09red
Lipoic acid metabolism	KEGG PATHWAY	ko00785	4	8	0.0197495	0.102694	i1_HQ_lily14_c13032/f2p2/1379|i1_LQ_lily14_c88115/f1p0/1493|i1_LQ_lily14_c53294/f1p0/1074|i1_LQ_lily14_c61913/f1p2/1134	http://www.genome.jp/kegg-bin/show_pathway?ko00785/K03644%09red
Glycine, serine and threonine metabolism	KEGG PATHWAY	ko00260	31	198	0.0205387	0.102694	i4_LQ_lily14_c15058/f1p0/4136|i1_HQ_lily14_c20225/f3p2/1374|i2_LQ_lily14_c44159/f1p0/2716|i3_LQ_lily14_c15997/f1p0/3019|i0_LQ_lily14_c9555/f1p0/918|i2_HQ_lily14_c17135/f18p0/2121|i1_LQ_lily14_c3647/f1p2/1444|i1_LQ_lily14_c43477/f1p1/1700|i3_LQ_lily14_c12873/f1p7/3501|i1_HQ_lily14_c98919/f48p4/1825|i1_HQ_lily14_c98454/f2p1/1706|i1_LQ_lily14_c85263/f1p2/1944|i1_LQ_lily14_c111230/f1p1/1053|i2_LQ_lil…	http://www.genome.jp/kegg-bin/show_pathway?ko00260/K01754%09red/K00276%09red/K00058%09red/K15919%09red/K00130%09red/K01695%09red/K01834%09red/K01696%09red/K00600%09red/K14272%09red/K12524%09red/K00382%09red
beta-Alanine metabolism	KEGG PATHWAY	ko00410	24	145	0.0229457	0.109948	i4_LQ_lily14_c15058/f1p0/4136|i2_LQ_lily14_c44159/f1p0/2716|i1_LQ_lily14_c38306/f1p14/1712|i1_LQ_lily14_c41753/f1p6/1108|i1_LQ_lily14_c46897/f1p2/1126|i1_LQ_lily14_c68378/f1p5/1470|i1_LQ_lily14_c47978/f1p16/1736|i1_LQ_lily14_c7162/f1p0/1488|i1_LQ_lily14_c87290/f1p6/1853|i1_HQ_lily14_c9461/f2p1/1738|i2_LQ_lily14_c27483/f1p0/2906|i2_HQ_lily14_c2224/f3p1/2860|i1_LQ_lily14_c22309/f1p5/1462|i1_LQ_lily…	http://www.genome.jp/kegg-bin/show_pathway?ko00410/K00140%09red/K17839%09red/K05605%09red/K00276%09red/K00128%09red/K01431%09red/K00207%09red/K00797%09red/K01918%09red
Stilbenoid, diarylheptanoid and gingerol biosynthesis	KEGG PATHWAY	ko00945	8	32	0.0280019	0.128809	i0_LQ_lily14_c38287/f1p0/875|i1_LQ_lily14_c20352/f1p0/1127|i1_LQ_lily14_c59156/f1p4/1636|i0_LQ_lily14_c59061/f1p0/1003|i1_LQ_lily14_c84800/f1p2/1117|i1_HQ_lily14_c47938/f3p9/1639|i1_HQ_lily14_c6829/f2p1/1227|i1_LQ_lily14_c48243/f1p1/1040	http://www.genome.jp/kegg-bin/show_pathway?ko00945/K16040%09red/K00588%09red/K13065%09red
Arachidonic acid metabolism	KEGG PATHWAY	ko00590	9	44	0.0527369	0.233259	i1_LQ_lily14_c54039/f1p0/1060|i1_LQ_lily14_c48407/f1p3/1859|i2_HQ_lily14_c17271/f6p0/2135|i0_HQ_lily14_c2239/f8p4/936|i0_HQ_lily14_c76554/f10p0/907|i0_HQ_lily14_c86861/f5p0/851|i3_LQ_lily14_c27654/f1p4/3184|i1_LQ_lily14_c40056/f1p1/1145|i0_LQ_lily14_c2869/f1p0/882	http://www.genome.jp/kegg-bin/show_pathway?ko00590/K00432%09red/K14674%09red/K18592%09red
Caffeine metabolism	KEGG PATHWAY	ko00232	5	18	0.0556165	0.236885	i3_LQ_lily14_c42481/f1p0/3281|i4_HQ_lily14_c385/f5p0/4558|i3_HQ_lily14_c8927/f2p0/3269|i2_LQ_lily14_c22083/f1p0/2245|i1_HQ_lily14_c28143/f2p23/1452	http://www.genome.jp/kegg-bin/show_pathway?ko00232/K00106%09red
Sesquiterpenoid and triterpenoid biosynthesis	KEGG PATHWAY	ko00909	5	20	0.0754453	0.309865	i1_LQ_lily14_c49048/f1p3/1531|i2_LQ_lily14_c16829/f1p0/2042|i1_HQ_lily14_c1807/f5p3/1848|i3_LQ_lily14_c17372/f1p0/3102|i1_LQ_lily14_c46831/f1p2/1149	http://www.genome.jp/kegg-bin/show_pathway?ko00909/K00511%09red/K00801%09red
Synthesis and degradation of ketone bodies	KEGG PATHWAY	ko00072	5	22	0.0985928	0.390971	i1_LQ_lily14_c46021/f1p6/1676|i1_LQ_lily14_c45089/f1p6/1399|i1_HQ_lily14_c98965/f39p5/1695|i0_LQ_lily14_c19219/f1p0/688|i1_LQ_lily14_c58872/f1p6/1334	http://www.genome.jp/kegg-bin/show_pathway?ko00072/K00626%09red
Arginine biosynthesis	KEGG PATHWAY	ko00220	17	115	0.102161	0.391616	i2_LQ_lily14_c8409/f1p1/2584|i2_LQ_lily14_c23745/f1p0/2225|i1_LQ_lily14_c106966/f1p2/1396|i0_LQ_lily14_c19085/f1p0/664|i1_HQ_lily14_c98615/f13p4/1510|i1_LQ_lily14_c87059/f1p1/1092|i1_LQ_lily14_c43477/f1p1/1700|i1_HQ_lily14_c7072/f2p1/1880|i0_HQ_lily14_c11174/f2p7/951|i1_HQ_lily14_c7801/f2p2/1178|i1_HQ_lily14_c98706/f18p5/1571|i1_HQ_lily14_c3935/f3p4/1219|i1_HQ_lily14_c55564/f8p2/1679|i0_LQ_lily14…	http://www.genome.jp/kegg-bin/show_pathway?ko00220/K14455%09red/K14454%09red/K01438%09red/K14272%09red/K00814%09red/K01915%09red
Taurine and hypotaurine metabolism	KEGG PATHWAY	ko00430	4	18	0.140407	0.520866	i2_LQ_lily14_c49997/f1p0/2022|i1_LQ_lily14_c48407/f1p3/1859|i2_HQ_lily14_c17271/f6p0/2135|i1_LQ_lily14_c41987/f1p0/1162	http://www.genome.jp/kegg-bin/show_pathway?ko00430/K10712%09red/K18592%09red
Glutathione metabolism	KEGG PATHWAY	ko00480	29	227	0.148898	0.535104	i1_HQ_lily14_c38412/f3p4/1472|i1_LQ_lily14_c48407/f1p3/1859|i1_LQ_lily14_c54039/f1p0/1060|i1_LQ_lily14_c86376/f1p3/1812|i0_HQ_lily14_c76554/f10p0/907|i1_LQ_lily14_c46897/f1p2/1126|i1_LQ_lily14_c94312/f1p5/1763|i1_LQ_lily14_c7650/f1p1/1818|i0_HQ_lily14_c86861/f5p0/851|i2_LQ_lily14_c37703/f1p1/2485|i0_LQ_lily14_c7531/f2p0/934|i2_HQ_lily14_c17271/f6p0/2135|i1_HQ_lily14_c99757/f36p6/1228|i1_HQ_lily14…	http://www.genome.jp/kegg-bin/show_pathway?ko00480/K00036%09red/K18592%09red/K00797%09red/K00799%09red/K00383%09red/K00432%09red/K00033%09red/K00031%09red
Carotenoid biosynthesis	KEGG PATHWAY	ko00906	10	66	0.162617	0.566697	i1_LQ_lily14_c28483/f1p0/1799|i1_HQ_lily14_c37469/f2p0/1858|i1_HQ_lily14_c58628/f2p0/1502|i2_LQ_lily14_c43680/f1p1/2134|i2_LQ_lily14_c14872/f1p36/2242|i2_LQ_lily14_c5953/f1p0/2194|i1_LQ_lily14_c23274/f1p25/1606|i2_LQ_lily14_c8542/f1p0/2203|i1_LQ_lily14_c111720/f1p0/1007|i1_HQ_lily14_c11231/f2p0/1887	http://www.genome.jp/kegg-bin/show_pathway?ko00906/K15746%09red/K09840%09red/K09843%09red
Proteasome	KEGG PATHWAY	ko03050	27	216	0.184339	0.617091	i1_LQ_lily14_c13746/f1p5/1083|i1_LQ_lily14_c45929/f1p9/1282|i0_LQ_lily14_c29108/f1p0/956|i1_HQ_lily14_c14322/f3p7/1528|i1_LQ_lily14_c109277/f1p1/1007|i0_HQ_lily14_c7338/f3p0/552|i1_LQ_lily14_c29971/f1p4/1077|i1_LQ_lily14_c85033/f1p2/1435|i1_HQ_lily14_c13837/f3p1/1431|i1_LQ_lily14_c61676/f1p2/1624|i2_LQ_lily14_c34601/f1p0/2059|i0_LQ_lily14_c24525/f1p0/866|i1_LQ_lily14_c1160/f9p3/1527|i1_LQ_lily14_…	http://www.genome.jp/kegg-bin/show_pathway?ko03050/K03064%09red/K03065%09red/K03066%09red/K02730%09red/K03035%09red/K03061%09red/K03062%09red/K03063%09red/K02728%09red/K02729%09red/K02725%09red/K03028%09red/K03029%09red/K02731%09red/K02727%09red/K02737%09red/K02726%09red/K02735%09red/K03030%09red
Starch and sucrose metabolism	KEGG PATHWAY	ko00500	77	675	0.18781	0.617091	i2_LQ_lily14_c14420/f1p1/2869|i4_LQ_lily14_c13427/f1p0/4415|i2_HQ_lily14_c684/f13p0/2900|i3_LQ_lily14_c20745/f1p0/3727|i1_HQ_lily14_c79294/f50p8/1790|i4_LQ_lily14_c21091/f1p0/4438|i4_LQ_lily14_c9040/f1p0/4759|i2_LQ_lily14_c25826/f1p0/2889|i0_LQ_lily14_c39889/f1p0/957|i3_HQ_lily14_c19490/f2p0/3669|i1_LQ_lily14_c68519/f1p11/1425|i0_HQ_lily14_c77572/f3p0/689|i1_LQ_lily14_c110571/f1p25/1011|i3_LQ_lil…	http://www.genome.jp/kegg-bin/show_pathway?ko00500/K15920%09red/K01177%09red/K08678%09red/K01188%09red/K16055%09red/K00700%09red/K01051%09red/K05350%09red/K01810%09red/K00688%09red/K05349%09red/K00695%09red
Citrate cycle (TCA cycle)	KEGG PATHWAY	ko00020	33	278	0.22838	0.729547	i1_HQ_lily14_c38412/f3p4/1472|i5_LQ_lily14_c5616/f1p266/5612|i1_LQ_lily14_c7650/f1p1/1818|i3_LQ_lily14_c44905/f1p3/3058|i2_LQ_lily14_c8627/f1p0/2218|i1_LQ_lily14_c37828/f1p0/1836|i1_HQ_lily14_c2065/f4p1/1810|i1_HQ_lily14_c37474/f4p0/1804|i1_HQ_lily14_c99757/f36p6/1228|i3_LQ_lily14_c12873/f1p7/3501|i1_HQ_lily14_c98919/f48p4/1825|i2_HQ_lily14_c34708/f18p0/2354|i1_LQ_lily14_c23006/f1p2/1347|i3_LQ_li…	http://www.genome.jp/kegg-bin/show_pathway?ko00020/K00382%09red/K00164%09red/K01679%09red/K00162%09red/K01900%09red/K00234%09red/K01610%09red/K01899%09red/K00026%09red/K01647%09red/K00030%09red/K00031%09red
Cyanoamino acid metabolism	KEGG PATHWAY	ko00460	18	148	0.274836	0.854219	i1_LQ_lily14_c85926/f1p5/1934|i1_LQ_lily14_c48407/f1p3/1859|i2_HQ_lily14_c31833/f3p0/2028|i1_LQ_lily14_c27811/f1p4/1921|i1_LQ_lily14_c3161/f1p3/1643|i1_HQ_lily14_c79294/f50p8/1790|i1_HQ_lily14_c1943/f4p3/1427|i1_LQ_lily14_c84894/f1p0/1811|i1_LQ_lily14_c38502/f1p1/1106|i2_LQ_lily14_c23056/f1p0/2435|i2_HQ_lily14_c8583/f2p1/2200|i1_LQ_lily14_c43370/f1p0/1212|i1_LQ_lily14_c85263/f1p2/1944|i2_HQ_lily1…	http://www.genome.jp/kegg-bin/show_pathway?ko00460/K01188%09red/K18592%09red/K00600%09red/K05350%09red/K05349%09red/K13035%09red
Alanine, aspartate and glutamate metabolism	KEGG PATHWAY	ko00250	22	187	0.294474	0.891171	i1_HQ_lily14_c7298/f2p0/1755|i0_LQ_lily14_c19085/f1p0/664|i2_LQ_lily14_c23745/f1p0/2225|i1_LQ_lily14_c89215/f1p0/1320|i1_LQ_lily14_c87059/f1p1/1092|i1_LQ_lily14_c43477/f1p1/1700|i1_HQ_lily14_c7072/f2p1/1880|i2_LQ_lily14_c30860/f1p0/2843|i1_LQ_lily14_c96227/f1p0/1044|i1_HQ_lily14_c1796/f2p3/1620|i1_HQ_lily14_c98848/f5p2/1388|i1_LQ_lily14_c106966/f1p2/1396|i6_LQ_lily14_c1626/f1p8/6176|i1_LQ_lily14_…	http://www.genome.jp/kegg-bin/show_pathway?ko00250/K14455%09red/K00764%09red/K00264%09red/K00278%09red/K14272%09red/K00814%09red/K01939%09red/K13566%09red/K01915%09red/K14454%09red
Lysine degradation	KEGG PATHWAY	ko00310	16	133	0.3037	0.895525	i1_LQ_lily14_c46021/f1p6/1676|i3_LQ_lily14_c23936/f1p0/3650|i3_LQ_lily14_c20041/f1p0/3458|i2_LQ_lily14_c16170/f1p0/2104|i1_LQ_lily14_c58872/f1p6/1334|i0_LQ_lily14_c19219/f1p0/688|i2_HQ_lily14_c15382/f2p0/2529|i4_HQ_lily14_c18591/f2p2/4983|i1_LQ_lily14_c45089/f1p6/1399|i1_HQ_lily14_c98965/f39p5/1695|i1_HQ_lily14_c99838/f55p11/1790|i2_LQ_lily14_c15046/f1p3/2769|i2_LQ_lily14_c44261/f1p32/2511|i2_LQ_…	http://www.genome.jp/kegg-bin/show_pathway?ko00310/K00128%09red/K00164%09red/K11420%09red/K00626%09red/K11422%09red
Flavonoid biosynthesis	KEGG PATHWAY	ko00941	7	57	0.380587	1	i0_LQ_lily14_c38287/f1p0/875|i1_LQ_lily14_c20352/f1p0/1127|i1_LQ_lily14_c59156/f1p4/1636|i0_LQ_lily14_c59061/f1p0/1003|i1_LQ_lily14_c84800/f1p2/1117|i1_HQ_lily14_c47938/f3p9/1639|i1_LQ_lily14_c48243/f1p1/1040	http://www.genome.jp/kegg-bin/show_pathway?ko00941/K00588%09red/K13065%09red
Regulation of autophagy	KEGG PATHWAY	ko04140	17	151	0.386843	1	i4_HQ_lily14_c17820/f5p0/4144|i1_HQ_lily14_c26313/f2p6/1891|i1_LQ_lily14_c28394/f1p4/1745|i4_LQ_lily14_c22655/f1p0/4013|i1_LQ_lily14_c23452/f1p4/1661|i1_HQ_lily14_c79252/f6p4/1785|i2_LQ_lily14_c25822/f1p4/2198|i0_HQ_lily14_c39498/f3p22/634|i3_LQ_lily14_c24211/f1p15/3254|i3_LQ_lily14_c30687/f1p0/3597|i2_LQ_lily14_c6617/f1p0/2481|i4_LQ_lily14_c12116/f1p0/4962|i2_HQ_lily14_c14717/f2p4/2713|i1_LQ_lil…	http://www.genome.jp/kegg-bin/show_pathway?ko04140/K00914%09red/K08330%09red/K07198%09red/K08337%09red/K08341%09red
Arginine and proline metabolism	KEGG PATHWAY	ko00330	20	180	0.392334	1	i2_LQ_lily14_c25726/f1p5/2730|i1_LQ_lily14_c47978/f1p16/1736|i1_HQ_lily14_c9849/f8p3/1353|i1_HQ_lily14_c98848/f5p2/1388|i1_LQ_lily14_c106966/f1p2/1396|i2_HQ_lily14_c55036/f15p0/2846|i2_LQ_lily14_c4130/f1p0/2971|i1_HQ_lily14_c98706/f18p5/1571|i2_HQ_lily14_c54874/f22p0/2943|i4_LQ_lily14_c12465/f1p3/4790|i2_LQ_lily14_c14097/f1p0/2575|i1_HQ_lily14_c7801/f2p2/1178|i0_LQ_lily14_c19085/f1p0/664|i1_HQ_li…	http://www.genome.jp/kegg-bin/show_pathway?ko00330/K17839%09red/K14455%09red/K14454%09red/K00128%09red/K01583%09red/K00797%09red
Tryptophan metabolism	KEGG PATHWAY	ko00380	10	89	0.434969	1	i1_HQ_lily14_c98036/f52p9/1858|i1_LQ_lily14_c46021/f1p6/1676|i1_LQ_lily14_c58872/f1p6/1334|i0_LQ_lily14_c19219/f1p0/688|i1_LQ_lily14_c45089/f1p6/1399|i1_HQ_lily14_c98965/f39p5/1695|i1_HQ_lily14_c99838/f55p11/1790|i2_LQ_lily14_c34115/f1p0/2042|i3_LQ_lily14_c23936/f1p0/3650|i2_LQ_lily14_c55066/f1p0/2856	http://www.genome.jp/kegg-bin/show_pathway?ko00380/K03781%09red/K00128%09red/K00164%09red/K00626%09red
ABC transporters	KEGG PATHWAY	ko02010	16	149	0.460989	1	i3_LQ_lily14_c1674/f2p2/3917|i4_HQ_lily14_c724/f4p0/4263|i2_HQ_lily14_c54981/f2p0/2287|i2_HQ_lily14_c1883/f3p0/2575|i1_LQ_lily14_c16799/f1p10/1038|i3_LQ_lily14_c4578/f1p0/3676|i4_LQ_lily14_c2931/f1p0/4808|i4_LQ_lily14_c16842/f1p2/4073|i2_LQ_lily14_c27185/f1p0/2645|i4_LQ_lily14_c5115/f1p1/4476|i2_LQ_lily14_c10596/f1p0/2763|i4_HQ_lily14_c10745/f2p0/4704|i2_LQ_lily14_c30716/f1p0/2139|i4_HQ_lily14_c1…	http://www.genome.jp/kegg-bin/show_pathway?ko02010/K05663%09red/K05643%09red/K05666%09red/K05658%09red
Steroid biosynthesis	KEGG PATHWAY	ko00100	10	93	0.485884	1	i1_LQ_lily14_c49048/f1p3/1531|i1_LQ_lily14_c46831/f1p2/1149|i3_LQ_lily14_c17372/f1p0/3102|i2_LQ_lily14_c16829/f1p0/2042|i1_HQ_lily14_c1807/f5p3/1848|i3_LQ_lily14_c27654/f1p4/3184|i0_LQ_lily14_c9474/f1p1/418|i3_LQ_lily14_c10337/f1p4/3263|i1_HQ_lily14_c56165/f26p3/1671|i2_LQ_lily14_c10050/f1p2/2839	http://www.genome.jp/kegg-bin/show_pathway?ko00100/K00511%09red/K14674%09red/K00801%09red/K09832%09red
Butanoate metabolism	KEGG PATHWAY	ko00650	5	46	0.51568	1	i1_LQ_lily14_c46021/f1p6/1676|i1_LQ_lily14_c45089/f1p6/1399|i1_HQ_lily14_c98965/f39p5/1695|i0_LQ_lily14_c19219/f1p0/688|i1_LQ_lily14_c58872/f1p6/1334	http://www.genome.jp/kegg-bin/show_pathway?ko00650/K00626%09red
Glycolysis / Gluconeogenesis	KEGG PATHWAY	ko00010	42	415	0.543207	1	i2_LQ_lily14_c8470/f1p0/2728|i0_HQ_lily14_c54313/f7p0/989|i2_LQ_lily14_c49632/f1p0/2043|i2_LQ_lily14_c16361/f1p3/2047|i1_HQ_lily14_c20225/f3p2/1374|i1_HQ_lily14_c5372/f2p0/1475|i2_HQ_lily14_c18650/f3p0/2315|i3_LQ_lily14_c7812/f1p0/3722|i2_LQ_lily14_c51549/f1p0/2018|i1_LQ_lily14_c43115/f1p12/1455|i1_LQ_lily14_c1933/f1p1/1822|i1_LQ_lily14_c3647/f1p2/1444|i1_HQ_lily14_c26438/f3p0/1461|i1_HQ_lily14_c…	http://www.genome.jp/kegg-bin/show_pathway?ko00010/K00134%09red/K00850%09red/K00001%09red/K01689%09red/K01834%09red/K01803%09red/K00162%09red/K00128%09red/K18857%09red/K01568%09red/K01610%09red/K00382%09red/K01810%09red/K00121%09red/K01895%09red
Non-homologous end-joining	KEGG PATHWAY	ko03450	2	18	0.564287	1	i4_HQ_lily14_c13945/f2p2/4446|i1_HQ_lily14_c40807/f2p1/1395	http://www.genome.jp/kegg-bin/show_pathway?ko03450/K10866%09red/K04799%09red
Glycosaminoglycan degradation	KEGG PATHWAY	ko00531	3	29	0.578914	1	i1_LQ_lily14_c38552/f1p1/1238|i6_LQ_lily14_c1591/f1p0/6636|i1_HQ_lily14_c4695/f3p1/1801	http://www.genome.jp/kegg-bin/show_pathway?ko00531/K10532%09red
Brassinosteroid biosynthesis	KEGG PATHWAY	ko00905	2	19	0.591364	1	i1_LQ_lily14_c63432/f1p1/1702|i1_HQ_lily14_c7369/f2p0/1329	http://www.genome.jp/kegg-bin/show_pathway?ko00905/K09587%09red/K09590%09red
Carbon fixation in photosynthetic organisms	KEGG PATHWAY	ko00710	27	274	0.597458	1	i0_HQ_lily14_c54313/f7p0/989|i3_LQ_lily14_c31326/f1p0/3946|i0_LQ_lily14_c19085/f1p0/664|i1_LQ_lily14_c43115/f1p12/1455|i3_LQ_lily14_c44905/f1p3/3058|i1_HQ_lily14_c98706/f18p5/1571|i1_LQ_lily14_c43477/f1p1/1700|i1_HQ_lily14_c7072/f2p1/1880|i3_LQ_lily14_c40539/f1p0/3238|i0_LQ_lily14_c20698/f1p0/988|i2_HQ_lily14_c34708/f18p0/2354|i1_LQ_lily14_c85020/f1p0/1432|i1_LQ_lily14_c10726/f1p0/1407|i1_HQ_lily…	http://www.genome.jp/kegg-bin/show_pathway?ko00710/K00134%09red/K14455%09red/K14454%09red/K14272%09red/K01803%09red/K01595%09red/K00029%09red/K01610%09red/K00615%09red/K00814%09red/K00026%09red
Cell cycle - Caulobacter	KEGG PATHWAY	ko04112	4	41	0.608854	1	i2_LQ_lily14_c41460/f1p0/2312|i1_LQ_lily14_c19599/f1p1/1784|i1_LQ_lily14_c111760/f1p0/1009|i2_HQ_lily14_c19123/f2p0/2249	http://www.genome.jp/kegg-bin/show_pathway?ko04112/K01358%09red/K01338%09red/K03544%09red
Plant hormone signal transduction	KEGG PATHWAY	ko04075	39	398	0.61947	1	i4_LQ_lily14_c8319/f1p0/4492|i2_LQ_lily14_c27753/f1p0/2855|i1_LQ_lily14_c48386/f1p2/1806|i0_LQ_lily14_c46111/f1p0/482|i0_LQ_lily14_c59783/f1p11/569|i1_LQ_lily14_c27743/f1p8/1799|i1_LQ_lily14_c23343/f1p1/1295|i2_HQ_lily14_c53251/f2p0/2867|i2_LQ_lily14_c22098/f1p7/2809|i2_LQ_lily14_c29317/f1p0/2630|i4_LQ_lily14_c8174/f1p0/4384|i1_LQ_lily14_c16026/f1p2/1086|i0_LQ_lily14_c58699/f1p0/583|i0_LQ_lily14_…	http://www.genome.jp/kegg-bin/show_pathway?ko04075/K14487%09red/K14484%09red/K14496%09red/K14431%09red/K14504%09red/K14493%09red/K14492%09red/K14499%09red/K14498%09red/K14488%09red/K13464%09red/K14494%09red/K14485%09red/K14509%09red/K13422%09red/K14506%09red
Nitrogen metabolism	KEGG PATHWAY	ko00910	10	106	0.640262	1	i3_LQ_lily14_c21254/f1p0/3791|i2_LQ_lily14_c23745/f1p0/2225|i1_LQ_lily14_c4543/f2p1/1901|i4_LQ_lily14_c12055/f1p5/4891|i1_LQ_lily14_c87059/f1p1/1092|i6_LQ_lily14_c1626/f1p8/6176|i1_LQ_lily14_c40620/f1p0/1964|i0_LQ_lily14_c44259/f1p5/919|i4_LQ_lily14_c10747/f1p0/4430|i3_LQ_lily14_c26626/f1p11/3223	http://www.genome.jp/kegg-bin/show_pathway?ko00910/K01673%09red/K00264%09red/K00284%09red/K10534%09red/K01915%09red/K00366%09red
Endocytosis	KEGG PATHWAY	ko04144	51	528	0.667404	1	i1_LQ_lily14_c109153/f1p3/1008|i2_HQ_lily14_c54280/f39p0/2253|i0_HQ_lily14_c2440/f8p0/880|i3_LQ_lily14_c24678/f1p0/3338|i0_LQ_lily14_c79416/f1p8/609|i1_HQ_lily14_c79726/f2p4/1082|i6_LQ_lily14_c1235/f1p2/6174|i1_LQ_lily14_c22072/f1p10/1958|i2_LQ_lily14_c3675/f1p0/2190|i2_LQ_lily14_c52946/f1p0/2083|i1_HQ_lily14_c37518/f3p0/1476|i2_HQ_lily14_c53835/f7p0/2251|i2_LQ_lily14_c46765/f1p0/2210|i1_HQ_lily1…	http://www.genome.jp/kegg-bin/show_pathway?ko04144/K10365%09red/K12191%09red/K12196%09red/K11866%09red/K18466%09red/K04646%09red/K18443%09red/K01115%09red/K11824%09red/K07937%09red/K00889%09red/K18442%09red/K12486%09red/K03283%09red/K12479%09red/K07901%09red/K07904%09red/K01528%09red
Porphyrin and chlorophyll metabolism	KEGG PATHWAY	ko00860	9	101	0.69921	1	i0_LQ_lily14_c3080/f1p0/699|i1_HQ_lily14_c35663/f2p1/1110|i2_HQ_lily14_c53520/f18p0/2397|i1_HQ_lily14_c1752/f3p4/1696|i2_LQ_lily14_c28422/f1p0/2627|i1_HQ_lily14_c26183/f2p2/1120|i2_LQ_lily14_c3790/f1p0/2948|i3_HQ_lily14_c44248/f2p0/3054|i2_LQ_lily14_c33729/f1p0/2042	http://www.genome.jp/kegg-bin/show_pathway?ko00860/K01772%09red/K13600%09red/K13545%09red/K01885%09red/K00228%09red
Glyoxylate and dicarboxylate metabolism	KEGG PATHWAY	ko00630	29	310	0.700068	1	i4_LQ_lily14_c12055/f1p5/4891|i0_LQ_lily14_c19219/f1p0/688|i5_LQ_lily14_c5616/f1p266/5612|i1_LQ_lily14_c45089/f1p6/1399|i1_LQ_lily14_c83397/f1p2/1347|i1_LQ_lily14_c58872/f1p6/1334|i1_HQ_lily14_c10436/f2p1/1360|i2_LQ_lily14_c23745/f1p0/2225|i2_LQ_lily14_c8627/f1p0/2218|i1_LQ_lily14_c87059/f1p1/1092|i1_LQ_lily14_c85263/f1p2/1944|i1_LQ_lily14_c43477/f1p1/1700|i3_LQ_lily14_c12873/f1p7/3501|i1_HQ_lily…	http://www.genome.jp/kegg-bin/show_pathway?ko00630/K03781%09red/K15919%09red/K00284%09red/K01647%09red/K00600%09red/K14272%09red/K00382%09red/K01915%09red/K19269%09red/K00122%09red/K00026%09red/K00626%09red
Sulfur relay system	KEGG PATHWAY	ko04122	2	24	0.707819	1	i1_LQ_lily14_c67383/f1p2/1595|i1_LQ_lily14_c36904/f4p3/1775	http://www.genome.jp/kegg-bin/show_pathway?ko04122/K04487%09red
Plant-pathogen interaction	KEGG PATHWAY	ko04626	28	303	0.719727	1	i0_LQ_lily14_c38771/f1p0/561|i0_LQ_lily14_c22291/f1p0/919|i0_LQ_lily14_c23467/f1p3/335|i1_LQ_lily14_c41625/f1p0/1555|i0_HQ_lily14_c5395/f2p0/678|i2_LQ_lily14_c56674/f1p0/2339|i2_HQ_lily14_c2320/f2p0/2317|i0_LQ_lily14_c6490/f1p0/573|i0_HQ_lily14_c1323/f4p0/872|i0_LQ_lily14_c19875/f1p3/727|i2_HQ_lily14_c20680/f2p0/2376|i2_HQ_lily14_c4147/f7p1/2432|i3_LQ_lily14_c16197/f1p0/3090|i1_LQ_lily14_c24128/f…	http://www.genome.jp/kegg-bin/show_pathway?ko04626/K13412%09red/K04079%09red/K13456%09red/K13448%09red/K05391%09red/K02183%09red
Pantothenate and CoA biosynthesis	KEGG PATHWAY	ko00770	7	88	0.787318	1	i1_HQ_lily14_c9461/f2p1/1738|i0_LQ_lily14_c41576/f1p0/966|i1_HQ_lily14_c98449/f18p1/1366|i1_HQ_lily14_c35322/f7p5/1520|i1_LQ_lily14_c41753/f1p6/1108|i1_LQ_lily14_c68378/f1p5/1470|i1_LQ_lily14_c21492/f1p0/1376	http://www.genome.jp/kegg-bin/show_pathway?ko00770/K01431%09red/K01922%09red/K00207%09red/K00826%09red/K01918%09red
Pentose phosphate pathway	KEGG PATHWAY	ko00030	14	168	0.802356	1	i2_HQ_lily14_c18650/f3p0/2315|i1_LQ_lily14_c94312/f1p5/1763|i2_LQ_lily14_c51549/f1p0/2018|i1_LQ_lily14_c64300/f1p3/1448|i1_LQ_lily14_c86906/f1p1/1278|i3_HQ_lily14_c13669/f2p0/3491|i2_LQ_lily14_c37703/f1p1/2485|i2_LQ_lily14_c3276/f1p7/2202|i1_LQ_lily14_c45771/f1p1/1558|i1_HQ_lily14_c2221/f3p1/1541|i1_LQ_lily14_c86376/f1p3/1812|i2_LQ_lily14_c16361/f1p3/2047|i0_HQ_lily14_c5539/f2p0/709|i1_LQ_lily14_…	http://www.genome.jp/kegg-bin/show_pathway?ko00030/K00850%09red/K00851%09red/K00615%09red/K00948%09red/K01810%09red/K00036%09red/K00033%09red
Riboflavin metabolism	KEGG PATHWAY	ko00740	1	16	0.808249	1	i1_HQ_lily14_c35025/f2p0/1093	http://www.genome.jp/kegg-bin/show_pathway?ko00740/K00793%09red
Circadian rhythm - plant	KEGG PATHWAY	ko04712	15	181	0.814685	1	i4_LQ_lily14_c10617/f1p0/4431|i1_HQ_lily14_c19930/f2p1/1110|i4_LQ_lily14_c9129/f1p0/4767|i2_LQ_lily14_c21946/f1p0/2809|i0_LQ_lily14_c65898/f1p0/908|i1_LQ_lily14_c16762/f1p1/1016|i1_LQ_lily14_c3891/f1p12/1277|i4_LQ_lily14_c23438/f10p0/4212|i3_LQ_lily14_c6811/f1p1/3208|i0_LQ_lily14_c42363/f1p0/961|i4_LQ_lily14_c15308/f1p0/4601|i0_LQ_lily14_c8422/f1p0/435|i1_LQ_lily14_c73932/f1p0/1059|i4_LQ_lily14_c…	http://www.genome.jp/kegg-bin/show_pathway?ko04712/K03097%09red/K12120%09red/K12130%09red/K03115%09red/K12124%09red/K12129%09red/K16240%09red
Cysteine and methionine metabolism	KEGG PATHWAY	ko00270	26	301	0.819014	1	i1_LQ_lily14_c3709/f1p0/1816|i1_LQ_lily14_c70199/f1p5/1561|i2_LQ_lily14_c41866/f1p0/2202|i0_LQ_lily14_c19085/f1p0/664|i1_LQ_lily14_c46897/f1p2/1126|i2_LQ_lily14_c3521/f1p1/2404|i1_LQ_lily14_c21492/f1p0/1376|i1_HQ_lily14_c98706/f18p5/1571|i1_HQ_lily14_c81585/f43p2/1540|i2_LQ_lily14_c46792/f1p0/2753|i1_LQ_lily14_c24377/f1p7/1615|i1_HQ_lily14_c1796/f2p3/1620|i1_HQ_lily14_c98848/f5p2/1388|i1_LQ_lily1…	http://www.genome.jp/kegg-bin/show_pathway?ko00270/K14455%09red/K14454%09red/K08967%09red/K01251%09red/K00826%09red/K12524%09red/K00797%09red/K00789%09red/K00026%09red/K01738%09red
Glycosphingolipid biosynthesis - globo series	KEGG PATHWAY	ko00603	1	17	0.826008	1	i1_LQ_lily14_c43256/f1p1/1171	http://www.genome.jp/kegg-bin/show_pathway?ko00603/K07407%09red
One carbon pool by folate	KEGG PATHWAY	ko00670	4	57	0.828028	1	i5_LQ_lily14_c9053/f1p82/5421|i1_LQ_lily14_c85263/f1p2/1944|i2_HQ_lily14_c31833/f3p0/2028|i2_LQ_lily14_c22794/f1p0/2105	http://www.genome.jp/kegg-bin/show_pathway?ko00670/K00600%09red
Sphingolipid metabolism	KEGG PATHWAY	ko00600	8	105	0.831824	1	i1_LQ_lily14_c9311/f1p3/1784|i1_LQ_lily14_c20150/f1p1/1572|i1_LQ_lily14_c42835/f1p1/1880|i1_HQ_lily14_c25031/f2p0/1232|i1_LQ_lily14_c70264/f1p2/1887|i1_LQ_lily14_c85948/f1p3/1921|i1_LQ_lily14_c43256/f1p1/1171|i1_LQ_lily14_c6570/f2p1/1298	http://www.genome.jp/kegg-bin/show_pathway?ko00600/K17108%09red/K04713%09red/K04710%09red/K07407%09red/K01634%09red/K00654%09red
Limonene and pinene degradation	KEGG PATHWAY	ko00903	1	18	0.842123	1	i1_HQ_lily14_c99838/f55p11/1790	http://www.genome.jp/kegg-bin/show_pathway?ko00903/K00128%09red
Linoleic acid metabolism	KEGG PATHWAY	ko00591	4	61	0.86325	1	i2_LQ_lily14_c43105/f1p0/2727|i3_LQ_lily14_c27654/f1p4/3184|i3_LQ_lily14_c10373/f1p1/3453|i2_LQ_lily14_c36153/f1p0/2897	http://www.genome.jp/kegg-bin/show_pathway?ko00591/K14674%09red/K15718%09red
Fatty acid elongation	KEGG PATHWAY	ko00062	4	62	0.871026	1	i4_HQ_lily14_c15056/f2p1/4976|i1_HQ_lily14_c2452/f3p8/1653|i0_LQ_lily14_c67119/f1p0/772|i1_LQ_lily14_c8111/f1p8/1433	http://www.genome.jp/kegg-bin/show_pathway?ko00062/K15397%09red
Monobactam biosynthesis	KEGG PATHWAY	ko00261	1	25	0.920054	1	i1_LQ_lily14_c111230/f1p1/1053	http://www.genome.jp/kegg-bin/show_pathway?ko00261/K12524%09red
Lysine biosynthesis	KEGG PATHWAY	ko00300	1	28	0.94028	1	i1_LQ_lily14_c111230/f1p1/1053	http://www.genome.jp/kegg-bin/show_pathway?ko00300/K12524%09red
Ascorbate and aldarate metabolism	KEGG PATHWAY	ko00053	11	168	0.948937	1	i3_LQ_lily14_c8413/f1p0/3459|i2_LQ_lily14_c5868/f1p5/2241|i1_LQ_lily14_c60780/f1p8/1805|i1_LQ_lily14_c44210/f1p10/1777|i1_LQ_lily14_c44197/f1p0/1927|i1_HQ_lily14_c99838/f55p11/1790|i1_LQ_lily14_c85008/f1p6/1431|i3_LQ_lily14_c13657/f1p0/3550|i2_LQ_lily14_c45726/f1p0/2114|i1_LQ_lily14_c63059/f1p6/1409|i2_LQ_lily14_c49860/f1p0/2067	http://www.genome.jp/kegg-bin/show_pathway?ko00053/K00128%09red/K00469%09red/K00423%09red/K14190%09red
Pyruvate metabolism	KEGG PATHWAY	ko00620	24	327	0.957128	1	i2_LQ_lily14_c8470/f1p0/2728|i0_LQ_lily14_c19219/f1p0/688|i3_LQ_lily14_c12873/f1p7/3501|i1_LQ_lily14_c45089/f1p6/1399|i1_LQ_lily14_c50676/f2p2/1014|i1_LQ_lily14_c89305/f1p3/1138|i1_LQ_lily14_c58872/f1p6/1334|i3_LQ_lily14_c44905/f1p3/3058|i1_LQ_lily14_c37828/f1p0/1836|i1_HQ_lily14_c37474/f4p0/1804|i1_HQ_lily14_c98965/f39p5/1695|i1_HQ_lily14_c98919/f48p4/1825|i2_HQ_lily14_c34708/f18p0/2354|i1_LQ_li…	http://www.genome.jp/kegg-bin/show_pathway?ko00620/K01961%09red/K01679%09red/K01759%09red/K00162%09red/K00128%09red/K01595%09red/K00029%09red/K01610%09red/K00382%09red/K01895%09red/K00026%09red/K00102%09red/K00626%09red
Base excision repair	KEGG PATHWAY	ko03410	3	67	0.963077	1	i1_LQ_lily14_c59758/f1p0/1179|i1_HQ_lily14_c40807/f2p1/1395|i1_LQ_lily14_c16270/f1p0/1069	http://www.genome.jp/kegg-bin/show_pathway?ko03410/K04802%09red/K10747%09red/K04799%09red
Oxidative phosphorylation	KEGG PATHWAY	ko00190	49	617	0.965911	1	i0_HQ_lily14_c6559/f5p0/779|i3_HQ_lily14_c48565/f32p1/3373|i4_LQ_lily14_c7587/f1p0/4460|i2_LQ_lily14_c12839/f1p0/2157|i3_LQ_lily14_c8049/f1p0/3170|i5_LQ_lily14_c6929/f1p11/5240|i3_LQ_lily14_c11104/f1p4/3136|i1_HQ_lily14_c61300/f2p9/1976|i3_LQ_lily14_c16767/f1p0/3099|i3_LQ_lily14_c14316/f1p0/3487|i2_LQ_lily14_c44086/f1p0/2760|i4_LQ_lily14_c15340/f1p10/4222|i3_LQ_lily14_c41190/f1p0/3386|i1_LQ_lily1…	http://www.genome.jp/kegg-bin/show_pathway?ko00190/K02256%09red/K00413%09red/K03942%09red/K01507%09red/K01535%09red/K00234%09red/K02145%09red/K02146%09red/K02133%09red/K02154%09red/K02265%09red/K02155%09red
Valine, leucine and isoleucine biosynthesis	KEGG PATHWAY	ko00290	3	70	0.970336	1	i2_LQ_lily14_c25675/f1p0/2199|i0_HQ_lily14_c47533/f2p0/551|i1_LQ_lily14_c21492/f1p0/1376	http://www.genome.jp/kegg-bin/show_pathway?ko00290/K01754%09red/K00826%09red/K00052%09red
Folate biosynthesis	KEGG PATHWAY	ko00790	1	36	0.97257	1	i2_LQ_lily14_c4615/f1p1/2207	http://www.genome.jp/kegg-bin/show_pathway?ko00790/K13941%09red
Protein export	KEGG PATHWAY	ko03060	7	131	0.975978	1	i2_HQ_lily14_c2411/f6p0/2334|i1_LQ_lily14_c29200/f1p1/1887|i2_LQ_lily14_c36465/f1p0/2348|i1_HQ_lily14_c58326/f2p1/1602|i0_HQ_lily14_c7828/f2p2/761|i1_HQ_lily14_c80172/f29p9/1778|i2_LQ_lily14_c45205/f1p4/2340	http://www.genome.jp/kegg-bin/show_pathway?ko03060/K09490%09red/K13431%09red/K10956%09red/K13280%09red
Galactose metabolism	KEGG PATHWAY	ko00052	12	200	0.97952	1	i1_LQ_lily14_c60659/f1p3/1913|i2_LQ_lily14_c51549/f1p0/2018|i1_HQ_lily14_c2557/f4p1/1510|i2_LQ_lily14_c41600/f1p32/2571|i3_HQ_lily14_c1462/f5p0/3257|i1_LQ_lily14_c41127/f1p3/2176|i4_LQ_lily14_c3300/f1p0/4680|i2_LQ_lily14_c40678/f1p0/2757|i2_LQ_lily14_c16361/f1p3/2047|i1_LQ_lily14_c43256/f1p1/1171|i2_LQ_lily14_c11972/f1p7/2158|i1_LQ_lily14_c69841/f1p1/1324	http://www.genome.jp/kegg-bin/show_pathway?ko00052/K18819%09red/K01784%09red/K00850%09red/K07407%09red/K06617%09red
Inositol phosphate metabolism	KEGG PATHWAY	ko00562	15	238	0.979561	1	i1_LQ_lily14_c22309/f1p5/1462|i1_LQ_lily14_c60780/f1p8/1805|i1_LQ_lily14_c5294/f1p5/1923|i2_HQ_lily14_c1851/f2p0/2940|i1_LQ_lily14_c42342/f1p5/1394|i2_HQ_lily14_c28348/f2p0/2629|i1_LQ_lily14_c65260/f1p6/1628|i2_LQ_lily14_c34081/f1p0/2078|i0_LQ_lily14_c20698/f1p0/988|i6_LQ_lily14_c2201/f1p0/6028|i1_LQ_lily14_c87290/f1p6/1853|i1_LQ_lily14_c85008/f1p6/1431|i1_LQ_lily14_c27441/f1p6/1865|i1_LQ_lily14_…	http://www.genome.jp/kegg-bin/show_pathway?ko00562/K00140%09red/K00914%09red/K01803%09red/K01114%09red/K00921%09red/K00469%09red/K00889%09red
Pentose and glucuronate interconversions	KEGG PATHWAY	ko00040	11	193	0.984806	1	i1_HQ_lily14_c72713/f2p3/1149|i0_HQ_lily14_c76422/f3p0/541|i1_HQ_lily14_c79609/f7p3/1392|i1_HQ_lily14_c84731/f2p4/1458|i1_LQ_lily14_c25998/f1p0/1738|i0_LQ_lily14_c8155/f1p1/929|i1_HQ_lily14_c99838/f55p11/1790|i1_LQ_lily14_c5662/f1p4/1782|i1_LQ_lily14_c40985/f1p1/1933|i0_HQ_lily14_c78678/f2p0/268|i0_HQ_lily14_c57583/f2p0/941	http://www.genome.jp/kegg-bin/show_pathway?ko00040/K00128%09red/K01051%09red/K01805%09red
C5-Branched dibasic acid metabolism	KEGG PATHWAY	ko00660	1	46	0.989632	1	i0_HQ_lily14_c47533/f2p0/551	http://www.genome.jp/kegg-bin/show_pathway?ko00660/K00052%09red
Biotin metabolism	KEGG PATHWAY	ko00780	1	46	0.989632	1	i1_LQ_lily14_c26712/f1p8/1779	http://www.genome.jp/kegg-bin/show_pathway?ko00780/K09458%09red
Ether lipid metabolism	KEGG PATHWAY	ko00565	5	116	0.989784	1	i3_LQ_lily14_c27654/f1p4/3184|i2_HQ_lily14_c36832/f2p0/2682|i2_LQ_lily14_c10702/f1p0/3003|i1_LQ_lily14_c42342/f1p5/1394|i2_LQ_lily14_c60407/f1p3/2004	http://www.genome.jp/kegg-bin/show_pathway?ko00565/K14674%09red/K00993%09red/K01114%09red/K01115%09red
Histidine metabolism	KEGG PATHWAY	ko00340	1	47	0.990593	1	i1_HQ_lily14_c99838/f55p11/1790	http://www.genome.jp/kegg-bin/show_pathway?ko00340/K00128%09red
Purine metabolism	KEGG PATHWAY	ko00230	31	453	0.991009	1	i1_LQ_lily14_c86906/f1p1/1278|i1_LQ_lily14_c31900/f1p1/1060|i1_LQ_lily14_c45771/f1p1/1558|i1_HQ_lily14_c2221/f3p1/1541|i1_HQ_lily14_c7298/f2p0/1755|i3_LQ_lily14_c42481/f1p0/3281|i4_HQ_lily14_c385/f5p0/4558|i3_LQ_lily14_c22239/f1p0/3278|i3_LQ_lily14_c3480/f1p0/3625|i2_LQ_lily14_c13623/f1p0/2861|i1_LQ_lily14_c63017/f1p1/1204|i3_LQ_lily14_c27099/f1p76/3143|i1_LQ_lily14_c96227/f1p0/1044|i1_HQ_lily14_…	http://www.genome.jp/kegg-bin/show_pathway?ko00230/K03013%09red/K03021%09red/K01519%09red/K00106%09red/K00948%09red/K03010%09red/K00764%09red/K00942%09red/K00860%09red/K00940%09red/K03008%09red/K01939%09red
SNARE interactions in vesicular transport	KEGG PATHWAY	ko04130	1	48	0.991466	1	i1_LQ_lily14_c16902/f1p1/1039	http://www.genome.jp/kegg-bin/show_pathway?ko04130/K08486%09red
Nucleotide excision repair	KEGG PATHWAY	ko03420	7	151	0.992743	1	i0_HQ_lily14_c3586/f2p6/509|i1_LQ_lily14_c59758/f1p0/1179|i0_HQ_lily14_c39703/f2p0/557|i0_LQ_lily14_c11879/f1p0/566|i2_LQ_lily14_c5777/f1p14/2402|i1_LQ_lily14_c16270/f1p0/1069|i1_LQ_lily14_c15128/f1p7/1423	http://www.genome.jp/kegg-bin/show_pathway?ko03420/K10609%09red/K10747%09red/K03868%09red/K10844%09red/K04802%09red
N-Glycan biosynthesis	KEGG PATHWAY	ko00510	4	110	0.994868	1	i2_LQ_lily14_c16721/f1p1/2060|i1_LQ_lily14_c101196/f1p1/1750|i2_LQ_lily14_c47883/f1p0/2117|i1_LQ_lily14_c6572/f1p0/1247	http://www.genome.jp/kegg-bin/show_pathway?ko00510/K00737%09red/K00721%09red
Ribosome biogenesis in eukaryotes	KEGG PATHWAY	ko03008	10	203	0.995793	1	i1_HQ_lily14_c19930/f2p1/1110|i2_HQ_lily14_c10658/f3p2/2578|i2_LQ_lily14_c11213/f1p0/2588|i2_LQ_lily14_c25226/f1p0/2146|i0_LQ_lily14_c65898/f1p0/908|i1_LQ_lily14_c16762/f1p1/1016|i3_LQ_lily14_c15234/f1p0/3391|i6_LQ_lily14_c862/f1p0/6332|i3_LQ_lily14_c22974/f1p0/3573|i1_LQ_lily14_c73932/f1p0/1059	http://www.genome.jp/kegg-bin/show_pathway?ko03008/K03097%09red/K14544%09red/K03115%09red/K06943%09red/K14536%09red/K07179%09red
Glycosylphosphatidylinositol(GPI)-anchor biosynthesis	KEGG PATHWAY	ko00563	1	56	0.996083	1	i1_LQ_lily14_c64805/f1p2/1410	http://www.genome.jp/kegg-bin/show_pathway?ko00563/K03859%09red
Ubiquitin mediated proteolysis	KEGG PATHWAY	ko04120	32	487	0.996102	1	i1_LQ_lily14_c78345/f1p1/1040|i0_HQ_lily14_c3586/f2p6/509|i0_HQ_lily14_c35961/f6p0/714|i1_LQ_lily14_c84559/f1p5/1076|i2_LQ_lily14_c27724/f1p1/2445|i0_HQ_lily14_c39703/f2p0/557|i1_LQ_lily14_c15128/f1p7/1423|i1_LQ_lily14_c12399/f1p0/1099|i0_HQ_lily14_c75654/f21p0/758|i1_LQ_lily14_c4799/f1p4/1230|i2_LQ_lily14_c37601/f1p2/2343|i0_HQ_lily14_c77343/f17p0/781|i0_HQ_lily14_c2476/f6p0/831|i2_LQ_lily14_c40…	http://www.genome.jp/kegg-bin/show_pathway?ko04120/K10581%09red/K10580%09red/K03868%09red/K10592%09red/K06689%09red/K10144%09red/K10576%09red/K10609%09red/K10588%09red/K10573%09red/K03875%09red/K03178%09red/K03869%09red/K03347%09red/K06688%09red/K10579%09red/K10685%09red/K03364%09red
Basal transcription factors	KEGG PATHWAY	ko03022	2	78	0.996169	1	i2_LQ_lily14_c5777/f1p14/2402|i1_LQ_lily14_c110947/f1p1/1023	http://www.genome.jp/kegg-bin/show_pathway?ko03022/K03120%09red/K10844%09red
RNA polymerase	KEGG PATHWAY	ko03020	9	191	0.996303	1	i3_LQ_lily14_c22239/f1p0/3278|i0_HQ_lily14_c16583/f24p0/669|i4_LQ_lily14_c23137/f1p0/4070|i4_LQ_lily14_c20084/f1p0/4323|i0_LQ_lily14_c13170/f1p0/750|i3_LQ_lily14_c3480/f1p0/3625|i2_LQ_lily14_c13623/f1p0/2861|i3_HQ_lily14_c19338/f4p20/3892|i3_LQ_lily14_c27099/f1p76/3143	http://www.genome.jp/kegg-bin/show_pathway?ko03020/K03013%09red/K03021%09red/K03010%09red/K03008%09red
Spliceosome	KEGG PATHWAY	ko03040	54	758	0.997259	1	i0_HQ_lily14_c77893/f33p0/634|i2_HQ_lily14_c54280/f39p0/2253|i5_LQ_lily14_c3696/f1p1/5129|i3_LQ_lily14_c24678/f1p0/3338|i2_LQ_lily14_c22820/f1p2/2358|i1_LQ_lily14_c22072/f1p10/1958|i2_LQ_lily14_c4951/f1p0/2271|i2_LQ_lily14_c52946/f1p0/2083|i1_LQ_lily14_c62229/f1p25/1988|i4_LQ_lily14_c19847/f1p0/4225|i1_LQ_lily14_c44588/f1p1/1670|i2_LQ_lily14_c46765/f1p0/2210|i3_LQ_lily14_c10930/f1p0/3156|i1_LQ_li…	http://www.genome.jp/kegg-bin/show_pathway?ko03040/K12854%09red/K12859%09red/K12828%09red/K12834%09red/K12837%09red/K12831%09red/K12823%09red/K12820%09red/K12830%09red/K12862%09red/K12621%09red/K11098%09red/K12858%09red/K12813%09red/K12812%09red/K12852%09red/K12818%09red/K12733%09red/K12856%09red/K12855%09red/K03283%09red
Fructose and mannose metabolism	KEGG PATHWAY	ko00051	11	225	0.99733	1	i2_LQ_lily14_c51549/f1p0/2018|i2_LQ_lily14_c8718/f1p0/2879|i1_LQ_lily14_c88551/f1p8/1595|i2_LQ_lily14_c38238/f1p0/2130|i2_LQ_lily14_c16361/f1p3/2047|i1_LQ_lily14_c25998/f1p0/1738|i0_LQ_lily14_c8155/f1p1/929|i0_LQ_lily14_c20698/f1p0/988|i1_HQ_lily14_c2260/f3p1/1413|i1_LQ_lily14_c40985/f1p1/1933|i2_LQ_lily14_c25245/f1p0/2308	http://www.genome.jp/kegg-bin/show_pathway?ko00051/K00966%09red/K00850%09red/K01103%09red/K01803%09red/K01805%09red/K19355%09red
DNA replication	KEGG PATHWAY	ko03030	3	102	0.997484	1	i1_LQ_lily14_c59758/f1p0/1179|i1_HQ_lily14_c40807/f2p1/1395|i1_LQ_lily14_c16270/f1p0/1069	http://www.genome.jp/kegg-bin/show_pathway?ko03030/K04802%09red/K10747%09red/K04799%09red
Selenocompound metabolism	KEGG PATHWAY	ko00450	2	83	0.997515	1	i1_HQ_lily14_c5213/f2p1/1306|i1_LQ_lily14_c45201/f1p1/1130	http://www.genome.jp/kegg-bin/show_pathway?ko00450/K00384%09red
Pyrimidine metabolism	KEGG PATHWAY	ko00240	22	374	0.997613	1	i1_LQ_lily14_c31900/f1p1/1060|i1_HQ_lily14_c5213/f2p1/1306|i1_LQ_lily14_c29486/f1p0/1706|i3_HQ_lily14_c19338/f4p20/3892|i1_LQ_lily14_c29553/f1p0/1377|i1_LQ_lily14_c68378/f1p5/1470|i3_LQ_lily14_c16990/f1p0/3070|i1_HQ_lily14_c35322/f7p5/1520|i3_LQ_lily14_c3480/f1p0/3625|i2_LQ_lily14_c13623/f1p0/2861|i1_LQ_lily14_c63017/f1p1/1204|i3_LQ_lily14_c27099/f1p76/3143|i1_LQ_lily14_c45201/f1p1/1130|i1_HQ_lil…	http://www.genome.jp/kegg-bin/show_pathway?ko00240/K01519%09red/K16329%09red/K00384%09red/K03021%09red/K00207%09red/K03010%09red/K03013%09red/K01431%09red/K00940%09red/K01937%09red/K00876%09red/K03008%09red
Mismatch repair	KEGG PATHWAY	ko03430	2	88	0.998393	1	i1_LQ_lily14_c59758/f1p0/1179|i1_LQ_lily14_c16270/f1p0/1069	http://www.genome.jp/kegg-bin/show_pathway?ko03430/K04802%09red/K10747%09red
mRNA surveillance pathway	KEGG PATHWAY	ko03015	21	374	0.998706	1	i4_LQ_lily14_c14964/f1p0/4139|i1_HQ_lily14_c23217/f4p2/1410|i3_LQ_lily14_c40074/f1p0/3621|i1_LQ_lily14_c47738/f1p1/1238|i1_LQ_lily14_c77418/f1p3/1033|i2_LQ_lily14_c30299/f1p0/2279|i2_LQ_lily14_c19706/f1p1/2338|i3_LQ_lily14_c28545/f1p2/3233|i1_HQ_lily14_c1570/f3p2/1507|i3_HQ_lily14_c47185/f2p28/3837|i1_LQ_lily14_c40880/f1p1/1274|i1_LQ_lily14_c110518/f1p1/1010|i1_HQ_lily14_c12528/f2p2/1346|i1_HQ_li…	http://www.genome.jp/kegg-bin/show_pathway?ko03015/K14411%09red/K04382%09red/K14376%09red/K03265%09red/K12812%09red/K14409%09red/K06269%09red/K14326%09red/K14400%09red
Phagosome	KEGG PATHWAY	ko04145	17	322	0.998781	1	i1_HQ_lily14_c7588/f2p9/1417|i3_LQ_lily14_c9069/f1p2/3291|i1_HQ_lily14_c80172/f29p9/1778|i1_LQ_lily14_c67317/f1p2/1711|i0_LQ_lily14_c43576/f1p0/750|i2_LQ_lily14_c21172/f1p0/2912|i1_HQ_lily14_c56100/f6p2/1644|i2_HQ_lily14_c28348/f2p0/2629|i6_LQ_lily14_c2201/f1p0/6028|i1_HQ_lily14_c97682/f6p7/1362|i1_HQ_lily14_c23423/f2p4/1188|i2_LQ_lily14_c34081/f1p0/2078|i1_LQ_lily14_c20743/f1p11/1989|i3_HQ_lily1…	http://www.genome.jp/kegg-bin/show_pathway?ko04145/K00914%09red/K10956%09red/K07374%09red/K07375%09red/K00921%09red/K02145%09red/K02146%09red/K02155%09red/K02154%09red
Homologous recombination	KEGG PATHWAY	ko03440	2	93	0.998963	1	i4_HQ_lily14_c13945/f2p2/4446|i4_LQ_lily14_c14036/f1p0/4946	http://www.genome.jp/kegg-bin/show_pathway?ko03440/K10866%09red/K08775%09red
Other glycan degradation	KEGG PATHWAY	ko00511	1	76	0.999441	1	i1_LQ_lily14_c70264/f1p2/1887	http://www.genome.jp/kegg-bin/show_pathway?ko00511/K17108%09red
Glycerolipid metabolism	KEGG PATHWAY	ko00561	6	185	0.999752	1	i0_HQ_lily14_c55595/f4p0/851|i1_LQ_lily14_c43256/f1p1/1171|i1_HQ_lily14_c97917/f2p1/1254|i2_LQ_lily14_c10147/f1p0/2951|i3_LQ_lily14_c27654/f1p4/3184|i1_HQ_lily14_c99838/f55p11/1790	http://www.genome.jp/kegg-bin/show_pathway?ko00561/K15728%09red/K14457%09red/K01054%09red/K00128%09red/K07407%09red/K14674%09red
Photosynthesis	KEGG PATHWAY	ko00195	5	176	0.999868	1	i0_LQ_lily14_c36150/f2p0/868|i0_HQ_lily14_c28260/f3p1/757|i1_LQ_lily14_c102563/f1p0/1519|i1_LQ_lily14_c47367/f1p4/1763|i0_LQ_lily14_c8215/f1p3/766	http://www.genome.jp/kegg-bin/show_pathway?ko00195/K02639%09red/K02641%09red
Aminoacyl-tRNA biosynthesis	KEGG PATHWAY	ko00970	5	186	0.999939	1	i2_HQ_lily14_c53520/f18p0/2397|i2_LQ_lily14_c28422/f1p0/2627|i2_LQ_lily14_c53070/f1p0/2027|i2_LQ_lily14_c8020/f1p0/2669|i0_LQ_lily14_c45984/f1p0/674	http://www.genome.jp/kegg-bin/show_pathway?ko00970/K01889%09red/K01869%09red/K01885%09red/K01876%09red
RNA degradation	KEGG PATHWAY	ko03018	17	378	0.999945	1	i3_LQ_lily14_c7812/f1p0/3722|i2_LQ_lily14_c51549/f1p0/2018|i1_LQ_lily14_c1933/f1p1/1822|i1_LQ_lily14_c23820/f1p1/1130|i1_LQ_lily14_c45785/f1p3/1528|i1_HQ_lily14_c37754/f5p1/1955|i1_LQ_lily14_c75185/f1p0/1052|i1_LQ_lily14_c22442/f1p5/1799|i1_HQ_lily14_c90755/f2p4/1741|i2_LQ_lily14_c16361/f1p3/2047|i0_LQ_lily14_c19658/f1p0/592|i1_LQ_lily14_c7402/f1p2/1804|i1_HQ_lily14_c98372/f17p3/1540|i2_HQ_lily14…	http://www.genome.jp/kegg-bin/show_pathway?ko03018/K00850%09red/K01689%09red/K12606%09red/K12621%09red/K10643%09red/K04077%09red
Protein processing in endoplasmic reticulum	KEGG PATHWAY	ko04141	57	904	0.999952	1	i2_HQ_lily14_c2411/f6p0/2334|i2_HQ_lily14_c54280/f39p0/2253|i3_LQ_lily14_c24678/f1p0/3338|i0_HQ_lily14_c35961/f6p0/714|i2_LQ_lily14_c34644/f1p0/2087|i1_LQ_lily14_c22072/f1p10/1958|i4_HQ_lily14_c1479/f3p0/4388|i2_LQ_lily14_c27724/f1p1/2445|i0_HQ_lily14_c39703/f2p0/557|i0_LQ_lily14_c11879/f1p0/566|i0_HQ_lily14_c3586/f2p6/509|i2_LQ_lily14_c46765/f1p0/2210|i1_LQ_lily14_c45880/f1p6/1638|i2_HQ_lily14_c…	http://www.genome.jp/kegg-bin/show_pathway?ko04141/K13525%09red/K09490%09red/K03868%09red/K09503%09red/K06689%09red/K10084%09red/K10661%09red/K10666%09red/K13993%09red/K14004%09red/K03347%09red/K04079%09red/K11718%09red/K14006%09red/K10956%09red/K13719%09red/K03283%09red
Glycerophospholipid metabolism	KEGG PATHWAY	ko00564	11	297	0.99997	1	i2_HQ_lily14_c22684/f6p3/2379|i1_LQ_lily14_c42342/f1p5/1394|i1_HQ_lily14_c11850/f2p3/1757|i2_LQ_lily14_c60407/f1p3/2004|i1_LQ_lily14_c75984/f1p1/1012|i2_LQ_lily14_c10702/f1p0/3003|i2_HQ_lily14_c36832/f2p0/2682|i2_HQ_lily14_c53540/f5p0/2402|i2_LQ_lily14_c10147/f1p0/2951|i3_LQ_lily14_c27654/f1p4/3184|i2_LQ_lily14_c28339/f1p0/2899	http://www.genome.jp/kegg-bin/show_pathway?ko00564/K06130%09red/K01114%09red/K01115%09red/K15728%09red/K00993%09red/K13511%09red/K14674%09red/K00111%09red
Amino sugar and nucleotide sugar metabolism	KEGG PATHWAY	ko00520	13	444	1	1	i2_HQ_lily14_c18650/f3p0/2315|i1_HQ_lily14_c2557/f4p1/1510|i4_LQ_lily14_c12525/f1p0/4722|i3_LQ_lily14_c23604/f1p0/3377|i1_HQ_lily14_c5968/f5p4/1531|i1_LQ_lily14_c110571/f1p25/1011|i3_LQ_lily14_c24423/f1p0/3538|i2_LQ_lily14_c11706/f1p0/2360|i5_HQ_lily14_c1309/f2p19/5263|i3_LQ_lily14_c30386/f1p0/3673|i1_HQ_lily14_c2260/f3p1/1413|i2_HQ_lily14_c6619/f4p2/2208|i3_HQ_lily14_c24584/f2p0/3596	http://www.genome.jp/kegg-bin/show_pathway?ko00520/K00966%09red/K15920%09red/K08678%09red/K01784%09red/K12446%09red/K01810%09red/K01209%09red
RNA transport	KEGG PATHWAY	ko03013	13	588	1	1	i3_HQ_lily14_c47185/f2p28/3837|i1_HQ_lily14_c55552/f4p2/1274|i3_LQ_lily14_c12735/f1p0/3189|i1_LQ_lily14_c77706/f1p5/1042|i0_LQ_lily14_c13399/f1p0/626|i3_LQ_lily14_c9058/f1p0/3689|i1_LQ_lily14_c40880/f1p1/1274|i0_LQ_lily14_c13273/f1p4/977|i0_LQ_lily14_c39400/f1p0/923|i4_LQ_lily14_c7190/f1p1/4337|i1_LQ_lily14_c65407/f1p12/1793|i1_LQ_lily14_c69215/f1p5/1386|i3_LQ_lily14_c41544/f1p0/3596	http://www.genome.jp/kegg-bin/show_pathway?ko03013/K12160%09red/K03238%09red/K03113%09red/K12812%09red/K03231%09red/K03243%09red/K14326%09red/K14004%09red/K03236%09red
Nicotinate and nicotinamide metabolism	KEGG PATHWAY	ko00760	18	1056	1	1	i2_LQ_lily14_c45176/f1p3/2763|i1_HQ_lily14_c72578/f2p3/1043|i7_LQ_lily14_c219/f1p0/7495|i5_LQ_lily14_c4050/f1p0/5336|i4_LQ_lily14_c7396/f1p0/4621|i4_LQ_lily14_c6136/f1p0/4545|i3_HQ_lily14_c26055/f2p0/3206|i2_LQ_lily14_c12870/f1p1/2221|i4_LQ_lily14_c7523/f1p0/4764|i2_LQ_lily14_c30860/f1p0/2843|i2_HQ_lily14_c54258/f25p0/2528|i1_LQ_lily14_c89215/f1p0/1320|i2_LQ_lily14_c13090/f1p0/2768|i3_LQ_lily14_c…	http://www.genome.jp/kegg-bin/show_pathway?ko00760/K18551%09red/K03517%09red/K00278%09red/K00767%09red/K01950%09red
Ribosome	KEGG PATHWAY	ko03010	8	772	1	1	i1_LQ_lily14_c50946/f1p0/1029|i0_LQ_lily14_c78624/f1p0/647|i1_LQ_lily14_c61795/f1p5/1460|i0_LQ_lily14_c6807/f1p0/660|i0_LQ_lily14_c60967/f1p0/883|i0_HQ_lily14_c8350/f7p0/542|i0_HQ_lily14_c10914/f2p0/962|i0_LQ_lily14_c7945/f5p8/777	http://www.genome.jp/kegg-bin/show_pathway?ko03010/K02877%09red/K02870%09red/K02927%09red/K02885%09red/K02938%09red/K02918%09red
--------------------
#Term	Database	ID	Input number	Background number	P-Value	Corrected P-Value	Input	Hyperlink
--------------------
#Term	Database	ID	Input number	Background number	P-Value	Corrected P-Value	Input	Hyperlink
--------------------

## Sheet: Top 20 in S1 vs S3.DEG_KEGG
pathway_term	rich_factor	qvalue	gene_number
Biosynthesis of unsaturated fatty acids	0.400749	4.5173e-25	107
Cutin, suberine and wax biosynthesis	0.5	2.72934e-17	59
Valine, leucine and isoleucine degradation	0.285223	1.34613e-12	83
Terpenoid backbone biosynthesis	0.31401	1.78003e-11	65
Phenylpropanoid biosynthesis	0.258567	6.57975e-11	83
alpha-Linolenic acid metabolism	0.266436	9.8248e-11	77
Fatty acid degradation	0.247813	1.69288e-10	85
Peroxisome	0.224586	9.79919e-10	95
Thiamine metabolism	0.41573	1.50549e-09	37
Fatty acid biosynthesis	0.25	5.49101e-08	62
Phenylalanine metabolism	0.288889	1.61217e-06	39
Phenylalanine, tyrosine and tryptophan biosynthesis	0.242647	0.000284206	33
Ubiquinone and other terpenoid-quinone biosynthesis	0.25	0.0119337	18
Zeatin biosynthesis	0.37037	0.0125193	10
Diterpenoid biosynthesis	0.295455	0.0136533	13
Tropane, piperidine and pyridine alkaloid biosynthesis	0.238095	0.0342512	15
Propanoate metabolism	0.180124	0.0342512	29
Tyrosine metabolism	0.173333	0.0737374	26
Betalain biosynthesis	0.571429	0.085886	4
Sulfur metabolism	0.2	0.10219	15
