# Supplementary material for: SMRT and Illumina RNA Sequencing and Characterization of a Key NAC Gene LoNAC29 during the Flower Senescence in Lilium oriental ‘Siberia’
Source: Genes (Basel). 2021 Jun 6;12(6):869. doi: 10.3390/genes12060869 (PMC8227295; doi:10.3390/genes12060869)
Supplement: Supplementary file 1 [file genes-12-00869-s001.zip › Supplementary data/Table S12 Terpenoid biosynthesis related genes.xlsx]

## Sheet: Sheet1
	geneid	genelen	lily_S11_readcount	lily_S12_readcount	lily_S13_readcount	lily_S21_readcount	lily_S22_readcount	lily_S23_readcount	lily_S31_readcount	lily_S32_readcount	lily_S33_readcount	lily_S41_readcount	lily_S42_readcount	lily_S43_readcount	{nr}	{SwissProt}	{KEGG}	{KOG}	{GO}	{nt}	{pfam}
DXS	i2_LQ_lily14_c45555/f1p0/2740	2740	0	0	4.88	434.88	580.87	80.78	629.56	604.76	863.53	12.51	64.33	13.5	{ONK75412.1; uncharacterized protein A4U43_C03F16580 [Asparagus officinalis]}	{sp|Q6YU51|DXS2_ORYSJ; Probable 1-deoxy-D-xylulose-5-phosphate synthase 2, chloroplastic OS=Oryza sativa subsp. japonica OX=39947 GN=Os07g0190000 PE=2 SV=1}	{egu:105053930; K01662 dxs 1-deoxy-D-xylulose-5-phosphate synthase 2.2.1.7 ko00730; Metabolism; Metabolism of cofactors and vitamins; Thiamine metabolism | ko00900; Metabolism; Metabolism of terpenoids and polyketides; Terpenoid backbone biosynthesis}	{At4g15560; KOG0523 Transketolase G Carbohydrate transport and metabolism ;}	{GO:0030976; thiamine pyrophosphate binding; molecular_function GO:0008152; NA GO:0016624; oxidoreductase activity, acting on the aldehyde or oxo group of donors, disulfide as acceptor; molecular_function GO:0003824; NA GO:0016114; terpenoid biosynthetic process; biological_process GO:0008661; 1-deoxy-D-xylulose-5-phosphate synthase activity; molecular_function}	{KR998332.1; Lilium hybrid cultivar cultivar Belladonna 1-deoxyxylulose-5-phosphate synthase mRNA, partial cds}	{PF02775:Thiamine pyrophosphate enzyme, C-terminal TPP binding domain PF13292:1-deoxy-D-xylulose-5-phosphate synthase PF00676:Dehydrogenase E1 component}
DXS	i2_LQ_lily14_c39918/f1p1/2738	2738	0	183.01	444.03	34311.6	28576.5	5031.17	58413.9	19236.9	75101.2	973.9	373.92	1357.1	{ONK75412.1; uncharacterized protein A4U43_C03F16580 [Asparagus officinalis]}	{sp|Q6YU51|DXS2_ORYSJ; Probable 1-deoxy-D-xylulose-5-phosphate synthase 2, chloroplastic OS=Oryza sativa subsp. japonica OX=39947 GN=Os07g0190000 PE=2 SV=1}	{egu:105053930; K01662 dxs 1-deoxy-D-xylulose-5-phosphate synthase 2.2.1.7 ko00730; Metabolism; Metabolism of cofactors and vitamins; Thiamine metabolism | ko00900; Metabolism; Metabolism of terpenoids and polyketides; Terpenoid backbone biosynthesis}	{At4g15560; KOG0523 Transketolase G Carbohydrate transport and metabolism ;}	{GO:0008152; NA GO:0030976; thiamine pyrophosphate binding; molecular_function GO:0016114; terpenoid biosynthetic process; biological_process GO:0003824; NA GO:0008661; 1-deoxy-D-xylulose-5-phosphate synthase activity; molecular_function GO:0016624; oxidoreductase activity, acting on the aldehyde or oxo group of donors, disulfide as acceptor; molecular_function}	{KR998332.1; Lilium hybrid cultivar cultivar Belladonna 1-deoxyxylulose-5-phosphate synthase mRNA, partial cds}	{PF02775:Thiamine pyrophosphate enzyme, C-terminal TPP binding domain PF13292:1-deoxy-D-xylulose-5-phosphate synthase PF00676:Dehydrogenase E1 component}
DXS	i2_LQ_lily14_c12837/f1p0/2752	2752	167.49	0	0	6523.52	7679.35	931.16	22958.2	11751.1	30867.5	0	496.18	624.01	{ONK75412.1; uncharacterized protein A4U43_C03F16580 [Asparagus officinalis]}	{sp|Q6YU51|DXS2_ORYSJ; Probable 1-deoxy-D-xylulose-5-phosphate synthase 2, chloroplastic OS=Oryza sativa subsp. japonica OX=39947 GN=Os07g0190000 PE=2 SV=1}	{egu:105053930; K01662 dxs 1-deoxy-D-xylulose-5-phosphate synthase 2.2.1.7 ko00730; Metabolism; Metabolism of cofactors and vitamins; Thiamine metabolism | ko00900; Metabolism; Metabolism of terpenoids and polyketides; Terpenoid backbone biosynthesis}	{At4g15560; KOG0523 Transketolase G Carbohydrate transport and metabolism ;}	{NA}	{KR998332.1; Lilium hybrid cultivar cultivar Belladonna 1-deoxyxylulose-5-phosphate synthase mRNA, partial cds}	{NA}
DXS	i2_LQ_lily14_c21638/f1p1/2790	2791	5.22	0	0	102.9	196.61	0	134.97	19.99	307.36	0	0	20.6	{ONK75412.1; uncharacterized protein A4U43_C03F16580 [Asparagus officinalis]}	{sp|Q6YU51|DXS2_ORYSJ; Probable 1-deoxy-D-xylulose-5-phosphate synthase 2, chloroplastic OS=Oryza sativa subsp. japonica OX=39947 GN=Os07g0190000 PE=2 SV=1}	{egu:105053930; K01662 dxs 1-deoxy-D-xylulose-5-phosphate synthase 2.2.1.7 ko00730; Metabolism; Metabolism of cofactors and vitamins; Thiamine metabolism | ko00900; Metabolism; Metabolism of terpenoids and polyketides; Terpenoid backbone biosynthesis}	{At4g15560; KOG0523 Transketolase G Carbohydrate transport and metabolism ;}	{GO:0008152; NA GO:0030976; thiamine pyrophosphate binding; molecular_function GO:0008661; 1-deoxy-D-xylulose-5-phosphate synthase activity; molecular_function GO:0016114; terpenoid biosynthetic process; biological_process GO:0003824; NA GO:0016624; oxidoreductase activity, acting on the aldehyde or oxo group of donors, disulfide as acceptor; molecular_function}	{KR998332.1; Lilium hybrid cultivar cultivar Belladonna 1-deoxyxylulose-5-phosphate synthase mRNA, partial cds}	{PF13292:1-deoxy-D-xylulose-5-phosphate synthase PF00676:Dehydrogenase E1 component PF02775:Thiamine pyrophosphate enzyme, C-terminal TPP binding domain}
DXS	i2_HQ_lily14_c19306/f2p6/2430	2430	896.45	934.18	2215.44	71755.2	76265	15460.1	130413	67496.2	168927	1623.88	1097.4	3825.47	{ONK75412.1; uncharacterized protein A4U43_C03F16580 [Asparagus officinalis]}	{sp|Q6YU51|DXS2_ORYSJ; Probable 1-deoxy-D-xylulose-5-phosphate synthase 2, chloroplastic OS=Oryza sativa subsp. japonica OX=39947 GN=Os07g0190000 PE=2 SV=1}	{egu:105053930; K01662 dxs 1-deoxy-D-xylulose-5-phosphate synthase 2.2.1.7 ko00730; Metabolism; Metabolism of cofactors and vitamins; Thiamine metabolism | ko00900; Metabolism; Metabolism of terpenoids and polyketides; Terpenoid backbone biosynthesis}	{At4g15560; KOG0523 Transketolase G Carbohydrate transport and metabolism ;}	{NA}	{KR998332.1; Lilium hybrid cultivar cultivar Belladonna 1-deoxyxylulose-5-phosphate synthase mRNA, partial cds}	{NA}
DXS	i1_HQ_lily14_c83012/f2p18/1896	1896	0	0.01	156.5	6034.33	14356.4	1673.19	16552.3	14161.7	20345.6	370.57	760.94	407.28	{ONK75412.1; uncharacterized protein A4U43_C03F16580 [Asparagus officinalis]}	{sp|Q6YU51|DXS2_ORYSJ; Probable 1-deoxy-D-xylulose-5-phosphate synthase 2, chloroplastic OS=Oryza sativa subsp. japonica OX=39947 GN=Os07g0190000 PE=2 SV=1}	{egu:105053930; K01662 dxs 1-deoxy-D-xylulose-5-phosphate synthase 2.2.1.7 ko00730; Metabolism; Metabolism of cofactors and vitamins; Thiamine metabolism | ko00900; Metabolism; Metabolism of terpenoids and polyketides; Terpenoid backbone biosynthesis}	{At4g15560; KOG0523 Transketolase G Carbohydrate transport and metabolism ;}	{GO:0008152; NA GO:0030976; thiamine pyrophosphate binding; molecular_function GO:0008661; 1-deoxy-D-xylulose-5-phosphate synthase activity; molecular_function GO:0003824; NA GO:0016114; terpenoid biosynthetic process; biological_process GO:0016624; oxidoreductase activity, acting on the aldehyde or oxo group of donors, disulfide as acceptor; molecular_function}	{KR998332.1; Lilium hybrid cultivar cultivar Belladonna 1-deoxyxylulose-5-phosphate synthase mRNA, partial cds}	{PF00676:Dehydrogenase E1 component PF13292:1-deoxy-D-xylulose-5-phosphate synthase PF02775:Thiamine pyrophosphate enzyme, C-terminal TPP binding domain}
DXS	i2_LQ_lily14_c46677/f1p0/2562	2563	0	0	0	47.97	60.75	18.44	492.62	62.21	196.63	0	0	0	{ONK75412.1; uncharacterized protein A4U43_C03F16580 [Asparagus officinalis]}	{sp|Q6YU51|DXS2_ORYSJ; Probable 1-deoxy-D-xylulose-5-phosphate synthase 2, chloroplastic OS=Oryza sativa subsp. japonica OX=39947 GN=Os07g0190000 PE=2 SV=1}	{egu:105053930; K01662 dxs 1-deoxy-D-xylulose-5-phosphate synthase 2.2.1.7 ko00730; Metabolism; Metabolism of cofactors and vitamins; Thiamine metabolism | ko00900; Metabolism; Metabolism of terpenoids and polyketides; Terpenoid backbone biosynthesis}	{At4g15560; KOG0523 Transketolase G Carbohydrate transport and metabolism ;}	{NA}	{KR998332.1; Lilium hybrid cultivar cultivar Belladonna 1-deoxyxylulose-5-phosphate synthase mRNA, partial cds}	{NA}
DXS	i2_LQ_lily14_c28559/f1p0/2416	2416	0	0	0	679.81	702.61	115.38	1040.98	1636.24	1848.91	8.6	57.69	61.73	{ONK75412.1; uncharacterized protein A4U43_C03F16580 [Asparagus officinalis]}	{sp|Q6YU51|DXS2_ORYSJ; Probable 1-deoxy-D-xylulose-5-phosphate synthase 2, chloroplastic OS=Oryza sativa subsp. japonica OX=39947 GN=Os07g0190000 PE=2 SV=1}	{egu:105053930; K01662 dxs 1-deoxy-D-xylulose-5-phosphate synthase 2.2.1.7 ko00730; Metabolism; Metabolism of cofactors and vitamins; Thiamine metabolism | ko00900; Metabolism; Metabolism of terpenoids and polyketides; Terpenoid backbone biosynthesis}	{At4g15560; KOG0523 Transketolase G Carbohydrate transport and metabolism ;}	{GO:0008152; NA GO:0030976; thiamine pyrophosphate binding; molecular_function GO:0003824; NA GO:0016114; terpenoid biosynthetic process; biological_process GO:0008661; 1-deoxy-D-xylulose-5-phosphate synthase activity; molecular_function GO:0016624; oxidoreductase activity, acting on the aldehyde or oxo group of donors, disulfide as acceptor; molecular_function}	{KR998332.1; Lilium hybrid cultivar cultivar Belladonna 1-deoxyxylulose-5-phosphate synthase mRNA, partial cds}	{PF00676:Dehydrogenase E1 component PF13292:1-deoxy-D-xylulose-5-phosphate synthase PF02775:Thiamine pyrophosphate enzyme, C-terminal TPP binding domain}
DXS	i2_HQ_lily14_c4695/f2p1/2519	2519	55.7	21.11	78.57	1145.76	1272.49	232.55	3466.71	880.46	3501.47	13.63	15.63	93.93	{ONK75412.1; uncharacterized protein A4U43_C03F16580 [Asparagus officinalis]}	{sp|Q6YU51|DXS2_ORYSJ; Probable 1-deoxy-D-xylulose-5-phosphate synthase 2, chloroplastic OS=Oryza sativa subsp. japonica OX=39947 GN=Os07g0190000 PE=2 SV=1}	{egu:105053930; K01662 dxs 1-deoxy-D-xylulose-5-phosphate synthase 2.2.1.7 ko00730; Metabolism; Metabolism of cofactors and vitamins; Thiamine metabolism | ko00900; Metabolism; Metabolism of terpenoids and polyketides; Terpenoid backbone biosynthesis}	{At4g15560; KOG0523 Transketolase G Carbohydrate transport and metabolism ;}	{GO:0016624; oxidoreductase activity, acting on the aldehyde or oxo group of donors, disulfide as acceptor; molecular_function GO:0016114; terpenoid biosynthetic process; biological_process GO:0003824; NA GO:0008661; 1-deoxy-D-xylulose-5-phosphate synthase activity; molecular_function GO:0030976; thiamine pyrophosphate binding; molecular_function GO:0008152; NA}	{KR998332.1; Lilium hybrid cultivar cultivar Belladonna 1-deoxyxylulose-5-phosphate synthase mRNA, partial cds}	{PF02775:Thiamine pyrophosphate enzyme, C-terminal TPP binding domain PF00676:Dehydrogenase E1 component PF13292:1-deoxy-D-xylulose-5-phosphate synthase}
DXS	i2_LQ_lily14_c46681/f1p18/2292	2293	0	0	0	191.3	266.52	58.49	321.21	367.79	367.6	0	379.03	27.22	{OEL35138.1; putative 1-deoxy-D-xylulose-5-phosphate synthase 2, chloroplastic [Dichanthelium oligosanthes]}	{sp|Q6YU51|DXS2_ORYSJ; Probable 1-deoxy-D-xylulose-5-phosphate synthase 2, chloroplastic OS=Oryza sativa subsp. japonica OX=39947 GN=Os07g0190000 PE=2 SV=1}	{egu:105053930; K01662 dxs 1-deoxy-D-xylulose-5-phosphate synthase 2.2.1.7 ko00730; Metabolism; Metabolism of cofactors and vitamins; Thiamine metabolism | ko00900; Metabolism; Metabolism of terpenoids and polyketides; Terpenoid backbone biosynthesis}	{At4g15560; KOG0523 Transketolase G Carbohydrate transport and metabolism ;}	{GO:0008661; 1-deoxy-D-xylulose-5-phosphate synthase activity; molecular_function GO:0016114; terpenoid biosynthetic process; biological_process}	{KR998332.1; Lilium hybrid cultivar cultivar Belladonna 1-deoxyxylulose-5-phosphate synthase mRNA, partial cds}	{PF13292:1-deoxy-D-xylulose-5-phosphate synthase}
DXS	i2_LQ_lily14_c21089/f1p0/2528	2529	0	0	19.53	222.75	233.98	48.01	572.81	178.34	515.93	23.48	11	15.69	{ONK75412.1; uncharacterized protein A4U43_C03F16580 [Asparagus officinalis]}	{sp|Q6YU51|DXS2_ORYSJ; Probable 1-deoxy-D-xylulose-5-phosphate synthase 2, chloroplastic OS=Oryza sativa subsp. japonica OX=39947 GN=Os07g0190000 PE=2 SV=1}	{egu:105053930; K01662 dxs 1-deoxy-D-xylulose-5-phosphate synthase 2.2.1.7 ko00730; Metabolism; Metabolism of cofactors and vitamins; Thiamine metabolism | ko00900; Metabolism; Metabolism of terpenoids and polyketides; Terpenoid backbone biosynthesis}	{At4g15560; KOG0523 Transketolase G Carbohydrate transport and metabolism ;}	{GO:0008152; NA GO:0030976; thiamine pyrophosphate binding; molecular_function GO:0008661; 1-deoxy-D-xylulose-5-phosphate synthase activity; molecular_function GO:0003824; NA GO:0016114; terpenoid biosynthetic process; biological_process GO:0016624; oxidoreductase activity, acting on the aldehyde or oxo group of donors, disulfide as acceptor; molecular_function}	{KR998332.1; Lilium hybrid cultivar cultivar Belladonna 1-deoxyxylulose-5-phosphate synthase mRNA, partial cds}	{PF13292:1-deoxy-D-xylulose-5-phosphate synthase PF00676:Dehydrogenase E1 component PF02775:Thiamine pyrophosphate enzyme, C-terminal TPP binding domain}
DXS	i2_LQ_lily14_c8866/f1p0/2278	2278	15.17	105.42	0.15	1871.99	3175.41	749.63	5640.58	5566.61	6898.42	122.79	0	650.72	{XP_010933574.1; PREDICTED: probable 1-deoxy-D-xylulose-5-phosphate synthase 2, chloroplastic [Elaeis guineensis]}	{sp|Q6YU51|DXS2_ORYSJ; Probable 1-deoxy-D-xylulose-5-phosphate synthase 2, chloroplastic OS=Oryza sativa subsp. japonica OX=39947 GN=Os07g0190000 PE=2 SV=1}	{egu:105053930; K01662 dxs 1-deoxy-D-xylulose-5-phosphate synthase 2.2.1.7 ko00730; Metabolism; Metabolism of cofactors and vitamins; Thiamine metabolism | ko00900; Metabolism; Metabolism of terpenoids and polyketides; Terpenoid backbone biosynthesis}	{At4g15560; KOG0523 Transketolase G Carbohydrate transport and metabolism ;}	{GO:0008152; NA GO:0030976; thiamine pyrophosphate binding; molecular_function GO:0008661; 1-deoxy-D-xylulose-5-phosphate synthase activity; molecular_function GO:0003824; NA GO:0016114; terpenoid biosynthetic process; biological_process GO:0016624; oxidoreductase activity, acting on the aldehyde or oxo group of donors, disulfide as acceptor; molecular_function}	{KR998332.1; Lilium hybrid cultivar cultivar Belladonna 1-deoxyxylulose-5-phosphate synthase mRNA, partial cds}	{PF02775:Thiamine pyrophosphate enzyme, C-terminal TPP binding domain PF13292:1-deoxy-D-xylulose-5-phosphate synthase PF00676:Dehydrogenase E1 component}
DXS	i1_LQ_lily14_c65116/f1p8/1118	1118	232.46	293.81	574.61	17485.3	35533.4	4217.08	50332.2	35563.5	64772.7	1067.22	2359.14	1763.46	{ALT31698.1; 1-deoxyxylulose-5-phosphate synthase, partial [Lilium hybrid cultivar]}	{sp|Q6YU51|DXS2_ORYSJ; Probable 1-deoxy-D-xylulose-5-phosphate synthase 2, chloroplastic OS=Oryza sativa subsp. japonica OX=39947 GN=Os07g0190000 PE=2 SV=1}	{egu:105053930; K01662 dxs 1-deoxy-D-xylulose-5-phosphate synthase 2.2.1.7 ko00730; Metabolism; Metabolism of cofactors and vitamins; Thiamine metabolism | ko00900; Metabolism; Metabolism of terpenoids and polyketides; Terpenoid backbone biosynthesis}	{At4g15560; KOG0523 Transketolase G Carbohydrate transport and metabolism ;}	{NA}	{KR998332.1; Lilium hybrid cultivar cultivar Belladonna 1-deoxyxylulose-5-phosphate synthase mRNA, partial cds}	{NA}
DXS	i2_LQ_lily14_c6934/f1p0/2336	2337	0	0	15.48	385.3	471.46	18.99	604.6	345.52	769.78	44.53	16.58	0	{ONK75412.1; uncharacterized protein A4U43_C03F16580 [Asparagus officinalis]}	{sp|Q6YU51|DXS2_ORYSJ; Probable 1-deoxy-D-xylulose-5-phosphate synthase 2, chloroplastic OS=Oryza sativa subsp. japonica OX=39947 GN=Os07g0190000 PE=2 SV=1}	{egu:105053930; K01662 dxs 1-deoxy-D-xylulose-5-phosphate synthase 2.2.1.7 ko00730; Metabolism; Metabolism of cofactors and vitamins; Thiamine metabolism | ko00900; Metabolism; Metabolism of terpenoids and polyketides; Terpenoid backbone biosynthesis}	{At4g15560; KOG0523 Transketolase G Carbohydrate transport and metabolism ;}	{GO:0016624; oxidoreductase activity, acting on the aldehyde or oxo group of donors, disulfide as acceptor; molecular_function GO:0003824; NA GO:0016114; terpenoid biosynthetic process; biological_process GO:0008661; 1-deoxy-D-xylulose-5-phosphate synthase activity; molecular_function GO:0030976; thiamine pyrophosphate binding; molecular_function GO:0008152; NA}	{KR998332.1; Lilium hybrid cultivar cultivar Belladonna 1-deoxyxylulose-5-phosphate synthase mRNA, partial cds}	{PF00676:Dehydrogenase E1 component PF13292:1-deoxy-D-xylulose-5-phosphate synthase PF02775:Thiamine pyrophosphate enzyme, C-terminal TPP binding domain}
DXR	i1_LQ_lily14_c37964/f1p4/1446	1446	2788.67	2800.23	2746.81	12488.6	12057.2	14580.8	7565.62	13211.7	9660.09	1901.72	2578.03	4847.52	{AHJ57307.1; chloroplast 1-deoxy-D-xylulose-5-phosphate reductoisomerase [Lilium longiflorum]}	{sp|Q8W250|DXR_ORYSJ; 1-deoxy-D-xylulose 5-phosphate reductoisomerase, chloroplastic OS=Oryza sativa subsp. japonica OX=39947 GN=DXR PE=2 SV=2}	{osa:4326153; K00099 dxr 1-deoxy-D-xylulose-5-phosphate reductoisomerase 1.1.1.267 ko00900; Metabolism; Metabolism of terpenoids and polyketides; Terpenoid backbone biosynthesis}	{NA}	{GO:0016491; oxidoreductase activity; molecular_function GO:0055114; oxidation-reduction process; biological_process GO:0005515; protein binding; molecular_function GO:0070402; NADPH binding; molecular_function GO:0050661; NADP binding; molecular_function}	{KF765491.1; Lilium longiflorum chloroplast 1-deoxy-D-xylulose-5-phosphate reductoisomerase (DXR) mRNA, complete cds; nuclear gene for chloroplast product}	{PF08436:1-deoxy-D-xylulose 5-phosphate reductoisomerase C-terminal PF03447:Homoserine dehydrogenase, NAD binding domain PF02670:1-deoxy-D-xylulose 5-phosphate reductoisomerase}
DXR	i1_HQ_lily14_c98561/f25p4/1648	1648	4423.33	5919.38	3476.07	26379.9	24048.6	26069.2	13804.8	25746.2	29911.5	2412.28	2971.97	6748.84	{AHJ57307.1; chloroplast 1-deoxy-D-xylulose-5-phosphate reductoisomerase [Lilium longiflorum]}	{sp|Q8W250|DXR_ORYSJ; 1-deoxy-D-xylulose 5-phosphate reductoisomerase, chloroplastic OS=Oryza sativa subsp. japonica OX=39947 GN=DXR PE=2 SV=2}	{pda:103705855; K00099 dxr 1-deoxy-D-xylulose-5-phosphate reductoisomerase 1.1.1.267 ko00900; Metabolism; Metabolism of terpenoids and polyketides; Terpenoid backbone biosynthesis}	{NA}	{GO:0055114; oxidation-reduction process; biological_process GO:0016491; oxidoreductase activity; molecular_function GO:0070402; NADPH binding; molecular_function GO:0005515; protein binding; molecular_function GO:0016620; oxidoreductase activity, acting on the aldehyde or oxo group of donors, NAD or NADP as acceptor; molecular_function GO:0050661; NADP binding; molecular_function GO:0051287; NAD…	{KF765491.1; Lilium longiflorum chloroplast 1-deoxy-D-xylulose-5-phosphate reductoisomerase (DXR) mRNA, complete cds; nuclear gene for chloroplast product}	{PF02670:1-deoxy-D-xylulose 5-phosphate reductoisomerase PF01118:Semialdehyde dehydrogenase, NAD binding domain PF03447:Homoserine dehydrogenase, NAD binding domain PF08436:1-deoxy-D-xylulose 5-phosphate reductoisomerase C-terminal}
MDS	i1_HQ_lily14_c31137/f5p1/1018	1018	2164.58	2666	2293	7189.04	8964.38	5158.72	9449.07	8799.15	10075.4	1576	1964.8	2809	{XP_011073285.1; PREDICTED: 2-C-methyl-D-erythritol 2,4-cyclodiphosphate synthase, chloroplastic-like [Sesamum indicum]}	{sp|Q6EPN6|ISPF_ORYSJ; 2-C-methyl-D-erythritol 2,4-cyclodiphosphate synthase, chloroplastic OS=Oryza sativa subsp. japonica OX=39947 GN=ISPF PE=2 SV=1}	{sind:105158281; K01770 ispF 2-C-methyl-D-erythritol 2,4-cyclodiphosphate synthase 4.6.1.12 ko00900; Metabolism; Metabolism of terpenoids and polyketides; Terpenoid backbone biosynthesis}	{NA}	{GO:0016114; terpenoid biosynthetic process; biological_process GO:0008685; 2-C-methyl-D-erythritol 2,4-cyclodiphosphate synthase activity; molecular_function}	{FP100824.1; Phyllostachys edulis cDNA clone: bphyem119i08, full insert sequence}	{PF02542:YgbB family}
HDS	i2_HQ_lily14_c59700/f5p2/2732	2732	4980.04	5351.5	4239.5	39716.3	28223.1	25765.9	27368.5	23891.5	39546.1	1189.27	519.95	2145.31	{XP_009392271.1; PREDICTED: 4-hydroxy-3-methylbut-2-en-1-yl diphosphate synthase (ferredoxin), chloroplastic [Musa acuminata subsp. malaccensis]}	{sp|Q6K8J4|ISPG_ORYSJ; 4-hydroxy-3-methylbut-2-en-1-yl diphosphate synthase (ferredoxin), chloroplastic OS=Oryza sativa subsp. japonica OX=39947 GN=ISPG PE=2 SV=1}	{mus:103978263; K03526 gcpE, ispG (E)-4-hydroxy-3-methylbut-2-enyl-diphosphate synthase [EC:1.17.7.1 1.17.7.3] 1.17.7.1,1.17.7.3 ko00900; Metabolism; Metabolism of terpenoids and polyketides; Terpenoid backbone biosynthesis}	{NA}	{GO:0046429; 4-hydroxy-3-methylbut-2-en-1-yl diphosphate synthase activity; molecular_function GO:0016114; terpenoid biosynthetic process; biological_process GO:0055114; oxidation-reduction process; biological_process}	{XM_010908194.2; PREDICTED: Elaeis guineensis 4-hydroxy-3-methylbut-2-en-1-yl diphosphate synthase (ferredoxin), chloroplastic (LOC105033410), transcript variant X3, mRNA}	{PF04551:GcpE protein}
HDS	i2_LQ_lily14_c41935/f1p0/2758	2757	459.52	508.94	316	3303.33	3517.4	2148.47	2214.57	3139.18	3566.2	156.69	129.42	260.6	{XP_010906493.1; PREDICTED: 4-hydroxy-3-methylbut-2-en-1-yl diphosphate synthase (ferredoxin), chloroplastic [Elaeis guineensis]}	{sp|Q6K8J4|ISPG_ORYSJ; 4-hydroxy-3-methylbut-2-en-1-yl diphosphate synthase (ferredoxin), chloroplastic OS=Oryza sativa subsp. japonica OX=39947 GN=ISPG PE=2 SV=1}	{mus:103978263; K03526 gcpE, ispG (E)-4-hydroxy-3-methylbut-2-enyl-diphosphate synthase [EC:1.17.7.1 1.17.7.3] 1.17.7.1,1.17.7.3 ko00900; Metabolism; Metabolism of terpenoids and polyketides; Terpenoid backbone biosynthesis}	{NA}	{GO:0046429; 4-hydroxy-3-methylbut-2-en-1-yl diphosphate synthase activity; molecular_function GO:0016114; terpenoid biosynthetic process; biological_process GO:0055114; oxidation-reduction process; biological_process}	{XM_010908194.2; PREDICTED: Elaeis guineensis 4-hydroxy-3-methylbut-2-en-1-yl diphosphate synthase (ferredoxin), chloroplastic (LOC105033410), transcript variant X3, mRNA}	{PF04551:GcpE protein}
HDS	i2_HQ_lily14_c1173/f2p8/2777	2777	206.14	281.73	310.88	1796.62	1300.65	783.36	846.03	1064.14	1443.52	25.66	101.27	43.59	{XP_009392271.1; PREDICTED: 4-hydroxy-3-methylbut-2-en-1-yl diphosphate synthase (ferredoxin), chloroplastic [Musa acuminata subsp. malaccensis]}	{sp|Q6K8J4|ISPG_ORYSJ; 4-hydroxy-3-methylbut-2-en-1-yl diphosphate synthase (ferredoxin), chloroplastic OS=Oryza sativa subsp. japonica OX=39947 GN=ISPG PE=2 SV=1}	{mus:103978263; K03526 gcpE, ispG (E)-4-hydroxy-3-methylbut-2-enyl-diphosphate synthase [EC:1.17.7.1 1.17.7.3] 1.17.7.1,1.17.7.3 ko00900; Metabolism; Metabolism of terpenoids and polyketides; Terpenoid backbone biosynthesis}	{NA}	{GO:0016114; terpenoid biosynthetic process; biological_process GO:0055114; oxidation-reduction process; biological_process GO:0046429; 4-hydroxy-3-methylbut-2-en-1-yl diphosphate synthase activity; molecular_function}	{XM_010908194.2; PREDICTED: Elaeis guineensis 4-hydroxy-3-methylbut-2-en-1-yl diphosphate synthase (ferredoxin), chloroplastic (LOC105033410), transcript variant X3, mRNA}	{PF04551:GcpE protein}
HDS	i2_LQ_lily14_c20021/f1p4/2694	2694	16.54	16.79	27.74	198.62	134.97	102.48	149.14	150.01	110.76	12.87	6.91	7.44	{XP_010906493.1; PREDICTED: 4-hydroxy-3-methylbut-2-en-1-yl diphosphate synthase (ferredoxin), chloroplastic [Elaeis guineensis]}	{sp|Q6K8J4|ISPG_ORYSJ; 4-hydroxy-3-methylbut-2-en-1-yl diphosphate synthase (ferredoxin), chloroplastic OS=Oryza sativa subsp. japonica OX=39947 GN=ISPG PE=2 SV=1}	{pda:103719733; K03526 gcpE, ispG (E)-4-hydroxy-3-methylbut-2-enyl-diphosphate synthase [EC:1.17.7.1 1.17.7.3] 1.17.7.1,1.17.7.3 ko00900; Metabolism; Metabolism of terpenoids and polyketides; Terpenoid backbone biosynthesis}	{NA}	{GO:0055114; oxidation-reduction process; biological_process GO:0016114; terpenoid biosynthetic process; biological_process GO:0046429; 4-hydroxy-3-methylbut-2-en-1-yl diphosphate synthase activity; molecular_function}	{XM_010908194.2; PREDICTED: Elaeis guineensis 4-hydroxy-3-methylbut-2-en-1-yl diphosphate synthase (ferredoxin), chloroplastic (LOC105033410), transcript variant X3, mRNA}	{PF04551:GcpE protein}
HDS	i2_LQ_lily14_c45385/f1p0/2873	2873	130.56	182.72	133.51	1007.86	1487.62	908.21	612.59	1499.81	1178.56	29.52	32.04	131	{XP_009392271.1; PREDICTED: 4-hydroxy-3-methylbut-2-en-1-yl diphosphate synthase (ferredoxin), chloroplastic [Musa acuminata subsp. malaccensis]}	{sp|Q6K8J4|ISPG_ORYSJ; 4-hydroxy-3-methylbut-2-en-1-yl diphosphate synthase (ferredoxin), chloroplastic OS=Oryza sativa subsp. japonica OX=39947 GN=ISPG PE=2 SV=1}	{mus:103978263; K03526 gcpE, ispG (E)-4-hydroxy-3-methylbut-2-enyl-diphosphate synthase [EC:1.17.7.1 1.17.7.3] 1.17.7.1,1.17.7.3 ko00900; Metabolism; Metabolism of terpenoids and polyketides; Terpenoid backbone biosynthesis}	{NA}	{NA}	{XM_010908194.2; PREDICTED: Elaeis guineensis 4-hydroxy-3-methylbut-2-en-1-yl diphosphate synthase (ferredoxin), chloroplastic (LOC105033410), transcript variant X3, mRNA}	{NA}
HDS	i2_LQ_lily14_c38785/f1p7/2726	2727	3443.04	4781.25	2658.88	24991.6	34881.6	16274.1	18522.4	27010.6	33186.2	1341.31	1748.11	4328.3	{XP_009392271.1; PREDICTED: 4-hydroxy-3-methylbut-2-en-1-yl diphosphate synthase (ferredoxin), chloroplastic [Musa acuminata subsp. malaccensis]}	{sp|Q6K8J4|ISPG_ORYSJ; 4-hydroxy-3-methylbut-2-en-1-yl diphosphate synthase (ferredoxin), chloroplastic OS=Oryza sativa subsp. japonica OX=39947 GN=ISPG PE=2 SV=1}	{mus:103978263; K03526 gcpE, ispG (E)-4-hydroxy-3-methylbut-2-enyl-diphosphate synthase [EC:1.17.7.1 1.17.7.3] 1.17.7.1,1.17.7.3 ko00900; Metabolism; Metabolism of terpenoids and polyketides; Terpenoid backbone biosynthesis}	{NA}	{GO:0055114; oxidation-reduction process; biological_process GO:0016114; terpenoid biosynthetic process; biological_process GO:0046429; 4-hydroxy-3-methylbut-2-en-1-yl diphosphate synthase activity; molecular_function}	{XM_018829010.1; PREDICTED: Musa acuminata subsp. malaccensis 4-hydroxy-3-methylbut-2-en-1-yl diphosphate synthase (ferredoxin), chloroplastic (LOC103978263), transcript variant X2, mRNA}	{PF04551:GcpE protein}
HDS	i2_HQ_lily14_c55865/f2p2/2646	2646	689.94	1850.41	847.21	13987.2	9220.39	10304.7	10272.7	9825.49	16212	764.27	87.61	534.02	{XP_009392271.1; PREDICTED: 4-hydroxy-3-methylbut-2-en-1-yl diphosphate synthase (ferredoxin), chloroplastic [Musa acuminata subsp. malaccensis]}	{sp|Q6K8J4|ISPG_ORYSJ; 4-hydroxy-3-methylbut-2-en-1-yl diphosphate synthase (ferredoxin), chloroplastic OS=Oryza sativa subsp. japonica OX=39947 GN=ISPG PE=2 SV=1}	{mus:103978263; K03526 gcpE, ispG (E)-4-hydroxy-3-methylbut-2-enyl-diphosphate synthase [EC:1.17.7.1 1.17.7.3] 1.17.7.1,1.17.7.3 ko00900; Metabolism; Metabolism of terpenoids and polyketides; Terpenoid backbone biosynthesis}	{NA}	{GO:0055114; oxidation-reduction process; biological_process GO:0016114; terpenoid biosynthetic process; biological_process GO:0046429; 4-hydroxy-3-methylbut-2-en-1-yl diphosphate synthase activity; molecular_function}	{XM_018829010.1; PREDICTED: Musa acuminata subsp. malaccensis 4-hydroxy-3-methylbut-2-en-1-yl diphosphate synthase (ferredoxin), chloroplastic (LOC103978263), transcript variant X2, mRNA}	{PF04551:GcpE protein}
HDS	i2_HQ_lily14_c54614/f2p0/2924	2924	1321.89	1323.2	981.26	10280.1	9597.08	7462.53	6110.61	8860.82	9844.17	354.43	657.51	1317.45	{XP_009392271.1; PREDICTED: 4-hydroxy-3-methylbut-2-en-1-yl diphosphate synthase (ferredoxin), chloroplastic [Musa acuminata subsp. malaccensis]}	{sp|Q6K8J4|ISPG_ORYSJ; 4-hydroxy-3-methylbut-2-en-1-yl diphosphate synthase (ferredoxin), chloroplastic OS=Oryza sativa subsp. japonica OX=39947 GN=ISPG PE=2 SV=1}	{mus:103978263; K03526 gcpE, ispG (E)-4-hydroxy-3-methylbut-2-enyl-diphosphate synthase [EC:1.17.7.1 1.17.7.3] 1.17.7.1,1.17.7.3 ko00900; Metabolism; Metabolism of terpenoids and polyketides; Terpenoid backbone biosynthesis}	{NA}	{GO:0046429; 4-hydroxy-3-methylbut-2-en-1-yl diphosphate synthase activity; molecular_function GO:0016114; terpenoid biosynthetic process; biological_process GO:0055114; oxidation-reduction process; biological_process}	{XM_018829010.1; PREDICTED: Musa acuminata subsp. malaccensis 4-hydroxy-3-methylbut-2-en-1-yl diphosphate synthase (ferredoxin), chloroplastic (LOC103978263), transcript variant X2, mRNA}	{PF04551:GcpE protein}
HDS	i2_LQ_lily14_c11809/f1p0/2943	2944	46.75	138.07	64.58	816.78	616.58	490.83	515.91	499	760.6	18.37	46.03	74.84	{XP_009392271.1; PREDICTED: 4-hydroxy-3-methylbut-2-en-1-yl diphosphate synthase (ferredoxin), chloroplastic [Musa acuminata subsp. malaccensis]}	{sp|Q6K8J4|ISPG_ORYSJ; 4-hydroxy-3-methylbut-2-en-1-yl diphosphate synthase (ferredoxin), chloroplastic OS=Oryza sativa subsp. japonica OX=39947 GN=ISPG PE=2 SV=1}	{mus:103978263; K03526 gcpE, ispG (E)-4-hydroxy-3-methylbut-2-enyl-diphosphate synthase [EC:1.17.7.1 1.17.7.3] 1.17.7.1,1.17.7.3 ko00900; Metabolism; Metabolism of terpenoids and polyketides; Terpenoid backbone biosynthesis}	{NA}	{GO:0055114; oxidation-reduction process; biological_process GO:0016114; terpenoid biosynthetic process; biological_process GO:0046429; 4-hydroxy-3-methylbut-2-en-1-yl diphosphate synthase activity; molecular_function}	{XM_018829010.1; PREDICTED: Musa acuminata subsp. malaccensis 4-hydroxy-3-methylbut-2-en-1-yl diphosphate synthase (ferredoxin), chloroplastic (LOC103978263), transcript variant X2, mRNA}	{PF04551:GcpE protein}
HDS	i2_LQ_lily14_c8985/f1p0/2808	2809	137.38	123.9	91.43	659.88	415.48	320.19	400.55	374.77	510.8	40.99	30.27	88.05	{XP_010906493.1; PREDICTED: 4-hydroxy-3-methylbut-2-en-1-yl diphosphate synthase (ferredoxin), chloroplastic [Elaeis guineensis]}	{sp|Q6K8J4|ISPG_ORYSJ; 4-hydroxy-3-methylbut-2-en-1-yl diphosphate synthase (ferredoxin), chloroplastic OS=Oryza sativa subsp. japonica OX=39947 GN=ISPG PE=2 SV=1}	{mus:103978263; K03526 gcpE, ispG (E)-4-hydroxy-3-methylbut-2-enyl-diphosphate synthase [EC:1.17.7.1 1.17.7.3] 1.17.7.1,1.17.7.3 ko00900; Metabolism; Metabolism of terpenoids and polyketides; Terpenoid backbone biosynthesis}	{NA}	{GO:0046429; 4-hydroxy-3-methylbut-2-en-1-yl diphosphate synthase activity; molecular_function GO:0016114; terpenoid biosynthetic process; biological_process GO:0055114; oxidation-reduction process; biological_process}	{XM_010908194.2; PREDICTED: Elaeis guineensis 4-hydroxy-3-methylbut-2-en-1-yl diphosphate synthase (ferredoxin), chloroplastic (LOC105033410), transcript variant X3, mRNA}	{PF04551:GcpE protein}
HDR	i0_HQ_lily14_c77926/f17p1/419	419	1055.97	992.7	1135.85	3455.49	5979.87	2891.15	3348.09	4706.78	4349.62	396.58	1245.58	641.11	{XP_011092767.1; PREDICTED: 4-hydroxy-3-methylbut-2-enyl diphosphate reductase, chloroplastic-like [Sesamum indicum]}	{sp|Q6AVG6|ISPH_ORYSJ; 4-hydroxy-3-methylbut-2-enyl diphosphate reductase, chloroplastic OS=Oryza sativa subsp. japonica OX=39947 GN=ISPH PE=2 SV=1}	{spen:107002698; K03527 ispH, lytB 4-hydroxy-3-methylbut-2-en-1-yl diphosphate reductase 1.17.7.4 ko00900; Metabolism; Metabolism of terpenoids and polyketides; Terpenoid backbone biosynthesis}	{NA}	{GO:0019288; isopentenyl diphosphate biosynthetic process, mevalonate-independent pathway; biological_process GO:0051745; 4-hydroxy-3-methylbut-2-en-1-yl diphosphate reductase activity; molecular_function GO:0046872; metal ion binding; molecular_function GO:0050992; dimethylallyl diphosphate biosynthetic process; biological_process}	{FP097733.1; Phyllostachys edulis cDNA clone: bphylf031b05, full insert sequence}	{PF02401:LytB protein}
HDR	i1_HQ_lily14_c98173/f14p7/1656	1656	9318.89	8040.86	9384.58	38559.2	42726.2	32242.6	26819.3	34770.8	38755.6	3160.98	2858.33	6217.23	{XP_009412299.1; PREDICTED: 4-hydroxy-3-methylbut-2-enyl diphosphate reductase, chloroplastic-like [Musa acuminata subsp. malaccensis]}	{sp|Q6AVG6|ISPH_ORYSJ; 4-hydroxy-3-methylbut-2-enyl diphosphate reductase, chloroplastic OS=Oryza sativa subsp. japonica OX=39947 GN=ISPH PE=2 SV=1}	{fve:101303948; K03527 ispH, lytB 4-hydroxy-3-methylbut-2-en-1-yl diphosphate reductase 1.17.7.4 ko00900; Metabolism; Metabolism of terpenoids and polyketides; Terpenoid backbone biosynthesis}	{NA}	{GO:0019288; isopentenyl diphosphate biosynthetic process, mevalonate-independent pathway; biological_process GO:0051745; 4-hydroxy-3-methylbut-2-en-1-yl diphosphate reductase activity; molecular_function GO:0046872; metal ion binding; molecular_function GO:0050992; dimethylallyl diphosphate biosynthetic process; biological_process}	{XM_010910975.1; PREDICTED: Elaeis guineensis 4-hydroxy-3-methylbut-2-enyl diphosphate reductase, chloroplastic (LOC105035427), transcript variant X1, mRNA}	{PF02401:LytB protein}
HDR	i1_HQ_lily14_c98140/f13p7/1616	1613	6023.7	4866.44	6219.99	20498.6	19589.7	17841.5	12626.5	18309.7	16856.9	1436.44	2029.85	4399.21	{XP_009412299.1; PREDICTED: 4-hydroxy-3-methylbut-2-enyl diphosphate reductase, chloroplastic-like [Musa acuminata subsp. malaccensis]}	{sp|Q6AVG6|ISPH_ORYSJ; 4-hydroxy-3-methylbut-2-enyl diphosphate reductase, chloroplastic OS=Oryza sativa subsp. japonica OX=39947 GN=ISPH PE=2 SV=1}	{fve:101303948; K03527 ispH, lytB 4-hydroxy-3-methylbut-2-en-1-yl diphosphate reductase 1.17.7.4 ko00900; Metabolism; Metabolism of terpenoids and polyketides; Terpenoid backbone biosynthesis}	{NA}	{GO:0019288; isopentenyl diphosphate biosynthetic process, mevalonate-independent pathway; biological_process GO:0051745; 4-hydroxy-3-methylbut-2-en-1-yl diphosphate reductase activity; molecular_function GO:0046872; metal ion binding; molecular_function GO:0050992; dimethylallyl diphosphate biosynthetic process; biological_process}	{XM_010910975.1; PREDICTED: Elaeis guineensis 4-hydroxy-3-methylbut-2-enyl diphosphate reductase, chloroplastic (LOC105035427), transcript variant X1, mRNA}	{PF02401:LytB protein}
HMGS	i1_LQ_lily14_c79127/f1p1/1604	1605	2462.33	2427.08	2953.58	6528.25	3379.79	12709.2	1202.15	2553.81	1575.91	522.25	243.27	992.83	{APU50919.1; hydroxymethylglutaryl-CoA synthase [Fritillaria cirrhosa]}	{sp|P54873|HMCS_ARATH; Hydroxymethylglutaryl-CoA synthase OS=Arabidopsis thaliana OX=3702 GN=HMGS PE=1 SV=2}	{cic:CICLE_v10020042mg; K01641 E2.3.3.10 hydroxymethylglutaryl-CoA synthase 2.3.3.10 ko00650; Metabolism; Carbohydrate metabolism; Butanoate metabolism | ko00072; Metabolism; Lipid metabolism; Synthesis and degradation of ketone bodies | ko00280; Metabolism; Amino acid metabolism; Valine, leucine and isoleucine degradation | ko00900; Metabolism; Metabolism of terpenoids and polyketides; Terpenoid…	{At4g11820; KOG1393 Hydroxymethylglutaryl-CoA synthase I Lipid transport and metabolism ;}	{GO:0008299; isoprenoid biosynthetic process; biological_process GO:0004421; hydroxymethylglutaryl-CoA synthase activity; molecular_function}	{KX168704.1; Fritillaria cirrhosa isolate isotig06251 hydroxymethylglutaryl-CoA synthase (HMGS) mRNA, complete cds}	{PF01154:Hydroxymethylglutaryl-coenzyme A synthase N terminal PF08540:Hydroxymethylglutaryl-coenzyme A synthase C terminal}
HMGR	i1_LQ_lily14_c2658/f1p1/1459	1459	526.26	425.52	714.42	1461.67	1293.64	2123.98	1233.96	1367.85	1272.28	694.21	286.88	955.96	{XP_010910988.2; PREDICTED: 3-hydroxy-3-methylglutaryl-coenzyme A reductase 3-like [Elaeis guineensis]}	{sp|Q9XHL5|HMDH3_ORYSJ; 3-hydroxy-3-methylglutaryl-coenzyme A reductase 3 OS=Oryza sativa subsp. japonica OX=39947 GN=HMG3 PE=2 SV=2}	{pda:103711741; K00021 HMGCR hydroxymethylglutaryl-CoA reductase (NADPH) 1.1.1.34 ko00900; Metabolism; Metabolism of terpenoids and polyketides; Terpenoid backbone biosynthesis | ko04152; Environmental Information Processing; Signal transduction; AMPK signaling pathway | ko04976; Organismal Systems; Digestive system; Bile secretion}	{At1g76490; KOG2480 3-hydroxy-3-methylglutaryl-CoA (HMG-CoA) reductase I Lipid transport and metabolism ;}	{GO:0004420; hydroxymethylglutaryl-CoA reductase (NADPH) activity; molecular_function GO:0055114; oxidation-reduction process; biological_process GO:0050662; coenzyme binding; molecular_function GO:0015936; coenzyme A metabolic process; biological_process}	{XM_010912686.2; PREDICTED: Elaeis guineensis 3-hydroxy-3-methylglutaryl-coenzyme A reductase 3-like (LOC105036971), mRNA}	{PF00368:Hydroxymethylglutaryl-coenzyme A reductase}
HMGR	i2_LQ_lily14_c47338/f1p12/2134	2135	946.55	1022	868.16	4310.65	4235.86	2263.13	12565.9	3227.04	22474.8	566.82	306.95	384	{XP_008782826.1; PREDICTED: 3-hydroxy-3-methylglutaryl-coenzyme A reductase 3 [Phoenix dactylifera]}	{sp|O24594|HMDH_MAIZE; 3-hydroxy-3-methylglutaryl-coenzyme A reductase OS=Zea mays OX=4577 GN=HMGR PE=3 SV=1}	{pda:103702268; K00021 HMGCR hydroxymethylglutaryl-CoA reductase (NADPH) 1.1.1.34 ko00900; Metabolism; Metabolism of terpenoids and polyketides; Terpenoid backbone biosynthesis | ko04152; Environmental Information Processing; Signal transduction; AMPK signaling pathway | ko04976; Organismal Systems; Digestive system; Bile secretion}	{At1g76490; KOG2480 3-hydroxy-3-methylglutaryl-CoA (HMG-CoA) reductase I Lipid transport and metabolism ;}	{GO:0050662; coenzyme binding; molecular_function GO:0015936; coenzyme A metabolic process; biological_process GO:0055114; oxidation-reduction process; biological_process GO:0004420; hydroxymethylglutaryl-CoA reductase (NADPH) activity; molecular_function}	{XM_010928998.2; PREDICTED: Elaeis guineensis 3-hydroxy-3-methylglutaryl-coenzyme A reductase 3 (LOC105049376), mRNA}	{PF00368:Hydroxymethylglutaryl-coenzyme A reductase}
HMGR	i2_HQ_lily14_c53802/f16p0/2117	2117	574.03	540.7	664	4928.99	8629.31	2630.31	16210.1	8698.28	29819.3	507.34	379.13	475.85	{XP_008782826.1; PREDICTED: 3-hydroxy-3-methylglutaryl-coenzyme A reductase 3 [Phoenix dactylifera]}	{sp|O24594|HMDH_MAIZE; 3-hydroxy-3-methylglutaryl-coenzyme A reductase OS=Zea mays OX=4577 GN=HMGR PE=3 SV=1}	{pda:103702268; K00021 HMGCR hydroxymethylglutaryl-CoA reductase (NADPH) 1.1.1.34 ko00900; Metabolism; Metabolism of terpenoids and polyketides; Terpenoid backbone biosynthesis | ko04152; Environmental Information Processing; Signal transduction; AMPK signaling pathway | ko04976; Organismal Systems; Digestive system; Bile secretion}	{At1g76490; KOG2480 3-hydroxy-3-methylglutaryl-CoA (HMG-CoA) reductase I Lipid transport and metabolism ;}	{GO:0055114; oxidation-reduction process; biological_process GO:0004420; hydroxymethylglutaryl-CoA reductase (NADPH) activity; molecular_function GO:0050662; coenzyme binding; molecular_function GO:0015936; coenzyme A metabolic process; biological_process}	{XM_010928998.2; PREDICTED: Elaeis guineensis 3-hydroxy-3-methylglutaryl-coenzyme A reductase 3 (LOC105049376), mRNA}	{PF00368:Hydroxymethylglutaryl-coenzyme A reductase}
HMGR	i2_LQ_lily14_c7739/f1p0/2226	2221	4.24	8.18	12.64	32.84	102.17	22.73	159.44	93.03	277.45	3.75	34.97	3.76	{AEC33260.1; 3-hydroxy-3-methylglutaryl-coenzyme A reductase [Vanda hybrid cultivar]}	{sp|O24594|HMDH_MAIZE; 3-hydroxy-3-methylglutaryl-coenzyme A reductase OS=Zea mays OX=4577 GN=HMGR PE=3 SV=1}	{mus:103974403; K00021 HMGCR hydroxymethylglutaryl-CoA reductase (NADPH) 1.1.1.34 ko00900; Metabolism; Metabolism of terpenoids and polyketides; Terpenoid backbone biosynthesis | ko04152; Environmental Information Processing; Signal transduction; AMPK signaling pathway | ko04976; Organismal Systems; Digestive system; Bile secretion}	{At1g76490; KOG2480 3-hydroxy-3-methylglutaryl-CoA (HMG-CoA) reductase I Lipid transport and metabolism ;}	{GO:0004420; hydroxymethylglutaryl-CoA reductase (NADPH) activity; molecular_function GO:0055114; oxidation-reduction process; biological_process GO:0015936; coenzyme A metabolic process; biological_process GO:0050662; coenzyme binding; molecular_function}	{XM_010928998.2; PREDICTED: Elaeis guineensis 3-hydroxy-3-methylglutaryl-coenzyme A reductase 3 (LOC105049376), mRNA}	{PF00368:Hydroxymethylglutaryl-coenzyme A reductase}
HMGR	i1_LQ_lily14_c86209/f1p11/1513	1513	156.43	268.38	270.39	2802.31	4445.2	1433.16	9066.1	3921.21	17230.6	390.76	570.18	374.35	{AEC33260.1; 3-hydroxy-3-methylglutaryl-coenzyme A reductase [Vanda hybrid cultivar]}	{sp|O24594|HMDH_MAIZE; 3-hydroxy-3-methylglutaryl-coenzyme A reductase OS=Zea mays OX=4577 GN=HMGR PE=3 SV=1}	{pda:103702268; K00021 HMGCR hydroxymethylglutaryl-CoA reductase (NADPH) 1.1.1.34 ko00900; Metabolism; Metabolism of terpenoids and polyketides; Terpenoid backbone biosynthesis | ko04152; Environmental Information Processing; Signal transduction; AMPK signaling pathway | ko04976; Organismal Systems; Digestive system; Bile secretion}	{At1g76490; KOG2480 3-hydroxy-3-methylglutaryl-CoA (HMG-CoA) reductase I Lipid transport and metabolism ;}	{GO:0015936; coenzyme A metabolic process; biological_process GO:0050662; coenzyme binding; molecular_function GO:0004420; hydroxymethylglutaryl-CoA reductase (NADPH) activity; molecular_function GO:0055114; oxidation-reduction process; biological_process}	{XM_010928998.2; PREDICTED: Elaeis guineensis 3-hydroxy-3-methylglutaryl-coenzyme A reductase 3 (LOC105049376), mRNA}	{PF00368:Hydroxymethylglutaryl-coenzyme A reductase}
HMGR	i4_LQ_lily14_c18736/f1p0/4589	4587	7.09	10.55	19.22	140.76	122.92	37.13	514.95	182.55	891.62	0	8.84	19.51	{XP_008782826.1; PREDICTED: 3-hydroxy-3-methylglutaryl-coenzyme A reductase 3 [Phoenix dactylifera]}	{sp|O24594|HMDH_MAIZE; 3-hydroxy-3-methylglutaryl-coenzyme A reductase OS=Zea mays OX=4577 GN=HMGR PE=3 SV=1}	{pda:103702268; K00021 HMGCR hydroxymethylglutaryl-CoA reductase (NADPH) 1.1.1.34 ko00900; Metabolism; Metabolism of terpenoids and polyketides; Terpenoid backbone biosynthesis | ko04152; Environmental Information Processing; Signal transduction; AMPK signaling pathway | ko04976; Organismal Systems; Digestive system; Bile secretion}	{At1g76490; KOG2480 3-hydroxy-3-methylglutaryl-CoA (HMG-CoA) reductase I Lipid transport and metabolism ;}	{GO:0050662; coenzyme binding; molecular_function GO:0015936; coenzyme A metabolic process; biological_process GO:0055114; oxidation-reduction process; biological_process GO:0004420; hydroxymethylglutaryl-CoA reductase (NADPH) activity; molecular_function}	{XR_604825.2; PREDICTED: Phoenix dactylifera 3-hydroxy-3-methylglutaryl-coenzyme A reductase 3-like (LOC103711741), transcript variant X3, misc_RNA}	{PF00368:Hydroxymethylglutaryl-coenzyme A reductase}
HMGR	i4_HQ_lily14_c23392/f3p1/4367	4367	45.8	14.9	64.36	238.32	105.06	79.75	705.46	157.08	1206.02	2.6	16.65	37.66	{XP_008782826.1; PREDICTED: 3-hydroxy-3-methylglutaryl-coenzyme A reductase 3 [Phoenix dactylifera]}	{sp|O24594|HMDH_MAIZE; 3-hydroxy-3-methylglutaryl-coenzyme A reductase OS=Zea mays OX=4577 GN=HMGR PE=3 SV=1}	{pda:103702268; K00021 HMGCR hydroxymethylglutaryl-CoA reductase (NADPH) 1.1.1.34 ko00900; Metabolism; Metabolism of terpenoids and polyketides; Terpenoid backbone biosynthesis | ko04152; Environmental Information Processing; Signal transduction; AMPK signaling pathway | ko04976; Organismal Systems; Digestive system; Bile secretion}	{At1g76490; KOG2480 3-hydroxy-3-methylglutaryl-CoA (HMG-CoA) reductase I Lipid transport and metabolism ;}	{GO:0015936; coenzyme A metabolic process; biological_process GO:0050662; coenzyme binding; molecular_function GO:0004420; hydroxymethylglutaryl-CoA reductase (NADPH) activity; molecular_function GO:0055114; oxidation-reduction process; biological_process}	{XR_604825.2; PREDICTED: Phoenix dactylifera 3-hydroxy-3-methylglutaryl-coenzyme A reductase 3-like (LOC103711741), transcript variant X3, misc_RNA}	{PF00368:Hydroxymethylglutaryl-coenzyme A reductase}
IDI	i1_LQ_lily14_c96470/f1p4/1128	1138	3489.17	5037.47	3516.13	9914.71	13733.6	11060.1	4260.35	9325.38	7227.01	902.55	582.18	1213.84	{XP_010260544.1; PREDICTED: isopentenyl-diphosphate Delta-isomerase I [Nelumbo nucifera]}	{sp|O48965|IDi2_CAMAC; Isopentenyl-diphosphate Delta-isomerase II OS=Camptotheca acuminata OX=16922 GN=IPI2 PE=2 SV=1}	{nnu:104599644; K01823 idi, IDI isopentenyl-diphosphate Delta-isomerase 5.3.3.2 ko00900; Metabolism; Metabolism of terpenoids and polyketides; Terpenoid backbone biosynthesis}	{At5g16440; KOG0142 Isopentenyl pyrophosphate:dimethylallyl pyrophosphate isomerase Q Secondary metabolites biosynthesis, transport and catabolism ;}	{NA}	{XM_009381728.2; PREDICTED: Musa acuminata subsp. malaccensis isopentenyl-diphosphate Delta-isomerase I-like (LOC103968488), mRNA}	{NA}
IDI	i1_LQ_lily14_c48843/f1p4/1288	1287	5400.9	6961.47	4885.92	15079	22658.1	17345.4	4717.96	15695.3	10836.1	1066.66	799.6	1936.81	{XP_010260544.1; PREDICTED: isopentenyl-diphosphate Delta-isomerase I [Nelumbo nucifera]}	{sp|O48965|IDi2_CAMAC; Isopentenyl-diphosphate Delta-isomerase II OS=Camptotheca acuminata OX=16922 GN=IPI2 PE=2 SV=1}	{nnu:104599644; K01823 idi, IDI isopentenyl-diphosphate Delta-isomerase 5.3.3.2 ko00900; Metabolism; Metabolism of terpenoids and polyketides; Terpenoid backbone biosynthesis}	{At5g16440; KOG0142 Isopentenyl pyrophosphate:dimethylallyl pyrophosphate isomerase Q Secondary metabolites biosynthesis, transport and catabolism ;}	{GO:0016787; hydrolase activity; molecular_function}	{FQ383331.1; Vitis vinifera clone SS0ABG23YA12}	{PF00293:NUDIX domain}
IDI	i0_LQ_lily14_c60910/f1p1/991	991	6.07	41	58.98	144.81	348.78	64.88	151.88	225.91	150.55	57.36	343.02	126.41	{XP_015074542.1; PREDICTED: isopentenyl-diphosphate Delta-isomerase II [Solanum pennellii]}	{sp|O48964|IDi1_CAMAC; Isopentenyl-diphosphate Delta-isomerase I OS=Camptotheca acuminata OX=16922 GN=IPI1 PE=2 SV=1}	{pda:103705690; K01823 idi, IDI isopentenyl-diphosphate Delta-isomerase 5.3.3.2 ko00900; Metabolism; Metabolism of terpenoids and polyketides; Terpenoid backbone biosynthesis}	{At5g16440; KOG0142 Isopentenyl pyrophosphate:dimethylallyl pyrophosphate isomerase Q Secondary metabolites biosynthesis, transport and catabolism ;}	{GO:0016787; hydrolase activity; molecular_function}	{FQ383331.1; Vitis vinifera clone SS0ABG23YA12}	{PF00293:NUDIX domain}
GDS	i1_HQ_lily14_c58755/f2p1/1772	1768	741.06	708.11	678.74	2239.43	2101.53	1948.15	2785.24	2034.01	3149.06	1470.03	1092.89	2291.21	{XP_008787643.1; PREDICTED: solanesyl-diphosphate synthase 1, mitochondrial-like isoform X1 [Phoenix dactylifera]}	{sp|Q653T6|SPS1_ORYSJ; Solanesyl-diphosphate synthase 1, mitochondrial OS=Oryza sativa subsp. japonica OX=39947 GN=SPS1 PE=1 SV=1}	{pda:103705621; K14066 GPS geranyl diphosphate synthase 2.5.1.1 ko00900; Metabolism; Metabolism of terpenoids and polyketides; Terpenoid backbone biosynthesis}	{At2g34630; KOG0776 Geranylgeranyl pyrophosphate synthase/Polyprenyl synthetase H Coenzyme transport and metabolism ;}	{GO:0008299; isoprenoid biosynthetic process; biological_process GO:0009234; menaquinone biosynthetic process; biological_process}	{XM_008789422.2; PREDICTED: Phoenix dactylifera solanesyl-diphosphate synthase 1, mitochondrial-like (LOC103705621), transcript variant X2, mRNA}	{PF07307:Heptaprenyl diphosphate synthase (HEPPP synthase) subunit 1 PF00348:Polyprenyl synthetase}
GGDS	i1_LQ_lily14_c9256/f1p1/1494	1495	3641	7650	2330	38302	45017	44566	9114	34520	19488	959	873	2456	{XP_008778574.1; PREDICTED: geranylgeranyl pyrophosphate synthase 7, chloroplastic-like [Phoenix dactylifera]}	{sp|P34802|GGPP1_ARATH; Heterodimeric geranylgeranyl pyrophosphate synthase large subunit 1, chloroplastic OS=Arabidopsis thaliana OX=3702 GN=GGPPS1 PE=1 SV=2}	{mus:103996538; K13789 GGPS geranylgeranyl diphosphate synthase, type II [EC:2.5.1.1 2.5.1.10 2.5.1.29] 2.5.1.1,2.5.1.10,2.5.1.29 ko00900; Metabolism; Metabolism of terpenoids and polyketides; Terpenoid backbone biosynthesis}	{At4g36810; KOG0776 Geranylgeranyl pyrophosphate synthase/Polyprenyl synthetase H Coenzyme transport and metabolism ;}	{GO:0008299; isoprenoid biosynthetic process; biological_process}	{XM_009408717.2; PREDICTED: Musa acuminata subsp. malaccensis geranylgeranyl pyrophosphate synthase 7, chloroplastic-like (LOC103989768), mRNA}	{PF00348:Polyprenyl synthetase}
GGDS	i1_LQ_lily14_c30010/f1p2/1172	1171	720.24	3501.87	466.58	15725.5	34735.5	10209	19515.2	20881.5	34730.8	11	21.69	56.76	{OAY55135.1; hypothetical protein MANES_03G130300 [Manihot esculenta]}	{sp|Q43133|GGPPS_SINAL; Geranylgeranyl pyrophosphate synthase, chloroplastic/chromoplastic OS=Sinapis alba OX=3728 GN=GGPS1 PE=1 SV=1}	{jcu:105632969; K13789 GGPS geranylgeranyl diphosphate synthase, type II [EC:2.5.1.1 2.5.1.10 2.5.1.29] 2.5.1.1,2.5.1.10,2.5.1.29 ko00900; Metabolism; Metabolism of terpenoids and polyketides; Terpenoid backbone biosynthesis}	{At4g36810; KOG0776 Geranylgeranyl pyrophosphate synthase/Polyprenyl synthetase H Coenzyme transport and metabolism ;}	{NA}	{NA}	{NA}
GGDS	i0_HQ_lily14_c37020/f4p0/699	699	70.59	295.83	46.77	3178.22	7238.97	3441.42	2446.07	4748.08	5067.63	0	0	17.32	{AIG15447.1; geranyl diphosphate synthase 1 [Azadirachta indica]}	{sp|Q43133|GGPPS_SINAL; Geranylgeranyl pyrophosphate synthase, chloroplastic/chromoplastic OS=Sinapis alba OX=3728 GN=GGPS1 PE=1 SV=1}	{jcu:105632969; K13789 GGPS geranylgeranyl diphosphate synthase, type II [EC:2.5.1.1 2.5.1.10 2.5.1.29] 2.5.1.1,2.5.1.10,2.5.1.29 ko00900; Metabolism; Metabolism of terpenoids and polyketides; Terpenoid backbone biosynthesis}	{At2g18620; KOG0776 Geranylgeranyl pyrophosphate synthase/Polyprenyl synthetase H Coenzyme transport and metabolism ;}	{GO:0005515; protein binding; molecular_function}	{NA}	{PF13374:Tetratricopeptide repeat}
TPS	i1_HQ_lily14_c81184/f38p0/1926	1926	1107.14	693.78	1141.95	69641	76592.7	66581.3	88823.3	69694.3	153217	1198.25	1823.51	625.35	{AHD24667.1; terpene synthase [Lilium hybrid cultivar]}	{sp|B9RPM3|TPS9_RICCO; Probable terpene synthase 9 OS=Ricinus communis OX=3988 GN=TPS9 PE=3 SV=1}	{vvi:100260170; - - - - -}	{NA}	{GO:0010333; terpene synthase activity; molecular_function GO:0008152; NA GO:0005509; calcium ion binding; molecular_function GO:0005578; proteinaceous extracellular matrix; cellular_component GO:0000287; magnesium ion binding; molecular_function GO:0016829; lyase activity; molecular_function GO:0007165; signal transduction; biological_process GO:0003796; lysozyme activity; molecular_function}	{KF734591.1; Lilium hybrid cultivar Siberia terpene synthase (TPS) mRNA, complete cds}	{PF01397:Terpene synthase, N-terminal domain PF05497:Destabilase PF10591:Secreted protein acidic and rich in cysteine Ca binding region PF03936:Terpene synthase family, metal binding domain}
TPS	i1_LQ_lily14_c20435/f1p1/1893	1894	6.66	2.69	17.51	3066.8	3503.19	4619.79	605.6	2880.11	1701.22	13.39	5.04	2.3	{AHD24667.1; terpene synthase [Lilium hybrid cultivar]}	{sp|B9RPM3|TPS9_RICCO; Probable terpene synthase 9 OS=Ricinus communis OX=3988 GN=TPS9 PE=3 SV=1}	{vvi:100260170; - - - - -}	{NA}	{GO:0010333; terpene synthase activity; molecular_function GO:0016829; lyase activity; molecular_function GO:0008152; NA GO:0000287; magnesium ion binding; molecular_function}	{KF734591.1; Lilium hybrid cultivar Siberia terpene synthase (TPS) mRNA, complete cds}	{PF01397:Terpene synthase, N-terminal domain PF03936:Terpene synthase family, metal binding domain}
TPS	i1_LQ_lily14_c64645/f1p4/1873	1874	3.72	0	1.86	165.46	359.52	169.94	416.26	317.21	467.04	3.9	29.96	5.36	{AHD24667.1; terpene synthase [Lilium hybrid cultivar]}	{sp|B9RPM3|TPS9_RICCO; Probable terpene synthase 9 OS=Ricinus communis OX=3988 GN=TPS9 PE=3 SV=1}	{vvi:100260170; - - - - -}	{NA}	{GO:0008152; NA GO:0016829; lyase activity; molecular_function GO:0010333; terpene synthase activity; molecular_function GO:0000287; magnesium ion binding; molecular_function}	{KF734591.1; Lilium hybrid cultivar Siberia terpene synthase (TPS) mRNA, complete cds}	{PF01397:Terpene synthase, N-terminal domain PF03936:Terpene synthase family, metal binding domain}
TPS	i1_LQ_lily14_c30094/f1p0/1459	1459	12.68	2.52	0	472.92	590.5	374.4	1738.76	843.34	1357.92	35.43	380.21	113.19	{ALT31699.1; terpene synthase, partial [Lilium hybrid cultivar]}	{sp|B9RPM3|TPS9_RICCO; Probable terpene synthase 9 OS=Ricinus communis OX=3988 GN=TPS9 PE=3 SV=1}	{vvi:100260170; - - - - -}	{NA}	{GO:0000287; magnesium ion binding; molecular_function GO:0016829; lyase activity; molecular_function GO:0008152; NA GO:0010333; terpene synthase activity; molecular_function}	{KR998333.1; Lilium hybrid cultivar cultivar Belladonna terpene synthase mRNA, partial cds}	{PF03936:Terpene synthase family, metal binding domain PF01397:Terpene synthase, N-terminal domain}
TPS	i1_LQ_lily14_c45441/f1p0/1709	1710	29.93	16.36	25.15	681.62	577.12	710.34	400.68	349.8	950.03	0	0	3.84	{AHD24667.1; terpene synthase [Lilium hybrid cultivar]}	{sp|B9RPM3|TPS9_RICCO; Probable terpene synthase 9 OS=Ricinus communis OX=3988 GN=TPS9 PE=3 SV=1}	{mus:103975119; - - - - -}	{NA}	{GO:0000287; magnesium ion binding; molecular_function GO:0010333; terpene synthase activity; molecular_function GO:0008152; NA GO:0016829; lyase activity; molecular_function}	{KF734591.1; Lilium hybrid cultivar Siberia terpene synthase (TPS) mRNA, complete cds}	{PF01397:Terpene synthase, N-terminal domain PF03936:Terpene synthase family, metal binding domain}
TPS	i0_LQ_lily14_c21917/f1p2/893	893	188.3	168.22	218.44	2516.17	3055.69	3647.16	1318.98	2509.09	2933.41	0	7.53	2.99	{AHD24667.1; terpene synthase [Lilium hybrid cultivar]}	{sp|Q6PWU2|ATESY_VITVI; (-)-alpha-terpineol synthase OS=Vitis vinifera OX=29760 PE=1 SV=1}	{mus:103975119; - - - - -}	{NA}	{GO:0010333; terpene synthase activity; molecular_function GO:0016829; lyase activity; molecular_function GO:0008152; NA GO:0000287; magnesium ion binding; molecular_function}	{KF734591.1; Lilium hybrid cultivar Siberia terpene synthase (TPS) mRNA, complete cds}	{PF01397:Terpene synthase, N-terminal domain PF03936:Terpene synthase family, metal binding domain}
TPS	i0_LQ_lily14_c47026/f1p6/785	785	16.18	2.24	4.43	157.47	269.43	205.79	73.58	133.17	191.46	0	0	0	{ALT31699.1; terpene synthase, partial [Lilium hybrid cultivar]}	{sp|B9RPM3|TPS9_RICCO; Probable terpene synthase 9 OS=Ricinus communis OX=3988 GN=TPS9 PE=3 SV=1}	{mus:103975119; - - - - -}	{NA}	{GO:0010333; terpene synthase activity; molecular_function GO:0016829; lyase activity; molecular_function GO:0008152; NA GO:0000287; magnesium ion binding; molecular_function}	{KR998333.1; Lilium hybrid cultivar cultivar Belladonna terpene synthase mRNA, partial cds}	{PF03936:Terpene synthase family, metal binding domain PF01397:Terpene synthase, N-terminal domain}
TPS	i2_LQ_lily14_c39761/f1p2/2865	2812	22.51	2.51	16.72	224.62	200.61	218.62	218.14	193.87	395.2	1.03	2.11	0	{ALT31699.1; terpene synthase, partial [Lilium hybrid cultivar]}	{sp|B9RPM3|TPS9_RICCO; Probable terpene synthase 9 OS=Ricinus communis OX=3988 GN=TPS9 PE=3 SV=1}	{jcu:105634372; - - - - -}	{NA}	{GO:0010333; terpene synthase activity; molecular_function GO:0016829; lyase activity; molecular_function GO:0008152; NA}	{KR998333.1; Lilium hybrid cultivar cultivar Belladonna terpene synthase mRNA, partial cds}	{PF01397:Terpene synthase, N-terminal domain}
TPS	i1_LQ_lily14_c5456/f1p1/1979	1979	0	0	0	1470.11	3350.7	2403.84	46.22	1586.69	765.34	0	0	0	{AHD24667.1; terpene synthase [Lilium hybrid cultivar]}	{sp|B9RPM3|TPS9_RICCO; Probable terpene synthase 9 OS=Ricinus communis OX=3988 GN=TPS9 PE=3 SV=1}	{vvi:100260170; - - - - -}	{NA}	{GO:0000287; magnesium ion binding; molecular_function GO:0010333; terpene synthase activity; molecular_function GO:0008152; NA GO:0016829; lyase activity; molecular_function}	{KF734591.1; Lilium hybrid cultivar Siberia terpene synthase (TPS) mRNA, complete cds}	{PF03936:Terpene synthase family, metal binding domain PF01397:Terpene synthase, N-terminal domain}
