# Supplementary material for: SMRT and Illumina RNA Sequencing and Characterization of a Key NAC Gene LoNAC29 during the Flower Senescence in Lilium oriental ‘Siberia’
Source: Genes (Basel). 2021 Jun 6;12(6):869. doi: 10.3390/genes12060869 (PMC8227295; doi:10.3390/genes12060869)
Supplement: Supplementary file 1 [file genes-12-00869-s001.zip › Supplementary data/Table S13 TF co-expressed with terpenoid biosynthesis related genes.xlsx]

## Sheet: Sheet1
geneid	genelen	lily_S11_readcount	lily_S12_readcount	lily_S13_readcount	lily_S21_readcount	lily_S22_readcount	lily_S23_readcount	lily_S31_readcount	lily_S32_readcount	lily_S33_readcount	lily_S41_readcount	lily_S42_readcount	lily_S43_readcount	{nr}	{SwissProt}	{KEGG}	{KOG}	{GO}	{nt}	{pfam}
i0_HQ_lily14_c35718/f4p7/940	941	0	0	0	934.56	301.43	32.94	5556.27	587.48	4540.81	35	66	60.01	{XP_008799749.1; PREDICTED: transcription factor MYB1R1-like [Phoenix dactylifera]}	{sp|Q7XC57|MYBS3_ORYSJ; Transcription factor MYBS3 OS=Oryza sativa subsp. japonica OX=39947 GN=MYBS3 PE=2 SV=1}	{egu:105042957; - - - - -}	{NA}	{NA}	{XM_008800395.2; PREDICTED: Phoenix dactylifera transcription factor MYB1R1-like (LOC103713455), mRNA}	{NA}
i1_HQ_lily14_c50407/f3p4/1037	1037	28.24	35.42	24	10352.7	8734.01	8117.48	11415.1	9301.06	14237.1	3613.37	4670.73	4681.59	{AGO33167.1; MYB transcription factor [Narcissus tazetta var. chinensis]}	{sp|Q8RWU3|RVE8_ARATH; Protein REVEILLE 8 OS=Arabidopsis thaliana OX=3702 GN=RVE8 PE=2 SV=1}	{egu:105044667; - - - - -}	{At5g02840; KOG0724 Zuotin and related molecular chaperones (DnaJ superfamily), contains DNA-binding domains O Posttranslational modification, protein turnover, chaperones ;}	{NA}	{XM_018822887.1; PREDICTED: Musa acuminata subsp. malaccensis protein REVEILLE 8-like (LOC103978622), transcript variant X2, mRNA}	{NA}
i1_LQ_lily14_c48358/f1p0/1287	1287	820	1009	721	3481	2502	3470	2121	3162	2509	942	827	884	{XP_010928615.1; PREDICTED: trihelix transcription factor ASIL1-like [Elaeis guineensis]}	{sp|Q9LJG8|ASIL2_ARATH; Trihelix transcription factor ASIL2 OS=Arabidopsis thaliana OX=3702 GN=ASIL2 PE=1 SV=1}	{pda:103707119; - - - - -}	{At3g54390; KOG4282 Transcription factor GT-2 and related proteins, contains trihelix DNA-binding/SANT domain K Transcription ;}	{NA}	{XM_010556185.2; PREDICTED: Tarenaya hassleriana trihelix transcription factor ASIL2 (LOC104824196), mRNA}	{NA}
i1_LQ_lily14_c60785/f1p12/1892	1893	166.43	187.43	157.52	591.84	959.92	280.13	1858.82	453.81	2596.24	48.32	92.64	147.61	{XP_010929994.1; PREDICTED: zinc finger CCCH domain-containing protein 65 isoform X2 [Elaeis guineensis]}	{sp|Q2QTY2|C3H65_ORYSJ; Zinc finger CCCH domain-containing protein 65 OS=Oryza sativa subsp. japonica OX=39947 GN=Os12g0278800 PE=2 SV=1}	{nnu:104591588; - - - - -}	{At3g48440; KOG1677 CCCH-type Zn-finger protein R General function prediction only ;}	{GO:0046872; metal ion binding; molecular_function GO:0015833; peptide transport; biological_process GO:0000166; nucleotide binding; molecular_function GO:0005524; ATP binding; molecular_function}	{NA}	{PF08352:Oligopeptide/dipeptide transporter, C-terminal region PF00642:Zinc finger C-x8-C-x5-C-x3-H type (and similar)}
i1_HQ_lily14_c101914/f3p6/1726	1726	1006.13	826.43	1034.19	3430.81	1554.93	2188.29	4230.16	2379.25	3451.77	1587.76	1679.87	1940.44	{XP_008810430.1; PREDICTED: transcription factor PCL1-like [Phoenix dactylifera]}	{sp|O22210|MYBC1_ARATH; Transcription factor MYBC1 OS=Arabidopsis thaliana OX=3702 GN=MYBC1 PE=1 SV=1}	{mus:103971423; - - - - -}	{NA}	{NA}	{NM_001323268.1; Zea mays (LOC107548110), mRNA}	{NA}
i4_LQ_lily14_c16265/f1p0/4109	4109	198.31	0	93.3	409.16	379.95	435.89	690.09	421.38	641.08	216.08	238.22	404.49	{XP_010942119.1; PREDICTED: CHD3-type chromatin-remodeling factor PICKLE [Elaeis guineensis]}	{sp|Q9S775|PKL_ARATH; CHD3-type chromatin-remodeling factor PICKLE OS=Arabidopsis thaliana OX=3702 GN=PKL PE=1 SV=1}	{gmx:100790230; K11643 CHD4, MI2B chromodomain-helicase-DNA-binding protein 4 3.6.4.12 ko05203; Human Diseases; Cancers: Overview; Viral carcinogenesis}	{At2g25170; KOG0383 Predicted helicase R General function prediction only ;}	{GO:0070823; HDA1 complex; cellular_component GO:0006338; chromatin remodeling; biological_process GO:0006355; regulation of transcription, DNA-dependent; biological_process GO:0016575; histone deacetylation; biological_process GO:0016787; hydrolase activity; molecular_function GO:0005524; ATP binding; molecular_function GO:0008270; zinc ion binding; molecular_function GO:0003676; nucleic acid bi…	{XM_010943817.2; PREDICTED: Elaeis guineensis CHD3-type chromatin-remodeling factor PICKLE (LOC105060208), mRNA}	{PF11496:Class II histone deacetylase complex subunits 2 and 3 PF04851:Type III restriction enzyme, res subunit PF09111:SLIDE PF08074:CHDCT2 (NUC038) domain PF00176:SNF2 family N-terminal domain}
i1_LQ_lily14_c44330/f1p0/1401	1402	24.18	19.92	7.03	42.68	80.03	35.68	380.43	85.41	191.78	47.65	230.52	187.86	{JAU79873.1; Zinc finger CCCH domain-containing protein 29, partial [Noccaea caerulescens]}	{sp|Q9XEE6|C3H29_ARATH; Zinc finger CCCH domain-containing protein 29 OS=Arabidopsis thaliana OX=3702 GN=At2g40140 PE=1 SV=1}	{mus:103969018; - - - - -}	{At2g40140; KOG1595 CCCH-type Zn-finger protein R General function prediction only ;}	{GO:0046872; metal ion binding; molecular_function GO:0005515; protein binding; molecular_function}	{XM_008790887.2; PREDICTED: Phoenix dactylifera zinc finger CCCH domain-containing protein 33-like (LOC103706688), mRNA}	{PF00642:Zinc finger C-x8-C-x5-C-x3-H type (and similar) PF13606:Ankyrin repeat PF00023:Ankyrin repeat}
i2_LQ_lily14_c33349/f1p0/2029	2031	251.54	245.43	262.35	756.87	312.95	466.47	1004.81	361.9	781.24	414.49	245.16	1007.07	{XP_010939060.1; PREDICTED: probable WRKY transcription factor 3 [Elaeis guineensis]}	{sp|Q9XI90|WRKY4_ARATH; Probable WRKY transcription factor 4 OS=Arabidopsis thaliana OX=3702 GN=WRKY4 PE=1 SV=2}	{nnu:104598039; - - - - -}	{NA}	{GO:0043565; sequence-specific DNA binding; molecular_function GO:0006355; regulation of transcription, DNA-dependent; biological_process GO:0003700; sequence-specific DNA binding transcription factor activity; molecular_function}	{XM_019851179.1; PREDICTED: Elaeis guineensis probable WRKY transcription factor 4 (LOC105046621), transcript variant X3, mRNA}	{PF03106:WRKY DNA -binding domain}
i1_LQ_lily14_c5315/f1p3/1228	1229	710.47	746.98	680.29	1464.11	1901.64	1309.79	2744.59	1480.53	4358.43	1017.66	692.36	793.45	{XP_008792219.1; PREDICTED: nuclear transcription factor Y subunit B-like [Phoenix dactylifera]}	{sp|P25209|NFYB_MAIZE; Nuclear transcription factor Y subunit B OS=Zea mays OX=4577 GN=NFY2 PE=2 SV=1}	{pda:103708890; K08065 NFYB nuclear transcription Y subunit beta - ko04612; Organismal Systems; Immune system; Antigen processing and presentation | ko05152; Human Diseases; Infectious diseases: Bacterial; Tuberculosis | ko05166; Human Diseases; Infectious diseases: Viral; HTLV-I infection}	{At3g53340; KOG0869 CCAAT-binding factor, subunit A (HAP3) K Transcription ;}	{GO:0006352; transcription initiation, DNA-dependent; biological_process GO:0003677; DNA binding; molecular_function GO:0005669; transcription factor TFIID complex; cellular_component}	{XM_008794020.2; PREDICTED: Phoenix dactylifera nuclear transcription factor Y subunit B-like (LOC103708890), transcript variant X4, mRNA}	{PF00125:Core histone H2A/H2B/H3/H4 PF03847:Transcription initiation factor TFIID subunit A}
i1_LQ_lily14_c23343/f1p1/1295	1295	431.02	652.49	366.17	794.66	1319.62	339.1	2991.39	877.88	2006.65	748.06	859.03	1502.97	{XP_017701849.1; PREDICTED: auxin-responsive protein IAA6-like isoform X2 [Phoenix dactylifera]}	{sp|Q6H543|IAA7_ORYSJ; Auxin-responsive protein IAA7 OS=Oryza sativa subsp. japonica OX=39947 GN=IAA7 PE=2 SV=1}	{egu:105040420; K14484 IAA auxin-responsive protein IAA - ko04075; Environmental Information Processing; Signal transduction; Plant hormone signal transduction}	{NA}	{NA}	{XM_017846360.1; PREDICTED: Phoenix dactylifera auxin-responsive protein IAA6-like (LOC103721888), transcript variant X2, mRNA}	{NA}
i4_LQ_lily14_c11686/f1p331/4924	4930	73.32	122.43	39.24	403.17	405.34	394.85	549.23	364.9	574.13	367.48	281.17	406.81	{XP_008785327.1; PREDICTED: protein FAR1-RELATED SEQUENCE 5-like [Phoenix dactylifera]}	{sp|Q9ZVC9|FRS3_ARATH; Protein FAR1-RELATED SEQUENCE 3 OS=Arabidopsis thaliana OX=3702 GN=FRS3 PE=1 SV=2}	{pda:103703991; - - - - -}	{NA}	{GO:0008270; zinc ion binding; molecular_function}	{XM_019401333.1; PREDICTED: Nicotiana attenuata protein FAR1-RELATED SEQUENCE 5-like (LOC109235279), mRNA}	{PF04434:SWIM zinc finger}
i2_HQ_lily14_c55095/f35p0/2904	2904	1778.5	1573.72	1623.42	3951.43	4523.99	2529.32	7782.75	4522.77	9070.33	3431.87	3263.33	6143.45	{XP_012083470.1; PREDICTED: homeobox-leucine zipper protein ANTHOCYANINLESS 2 [Jatropha curcas]}	{sp|Q6EPF0|ROC5_ORYSJ; Homeobox-leucine zipper protein ROC5 OS=Oryza sativa subsp. japonica OX=39947 GN=ROC5 PE=2 SV=1}	{egu:105043416; K09338 HD-ZIP homeobox-leucine zipper protein - -}	{NA}	{GO:0008289; lipid binding; molecular_function GO:0006260; DNA replication; biological_process GO:0003677; DNA binding; molecular_function GO:0006355; regulation of transcription, DNA-dependent; biological_process}	{XM_008234520.2; PREDICTED: Prunus mume homeobox-leucine zipper protein ANTHOCYANINLESS 2 (LOC103331851), transcript variant X2, mRNA}	{PF06156:Protein of unknown function (DUF972) PF01852:START domain PF00046:Homeobox domain PF05920:Homeobox KN domain}
i1_LQ_lily14_c39458/f1p4/1091	1092	197.4	385.46	123.87	2920.32	969.51	4938.76	2703.12	2692.58	2436.8	246.67	404.49	300.76	{BAU68654.1; R2R3-MYB transcriptional factor [Lilium hybrid division I]}	{sp|P20026|MYB1_HORVU; Myb-related protein Hv1 OS=Hordeum vulgare OX=4513 GN=MYB1 PE=2 SV=1}	{mus:103979472; K09422 MYBP myb proto-oncogene protein, plant - -}	{At4g38620; KOG0048 Transcription factor, Myb superfamily K Transcription ;}	{GO:0005524; ATP binding; molecular_function GO:0005634; nucleus; cellular_component GO:0016818; hydrolase activity, acting on acid anhydrides, in phosphorus-containing anhydrides; molecular_function GO:0006338; chromatin remodeling; biological_process GO:0003676; nucleic acid binding; molecular_function}	{LC133586.1; Lilium hybrid division I LhMYB8 mRNA for R2R3-MYB transcriptional factor, complete cds}	{PF09111:SLIDE}
i3_LQ_lily14_c7181/f1p0/3755	3755	882.43	888.53	568.32	1731.5	2850.36	1616.4	2722.7	1957.34	3396.34	1198.86	1370.4	2053.54	{XP_020109211.1; auxin response factor 17-like [Ananas comosus]}	{sp|Q653U3|ARFQ_ORYSJ; Auxin response factor 17 OS=Oryza sativa subsp. japonica OX=39947 GN=ARF17 PE=2 SV=1}	{vvi:100242923; - - - - -}	{NA}	{GO:0006367; transcription initiation from RNA polymerase II promoter; biological_process GO:0005672; transcription factor TFIIA complex; cellular_component GO:0007275; multicellular organismal development; biological_process}	{XM_010943224.2; PREDICTED: Elaeis guineensis auxin response factor 17-like (LOC105059786), mRNA}	{PF15221:Lens epithelial cell protein LEP503 PF03153:Transcription factor IIA, alpha/beta subunit}
i0_LQ_lily14_c41028/f1p0/945	945	63.79	209.74	38.45	362.35	295.8	372.69	399.35	308.46	590.81	46.03	86.89	128.74	{BAU68654.1; R2R3-MYB transcriptional factor [Lilium hybrid division I]}	{sp|P81393|MYB08_ANTMA; Myb-related protein 308 OS=Antirrhinum majus OX=4151 GN=MYB308 PE=2 SV=1}	{pop:POPTR_0004s18020g; K09422 MYBP myb proto-oncogene protein, plant - -}	{At4g38620; KOG0048 Transcription factor, Myb superfamily K Transcription ;}	{NA}	{LC133586.1; Lilium hybrid division I LhMYB8 mRNA for R2R3-MYB transcriptional factor, complete cds}	{NA}
i1_HQ_lily14_c99358/f4p4/1023	1024	901.8	2002.8	406.68	9372.33	8134.69	11499.5	8016.53	9974.96	12069.4	1442.3	2027.63	1056.5	{BAU68654.1; R2R3-MYB transcriptional factor [Lilium hybrid division I]}	{sp|P20026|MYB1_HORVU; Myb-related protein Hv1 OS=Hordeum vulgare OX=4513 GN=MYB1 PE=2 SV=1}	{mus:103979472; K09422 MYBP myb proto-oncogene protein, plant - -}	{At4g38620; KOG0048 Transcription factor, Myb superfamily K Transcription ;}	{GO:0016818; hydrolase activity, acting on acid anhydrides, in phosphorus-containing anhydrides; molecular_function GO:0005634; nucleus; cellular_component GO:0005524; ATP binding; molecular_function GO:0003676; nucleic acid binding; molecular_function GO:0006338; chromatin remodeling; biological_process}	{LC133586.1; Lilium hybrid division I LhMYB8 mRNA for R2R3-MYB transcriptional factor, complete cds}	{PF09111:SLIDE}
i1_LQ_lily14_c41847/f1p9/1846	1845	73.21	44.17	80.27	253.12	254.68	265.91	127.83	231.96	258.53	49.91	151.86	114.98	{XP_010939885.2; PREDICTED: protein TIFY 10a [Elaeis guineensis]}	{sp|Q84R94|TI10A_ORYSJ; Protein TIFY 10a OS=Oryza sativa subsp. japonica OX=39947 GN=TIFY10A PE=1 SV=1}	{osa:4333065; K13464 JAZ jasmonate ZIM domain-containing protein - ko04075; Environmental Information Processing; Signal transduction; Plant hormone signal transduction}	{NA}	{NA}	{NA}	{NA}
i1_LQ_lily14_c27743/f1p8/1799	1799	888.43	937.06	765.51	4262.83	3579.6	3976.62	2310.8	3652.65	2830.2	1152.73	1325.41	1361.66	{XP_010939885.2; PREDICTED: protein TIFY 10a [Elaeis guineensis]}	{sp|Q8H395|TI10B_ORYSJ; Protein TIFY 10b OS=Oryza sativa subsp. japonica OX=39947 GN=TIFY10B PE=1 SV=1}	{mus:103970778; K13464 JAZ jasmonate ZIM domain-containing protein - ko04075; Environmental Information Processing; Signal transduction; Plant hormone signal transduction}	{NA}	{NA}	{NA}	{NA}
i0_LQ_lily14_c64648/f1p1/883	883	103.79	77.67	39.68	309.93	670.58	198.99	738.83	430.35	596.57	36.24	160.24	97.39	{XP_008802569.1; PREDICTED: NAC domain-containing protein 100-like [Phoenix dactylifera]}	{sp|Q9FLJ2|NC100_ARATH; NAC domain-containing protein 100 OS=Arabidopsis thaliana OX=3702 GN=NAC100 PE=2 SV=1}	{pda:103702790; - - - - -}	{NA}	{NA}	{XM_002283775.3; PREDICTED: Vitis vinifera NAC domain-containing protein 100 (LOC100250998), mRNA}	{NA}
i1_LQ_lily14_c15512/f1p8/1101	1103	1185.59	1097.57	1174.94	4995.86	4886	4751.2	2546.2	5637.05	3793.27	1251.13	1421.58	976.86	{XP_010939885.2; PREDICTED: protein TIFY 10a [Elaeis guineensis]}	{sp|Q84R94|TI10A_ORYSJ; Protein TIFY 10a OS=Oryza sativa subsp. japonica OX=39947 GN=TIFY10A PE=1 SV=1}	{osa:4333065; K13464 JAZ jasmonate ZIM domain-containing protein - ko04075; Environmental Information Processing; Signal transduction; Plant hormone signal transduction}	{NA}	{GO:0006275; regulation of DNA replication; biological_process}	{NA}	{PF07412:Geminin}
i2_LQ_lily14_c5101/f1p3/2778	2779	9.74	0	0	0	11.65	23.14	380.64	116.57	224.35	164.85	171.84	152.04	{XP_008781284.1; PREDICTED: BTB/POZ domain-containing protein At2g30600 isoform X1 [Phoenix dactylifera]}	{sp|Q8LEV3|Y2060_ARATH; BTB/POZ domain-containing protein At2g30600 OS=Arabidopsis thaliana OX=3702 GN=At2g30600/At2g30610 PE=2 SV=1}	{pda:103701097; - - - - -}	{At2g30600; KOG4441 Proteins containing BTB/POZ and Kelch domains, involved in regulatory/signal transduction processes TR Signal transduction mechanisms ; General function prediction only ;}	{GO:0005515; protein binding; molecular_function}	{XM_008783063.2; PREDICTED: Phoenix dactylifera BTB/POZ domain-containing protein At2g30600 (LOC103701097), transcript variant X2, mRNA}	{PF00651:BTB/POZ domain}
i2_HQ_lily14_c1722/f2p1/2958	2959	166.98	144.04	132.08	720.25	258.01	485.21	1374.05	0	338.93	256.01	70.54	736.84	{XP_008781287.1; PREDICTED: BTB/POZ domain-containing protein At2g30600 isoform X2 [Phoenix dactylifera]}	{sp|Q8LEV3|Y2060_ARATH; BTB/POZ domain-containing protein At2g30600 OS=Arabidopsis thaliana OX=3702 GN=At2g30600/At2g30610 PE=2 SV=1}	{pda:103701097; - - - - -}	{At2g30600; KOG4441 Proteins containing BTB/POZ and Kelch domains, involved in regulatory/signal transduction processes TR Signal transduction mechanisms ; General function prediction only ;}	{GO:0005515; protein binding; molecular_function}	{XM_008783063.2; PREDICTED: Phoenix dactylifera BTB/POZ domain-containing protein At2g30600 (LOC103701097), transcript variant X2, mRNA}	{PF00651:BTB/POZ domain}
i1_LQ_lily14_c5931/f1p0/1663	1663	0	0	0	12	49	0	395	26	162	33	40	295	{XP_008800656.1; PREDICTED: transcription factor HBP-1b(c38)-like isoform X1 [Phoenix dactylifera]}	{sp|Q52MZ2|TGA10_TOBAC; bZIP transcription factor TGA10 OS=Nicotiana tabacum OX=4097 GN=TGA10 PE=1 SV=1}	{nnu:104597511; K14431 TGA transcription factor TGA - ko04075; Environmental Information Processing; Signal transduction; Plant hormone signal transduction}	{NA}	{GO:0005634; nucleus; cellular_component GO:0043565; sequence-specific DNA binding; molecular_function GO:0006355; regulation of transcription, DNA-dependent; biological_process GO:0003677; DNA binding; molecular_function GO:0003700; sequence-specific DNA binding transcription factor activity; molecular_function GO:0006351; transcription, DNA-dependent; biological_process}	{XM_009419968.2; PREDICTED: Musa acuminata subsp. malaccensis transcription factor TGA2.1-like (LOC103998485), transcript variant X3, mRNA}	{PF03131:bZIP Maf transcription factor PF07716:Basic region leucine zipper PF14144:Seed dormancy control PF00170:bZIP transcription factor}
i1_HQ_lily14_c80068/f22p8/1103	1103	4977.94	5834.25	4024.1	20409.7	18703.9	20128.2	12301.3	19653.3	14933.4	6133.7	6143.02	7888.42	{XP_010939885.2; PREDICTED: protein TIFY 10a [Elaeis guineensis]}	{sp|Q84R94|TI10A_ORYSJ; Protein TIFY 10a OS=Oryza sativa subsp. japonica OX=39947 GN=TIFY10A PE=1 SV=1}	{mus:103970778; K13464 JAZ jasmonate ZIM domain-containing protein - ko04075; Environmental Information Processing; Signal transduction; Plant hormone signal transduction}	{NA}	{NA}	{NA}	{NA}
i2_LQ_lily14_c22851/f1p0/2236	2239	81	54	65	240	232	185	283	255	346	211	245	197	{XP_010915853.1; PREDICTED: protein tesmin/TSO1-like CXC 5 [Elaeis guineensis]}	{sp|Q9SL70|TCX6_ARATH; Protein tesmin/TSO1-like CXC 6 OS=Arabidopsis thaliana OX=3702 GN=TCX6 PE=1 SV=1}	{egu:105040838; - - - - -}	{At2g20110; KOG1171 Metallothionein-like protein P Inorganic ion transport and metabolism ;}	{NA}	{NA}	{NA}
i1_HQ_lily14_c9366/f5p1/1948	1948	538	727	578	3347	3559	3817	1921	2953	3475	1187	851	683	{AIF76294.1; CONSTANS-like protein, partial [Lilium hybrid cultivar]}	{sp|Q9LUA9|COL10_ARATH; Zinc finger protein CONSTANS-LIKE 10 OS=Arabidopsis thaliana OX=3702 GN=COL10 PE=1 SV=1}	{sita:101780340; - - - - -}	{NA}	{GO:0005515; protein binding; molecular_function GO:0008270; zinc ion binding; molecular_function GO:0005622; intracellular; cellular_component}	{KJ744206.1; Lilium hybrid cultivar cultivar Raizen 3 CONSTANS-like protein mRNA, partial cds}	{PF06203:CCT motif PF00643:B-box zinc finger}
i1_LQ_lily14_c11191/f1p0/1515	1515	154.82	319.08	215.97	1319.32	413.97	477.32	3263.57	620.59	1824.22	999.35	909.48	1124.14	{JAU34862.1; Zinc finger CCCH domain-containing protein 29 [Noccaea caerulescens]}	{sp|Q9XEE6|C3H29_ARATH; Zinc finger CCCH domain-containing protein 29 OS=Arabidopsis thaliana OX=3702 GN=At2g40140 PE=1 SV=1}	{mus:103969018; - - - - -}	{At2g40140; KOG1595 CCCH-type Zn-finger protein R General function prediction only ;}	{GO:0005515; protein binding; molecular_function GO:0046872; metal ion binding; molecular_function}	{XM_008790887.2; PREDICTED: Phoenix dactylifera zinc finger CCCH domain-containing protein 33-like (LOC103706688), mRNA}	{PF00023:Ankyrin repeat PF13606:Ankyrin repeat PF00642:Zinc finger C-x8-C-x5-C-x3-H type (and similar)}
i1_LQ_lily14_c69970/f1p2/1126	1127	1026.64	601.42	960.14	1210.11	782.86	808.12	5496.68	1017.06	2666.13	1540.58	2393.8	2411.41	{XP_010908560.1; PREDICTED: transcription factor bHLH51-like [Elaeis guineensis]}	{sp|Q9XEF0|BH051_ARATH; Transcription factor bHLH51 OS=Arabidopsis thaliana OX=3702 GN=BHLH51 PE=2 SV=1}	{egu:105044567; - - - - -}	{NA}	{GO:0046983; protein dimerization activity; molecular_function}	{NA}	{PF00010:Helix-loop-helix DNA-binding domain}
