# Supplementary material for: SMRT and Illumina RNA Sequencing and Characterization of a Key NAC Gene LoNAC29 during the Flower Senescence in Lilium oriental ‘Siberia’
Source: Genes (Basel). 2021 Jun 6;12(6):869. doi: 10.3390/genes12060869 (PMC8227295; doi:10.3390/genes12060869)
Supplement: Supplementary file 1 [file genes-12-00869-s001.zip › Supplementary data/Table S14 Senescence associated genes.xlsx]

## Sheet: DEG in S1-S4 & high in S4
geneid	genelen	lily_S11_readcount	lily_S12_readcount	lily_S13_readcount	lily_S21_readcount	lily_S22_readcount	lily_S23_readcount	lily_S31_readcount	lily_S32_readcount	lily_S33_readcount	lily_S41_readcount	lily_S42_readcount	lily_S43_readcount	{nr}	{SwissProt}	{KEGG}	{KOG}	{GO}	{nt}	{pfam}
i1_HQ_lily14_c79648/f3p0/1292	1292	4	2	4	16	15	19	60.56	52.57	48.71	198636	229232	558803	{XP_008800071.1; PREDICTED: senescence-specific cysteine protease SAG39-like [Phoenix dactylifera]}	{sp|A2XQE8|SAG39_ORYSI; Senescence-specific cysteine protease SAG39 OS=Oryza sativa subsp. indica OX=39946 GN=OsI_14861 PE=3 SV=1}	{adu:107477156; - - - - -}	{At5g45890; KOG1543 Cysteine proteinase Cathepsin L O Posttranslational modification, protein turnover, chaperones ;}	{GO:0008234; cysteine-type peptidase activity; molecular_function GO:0004197; cysteine-type endopeptidase activity; molecular_function GO:0006508; proteolysis; biological_process}	{XM_019846572.1; PREDICTED: Elaeis guineensis senescence-specific cysteine protease SAG39-like (LOC105033205), mRNA}	{PF03051:Peptidase C1-like family PF00112:Papain family cysteine protease}
i0_HQ_lily14_c33762/f6p0/449	449	3921	2907	4361	402	359	440	870	126	179	30409	34153	17735	{NA}	{NA}	{NA}	{NA}	{NA}	{NA}	{NA}
i0_HQ_lily14_c151/f34p0/782	781	185.92	363.08	93.01	19205	4817.29	4559.9	28587.3	7708.03	8469.91	29329.2	60103.3	93019.5	{XP_009403630.1; PREDICTED: uncharacterized protein LOC103987145 [Musa acuminata subsp. malaccensis]}	{NA}	{nnu:104591538; - - - - -}	{NA}	{NA}	{NA}	{NA}
i1_HQ_lily14_c97942/f25p17/1274	1274	47.3	39.08	34.03	595.14	843	649.96	2219.09	2277.2	2491.16	88789.4	58129.9	171197	{CCW72556.1; KDEL cysteine protease, partial [Lilium longiflorum]}	{sp|P43156|CYSP_HEMSP; Thiol protease SEN102 OS=Hemerocallis sp. OX=29711 GN=SEN102 PE=2 SV=1}	{atr:18441929; K16292 CEP, CYSEP KDEL-tailed cysteine endopeptidase 3.4.22.- -}	{At5g50260; KOG1543 Cysteine proteinase Cathepsin L O Posttranslational modification, protein turnover, chaperones ;}	{GO:0008234; cysteine-type peptidase activity; molecular_function GO:0004197; cysteine-type endopeptidase activity; molecular_function GO:0006508; proteolysis; biological_process}	{HF968474.1; Lilium longiflorum partial mRNA for KDEL cysteine protease (cyp gene)}	{PF03051:Peptidase C1-like family PF00112:Papain family cysteine protease}
i0_HQ_lily14_c28500/f2p0/873	873	601.68	605.2	158.4	12957.4	2762.13	4351.36	24322	5510.49	7794.86	44816	62029.8	77308.8	{XP_009403630.1; PREDICTED: uncharacterized protein LOC103987145 [Musa acuminata subsp. malaccensis]}	{NA}	{mus:103974573; - - - - -}	{NA}	{NA}	{NA}	{NA}
i1_HQ_lily14_c1362/f7p0/1188	1187	357.02	667.65	448.71	2506.31	2156.96	2492.18	1964.87	1940.39	2065.28	89729.7	61518.6	129024	{AAC34856.1; senescence-associated protein 6 [Hemerocallis hybrid cultivar]}	{sp|Q9SXA6|ENDO1_ARATH; Endonuclease 1 OS=Arabidopsis thaliana OX=3702 GN=ENDO1 PE=1 SV=1}	{egu:105045414; - - - - -}	{NA}	{GO:0006308; DNA catabolic process; biological_process GO:0004519; endonuclease activity; molecular_function GO:0003676; nucleic acid binding; molecular_function}	{XM_010270493.2; PREDICTED: Nelumbo nucifera endonuclease 1-like (LOC104605649), transcript variant X1, mRNA}	{PF02265:S1/P1 Nuclease}
i1_LQ_lily14_c91418/f1p33/1061	1061	76.82	83.69	91.86	484.49	563.79	414.32	1882.21	2012.76	1775.81	63675.9	64967.6	109730	{CCW72556.1; KDEL cysteine protease, partial [Lilium longiflorum]}	{sp|P43156|CYSP_HEMSP; Thiol protease SEN102 OS=Hemerocallis sp. OX=29711 GN=SEN102 PE=2 SV=1}	{nnu:104591558; K16292 CEP, CYSEP KDEL-tailed cysteine endopeptidase 3.4.22.- -}	{At5g50260; KOG1543 Cysteine proteinase Cathepsin L O Posttranslational modification, protein turnover, chaperones ;}	{GO:0004197; cysteine-type endopeptidase activity; molecular_function GO:0008234; cysteine-type peptidase activity; molecular_function GO:0006508; proteolysis; biological_process}	{HF968474.1; Lilium longiflorum partial mRNA for KDEL cysteine protease (cyp gene)}	{PF00112:Papain family cysteine protease PF03051:Peptidase C1-like family}
i1_HQ_lily14_c42052/f2p18/1151	1152	0	1	2	6.34	5.32	3.36	17.56	15.43	14.72	67763.8	99568.1	88718.9	{XP_008800071.1; PREDICTED: senescence-specific cysteine protease SAG39-like [Phoenix dactylifera]}	{sp|Q7XWK5|SAG39_ORYSJ; Senescence-specific cysteine protease SAG39 OS=Oryza sativa subsp. japonica OX=39947 GN=SAG39 PE=2 SV=2}	{adu:107477156; - - - - -}	{At5g45890; KOG1543 Cysteine proteinase Cathepsin L O Posttranslational modification, protein turnover, chaperones ;}	{GO:0008234; cysteine-type peptidase activity; molecular_function GO:0004197; cysteine-type endopeptidase activity; molecular_function GO:0006508; proteolysis; biological_process}	{XM_019846572.1; PREDICTED: Elaeis guineensis senescence-specific cysteine protease SAG39-like (LOC105033205), mRNA}	{PF00112:Papain family cysteine protease PF03051:Peptidase C1-like family}
i1_LQ_lily14_c86234/f1p6/1145	1145	88.28	461.77	38.8	7471.28	9488.14	6113.33	23918.9	8639.21	11047.3	74152.6	80820.4	69379.9	{XP_008778822.1; PREDICTED: glutathione S-transferase U17-like [Phoenix dactylifera]}	{sp|Q9FUS8|GSTUH_ARATH; Glutathione S-transferase U17 OS=Arabidopsis thaliana OX=3702 GN=GSTU17 PE=2 SV=1}	{pda:103699852; K00799 GST, gst glutathione S-transferase 2.5.1.18 ko00480; Metabolism; Metabolism of other amino acids; Glutathione metabolism | ko00980; Metabolism; Xenobiotics biodegradation and metabolism; Metabolism of xenobiotics by cytochrome P450 | ko00982; Metabolism; Xenobiotics biodegradation and metabolism; Drug metabolism - cytochrome P450 | ko05204; Human Diseases; Cancers: Overview…	{At1g10360; KOG0406 Glutathione S-transferase O Posttranslational modification, protein turnover, chaperones ;}	{GO:0005515; protein binding; molecular_function}	{AY389775.1; Hyacinthus orientalis glutathione-S transferase mRNA, partial cds}	{PF13417:Glutathione S-transferase, N-terminal domain PF02798:Glutathione S-transferase, N-terminal domain PF13409:Glutathione S-transferase, N-terminal domain}
i0_LQ_lily14_c40875/f1p0/671	673	114.54	238.06	53.09	10271.1	2929.21	2431.45	15506.3	5310.29	4398.1	15046.9	40828.4	38741.3	{XP_009403630.1; PREDICTED: uncharacterized protein LOC103987145 [Musa acuminata subsp. malaccensis]}	{NA}	{nnu:104591538; - - - - -}	{NA}	{NA}	{NA}	{NA}
i0_HQ_lily14_c27211/f3p0/936	937	473.72	550.26	79.07	11612.4	2891.82	3727.43	13671.3	5520.63	4939.72	35109.9	48982.2	69249.7	{XP_009403630.1; PREDICTED: uncharacterized protein LOC103987145 [Musa acuminata subsp. malaccensis]}	{NA}	{mus:103974573; - - - - -}	{NA}	{NA}	{NA}	{NA}
i0_LQ_lily14_c58238/f1p0/967	966	97.7	106.82	62.89	3411.38	1195.12	1973.49	6039.53	2909.52	2774.37	35457.7	33347.1	52284.7	{ABK40508.1; pollen caleosin [Lilium longiflorum]}	{sp|O22788|PXG3_ARATH; Probable peroxygenase 3 OS=Arabidopsis thaliana OX=3702 GN=PXG3 PE=1 SV=1}	{dosa:Os03t0222600-01; K17991 PXG peroxygenase 1.11.2.3 ko00073; Metabolism; Lipid metabolism; Cutin, suberine and wax biosynthesis}	{NA}	{GO:0005509; calcium ion binding; molecular_function}	{EF015588.1; Lilium longiflorum pollen caleosin mRNA, complete cds}	{PF13405:EF-hand domain}
i0_LQ_lily14_c84607/f1p0/436	436	71.48	100.25	24.25	1360.72	382.61	520.06	2570.46	852.88	873.69	6116.17	13943.7	9480.13	{XP_009403630.1; PREDICTED: uncharacterized protein LOC103987145 [Musa acuminata subsp. malaccensis]}	{NA}	{nnu:104591538; - - - - -}	{NA}	{NA}	{NA}	{NA}
i0_HQ_lily14_c3393/f10p0/760	760	294.39	291.51	137	7432.06	1883.73	2314.51	11113.2	3144.3	4687.49	19197	24142.4	38114	{XP_009403630.1; PREDICTED: uncharacterized protein LOC103987145 [Musa acuminata subsp. malaccensis]}	{NA}	{mus:103974573; - - - - -}	{NA}	{NA}	{NA}	{NA}
i0_HQ_lily14_c54271/f5p0/781	787	1797.67	1311.81	2319.68	2684.39	2026.07	2692.72	7542.47	2620.52	5547.12	39086.6	32478.5	11372.8	{XP_010941633.1; PREDICTED: protein PHLOEM PROTEIN 2-LIKE A9 [Elaeis guineensis]}	{sp|Q9SA16|P2A09_ARATH; Protein PHLOEM PROTEIN 2-LIKE A9 OS=Arabidopsis thaliana OX=3702 GN=PP2A9 PE=2 SV=1}	{rcu:8274799; - - - - -}	{NA}	{NA}	{NA}	{NA}
i0_HQ_lily14_c928/f11p0/808	807	182	425	24	10471	2728	3452	12627	4839	4950	18746	24469	42849	{XP_009403630.1; PREDICTED: uncharacterized protein LOC103987145 [Musa acuminata subsp. malaccensis]}	{NA}	{nnu:104591538; - - - - -}	{NA}	{GO:0008061; chitin binding; molecular_function GO:0005737; cytoplasm; cellular_component}	{NA}	{PF05927:Penaeidin}
i0_HQ_lily14_c76295/f10p0/782	782	193.93	305.17	31.95	6823.3	1987.37	2012.69	7898.7	3079.73	3498.16	15829.8	23000.4	41841.3	{XP_009403630.1; PREDICTED: uncharacterized protein LOC103987145 [Musa acuminata subsp. malaccensis]}	{NA}	{nnu:104591538; - - - - -}	{NA}	{NA}	{NA}	{NA}
i0_LQ_lily14_c37668/f1p0/890	890	486	477	71	7259.04	2056.04	2526.99	10257	3462.97	3464	21746.5	27663.2	36169.2	{XP_009403630.1; PREDICTED: uncharacterized protein LOC103987145 [Musa acuminata subsp. malaccensis]}	{NA}	{mus:103974573; - - - - -}	{NA}	{NA}	{NA}	{NA}
i1_LQ_lily14_c81120/f1p1/1376	1376	2826.7	3299.52	2944.64	15697	23792.7	17466.6	19211.8	16218.4	13770.6	64201.2	25308.9	59145.7	{XP_006646911.1; PREDICTED: polyubiquitin [Oryza brachyantha]}	{sp|P69322|UBIQP_PEA; Polyubiquitin OS=Pisum sativum OX=3888 GN=PU1 PE=2 SV=2}	{bdi:104581271; K08770 UBC ubiquitin C - ko03320; Organismal Systems; Endocrine system; PPAR signaling pathway}	{At4g05320; KOG0001 Ubiquitin and ubiquitin-like proteins OR Posttranslational modification, protein turnover, chaperones ; General function prediction only ;}	{GO:0005515; protein binding; molecular_function GO:0006364; rRNA processing; biological_process GO:0008168; methyltransferase activity; molecular_function}	{AK372915.1; Hordeum vulgare subsp. vulgare mRNA for predicted protein, complete cds, clone: NIASHv3015M24}	{PF00240:Ubiquitin family PF04452:RNA methyltransferase PF14560:Ubiquitin-like domain}
i1_HQ_lily14_c82465/f2p5/1710	1706	1065.16	1290.02	1294.27	4152.35	3718.93	3077.64	7378.73	4158.8	4195.93	54942.3	40788.4	94390	{JAT59253.1; Phosphorylated carbohydrates phosphatase TM_1254 [Anthurium amnicola]}	{sp|Q9LDD5|PYRP2_ARATH; 5-amino-6-(5-phospho-D-ribitylamino)uracil phosphatase, chloroplastic OS=Arabidopsis thaliana OX=3702 GN=PYRP2 PE=1 SV=1}	{pda:103705545; - - - - -}	{At4g11570; KOG2914 Predicted haloacid-halidohydrolase and related hydrolases R General function prediction only ;}	{NA}	{XM_010662403.2; PREDICTED: Vitis vinifera sugar phosphatase YfbT (LOC100261521), transcript variant X2, mRNA}	{NA}
i0_HQ_lily14_c69080/f9p0/766	765	233.06	246.09	96.46	7750.38	2112.95	2811.89	7469.86	3719.62	4386.47	11843.4	17168	31440	{XP_009403630.1; PREDICTED: uncharacterized protein LOC103987145 [Musa acuminata subsp. malaccensis]}	{NA}	{nnu:104591538; - - - - -}	{NA}	{NA}	{NA}	{NA}
i1_LQ_lily14_c44427/f1p16/1815	1815	0	0	0	16.52	13	9.13	315.6	321.3	325.3	59457.4	36220.7	85045.9	{OMO61096.1; hypothetical protein COLO4_33566 [Corchorus olitorius]}	{sp|A2XQE8|SAG39_ORYSI; Senescence-specific cysteine protease SAG39 OS=Oryza sativa subsp. indica OX=39946 GN=OsI_14861 PE=3 SV=1}	{adu:107477156; - - - - -}	{At5g45890; KOG1543 Cysteine proteinase Cathepsin L O Posttranslational modification, protein turnover, chaperones ;}	{GO:0006508; proteolysis; biological_process GO:0004197; cysteine-type endopeptidase activity; molecular_function GO:0008234; cysteine-type peptidase activity; molecular_function}	{XM_019846572.1; PREDICTED: Elaeis guineensis senescence-specific cysteine protease SAG39-like (LOC105033205), mRNA}	{PF00112:Papain family cysteine protease PF03051:Peptidase C1-like family}
i0_HQ_lily14_c13271/f3p0/556	556	3041.29	1631.82	4545.83	274.21	336.07	293.93	55.75	300.21	72.33	11942.2	11658.6	10149.5	{XP_010943538.2; PREDICTED: polygalacturonase inhibitor-like [Elaeis guineensis]}	{sp|Q05091|PGIP_PYRCO; Polygalacturonase inhibitor OS=Pyrus communis OX=23211 GN=PGIP PE=1 SV=1}	{pxb:103947767; - - - - -}	{NA}	{GO:0005515; protein binding; molecular_function}	{NA}	{PF00560:Leucine Rich Repeat PF13516:Leucine Rich repeat PF13855:Leucine rich repeat}
i0_LQ_lily14_c21413/f1p5/816	815	148.52	253.96	48.84	7622.29	2139.63	2485.95	9762.96	3743.48	3660.43	11272.4	25586.2	25600.6	{XP_009403630.1; PREDICTED: uncharacterized protein LOC103987145 [Musa acuminata subsp. malaccensis]}	{NA}	{nnu:104591538; - - - - -}	{NA}	{NA}	{NA}	{NA}
i0_LQ_lily14_c4293/f1p0/956	956	246.45	258.03	71.15	4450.96	1012.72	1467.63	8100.32	2186.11	2899.61	20055	30216.8	26575.6	{XP_009403630.1; PREDICTED: uncharacterized protein LOC103987145 [Musa acuminata subsp. malaccensis]}	{NA}	{mus:103974573; - - - - -}	{NA}	{NA}	{Z17425.1; Lilium speciosum for two putative cds's}	{NA}
i0_HQ_lily14_c5395/f2p0/678	679	537	624.92	454	2163.91	1368.02	958	3320.22	1502.55	2636	17517.6	16692.2	11041.6	{XP_010938230.1; PREDICTED: calmodulin-like protein 5 [Elaeis guineensis]}	{sp|Q9FDX6|CP1_ARATH; Calcium-binding protein CP1 OS=Arabidopsis thaliana OX=3702 GN=CP1 PE=2 SV=1}	{pda:103701140; K02183 CALM calmodulin - ko04014; Environmental Information Processing; Signal transduction; Ras signaling pathway | ko04015; Environmental Information Processing; Signal transduction; Rap1 signaling pathway | ko04016; Environmental Information Processing; Signal transduction; MAPK signaling pathway - plant | ko04371; Environmental Information Processing; Signal transduction; Apel…	{At5g49480; KOG0027 Calmodulin and related proteins (EF-Hand superfamily) T Signal transduction mechanisms ;}	{GO:0005515; protein binding; molecular_function GO:0007165; signal transduction; biological_process GO:0005578; proteinaceous extracellular matrix; cellular_component GO:0005509; calcium ion binding; molecular_function}	{XM_009389199.2; PREDICTED: Musa acuminata subsp. malaccensis calmodulin-like (LOC103974383), mRNA}	{PF13405:EF-hand domain PF00036:EF hand PF10591:Secreted protein acidic and rich in cysteine Ca binding region PF13499:EF-hand domain pair PF12763:Cytoskeletal-regulatory complex EF hand PF13202:EF hand PF13833:EF-hand domain pair}
i1_HQ_lily14_c13607/f2p4/1748	1749	4251.95	4236.93	3163.98	13247.8	9871.61	9280.35	22104.8	12931	16290.4	34047.4	38544.7	85438.6	{XP_010911246.1; PREDICTED: vacuolar-processing enzyme [Elaeis guineensis]}	{sp|P49043|VPE_CITSI; Vacuolar-processing enzyme OS=Citrus sinensis OX=2711 PE=2 SV=1}	{egu:105037223; K01369 LGMN legumain 3.4.22.34 ko04142; Cellular Processes; Transport and catabolism; Lysosome | ko04612; Organismal Systems; Immune system; Antigen processing and presentation}	{At4g32940; KOG1348 Asparaginyl peptidases O Posttranslational modification, protein turnover, chaperones ;}	{GO:0008233; peptidase activity; molecular_function GO:0006508; proteolysis; biological_process}	{XM_010912944.2; PREDICTED: Elaeis guineensis vacuolar-processing enzyme (LOC105037223), mRNA}	{PF01650:Peptidase C13 family}
i0_HQ_lily14_c59661/f2p0/749	748	66.99	95.74	11.51	5524.69	1387.17	1627.48	7491.73	2079.08	2917.69	8873.74	14973.8	27040.4	{XP_009403630.1; PREDICTED: uncharacterized protein LOC103987145 [Musa acuminata subsp. malaccensis]}	{NA}	{nnu:104591538; - - - - -}	{NA}	{NA}	{NA}	{NA}
i0_HQ_lily14_c7454/f13p0/834	834	613	480	121	8537	2591	5002	11168	5023	4918	14034	16893	26037	{XP_010912092.1; PREDICTED: uncharacterized protein LOC105038102 [Elaeis guineensis]}	{sp|Q9LVF1|DMP2_ARATH; Protein DMP2 OS=Arabidopsis thaliana OX=3702 GN=DMP2 PE=2 SV=1}	{egu:105038102; - - - - -}	{NA}	{NA}	{XM_009405548.2; PREDICTED: Musa acuminata subsp. malaccensis uncharacterized LOC103987288 (LOC103987288), mRNA}	{NA}
i1_LQ_lily14_c22984/f1p10/1387	1387	30.73	28.42	29.6	353.02	224.28	403.34	806.25	887.76	871.64	30575.7	26584.5	55170.4	{CCW72556.1; KDEL cysteine protease, partial [Lilium longiflorum]}	{sp|P43156|CYSP_HEMSP; Thiol protease SEN102 OS=Hemerocallis sp. OX=29711 GN=SEN102 PE=2 SV=1}	{nnu:104591558; K16292 CEP, CYSEP KDEL-tailed cysteine endopeptidase 3.4.22.- -}	{At5g50260; KOG1543 Cysteine proteinase Cathepsin L O Posttranslational modification, protein turnover, chaperones ;}	{GO:0004197; cysteine-type endopeptidase activity; molecular_function GO:0008234; cysteine-type peptidase activity; molecular_function GO:0006508; proteolysis; biological_process}	{HF968474.1; Lilium longiflorum partial mRNA for KDEL cysteine protease (cyp gene)}	{PF00112:Papain family cysteine protease PF03051:Peptidase C1-like family}
i1_LQ_lily14_c87592/f1p8/1230	1230	12.77	25.13	18.62	2000.2	150.44	295.03	721.92	694.41	662.83	26095.2	20868.2	49364.9	{CCW72556.1; KDEL cysteine protease, partial [Lilium longiflorum]}	{sp|P43156|CYSP_HEMSP; Thiol protease SEN102 OS=Hemerocallis sp. OX=29711 GN=SEN102 PE=2 SV=1}	{atr:18441929; K16292 CEP, CYSEP KDEL-tailed cysteine endopeptidase 3.4.22.- -}	{At5g50260; KOG1543 Cysteine proteinase Cathepsin L O Posttranslational modification, protein turnover, chaperones ;}	{GO:0008234; cysteine-type peptidase activity; molecular_function GO:0006508; proteolysis; biological_process}	{HF968474.1; Lilium longiflorum partial mRNA for KDEL cysteine protease (cyp gene)}	{PF00112:Papain family cysteine protease}
i0_HQ_lily14_c59542/f2p0/401	401	82.3	59	77.99	202	270	186.54	515.97	318	312	2449.37	4990.15	5799.14	{NA}	{NA}	{NA}	{NA}	{NA}	{NA}	{NA}
i0_LQ_lily14_c5457/f1p0/702	695	18.2	21.5	21.14	79.65	90.77	86.03	458.21	475.07	402.83	8599.34	13526.5	15982.2	{CCW72556.1; KDEL cysteine protease, partial [Lilium longiflorum]}	{sp|P43156|CYSP_HEMSP; Thiol protease SEN102 OS=Hemerocallis sp. OX=29711 GN=SEN102 PE=2 SV=1}	{pda:103712383; K16292 CEP, CYSEP KDEL-tailed cysteine endopeptidase 3.4.22.- -}	{At5g50260; KOG1543 Cysteine proteinase Cathepsin L O Posttranslational modification, protein turnover, chaperones ;}	{GO:0004197; cysteine-type endopeptidase activity; molecular_function GO:0008234; cysteine-type peptidase activity; molecular_function GO:0006508; proteolysis; biological_process}	{HF968474.1; Lilium longiflorum partial mRNA for KDEL cysteine protease (cyp gene)}	{PF00112:Papain family cysteine protease PF03051:Peptidase C1-like family}
i0_HQ_lily14_c86949/f5p0/904	904	179.58	216.87	22.44	5275.31	1232.42	1716.8	6822.51	2437.23	2599.72	12251.8	18692.8	25084.5	{XP_009403630.1; PREDICTED: uncharacterized protein LOC103987145 [Musa acuminata subsp. malaccensis]}	{NA}	{nnu:104591538; - - - - -}	{NA}	{NA}	{NA}	{NA}
i2_HQ_lily14_c8583/f2p1/2200	2200	68.27	218.16	10.29	1551.66	690.17	491.92	3946.45	639.13	1567.53	59470.3	45596.4	62952.3	{BAD13764.1; exo-1,3-beta-glucanase [Lilium longiflorum]}	{sp|A7LXU3|BGH3B_BACO1; Beta-glucosidase BoGH3B OS=Bacteroides ovatus (strain ATCC 8483 / DSM 1896 / JCM 5824 / NCTC 11153) OX=411476 GN=BACOVA_02659 PE=1 SV=1}	{egu:105042391; K05349 bglX beta-glucosidase 3.2.1.21 ko00500; Metabolism; Carbohydrate metabolism; Starch and sucrose metabolism | ko00460; Metabolism; Metabolism of other amino acids; Cyanoamino acid metabolism | ko00940; Metabolism; Biosynthesis of other secondary metabolites; Phenylpropanoid biosynthesis}	{NA}	{GO:0004553; hydrolase activity, hydrolyzing O-glycosyl compounds; molecular_function GO:0005975; carbohydrate metabolic process; biological_process}	{AB119653.1; Lilium longiflorum LP-ExoII mRNA for exo-1,3-beta-glucanase, complete cds}	{PF00933:Glycosyl hydrolase family 3 N terminal domain PF01915:Glycosyl hydrolase family 3 C-terminal domain}
i0_HQ_lily14_c2155/f9p7/838	838	13	12	5	234.87	182.94	98.97	358.7	128.95	157.08	17044.9	16738.6	14833.3	{XP_010942627.1; PREDICTED: uncharacterized protein LOC105060558 [Elaeis guineensis]}	{NA}	{egu:105041426; - - - - -}	{NA}	{GO:0031083; BLOC-1 complex; cellular_component GO:0005685; U1 snRNP; cellular_component GO:0006376; mRNA splice site selection; biological_process GO:0005524; ATP binding; molecular_function GO:0016491; oxidoreductase activity; molecular_function GO:0003729; mRNA binding; molecular_function GO:0055114; oxidation-reduction process; biological_process}	{NA}	{PF06320:GCN5-like protein 1 (GCN5L1) PF00142:4Fe-4S iron sulfur cluster binding proteins, NifH/frxC family PF03194:LUC7 N_terminus}
i0_HQ_lily14_c1046/f12p0/385	385	135	45	99	521	687	370	1477	406	1227	3034	5149	2712	{EOX99790.1; Uncharacterized protein TCM_008722 [Theobroma cacao]}	{NA}	{sot:102580109; - - - - -}	{NA}	{NA}	{XM_010252368.2; PREDICTED: Nelumbo nucifera uncharacterized LOC104592856 (LOC104592856), mRNA}	{NA}
i0_LQ_lily14_c6767/f1p0/834	838	193.33	212.46	53.38	5365.42	1434	1836.14	7494.63	2689.54	2682.21	10621.5	15052.8	21375.6	{XP_009403630.1; PREDICTED: uncharacterized protein LOC103987145 [Musa acuminata subsp. malaccensis]}	{NA}	{nnu:104591538; - - - - -}	{NA}	{NA}	{NA}	{NA}
i0_HQ_lily14_c35712/f3p0/644	646	2	4	7	15	36	8	63	14	80	16083.1	9688.84	4850.65	{XP_009417175.1; PREDICTED: dirigent protein 11-like [Musa acuminata subsp. malaccensis]}	{sp|Q9FIG7|DIR2_ARATH; Dirigent protein 2 OS=Arabidopsis thaliana OX=3702 GN=DIR2 PE=2 SV=1}	{obr:102704331; - - - - -}	{NA}	{NA}	{NA}	{NA}
i0_HQ_lily14_c873/f10p0/611	611	331.75	183.44	259.58	2051.6	1426.97	1158.95	3993.66	1945.45	2578.49	11424.6	8276.06	7911.66	{ONK78991.1; uncharacterized protein A4U43_C01F1750 [Asparagus officinalis]}	{NA}	{NA}	{NA}	{NA}	{NA}	{NA}
i0_LQ_lily14_c6370/f1p3/544	546	297.55	536.72	376.79	746.74	777.05	601.7	2144.27	791.94	1230.81	5083.73	5859.4	10091.4	{ONK63263.1; uncharacterized protein A4U43_C07F13150 [Asparagus officinalis]}	{NA}	{pda:103700953; - - - - -}	{NA}	{NA}	{XM_016315808.1; PREDICTED: Arachis ipaensis uncharacterized LOC107613699 (LOC107613699), mRNA}	{NA}
i0_LQ_lily14_c1624/f7p6/882	882	1169.26	1181.53	1001.47	1972.7	2351.87	1521.67	3365.14	2536.2	3208.02	12829.6	14555.8	17620.5	{XP_008786716.1; PREDICTED: stress-related protein-like [Phoenix dactylifera]}	{sp|Q9SW70|SRP_VITRI; Stress-related protein OS=Vitis riparia OX=96939 GN=SRP PE=2 SV=1}	{pda:103704953; - - - - -}	{NA}	{GO:0005840; ribosome; cellular_component}	{NA}	{PF17070:30S ribosomal protein Thx}
i0_LQ_lily14_c3970/f3p3/549	549	289.25	188.56	239.42	2129.4	1187.03	1166.05	3446.34	1888.55	1994.51	8217.4	6701.94	5233.34	{ONK78991.1; uncharacterized protein A4U43_C01F1750 [Asparagus officinalis]}	{NA}	{NA}	{NA}	{NA}	{NA}	{NA}
i0_LQ_lily14_c43888/f1p0/651	652	936.76	868.06	1136.09	2743.37	2594.02	2930.32	4395.07	2896.08	2770.15	9727.07	6415.67	10430.1	{EMS65864.1; Polyubiquitin [Triticum urartu]}	{sp|P69309|UBIQP_AVEFA; Polyubiquitin OS=Avena fatua OX=4499 PE=2 SV=2}	{osa:4328390; K08770 UBC ubiquitin C - ko03320; Organismal Systems; Endocrine system; PPAR signaling pathway}	{At4g05050; KOG0001 Ubiquitin and ubiquitin-like proteins OR Posttranslational modification, protein turnover, chaperones ; General function prediction only ;}	{GO:0005515; protein binding; molecular_function}	{XM_012210838.1; PREDICTED: Jatropha curcas polyubiquitin (LOC105629279), mRNA}	{PF00240:Ubiquitin family PF14560:Ubiquitin-like domain}
i0_LQ_lily14_c6490/f1p0/573	573	746	605	910	1257	1186	518	2482	1174	2098	7896	7967.01	4842	{XP_008808702.1; PREDICTED: calmodulin-like [Phoenix dactylifera]}	{sp|Q9FDX6|CP1_ARATH; Calcium-binding protein CP1 OS=Arabidopsis thaliana OX=3702 GN=CP1 PE=2 SV=1}	{pda:103701140; K02183 CALM calmodulin - ko04014; Environmental Information Processing; Signal transduction; Ras signaling pathway | ko04015; Environmental Information Processing; Signal transduction; Rap1 signaling pathway | ko04016; Environmental Information Processing; Signal transduction; MAPK signaling pathway - plant | ko04371; Environmental Information Processing; Signal transduction; Apel…	{At5g49480; KOG0027 Calmodulin and related proteins (EF-Hand superfamily) T Signal transduction mechanisms ;}	{GO:0005509; calcium ion binding; molecular_function GO:0005578; proteinaceous extracellular matrix; cellular_component GO:0007165; signal transduction; biological_process GO:0005515; protein binding; molecular_function}	{XM_009389199.2; PREDICTED: Musa acuminata subsp. malaccensis calmodulin-like (LOC103974383), mRNA}	{PF10591:Secreted protein acidic and rich in cysteine Ca binding region PF13405:EF-hand domain PF00036:EF hand PF13833:EF-hand domain pair PF13499:EF-hand domain pair PF12763:Cytoskeletal-regulatory complex EF hand PF13202:EF hand}
i0_LQ_lily14_c20618/f1p0/865	865	139.05	103.7	14.42	3301.74	849.85	1188.67	3550.48	1644.03	1589.64	10038.9	11820.3	17740.4	{XP_009403630.1; PREDICTED: uncharacterized protein LOC103987145 [Musa acuminata subsp. malaccensis]}	{NA}	{mus:103974573; - - - - -}	{NA}	{NA}	{NA}	{NA}
i0_LQ_lily14_c12743/f1p0/993	993	67.97	75.33	62.75	183.14	190.48	193.84	304.66	331.4	380.18	19337.4	7849.73	18894.1	{AAC34856.1; senescence-associated protein 6 [Hemerocallis hybrid cultivar]}	{sp|Q9SXA6|ENDO1_ARATH; Endonuclease 1 OS=Arabidopsis thaliana OX=3702 GN=ENDO1 PE=1 SV=1}	{egu:105045414; - - - - -}	{NA}	{GO:0003676; nucleic acid binding; molecular_function GO:0004519; endonuclease activity; molecular_function GO:0006308; DNA catabolic process; biological_process}	{LN713264.1; Cucumis melo genomic chromosome, chr_10}	{PF02265:S1/P1 Nuclease}
i1_HQ_lily14_c97892/f12p2/1236	1236	1	0	0	1963	3	7	3282.01	823	56	18229.8	17471.5	25092.8	{XP_010929602.1; PREDICTED: bidirectional sugar transporter SWEET14 [Elaeis guineensis]}	{sp|Q2R3P9|SWT14_ORYSJ; Bidirectional sugar transporter SWEET14 OS=Oryza sativa subsp. japonica OX=39947 GN=SWEET14 PE=2 SV=1}	{pda:103708099; K15382 SLC50A, SWEET solute carrier family 50 (sugar transporter) - -}	{At5g50800; KOG1623 Multitransmembrane protein R General function prediction only ;}	{GO:0016021; integral to membrane; cellular_component}	{NA}	{PF03083:Sugar efflux transporter for intercellular exchange}
i1_HQ_lily14_c35068/f16p0/1966	1966	137.8	103.01	190.19	559.25	374.67	719.4	1380.58	395.55	927.42	33981.3	26738.2	41002	{XP_009388162.2; PREDICTED: aldehyde oxidase GLOX-like [Musa acuminata subsp. malaccensis]}	{sp|Q3HRQ2|GLOX_VITPS; Aldehyde oxidase GLOX OS=Vitis pseudoreticulata OX=231512 GN=GLOX PE=2 SV=1}	{mus:103974981; K20929 GLX glyoxal/methylglyoxal oxidase 1.2.3.15 -}	{NA}	{NA}	{XM_019400800.1; PREDICTED: Nicotiana attenuata aldehyde oxidase GLOX-like (LOC109234737), mRNA}	{NA}
i0_LQ_lily14_c39412/f1p0/748	750	36	86	27	661	257	411	1095	359	286	8007	10478	8960	{XP_010911365.2; PREDICTED: uncharacterized protein LOC105037387 [Elaeis guineensis]}	{sp|Q9STW3|DMP3_ARATH; Protein DMP3 OS=Arabidopsis thaliana OX=3702 GN=DMP3 PE=2 SV=1}	{egu:105037387; - - - - -}	{NA}	{NA}	{XM_009412410.2; PREDICTED: Musa acuminata subsp. malaccensis uncharacterized LOC103992624 (LOC103992624), mRNA}	{NA}
i0_LQ_lily14_c12133/f1p0/543	542	34	29	62	218	97	185	166	115	222	6070.82	5753.02	3416.82	{NA}	{NA}	{NA}	{NA}	{NA}	{NA}	{NA}
i1_LQ_lily14_c26076/f1p0/1611	1612	1228	721	1451	219	210	339	524	158	188	29284	29003	12415	{AJF98577.1; tau class glutathione S-transferase [Lilium regale]}	{sp|Q03666|GSTX4_TOBAC; Probable glutathione S-transferase OS=Nicotiana tabacum OX=4097 PE=2 SV=1}	{mus:104000389; K00799 GST, gst glutathione S-transferase 2.5.1.18 ko00480; Metabolism; Metabolism of other amino acids; Glutathione metabolism | ko00980; Metabolism; Xenobiotics biodegradation and metabolism; Metabolism of xenobiotics by cytochrome P450 | ko00982; Metabolism; Xenobiotics biodegradation and metabolism; Drug metabolism - cytochrome P450 | ko05204; Human Diseases; Cancers: Overview…	{At1g17180; KOG0406 Glutathione S-transferase O Posttranslational modification, protein turnover, chaperones ;}	{GO:0005515; protein binding; molecular_function}	{KM879340.1; Lilium regale tau class glutathione S-transferase (GSTU5) mRNA, complete cds}	{PF02798:Glutathione S-transferase, N-terminal domain PF13409:Glutathione S-transferase, N-terminal domain PF13417:Glutathione S-transferase, N-terminal domain}
i1_HQ_lily14_c36133/f30p0/1744	1744	302.38	491.19	173.25	2562.98	2045.07	788.95	9981.21	1556.25	7895.3	29649.5	20717.7	28895.4	{ONK71469.1; uncharacterized protein A4U43_C04F8980 [Asparagus officinalis]}	{sp|Q8VWZ7|C76B6_CATRO; Geraniol 8-hydroxylase OS=Catharanthus roseus OX=4058 GN=CYP76B6 PE=1 SV=1}	{egu:105044123; - - - - -}	{At2g45550; KOG0156 Cytochrome P450 CYP2 subfamily Q Secondary metabolites biosynthesis, transport and catabolism ;}	{GO:0020037; heme binding; molecular_function GO:0055114; oxidation-reduction process; biological_process GO:0016705; oxidoreductase activity, acting on paired donors, with incorporation or reduction of molecular oxygen; molecular_function GO:0005506; iron ion binding; molecular_function}	{NA}	{PF00067:Cytochrome P450}
i1_LQ_lily14_c45891/f1p3/1226	1226	68.89	116.42	138.8	3542.92	887.43	1257.21	7954.81	1764.52	2075.47	14985.3	12480.4	23587.4	{ONK61509.1; uncharacterized protein A4U43_C08F30670 [Asparagus officinalis]}	{sp|Q9FYE1|MCA9_ARATH; Metacaspase-9 OS=Arabidopsis thaliana OX=3702 GN=AMC9 PE=1 SV=1}	{egu:105045505; - - - - -}	{At5g04200; KOG1546 Metacaspase involved in regulation of apoptosis DO Cell cycle control, cell division, chromosome partitioning ; Posttranslational modification, protein turnover, chaperones ;}	{NA}	{XM_008813726.2; PREDICTED: Phoenix dactylifera metacaspase-9 (LOC103722964), mRNA}	{NA}
i0_HQ_lily14_c18337/f3p0/463	463	12.9	13	17	435.88	240.73	293.23	250.21	447.45	177.48	3017.39	4875.89	2791.78	{XP_010924942.1; PREDICTED: uncharacterized protein LOC105047629 [Elaeis guineensis]}	{NA}	{NA}	{NA}	{NA}	{NA}	{NA}
i0_LQ_lily14_c67394/f1p16/804	804	85.93	83.19	13.56	3184.78	605.3	715.33	5387.84	1263.84	1472.2	5014.35	9617.27	13729.2	{XP_009403630.1; PREDICTED: uncharacterized protein LOC103987145 [Musa acuminata subsp. malaccensis]}	{NA}	{nnu:104591538; - - - - -}	{NA}	{NA}	{NA}	{NA}
i0_LQ_lily14_c28523/f1p0/905	905	0	14	1	167	60	153	229	199	63	10005	13845	9232	{XP_010931892.1; PREDICTED: uncharacterized protein LOC105052684 [Elaeis guineensis]}	{NA}	{NA}	{NA}	{GO:0006633; fatty acid biosynthetic process; biological_process GO:0005524; ATP binding; molecular_function GO:0003989; acetyl-CoA carboxylase activity; molecular_function}	{NA}	{PF08326:Acetyl-CoA carboxylase, central region}
i0_HQ_lily14_c3368/f3p0/474	474	223	299.83	284	1032.8	1132.62	776.13	1088.79	1367.6	1134.81	3196.94	4419.04	3408.2	{XP_010249775.1; PREDICTED: two-on-two hemoglobin-3 [Nelumbo nucifera]}	{sp|Q67XG0|GLB3_ARATH; Two-on-two hemoglobin-3 OS=Arabidopsis thaliana OX=3702 GN=GLB3 PE=1 SV=1}	{nnu:104592238; - - - - -}	{NA}	{GO:0019825; oxygen binding; molecular_function}	{XM_010927029.2; PREDICTED: Elaeis guineensis two-on-two hemoglobin-3 (LOC105047902), mRNA}	{PF01152:Bacterial-like globin}
i0_LQ_lily14_c19276/f1p0/312	314	267.16	144	393.47	15.65	29.5	30.05	3	24	5	1035.01	1278.12	838.59	{NA}	{NA}	{NA}	{NA}	{NA}	{NA}	{NA}
i0_HQ_lily14_c23628/f2p0/937	939	44.99	75.45	66.56	2202.66	622.25	777.76	3341.25	1249.37	1132.34	9320.17	10891.6	14276.8	{ONK61509.1; uncharacterized protein A4U43_C08F30670 [Asparagus officinalis]}	{sp|Q9FYE1|MCA9_ARATH; Metacaspase-9 OS=Arabidopsis thaliana OX=3702 GN=AMC9 PE=1 SV=1}	{egu:105045505; - - - - -}	{At5g04200; KOG1546 Metacaspase involved in regulation of apoptosis DO Cell cycle control, cell division, chromosome partitioning ; Posttranslational modification, protein turnover, chaperones ;}	{NA}	{XM_010057095.2; PREDICTED: Eucalyptus grandis metacaspase-9 (LOC104443599), mRNA}	{NA}
i0_HQ_lily14_c13923/f2p0/692	693	95.44	124.03	35.49	3770.74	1074.37	1319	3479.24	1936.55	1942.67	4276.29	5760.46	10339.9	{XP_009403630.1; PREDICTED: uncharacterized protein LOC103987145 [Musa acuminata subsp. malaccensis]}	{NA}	{nnu:104591538; - - - - -}	{NA}	{NA}	{NA}	{NA}
i1_HQ_lily14_c25292/f2p0/1194	1194	3611	6183	5850	1333	2582	1868	2815	1510	1311	12635	16344	13604	{XP_008803544.1; PREDICTED: tuliposide A-converting enzyme 2, chloroplastic-like [Phoenix dactylifera]}	{sp|I4DST9|TCEA2_TULGE; Tuliposide A-converting enzyme 2, chloroplastic OS=Tulipa gesneriana OX=13306 GN=TCEA2 PE=1 SV=1}	{nnu:104605858; - - - - -}	{At1g47480; KOG1515 Arylacetamide deacetylase V Defense mechanisms ;}	{GO:0015996; chlorophyll catabolic process; biological_process GO:0005576; NA GO:0047746; chlorophyllase activity; molecular_function GO:0016787; hydrolase activity; molecular_function GO:0008152; NA}	{XM_008805323.2; PREDICTED: Phoenix dactylifera tuliposide A-converting enzyme 2, chloroplastic-like (LOC103717079), mRNA}	{PF10503:Esterase PHB depolymerase PF12740:Chlorophyllase enzyme PF07224:Chlorophyllase PF07859:alpha/beta hydrolase fold}
i1_LQ_lily14_c67584/f1p1/1188	1190	250	62	328	1233	309	916	3035	1005	2685	8634	10324	23847	{XP_010931242.1; PREDICTED: uncharacterized protein C24B11.05-like [Elaeis guineensis]}	{sp|Q09893|YAi5_SCHPO; Uncharacterized protein C24B11.05 OS=Schizosaccharomyces pombe (strain 972 / ATCC 24843) OX=284812 GN=SPAC24B11.05 PE=3 SV=1}	{pda:103714311; K07025 K07025 putative hydrolase of the HAD superfamily - -}	{At5g02230; KOG3109 Haloacid dehalogenase-like hydrolase R General function prediction only ;}	{GO:0016791; phosphatase activity; molecular_function}	{XM_008801520.2; PREDICTED: Phoenix dactylifera uncharacterized protein C24B11.05-like (LOC103714311), mRNA}	{PF12689:Acid Phosphatase}
i0_HQ_lily14_c2591/f6p0/665	665	176	272	192	701	862	533	1717	732	1341	4830	7101.86	6245	{XP_019187164.1; PREDICTED: zinc finger A20 and AN1 domain-containing stress-associated protein 6-like [Ipomoea nil]}	{sp|Q9SJM6|SAP4_ARATH; Zinc finger A20 and AN1 domain-containing stress-associated protein 4 OS=Arabidopsis thaliana OX=3702 GN=SAP4 PE=1 SV=1}	{pda:103706078; - - - - -}	{At2g36320; KOG3173 Predicted Zn-finger protein R General function prediction only ;}	{GO:0008270; zinc ion binding; molecular_function GO:0003677; DNA binding; molecular_function}	{XM_003557875.3; PREDICTED: Brachypodium distachyon zinc finger A20 and AN1 domain-containing stress-associated protein 7 (LOC100838415), mRNA}	{PF01754:A20-like zinc finger PF01428:AN1-like Zinc finger}
i0_LQ_lily14_c14420/f1p1/820	821	109.5	116.49	55.1	1403.32	1646.19	875.63	4663.9	1782.12	2517.3	5613.81	10398.7	8547.23	{XP_010942772.1; PREDICTED: uncharacterized protein LOC105060676 [Elaeis guineensis]}	{NA}	{bdi:104583924; - - - - -}	{NA}	{NA}	{NA}	{NA}
i0_HQ_lily14_c35575/f3p8/1003	1004	256.98	474.72	198.33	1077.95	1495.02	579.54	3950.38	828.24	2315.65	8616.54	9221.6	14867.1	{XP_010254404.1; PREDICTED: uncharacterized protein LOC104595389 [Nelumbo nucifera]}	{NA}	{nnu:104595389; - - - - -}	{NA}	{NA}	{NA}	{NA}
i0_HQ_lily14_c5469/f7p0/775	775	64	33	47	1306	625	548	1796	704	662	7443	7933	7048	{NA}	{NA}	{NA}	{NA}	{NA}	{NA}	{NA}
i0_LQ_lily14_c38607/f1p1/874	874	66.39	194.76	21.61	1948.38	676.74	778.8	4110.52	1603.91	974.78	5885.52	12557.1	7871.8	{XP_010928894.1; PREDICTED: aspartyl protease family protein At5g10770-like [Elaeis guineensis]}	{sp|Q8S9J6|ASPA_ARATH; Aspartyl protease family protein At5g10770 OS=Arabidopsis thaliana OX=3702 GN=At5g10770 PE=2 SV=1}	{pda:103702433; - - - - -}	{At5g10770; KOG1339 Aspartyl protease O Posttranslational modification, protein turnover, chaperones ;}	{NA}	{XM_011081790.1; PREDICTED: Sesamum indicum protein ASPARTIC PROTEASE IN GUARD CELL 2-like (LOC105163422), mRNA}	{NA}
i1_HQ_lily14_c19433/f4p3/1650	1650	20.84	72.02	10.43	4027.59	4187.48	454.82	5130.56	2996.04	1413.2	19989.3	17550	19075.9	{APU50915.1; cytochrome P450 71A1 [Fritillaria cirrhosa]}	{sp|P24465|C71A1_PERAE; Cytochrome P450 71A1 OS=Persea americana OX=3435 GN=CYP71A1 PE=1 SV=2}	{mus:103974284; K20617 CYP71A cytochrome P450 family 71 subfamily A - -}	{At3g26310; KOG0156 Cytochrome P450 CYP2 subfamily Q Secondary metabolites biosynthesis, transport and catabolism ;}	{GO:0055114; oxidation-reduction process; biological_process GO:0006508; proteolysis; biological_process GO:0008233; peptidase activity; molecular_function GO:0020037; heme binding; molecular_function GO:0005634; nucleus; cellular_component GO:0005506; iron ion binding; molecular_function GO:0016705; oxidoreductase activity, acting on paired donors, with incorporation or reduction of molecular ox…	{NA}	{PF00067:Cytochrome P450 PF03568:Peptidase family C50}
i1_LQ_lily14_c11510/f1p12/1149	1148	33.47	22.73	14.21	1417.65	397.22	610.16	2180.45	915.04	1022.75	11473.9	6796.09	17911.8	{ABK40508.1; pollen caleosin [Lilium longiflorum]}	{sp|O22788|PXG3_ARATH; Probable peroxygenase 3 OS=Arabidopsis thaliana OX=3702 GN=PXG3 PE=1 SV=1}	{dosa:Os03t0222600-01; K17991 PXG peroxygenase 1.11.2.3 ko00073; Metabolism; Lipid metabolism; Cutin, suberine and wax biosynthesis}	{NA}	{NA}	{EF015588.1; Lilium longiflorum pollen caleosin mRNA, complete cds}	{NA}
i1_LQ_lily14_c21721/f1p2/1415	1415	332.82	514.97	315.77	3008.52	3909.03	1170.7	2927.79	2727.53	6102.16	17717.5	5690.91	23354.3	{XP_009383859.1; PREDICTED: oxalate--CoA ligase-like isoform X2 [Musa acuminata subsp. malaccensis]}	{sp|Q9SMT7|4CLLA_ARATH; Oxalate--CoA ligase OS=Arabidopsis thaliana OX=3702 GN=AAE3 PE=1 SV=1}	{mus:103973539; - - - - -}	{At3g48990; KOG1176 Acyl-CoA synthetase I Lipid transport and metabolism ;}	{GO:0003824; NA GO:0008152; NA}	{XM_010936449.2; PREDICTED: Elaeis guineensis oxalate--CoA ligase (LOC105054837), mRNA}	{PF00501:AMP-binding enzyme}
i0_HQ_lily14_c76589/f10p0/450	450	4	0	0	411.26	100.18	30.84	919.42	347	749.42	2216.53	3875.58	1563.67	{XP_009385798.1; PREDICTED: uncharacterized protein LOC103973057 [Musa acuminata subsp. malaccensis]}	{NA}	{mus:103973057; - - - - -}	{NA}	{GO:0005737; cytoplasm; cellular_component GO:0006433; prolyl-tRNA aminoacylation; biological_process GO:0005524; ATP binding; molecular_function GO:0000166; nucleotide binding; molecular_function GO:0004827; proline-tRNA ligase activity; molecular_function}	{NA}	{PF09181:Prolyl-tRNA synthetase, C-terminal}
i1_LQ_lily14_c7704/f1p6/1283	1283	56.47	97.19	43.15	1983.25	623.77	770.9	5562.53	1264.3	1342.3	9304.1	14647.2	15992.7	{ONK61509.1; uncharacterized protein A4U43_C08F30670 [Asparagus officinalis]}	{sp|Q9FYE1|MCA9_ARATH; Metacaspase-9 OS=Arabidopsis thaliana OX=3702 GN=AMC9 PE=1 SV=1}	{egu:105045505; - - - - -}	{At5g04200; KOG1546 Metacaspase involved in regulation of apoptosis DO Cell cycle control, cell division, chromosome partitioning ; Posttranslational modification, protein turnover, chaperones ;}	{NA}	{NA}	{NA}
i1_LQ_lily14_c48135/f1p1/1611	1613	280.61	457.24	217.39	7183.11	1769.88	2651.98	10699.2	3930.03	3183.61	15062.9	16668.8	20401.5	{XP_010928894.1; PREDICTED: aspartyl protease family protein At5g10770-like [Elaeis guineensis]}	{sp|Q8S9J6|ASPA_ARATH; Aspartyl protease family protein At5g10770 OS=Arabidopsis thaliana OX=3702 GN=At5g10770 PE=2 SV=1}	{mus:103993523; - - - - -}	{At5g10770; KOG1339 Aspartyl protease O Posttranslational modification, protein turnover, chaperones ;}	{NA}	{XM_010930592.2; PREDICTED: Elaeis guineensis aspartyl protease family protein At5g10770-like (LOC105050528), mRNA}	{NA}
i0_LQ_lily14_c19671/f1p1/751	751	154.04	279.35	186.1	1271.78	1611.2	703.96	2408.73	1508.05	1388.01	5313.08	6583.98	6821.48	{NA}	{NA}	{pda:103717231; - - - - -}	{NA}	{NA}	{NA}	{NA}
i1_HQ_lily14_c1662/f4p6/1864	1863	381.09	297.45	60.74	5140.48	1243.38	2468.04	8926.48	2813.51	3588.64	12864.2	14770.1	33801.9	{XP_010918615.1; PREDICTED: serine carboxypeptidase-like [Elaeis guineensis]}	{sp|P37891|CBP3_ORYSJ; Serine carboxypeptidase 3 OS=Oryza sativa subsp. japonica OX=39947 GN=CBP3 PE=2 SV=1}	{egu:105042940; K16298 SCPL-IV serine carboxypeptidase-like clade IV 3.4.16.- -}	{At3g10410; KOG1282 Serine carboxypeptidases (lysosomal cathepsin A) OE Posttranslational modification, protein turnover, chaperones ; Amino acid transport and metabolism ;}	{GO:0071253; connexin binding; molecular_function GO:0042998; positive regulation of Golgi to plasma membrane protein transport; biological_process GO:0006508; proteolysis; biological_process GO:0004185; serine-type carboxypeptidase activity; molecular_function GO:0005802; trans-Golgi network; cellular_component}	{XM_010920313.2; PREDICTED: Elaeis guineensis serine carboxypeptidase-like (LOC105042940), mRNA}	{PF15281:Consortin C-terminus PF00450:Serine carboxypeptidase}
i0_HQ_lily14_c45264/f2p1/920	921	6	28.95	2	108.8	155.1	50	350.38	119.05	151.88	7369.23	7671.73	9536.46	{XP_012473260.1; PREDICTED: LOW QUALITY PROTEIN: ADP,ATP carrier protein 1, mitochondrial-like [Gossypium raimondii]}	{sp|O22342|ADT1_GOSHI; ADP,ATP carrier protein 1, mitochondrial OS=Gossypium hirsutum OX=3635 GN=ANT1 PE=2 SV=1}	{gra:105790291; K05863 SLC25A4S, ANT solute carrier family 25 (mitochondrial adenine nucleotide translocator), member 4/5/6/31 - ko04020; Environmental Information Processing; Signal transduction; Calcium signaling pathway | ko04022; Environmental Information Processing; Signal transduction; cGMP-PKG signaling pathway | ko05012; Human Diseases; Neurodegenerative diseases; Parkinson's disease | ko…	{At3g08580; KOG0749 Mitochondrial ADP/ATP carrier proteins C Energy production and conversion ;}	{NA}	{XM_011012742.1; PREDICTED: Populus euphratica ADP,ATP carrier protein 1, mitochondrial (LOC105115744), mRNA}	{NA}
i1_LQ_lily14_c111655/f1p4/1010	1009	66.02	45.69	57.91	1769.59	474.86	562.95	2347.18	999.3	790.04	7731.16	7481.09	12717.7	{ONK61509.1; uncharacterized protein A4U43_C08F30670 [Asparagus officinalis]}	{sp|Q9FYE1|MCA9_ARATH; Metacaspase-9 OS=Arabidopsis thaliana OX=3702 GN=AMC9 PE=1 SV=1}	{egu:105045505; - - - - -}	{At5g04200; KOG1546 Metacaspase involved in regulation of apoptosis DO Cell cycle control, cell division, chromosome partitioning ; Posttranslational modification, protein turnover, chaperones ;}	{NA}	{XM_010253420.1; PREDICTED: Nelumbo nucifera metacaspase-9 (LOC104593528), mRNA}	{NA}
i0_HQ_lily14_c1422/f10p0/957	957	354.67	520.85	253	1613.48	848.26	364.43	1795.88	1147.14	1408.9	11413.4	7869.06	5569.18	{XP_009421399.1; PREDICTED: ubiquitin carboxyl-terminal hydrolase 10-like [Musa acuminata subsp. malaccensis]}	{sp|O65657|HIP23_ARATH; Heavy metal-associated isoprenylated plant protein 23 OS=Arabidopsis thaliana OX=3702 GN=HIPP23 PE=1 SV=1}	{egu:105045615; - - - - -}	{At4g39700; KOG1603 Copper chaperone P Inorganic ion transport and metabolism ;}	{GO:0071203; WASH complex; cellular_component GO:0050840; extracellular matrix binding; molecular_function GO:0030001; metal ion transport; biological_process GO:0046872; metal ion binding; molecular_function GO:0005576; NA}	{NA}	{PF07174:Fibronectin-attachment protein (FAP) PF00403:Heavy-metal-associated domain PF10152:Predicted coiled-coil domain-containing protein (DUF2360)}
i1_HQ_lily14_c88258/f2p6/1111	1111	139.06	187.33	170.72	1804.78	2223.69	1357.32	2447.31	1922.13	2801.03	13852.5	6063.02	10711.6	{XP_010240636.1; PREDICTED: polyubiquitin isoform X1 [Brachypodium distachyon]}	{sp|P69309|UBIQP_AVEFA; Polyubiquitin OS=Avena fatua OX=4499 PE=2 SV=2}	{sita:105914335; K08770 UBC ubiquitin C - ko03320; Organismal Systems; Endocrine system; PPAR signaling pathway}	{At4g05320; KOG0001 Ubiquitin and ubiquitin-like proteins OR Posttranslational modification, protein turnover, chaperones ; General function prediction only ;}	{GO:0005515; protein binding; molecular_function GO:0006364; rRNA processing; biological_process GO:0008168; methyltransferase activity; molecular_function}	{AK248348.1; Hordeum vulgare subsp. vulgare cDNA clone: FLbaf63a07, mRNA sequence}	{PF00240:Ubiquitin family PF04452:RNA methyltransferase PF14560:Ubiquitin-like domain}
i1_LQ_lily14_c4849/f1p0/1186	1186	52.83	89.37	68.2	282.2	191.22	216.13	270.78	267.36	375.79	7875	9074.32	14988.2	{AAC34856.1; senescence-associated protein 6 [Hemerocallis hybrid cultivar]}	{sp|Q9SXA6|ENDO1_ARATH; Endonuclease 1 OS=Arabidopsis thaliana OX=3702 GN=ENDO1 PE=1 SV=1}	{egu:105045414; - - - - -}	{NA}	{GO:0003676; nucleic acid binding; molecular_function GO:0004519; endonuclease activity; molecular_function GO:0006308; DNA catabolic process; biological_process}	{KU578020.1; Tradescantia hirsutiflora bifunctional nuclease 1 (BFN1) mRNA, complete cds}	{PF02265:S1/P1 Nuclease}
i1_LQ_lily14_c66443/f1p8/1251	1251	5.92	13	1	426.46	263.79	9	3763.76	200	2942.2	9865.12	9009.66	14353.2	{XP_010919848.1; PREDICTED: gibberellin 2-beta-dioxygenase-like [Elaeis guineensis]}	{sp|Q9SQ80|G2OX1_PEA; Gibberellin 2-beta-dioxygenase 1 OS=Pisum sativum OX=3888 GN=GA2OX1 PE=1 SV=1}	{egu:105043827; K04125 E1.14.11.13 gibberellin 2-oxidase 1.14.11.13 ko00904; Metabolism; Metabolism of terpenoids and polyketides; Diterpenoid biosynthesis}	{At1g78440; KOG0143 Iron/ascorbate family oxidoreductases QR Secondary metabolites biosynthesis, transport and catabolism ; General function prediction only ;}	{GO:0055114; oxidation-reduction process; biological_process GO:0016491; oxidoreductase activity; molecular_function}	{KT853094.1; Salvia miltiorrhiza gibberellin biosynthesis-related protein GA2ox10 (GA2ox10) mRNA, complete cds}	{PF03171:2OG-Fe(II) oxygenase superfamily}
i0_HQ_lily14_c18346/f5p0/516	516	46	156.98	38	500.99	391.98	245	2003.9	340	975.96	3173.69	3537.14	1863.88	{NA}	{NA}	{NA}	{NA}	{NA}	{NA}	{NA}
i0_LQ_lily14_c19442/f1p0/350	349	5	3	8	40	46	30	79	49	81	965	1757.99	440	{NA}	{NA}	{NA}	{NA}	{NA}	{XM_006372884.1; Populus trichocarpa UBIQUITIN 11 family protein (POPTR_0017s06450g) mRNA, complete cds}	{NA}
i1_HQ_lily14_c99508/f8p3/1640	1640	474.48	394.08	162.24	4604.61	1219.09	2470.66	6396.83	2375.92	2684.51	11228.9	10212.5	22406.9	{XP_010918615.1; PREDICTED: serine carboxypeptidase-like [Elaeis guineensis]}	{sp|P37891|CBP3_ORYSJ; Serine carboxypeptidase 3 OS=Oryza sativa subsp. japonica OX=39947 GN=CBP3 PE=2 SV=1}	{egu:105042940; K16298 SCPL-IV serine carboxypeptidase-like clade IV 3.4.16.- -}	{At3g10410; KOG1282 Serine carboxypeptidases (lysosomal cathepsin A) OE Posttranslational modification, protein turnover, chaperones ; Amino acid transport and metabolism ;}	{GO:0005802; trans-Golgi network; cellular_component GO:0004185; serine-type carboxypeptidase activity; molecular_function GO:0071253; connexin binding; molecular_function GO:0042998; positive regulation of Golgi to plasma membrane protein transport; biological_process GO:0006508; proteolysis; biological_process}	{XM_009397152.2; PREDICTED: Musa acuminata subsp. malaccensis serine carboxypeptidase-like (LOC103980690), mRNA}	{PF15281:Consortin C-terminus PF00450:Serine carboxypeptidase}
i1_HQ_lily14_c35745/f7p3/1275	1275	253.91	351.19	196.09	1440.78	922.14	607.95	2198.85	790.96	1506.57	10924.8	10084.5	10267.2	{XP_008792531.1; PREDICTED: NAC domain-containing protein 68-like isoform X2 [Phoenix dactylifera]}	{sp|Q52QH4|NAC68_ORYSJ; NAC domain-containing protein 68 OS=Oryza sativa subsp. japonica OX=39947 GN=NAC068 PE=2 SV=1}	{egu:105044900; - - - - -}	{NA}	{GO:0003677; DNA binding; molecular_function GO:0006355; regulation of transcription, DNA-dependent; biological_process}	{XM_009408573.2; PREDICTED: Musa acuminata subsp. malaccensis uncharacterized LOC103989655 (LOC103989655), mRNA}	{PF02365:No apical meristem (NAM) protein}
i0_HQ_lily14_c54056/f5p0/825	826	176.89	196.67	25.84	3376.34	843.64	1486.45	2604.41	1992.21	1705.91	3878.57	6464.21	7167.66	{XP_010248705.1; PREDICTED: uncharacterized protein LOC104591538 isoform X1 [Nelumbo nucifera]}	{NA}	{nnu:104591538; - - - - -}	{NA}	{NA}	{NA}	{NA}
i0_LQ_lily14_c58799/f1p0/749	749	356	335.17	393	1446.2	1451.38	1163.87	1612.21	1862.4	1618.19	4989.06	4986.96	4844.8	{XP_008786410.1; PREDICTED: two-on-two hemoglobin-3-like [Phoenix dactylifera]}	{sp|Q67XG0|GLB3_ARATH; Two-on-two hemoglobin-3 OS=Arabidopsis thaliana OX=3702 GN=GLB3 PE=1 SV=1}	{pda:103704763; - - - - -}	{NA}	{GO:0019825; oxygen binding; molecular_function}	{XM_010927029.2; PREDICTED: Elaeis guineensis two-on-two hemoglobin-3 (LOC105047902), mRNA}	{PF01152:Bacterial-like globin}
i0_LQ_lily14_c26807/f1p0/711	711	32.35	60.51	12.9	814.43	797.63	518.91	2759.21	939.71	1358.85	3391.69	4384.17	5784.32	{XP_010942772.1; PREDICTED: uncharacterized protein LOC105060676 [Elaeis guineensis]}	{NA}	{bdi:104583924; - - - - -}	{NA}	{NA}	{NA}	{NA}
i1_HQ_lily14_c98615/f13p4/1510	1510	856.27	835.71	845.8	3174.37	1537.86	1697.51	6017.26	2102.59	2799.22	10932.4	9993.97	14900.7	{XP_010933488.1; PREDICTED: acetylornithine deacetylase isoform X2 [Elaeis guineensis]}	{sp|Q9C5C4|ARGE_ARATH; Acetylornithine deacetylase OS=Arabidopsis thaliana OX=3702 GN=At4g17830 PE=2 SV=1}	{mus:103970028; K01438 argE acetylornithine deacetylase 3.5.1.16 ko01210; Metabolism; Global and overview maps; 2-Oxocarboxylic acid metabolism | ko01230; Metabolism; Global and overview maps; Biosynthesis of amino acids | ko00220; Metabolism; Amino acid metabolism; Arginine biosynthesis}	{At4g17830; KOG2276 Metalloexopeptidases E Amino acid transport and metabolism ;}	{GO:0008152; NA GO:0016787; hydrolase activity; molecular_function}	{XM_008788089.2; PREDICTED: Phoenix dactylifera acetylornithine deacetylase (LOC103704689), mRNA}	{PF01546:Peptidase family M20/M25/M40}
i1_HQ_lily14_c37396/f2p2/1218	1221	3	3	3	946	243	211	5381	654	2408	7093	9260	10334	{XP_008812153.1; PREDICTED: heavy metal-associated isoprenylated plant protein 3-like [Phoenix dactylifera]}	{sp|Q9SJL2|HIP5_ARATH; Heavy metal-associated isoprenylated plant protein 5 OS=Arabidopsis thaliana OX=3702 GN=HIPP05 PE=1 SV=2}	{egu:105042975; - - - - -}	{At5g60800; KOG1603 Copper chaperone P Inorganic ion transport and metabolism ;}	{GO:0030001; metal ion transport; biological_process GO:0046872; metal ion binding; molecular_function}	{NA}	{PF00403:Heavy-metal-associated domain}
i1_HQ_lily14_c3935/f3p4/1219	1219	499.93	507.15	434.94	2705.41	1334.46	1281.85	5018.09	1850.73	3008.17	7393.04	7739.31	10993.1	{XP_010933488.1; PREDICTED: acetylornithine deacetylase isoform X2 [Elaeis guineensis]}	{sp|Q9C5C4|ARGE_ARATH; Acetylornithine deacetylase OS=Arabidopsis thaliana OX=3702 GN=At4g17830 PE=2 SV=1}	{mus:103970028; K01438 argE acetylornithine deacetylase 3.5.1.16 ko01210; Metabolism; Global and overview maps; 2-Oxocarboxylic acid metabolism | ko01230; Metabolism; Global and overview maps; Biosynthesis of amino acids | ko00220; Metabolism; Amino acid metabolism; Arginine biosynthesis}	{At4g17830; KOG2276 Metalloexopeptidases E Amino acid transport and metabolism ;}	{GO:0016787; hydrolase activity; molecular_function GO:0008152; NA}	{XM_008788089.2; PREDICTED: Phoenix dactylifera acetylornithine deacetylase (LOC103704689), mRNA}	{PF01546:Peptidase family M20/M25/M40}
i0_HQ_lily14_c22703/f2p3/671	672	19	98	30	648	256	432	977	314	439	3130	3969	3990	{XP_008806268.1; PREDICTED: uncharacterized protein LOC103719004 [Phoenix dactylifera]}	{NA}	{egu:105041168; - - - - -}	{NA}	{NA}	{XM_010918023.2; PREDICTED: Elaeis guineensis uncharacterized LOC105041169 (LOC105041169), mRNA}	{NA}
i0_HQ_lily14_c2466/f7p0/987	987	4	13.2	0	1084.76	640.27	652.73	1351.54	781.03	475.85	5273.66	4344.31	9610.73	{XP_009386177.1; PREDICTED: protein STAY-GREEN, chloroplastic-like isoform X1 [Musa acuminata subsp. malaccensis]}	{sp|A2Z3E5|SGR_ORYSI; Protein STAY-GREEN, chloroplastic OS=Oryza sativa subsp. indica OX=39946 GN=SGR PE=3 SV=1}	{mus:103973357; - - - - -}	{NA}	{NA}	{HQ676611.1; Festuca arundinacea senescence-inducible chloroplast non-yellowing protein 1 mRNA, complete cds; nuclear gene for chloroplast product}	{NA}
i0_LQ_lily14_c33165/f1p0/334	334	4.13	3.14	1.12	75.35	52.79	21.3	130.56	100.07	66	216.06	992.28	790.82	{NA}	{NA}	{NA}	{NA}	{NA}	{NA}	{NA}
i0_HQ_lily14_c2076/f2p1/610	610	17.12	23.93	14	404.3	946.24	138.93	175.16	677.97	446.78	3729.86	1665.42	3622.55	{XP_010533275.1; PREDICTED: ubiquinol oxidase 1a, mitochondrial-like, partial [Tarenaya hassleriana]}	{sp|Q39219|AOX1A_ARATH; Ubiquinol oxidase 1a, mitochondrial OS=Arabidopsis thaliana OX=3702 GN=AOX1A PE=1 SV=2}	{thj:104809077; K17893 AOX1, AOX2 ubiquinol oxidase 1.10.3.11 -}	{NA}	{GO:0006744; ubiquinone biosynthetic process; biological_process GO:0005524; ATP binding; molecular_function GO:0016021; integral to membrane; cellular_component GO:0009916; alternative oxidase activity; molecular_function GO:0004222; metalloendopeptidase activity; molecular_function GO:0008270; zinc ion binding; molecular_function GO:0055114; oxidation-reduction process; biological_process}	{XM_018631630.1; PREDICTED: Raphanus sativus ubiquinol oxidase 1a, mitochondrial-like (LOC108857628), mRNA}	{PF06480:FtsH Extracellular PF01786:Alternative oxidase PF03232:Ubiquinone biosynthesis protein COQ7}
i0_LQ_lily14_c62013/f1p0/645	647	0	0	0	36.47	8.94	16.56	388.29	34.45	42.89	3000.76	4117.5	2484.99	{NA}	{NA}	{NA}	{NA}	{GO:0006950; response to stress; biological_process}	{NA}	{PF03242:Late embryogenesis abundant protein}
i1_HQ_lily14_c35061/f2p3/1799	1799	22.76	30.93	29.72	269.94	302.14	144.82	356.95	195.06	181.52	13080.5	13919.1	9667.47	{APU50916.1; cytochrome P450 71A1 [Fritillaria cirrhosa]}	{sp|P24465|C71A1_PERAE; Cytochrome P450 71A1 OS=Persea americana OX=3435 GN=CYP71A1 PE=1 SV=2}	{egu:105037358; K20617 CYP71A cytochrome P450 family 71 subfamily A - -}	{At5g24960; KOG0156 Cytochrome P450 CYP2 subfamily Q Secondary metabolites biosynthesis, transport and catabolism ;}	{GO:0016705; oxidoreductase activity, acting on paired donors, with incorporation or reduction of molecular oxygen; molecular_function GO:0005506; iron ion binding; molecular_function GO:0020037; heme binding; molecular_function GO:0055114; oxidation-reduction process; biological_process}	{XM_010689262.2; PREDICTED: Beta vulgaris subsp. vulgaris cytochrome P450 76C4-like (LOC104901668), mRNA}	{PF00067:Cytochrome P450}
i1_HQ_lily14_c5247/f2p0/1519	1519	40	101.01	27	1054.69	1189.8	198.01	2520.17	759.92	2103.67	13386.2	8143.43	8530.34	{XP_010910495.1; PREDICTED: putative UDP-rhamnose:rhamnosyltransferase 1 [Elaeis guineensis]}	{sp|Q66PF2|URT1_FRAAN; Putative UDP-rhamnose:rhamnosyltransferase 1 OS=Fragaria ananassa OX=3747 GN=GT4 PE=2 SV=1}	{egu:105054575; - - - - -}	{At5g49690; KOG1192 UDP-glucuronosyl and UDP-glucosyl transferase GC Carbohydrate transport and metabolism ; Energy production and conversion ;}	{GO:0008152; NA GO:0016758; transferase activity, transferring hexosyl groups; molecular_function}	{XM_016025308.1; PREDICTED: Ziziphus jujuba 7-deoxyloganetin glucosyltransferase-like (LOC107416779), mRNA}	{PF00201:UDP-glucoronosyl and UDP-glucosyl transferase}
i1_LQ_lily14_c62279/f1p4/2186	2186	1358.83	1287.42	1591.98	5155.63	4504.41	5845.28	7777.92	4590.14	5186.08	17468.4	7172.87	22281.8	{EMS65864.1; Polyubiquitin [Triticum urartu]}	{sp|P69309|UBIQP_AVEFA; Polyubiquitin OS=Avena fatua OX=4499 PE=2 SV=2}	{dosa:Os02t0161900-01; K08770 UBC ubiquitin C - ko03320; Organismal Systems; Endocrine system; PPAR signaling pathway}	{At4g05320; KOG0001 Ubiquitin and ubiquitin-like proteins OR Posttranslational modification, protein turnover, chaperones ; General function prediction only ;}	{GO:0006364; rRNA processing; biological_process GO:0008168; methyltransferase activity; molecular_function GO:0005515; protein binding; molecular_function}	{AK372915.1; Hordeum vulgare subsp. vulgare mRNA for predicted protein, complete cds, clone: NIASHv3015M24}	{PF04452:RNA methyltransferase PF14560:Ubiquitin-like domain PF00240:Ubiquitin family}
i0_HQ_lily14_c36127/f3p0/505	507	22.33	29.15	11	263.52	159.74	22.57	394.12	282.86	271.1	2342.61	2608.94	1005.82	{XP_008795807.1; PREDICTED: transcription factor SOX-9-like [Phoenix dactylifera]}	{NA}	{egu:105045615; - - - - -}	{NA}	{NA}	{NA}	{NA}
i0_HQ_lily14_c6502/f2p0/978	978	297.16	449.42	339	1505.93	1760.06	994.92	1876.95	1521.73	2103.66	5672.4	5911.98	5489.84	{XP_008799837.1; PREDICTED: protein LURP-one-related 15-like [Phoenix dactylifera]}	{sp|Q9LZX1|LOR15_ARATH; Protein LURP-one-related 15 OS=Arabidopsis thaliana OX=3702 GN=At5g01750 PE=1 SV=1}	{egu:105045928; - - - - -}	{NA}	{NA}	{NA}	{NA}
i1_HQ_lily14_c37235/f2p2/1847	1847	985.65	542.37	320.39	5104.72	1376.21	2675.14	7163.66	2743.14	3166.4	8036.08	8078.97	21783.7	{XP_010918615.1; PREDICTED: serine carboxypeptidase-like [Elaeis guineensis]}	{sp|P37891|CBP3_ORYSJ; Serine carboxypeptidase 3 OS=Oryza sativa subsp. japonica OX=39947 GN=CBP3 PE=2 SV=1}	{egu:105042940; K16298 SCPL-IV serine carboxypeptidase-like clade IV 3.4.16.- -}	{At3g10410; KOG1282 Serine carboxypeptidases (lysosomal cathepsin A) OE Posttranslational modification, protein turnover, chaperones ; Amino acid transport and metabolism ;}	{GO:0006508; proteolysis; biological_process GO:0042998; positive regulation of Golgi to plasma membrane protein transport; biological_process GO:0071253; connexin binding; molecular_function GO:0004185; serine-type carboxypeptidase activity; molecular_function GO:0005802; trans-Golgi network; cellular_component}	{XM_010920313.2; PREDICTED: Elaeis guineensis serine carboxypeptidase-like (LOC105042940), mRNA}	{PF15281:Consortin C-terminus PF00450:Serine carboxypeptidase}
i1_LQ_lily14_c16902/f1p1/1039	1040	120.3	115.57	148.45	346.88	390.45	314.77	888.89	360.4	634.74	5107.26	6339.78	6345.8	{XP_010941596.1; PREDICTED: syntaxin-121-like [Elaeis guineensis]}	{sp|Q9ZSD4|SY121_ARATH; Syntaxin-121 OS=Arabidopsis thaliana OX=3702 GN=SYP121 PE=1 SV=1}	{egu:105059832; K08486 STX1B_2_3 syntaxin 1B/2/3 - ko04130; Genetic Information Processing; Folding, sorting and degradation; SNARE interactions in vesicular transport | ko04721; Organismal Systems; Nervous system; Synaptic vesicle cycle}	{At3g11820; KOG0810 SNARE protein Syntaxin 1 and related proteins U Intracellular trafficking, secretion, and vesicular transport ;}	{GO:0003700; sequence-specific DNA binding transcription factor activity; molecular_function GO:0006355; regulation of transcription, DNA-dependent; biological_process GO:0006810; transport; biological_process GO:0005515; protein binding; molecular_function GO:0016021; integral to membrane; cellular_component GO:0016020; membrane; cellular_component}	{NA}	{PF01166:TSC-22/dip/bun family PF05478:Prominin PF05739:SNARE domain PF01105:emp24/gp25L/p24 family/GOLD PF00804:Syntaxin}
i1_LQ_lily14_c95653/f1p4/1051	1044	2.08	3	4	301.24	150.28	11	1802.47	145.55	1447.7	5732.69	5231.2	6928.4	{XP_010919848.1; PREDICTED: gibberellin 2-beta-dioxygenase-like [Elaeis guineensis]}	{sp|Q8S0S6|G2OX3_ORYSJ; Gibberellin 2-beta-dioxygenase 3 OS=Oryza sativa subsp. japonica OX=39947 GN=GA2OX3 PE=1 SV=1}	{egu:105043827; K04125 E1.14.11.13 gibberellin 2-oxidase 1.14.11.13 ko00904; Metabolism; Metabolism of terpenoids and polyketides; Diterpenoid biosynthesis}	{At1g78440; KOG0143 Iron/ascorbate family oxidoreductases QR Secondary metabolites biosynthesis, transport and catabolism ; General function prediction only ;}	{GO:0055114; oxidation-reduction process; biological_process GO:0016491; oxidoreductase activity; molecular_function}	{KT853094.1; Salvia miltiorrhiza gibberellin biosynthesis-related protein GA2ox10 (GA2ox10) mRNA, complete cds}	{PF03171:2OG-Fe(II) oxygenase superfamily}
i1_LQ_lily14_c44623/f1p0/1941	1941	9	410	7	3006	1775	661	4717	2053	1658	11291	13404	13172	{XP_008788761.1; PREDICTED: reticuline oxidase-like [Phoenix dactylifera]}	{sp|P30986|RETO_ESCCA; Reticuline oxidase OS=Eschscholzia californica OX=3467 GN=BBE1 PE=1 SV=1}	{pda:103706443; - - - - -}	{NA}	{GO:0055114; oxidation-reduction process; biological_process GO:0016491; oxidoreductase activity; molecular_function GO:0050660; flavin adenine dinucleotide binding; molecular_function}	{XM_019299793.1; PREDICTED: Ipomoea nil reticuline oxidase-like (LOC109152206), transcript variant X2, mRNA}	{PF01565:FAD binding domain PF08031:Berberine and berberine like }
i1_LQ_lily14_c40871/f1p1/1691	1691	3.26	0	17.45	25.97	93.59	8	126.43	30.61	152.35	15110.8	9577.08	7400	{XP_019702652.1; PREDICTED: cytokinin dehydrogenase 3-like [Elaeis guineensis]}	{sp|A2XVN3|CKX8_ORYSI; Cytokinin dehydrogenase 8 OS=Oryza sativa subsp. indica OX=39946 GN=CKX8 PE=3 SV=1}	{atr:18437669; K00279 CKX cytokinin dehydrogenase 1.5.99.12 ko00908; Metabolism; Metabolism of terpenoids and polyketides; Zeatin biosynthesis}	{At2g41510; KOG1231 Proteins containing the FAD binding domain C Energy production and conversion ;}	{GO:0003824; NA GO:0055114; oxidation-reduction process; biological_process GO:0016491; oxidoreductase activity; molecular_function GO:0050660; flavin adenine dinucleotide binding; molecular_function GO:0009690; cytokinin metabolic process; biological_process GO:0019139; cytokinin dehydrogenase activity; molecular_function}	{NA}	{PF02913:FAD linked oxidases, C-terminal domain PF09265:Cytokinin dehydrogenase 1, FAD and cytokinin binding PF01565:FAD binding domain }
i1_LQ_lily14_c10834/f1p5/1206	1205	434.67	441.04	479.89	1070.95	885.22	678.06	1421.68	1032.6	1117.75	7150.07	5466.1	8515.52	{XP_008807457.1; PREDICTED: uncharacterized protein LOC103719821 isoform X2 [Phoenix dactylifera]}	{NA}	{nnu:104591485; - - - - -}	{NA}	{GO:0005515; protein binding; molecular_function}	{NA}	{PF13174:Tetratricopeptide repeat PF00515:Tetratricopeptide repeat PF13181:Tetratricopeptide repeat}
i1_HQ_lily14_c1795/f2p1/1536	1536	155.4	201.05	324.45	126	88	120.69	23.33	33.71	1.87	13297.9	8471.22	5181.42	{ONK80725.1; uncharacterized protein A4U43_C01F21040 [Asparagus officinalis]}	{sp|Q9SCP6|U73D1_ARATH; UDP-glycosyltransferase 73D1 OS=Arabidopsis thaliana OX=3702 GN=UGT73D1 PE=3 SV=1}	{pda:103708808; K13496 UGT73C UDP-glucosyl transferase 73C 2.4.1.- -}	{At3g53150; KOG1192 UDP-glucuronosyl and UDP-glucosyl transferase GC Carbohydrate transport and metabolism ; Energy production and conversion ;}	{GO:0016758; transferase activity, transferring hexosyl groups; molecular_function GO:0008152; NA}	{XM_003560875.3; PREDICTED: Brachypodium distachyon UDP-glycosyltransferase 73C6-like (LOC100824556), mRNA}	{PF00201:UDP-glucoronosyl and UDP-glucosyl transferase}
i1_LQ_lily14_c87557/f1p6/1097	1096	233.69	233.19	328.44	1713.65	1580.2	813.69	2112.5	1672.91	2377.73	6621.45	4624	6540.87	{XP_020091802.1; polyubiquitin-like [Ananas comosus]}	{sp|P69322|UBIQP_PEA; Polyubiquitin OS=Pisum sativum OX=3888 GN=PU1 PE=2 SV=2}	{bdi:104581271; K08770 UBC ubiquitin C - ko03320; Organismal Systems; Endocrine system; PPAR signaling pathway}	{At5g20620; KOG0001 Ubiquitin and ubiquitin-like proteins OR Posttranslational modification, protein turnover, chaperones ; General function prediction only ;}	{GO:0005515; protein binding; molecular_function GO:0006364; rRNA processing; biological_process GO:0008168; methyltransferase activity; molecular_function}	{FP101669.1; Phyllostachys edulis cDNA clone: bphylf049k17, full insert sequence}	{PF14560:Ubiquitin-like domain PF04452:RNA methyltransferase PF00240:Ubiquitin family}
i0_LQ_lily14_c44564/f1p0/650	644	52.96	137.65	115.9	606.22	685.8	249.04	1146.27	701.95	574.99	2169.92	3359.02	2459.52	{NA}	{NA}	{NA}	{NA}	{NA}	{NA}	{NA}
i1_HQ_lily14_c13943/f12p4/1933	1933	222.79	414.42	283.86	3939.37	997.81	2617.08	6235.47	2368.94	3853.23	10957.8	9523.24	14367.6	{XP_008783395.1; PREDICTED: protein NRT1/ PTR FAMILY 5.10-like [Phoenix dactylifera]}	{sp|Q0WP01|PTR9_ARATH; Protein NRT1/ PTR FAMILY 5.10 OS=Arabidopsis thaliana OX=3702 GN=NPF5.10 PE=2 SV=1}	{pda:103702658; K14638 SLC15A3_4, PHT solute carrier family 15 (peptide/histidine transporter), member 3/4 - -}	{At1g22540; KOG1237 H+/oligopeptide symporter E Amino acid transport and metabolism ;}	{GO:0006810; transport; biological_process GO:0016021; integral to membrane; cellular_component GO:0005215; NA GO:0016020; membrane; cellular_component GO:0055085; transmembrane transport; biological_process}	{XM_010913593.2; PREDICTED: Elaeis guineensis protein NRT1/ PTR FAMILY 5.10 (LOC105037951), mRNA}	{PF00854:POT family PF07690:Major Facilitator Superfamily}
i0_LQ_lily14_c6156/f1p0/974	975	99.09	192.81	114.63	710.57	631.7	338.96	819.94	418.37	750.86	4276.51	5872.6	4439.25	{XP_008792531.1; PREDICTED: NAC domain-containing protein 68-like isoform X2 [Phoenix dactylifera]}	{sp|Q52QH4|NAC68_ORYSJ; NAC domain-containing protein 68 OS=Oryza sativa subsp. japonica OX=39947 GN=NAC068 PE=2 SV=1}	{pda:103702199; - - - - -}	{NA}	{GO:0004016; adenylate cyclase activity; molecular_function GO:0006355; regulation of transcription, DNA-dependent; biological_process GO:0003677; DNA binding; molecular_function GO:0000287; magnesium ion binding; molecular_function GO:0006171; cAMP biosynthetic process; biological_process}	{XM_009408573.2; PREDICTED: Musa acuminata subsp. malaccensis uncharacterized LOC103989655 (LOC103989655), mRNA}	{PF08509:Adenylate cyclase G-alpha binding domain PF02365:No apical meristem (NAM) protein}
i1_HQ_lily14_c4936/f6p4/1141	1140	18	349.82	16	509.29	703.09	469.56	1274.24	597.61	487.45	4118.2	8800.72	4585.93	{XP_010941404.1; PREDICTED: chitinase 1 [Elaeis guineensis]}	{sp|Q42993|CHi1_ORYSJ; Chitinase 1 OS=Oryza sativa subsp. japonica OX=39947 GN=Cht1 PE=2 SV=1}	{pda:103723078; K20547 CHIB basic endochitinase B 3.2.1.14 ko00520; Metabolism; Carbohydrate metabolism; Amino sugar and nucleotide sugar metabolism | ko04016; Environmental Information Processing; Signal transduction; MAPK signaling pathway - plant}	{At3g12500; KOG4742 Predicted chitinase R General function prediction only ;}	{GO:0016998; cell wall macromolecule catabolic process; biological_process GO:0008061; chitin binding; molecular_function GO:0006032; chitin catabolic process; biological_process GO:0004568; chitinase activity; molecular_function}	{KM065530.1; Lilium longiflorum cultivar Prince Ice chitinase 2 mRNA, partial cds}	{PF00182:Chitinase class I PF00187:Chitin recognition protein}
i1_LQ_lily14_c9704/f1p10/1349	1347	451.91	852.31	349.86	1212.6	2464.24	1069.66	2714.95	1583.56	2986.29	4771.26	9496.15	7472.67	{NA}	{NA}	{NA}	{NA}	{GO:0032922; circadian regulation of gene expression; biological_process GO:0055114; oxidation-reduction process; biological_process GO:0000976; transcription regulatory region sequence-specific DNA binding; molecular_function GO:0016627; oxidoreductase activity, acting on the CH-CH group of donors; molecular_function}	{NA}	{PF00441:Acyl-CoA dehydrogenase, C-terminal domain PF15673:Domain of unknown function (DUF4664)}
i1_HQ_lily14_c72971/f2p0/1318	1318	256	250	237	581	697	436	984.89	543	468	6881	7958.59	6266.52	{XP_010919857.1; PREDICTED: S-norcoclaurine synthase 1 [Elaeis guineensis]}	{sp|A2A1A0|NCS1_COPJA; S-norcoclaurine synthase 1 OS=Coptis japonica OX=3442 GN=NCS1 PE=1 SV=1}	{egu:105043838; - - - - -}	{At4g25310; KOG0143 Iron/ascorbate family oxidoreductases QR Secondary metabolites biosynthesis, transport and catabolism ; General function prediction only ;}	{GO:0016491; oxidoreductase activity; molecular_function GO:0055114; oxidation-reduction process; biological_process}	{NA}	{PF03171:2OG-Fe(II) oxygenase superfamily}
i0_LQ_lily14_c28588/f1p5/968	968	133.96	101.68	94.79	929.12	571.2	503.24	1418.67	738.92	541.24	4476.38	5584.84	4003.69	{XP_008806206.1; PREDICTED: UPF0496 protein 1-like [Phoenix dactylifera]}	{sp|A2XDK8|U496A_ORYSI; UPF0496 protein 1 OS=Oryza sativa subsp. indica OX=39946 GN=OsI_010151 PE=2 SV=1}	{dosa:Os03t0199100-01; - - - - -}	{NA}	{GO:0007165; signal transduction; biological_process GO:0016301; kinase activity; molecular_function}	{XM_009407747.2; PREDICTED: Musa acuminata subsp. malaccensis UPF0496 protein 1-like (LOC103989018), transcript variant X2, mRNA}	{PF05384:Sensor protein DegS}
i1_HQ_lily14_c101975/f4p6/1575	1576	15.95	42	20.92	411.6	49.13	101.95	1782.65	154.32	1294.67	9083.73	6006.56	11082.5	{XP_010910133.1; PREDICTED: putative cis-zeatin O-glucosyltransferase [Elaeis guineensis]}	{sp|Q9ZSK5|ZOG_PHALU; Zeatin O-glucosyltransferase OS=Phaseolus lunatus OX=3884 GN=ZOG1 PE=2 SV=1}	{egu:105043135; K13495 CISZOG cis-zeatin O-glucosyltransferase 2.4.1.215 ko00908; Metabolism; Metabolism of terpenoids and polyketides; Zeatin biosynthesis}	{At4g01070; KOG1192 UDP-glucuronosyl and UDP-glucosyl transferase GC Carbohydrate transport and metabolism ; Energy production and conversion ;}	{GO:0008152; NA GO:0016758; transferase activity, transferring hexosyl groups; molecular_function}	{XM_006854244.2; PREDICTED: Amborella trichopoda zeatin O-glucosyltransferase (LOC18444066), mRNA}	{PF04101:Glycosyltransferase family 28 C-terminal domain PF00201:UDP-glucoronosyl and UDP-glucosyl transferase}
i0_HQ_lily14_c1972/f5p2/654	654	157.25	166.95	160.79	670.33	488.41	513.97	1429.62	564.28	829.4	2908.71	1459.52	3400.31	{XP_004487629.1; PREDICTED: eukaryotic translation initiation factor 1A [Cicer arietinum]}	{sp|P56331|IF1A_ONOVI; Eukaryotic translation initiation factor 1A OS=Onobrychis viciifolia OX=3882 PE=2 SV=2}	{lang:109359978; K03236 EIF1A translation initiation factor 1A - ko03013; Genetic Information Processing; Translation; RNA transport; lang:109359978; - - - - -}	{At2g04520; KOG3403 Translation initiation factor 1A (eIF-1A) J Translation, ribosomal structure and biogenesis ;}	{GO:0003743; translation initiation factor activity; molecular_function GO:0003723; RNA binding; molecular_function GO:0006413; translational initiation; biological_process}	{XM_003528771.3; PREDICTED: Glycine max eukaryotic translation initiation factor 1A-like (LOC100777129), mRNA}	{PF01176:Translation initiation factor 1A / IF-1}
i1_HQ_lily14_c8872/f3p1/1682	1683	957.89	649.62	797.61	3204.07	1607.8	1392.42	3339.43	2128.72	2482.38	9354.14	11068.2	6562.07	{XP_008804844.1; PREDICTED: glucan endo-1,3-beta-glucosidase 14 [Phoenix dactylifera]}	{sp|Q9ZQG9|E1314_ARATH; Glucan endo-1,3-beta-glucosidase 14 OS=Arabidopsis thaliana OX=3702 GN=At2g27500 PE=2 SV=2}	{pda:103705739; - - - - -}	{NA}	{GO:0005975; carbohydrate metabolic process; biological_process GO:0004553; hydrolase activity, hydrolyzing O-glycosyl compounds; molecular_function}	{NA}	{PF00332:Glycosyl hydrolases family 17}
i2_HQ_lily14_c53713/f11p0/2413	2414	598.66	651.07	536.31	3786.67	2389.03	2021.05	8361.84	2815.72	4574.72	12731.7	10558.1	17085	{XP_008803753.1; PREDICTED: acyl-coenzyme A oxidase 2, peroxisomal [Phoenix dactylifera]}	{sp|O65201|ACOX2_ARATH; Acyl-coenzyme A oxidase 2, peroxisomal OS=Arabidopsis thaliana OX=3702 GN=ACX2 PE=1 SV=2}	{egu:105041633; K00232 E1.3.3.6, ACOX1, ACOX3 acyl-CoA oxidase 1.3.3.6 ko01212; Metabolism; Global and overview maps; Fatty acid metabolism | ko00071; Metabolism; Lipid metabolism; Fatty acid degradation | ko00592; Metabolism; Lipid metabolism; alpha-Linolenic acid metabolism | ko01040; Metabolism; Lipid metabolism; Biosynthesis of unsaturated fatty acids | ko04024; Environmental Information Proc…	{At5g65110; KOG0135 Pristanoyl-CoA/acyl-CoA oxidase IQ Lipid transport and metabolism ; Secondary metabolites biosynthesis, transport and catabolism ;}	{GO:0006635; fatty acid beta-oxidation; biological_process GO:0005777; peroxisome; cellular_component GO:0050660; flavin adenine dinucleotide binding; molecular_function GO:0055114; oxidation-reduction process; biological_process GO:0016627; oxidoreductase activity, acting on the CH-CH group of donors; molecular_function GO:0003995; acyl-CoA dehydrogenase activity; molecular_function GO:0003997; …	{XM_011099292.1; PREDICTED: Sesamum indicum acyl-coenzyme A oxidase 2, peroxisomal (LOC105176477), mRNA}	{PF01756:Acyl-CoA oxidase PF02771:Acyl-CoA dehydrogenase, N-terminal domain PF02770:Acyl-CoA dehydrogenase, middle domain PF00441:Acyl-CoA dehydrogenase, C-terminal domain}
i1_HQ_lily14_c15889/f2p3/1227	1227	33.46	40.16	28.32	1166.27	366.55	419.79	1929.74	690	651.18	4343.72	5471.02	7549.4	{ONK61509.1; uncharacterized protein A4U43_C08F30670 [Asparagus officinalis]}	{sp|Q9FYE1|MCA9_ARATH; Metacaspase-9 OS=Arabidopsis thaliana OX=3702 GN=AMC9 PE=1 SV=1}	{egu:105045505; - - - - -}	{At5g04200; KOG1546 Metacaspase involved in regulation of apoptosis DO Cell cycle control, cell division, chromosome partitioning ; Posttranslational modification, protein turnover, chaperones ;}	{NA}	{XM_004144253.2; PREDICTED: Cucumis sativus metacaspase-9 (LOC101211913), mRNA}	{NA}
i2_HQ_lily14_c55133/f2p0/2196	2195	1050.69	2122.47	923.53	3286.01	5099.24	1258.21	4426.28	3257.96	3165.11	9534.21	7924.48	17302.1	{XP_010923275.2; PREDICTED: uncharacterized protein ycf45 [Elaeis guineensis]}	{sp|P51281|YCF45_PORPU; Uncharacterized protein ycf45 OS=Porphyra purpurea OX=2787 GN=ycf45 PE=3 SV=1}	{egu:105046397; - - - - -}	{NA}	{GO:0098519; NA GO:0005524; ATP binding; molecular_function GO:0002949; NA GO:0003924; GTPase activity; molecular_function GO:0003724; RNA helicase activity; molecular_function GO:0003723; RNA binding; molecular_function GO:0006281; DNA repair; biological_process GO:0043531; ADP binding; molecular_function GO:0016887; ATPase activity; molecular_function GO:0005525; GTP binding; molecular_function…	{XM_010924973.2; PREDICTED: Elaeis guineensis uncharacterized protein ycf45 (LOC105046397), mRNA}	{PF00005:ABC transporter PF02367:Threonylcarbamoyl adenosine biosynthesis protein TsaE PF03266:NTPase PF00910:RNA helicase PF01695:IstB-like ATP binding protein PF07724:AAA domain (Cdc48 subfamily) PF07728:AAA domain (dynein-related subfamily) PF00004:ATPase family associated with various cellular activities (AAA) PF00448:SRP54-type protein, GTPase domain PF08477:Ras of Complex, Roc, domain of DA…
i1_HQ_lily14_c46766/f2p1/1616	1615	262.01	252.73	286.13	2260.64	1261.6	960.98	3336.38	1774.58	1352.82	8105.71	8558.57	6842.9	{XP_010939026.1; PREDICTED: UPF0496 protein 1-like [Elaeis guineensis]}	{sp|A2XDK8|U496A_ORYSI; UPF0496 protein 1 OS=Oryza sativa subsp. indica OX=39946 GN=OsI_010151 PE=2 SV=1}	{nnu:104595769; - - - - -}	{NA}	{GO:0016301; kinase activity; molecular_function GO:0007165; signal transduction; biological_process}	{XM_008807984.2; PREDICTED: Phoenix dactylifera UPF0496 protein 1-like (LOC103718960), mRNA}	{PF05384:Sensor protein DegS}
i1_LQ_lily14_c30302/f1p1/1584	1585	0	0	0	7.03	0	0	71.67	0	139.65	11100.2	6663.17	4223.49	{XP_009383146.2; PREDICTED: crocetin glucosyltransferase 2-like [Musa acuminata subsp. malaccensis]}	{sp|Q6X1C0|GLT2_CROSA; Crocetin glucosyltransferase 2 OS=Crocus sativus OX=82528 GN=GLT2 PE=1 SV=1}	{mus:103970961; K13691 SGT1 pathogen-inducible salicylic acid glucosyltransferase 2.4.1.- -}	{At2g43840; KOG1192 UDP-glucuronosyl and UDP-glucosyl transferase GC Carbohydrate transport and metabolism ; Energy production and conversion ;}	{GO:0008152; NA GO:0016758; transferase activity, transferring hexosyl groups; molecular_function}	{XM_015795867.1; PREDICTED: Oryza sativa Japonica Group UDP-glycosyltransferase 74F2 (LOC4347591), mRNA}	{PF04101:Glycosyltransferase family 28 C-terminal domain PF00201:UDP-glucoronosyl and UDP-glucosyl transferase}
i1_LQ_lily14_c99849/f1p5/1439	1441	421.62	177.94	716.26	1586.72	2119.53	992.39	906.53	1999.95	2575.56	5547.61	9434.98	4293.53	{XP_008786677.1; PREDICTED: protein PIN-LIKES 7 isoform X2 [Phoenix dactylifera]}	{sp|Q9FKY4|PILS7_ARATH; Protein PIN-LIKES 7 OS=Arabidopsis thaliana OX=3702 GN=PILS7 PE=2 SV=1}	{egu:105042744; K07088 K07088 uncharacterized protein - -}	{At5g65980; KOG2722 Predicted membrane protein S Function unknown ;}	{GO:0016021; integral to membrane; cellular_component GO:0055085; transmembrane transport; biological_process}	{NA}	{PF03547:Membrane transport protein}
i1_HQ_lily14_c43608/f2p0/1518	1515	3	30	3	251	125.19	13	613.67	245	779	7614.34	8492.47	3886.67	{ONK71335.1; uncharacterized protein A4U43_C04F7420 [Asparagus officinalis]}	{sp|Q9LTA3|U91C1_ARATH; UDP-glycosyltransferase 91C1 OS=Arabidopsis thaliana OX=3702 GN=UGT91C1 PE=2 SV=1}	{obr:102704375; - - - - -}	{At5g49690; KOG1192 UDP-glucuronosyl and UDP-glucosyl transferase GC Carbohydrate transport and metabolism ; Energy production and conversion ;}	{GO:0005975; carbohydrate metabolic process; biological_process GO:0008152; NA GO:0030259; lipid glycosylation; biological_process GO:0016758; transferase activity, transferring hexosyl groups; molecular_function}	{NA}	{PF03033:Glycosyltransferase family 28 N-terminal domain PF00201:UDP-glucoronosyl and UDP-glucosyl transferase PF04101:Glycosyltransferase family 28 C-terminal domain}
i0_HQ_lily14_c20015/f3p1/935	935	141	115	137	815	998	787	529	810	555	3796	3593	3381	{XP_009359965.1; PREDICTED: probable WRKY transcription factor 11 [Pyrus x bretschneideri]}	{sp|Q9SV15|WRK11_ARATH; Probable WRKY transcription factor 11 OS=Arabidopsis thaliana OX=3702 GN=WRKY11 PE=2 SV=2}	{vra:106760973; - - - - -}	{NA}	{GO:0003700; sequence-specific DNA binding transcription factor activity; molecular_function GO:0006355; regulation of transcription, DNA-dependent; biological_process GO:0043565; sequence-specific DNA binding; molecular_function}	{XM_010915411.2; PREDICTED: Elaeis guineensis WRKY transcription factor WRKY51 (LOC105039302), mRNA}	{PF03106:WRKY DNA -binding domain}
i2_LQ_lily14_c9521/f1p1/2290	2290	440.36	422.25	497.5	1450.29	748.99	1026.32	2888.56	1384.54	1225.17	11011.4	9219.48	12050.5	{XP_010938304.1; PREDICTED: acetate/butyrate--CoA ligase AAE7, peroxisomal [Elaeis guineensis]}	{sp|Q8VZF1|AEE7_ARATH; Acetate/butyrate--CoA ligase AAE7, peroxisomal OS=Arabidopsis thaliana OX=3702 GN=AAE7 PE=1 SV=1}	{pda:103704643; - - - - -}	{At3g16910; KOG1176 Acyl-CoA synthetase I Lipid transport and metabolism ;}	{GO:0003824; NA GO:0008152; NA}	{XM_008782856.1; PREDICTED: Phoenix dactylifera acetate/butyrate--CoA ligase AAE7, peroxisomal-like (LOC103700954), mRNA}	{PF00501:AMP-binding enzyme}
i1_HQ_lily14_c1275/f2p0/1530	1531	33	28	37	546	426	146	3727	303	1892	8509	5413	6230	{XP_008785694.1; PREDICTED: probable inactive poly [ADP-ribose] polymerase SRO3 isoform X1 [Phoenix dactylifera]}	{sp|Q9ZUD9|SRO2_ARATH; Probable inactive poly [ADP-ribose] polymerase SRO2 OS=Arabidopsis thaliana OX=3702 GN=SRO2 PE=1 SV=1}	{pda:103704257; - - - - -}	{NA}	{GO:0003950; NAD+ ADP-ribosyltransferase activity; molecular_function}	{NA}	{PF00644:Poly(ADP-ribose) polymerase catalytic domain}
i1_LQ_lily14_c10982/f1p3/1189	1190	61.98	97.52	52.13	612.3	339.1	251.27	1470.38	452.19	570.14	4380.12	3436.93	6739.35	{XP_020104188.1; uncharacterized protein LOC109721156 [Ananas comosus]}	{NA}	{egu:105041945; - - - - -}	{NA}	{NA}	{KF573537.1; Lilium hybrid cultivar Sorbonne LS-ZJU13 microsatellite sequence}	{NA}
i1_HQ_lily14_c1524/f5p6/1498	1490	359.96	504.17	534.55	1735.53	2315.84	1584.77	2463.31	1650.64	2517.44	5098.44	6375.8	7464.54	{KQL28625.1; hypothetical protein SETIT_017023mg [Setaria italica]}	{sp|P0CH32|UBQ4_ARATH; Polyubiquitin 4 OS=Arabidopsis thaliana OX=3702 GN=UBQ4 PE=3 SV=1}	{dosa:Os02t0161900-01; K08770 UBC ubiquitin C - ko03320; Organismal Systems; Endocrine system; PPAR signaling pathway}	{At5g20620; KOG0001 Ubiquitin and ubiquitin-like proteins OR Posttranslational modification, protein turnover, chaperones ; General function prediction only ;}	{GO:0005515; protein binding; molecular_function}	{AK372915.1; Hordeum vulgare subsp. vulgare mRNA for predicted protein, complete cds, clone: NIASHv3015M24}	{PF14560:Ubiquitin-like domain PF00240:Ubiquitin family}
i1_HQ_lily14_c2776/f2p2/1518	1517	307.89	428.39	278.26	1211.87	764.77	690.23	2140.68	794.83	1123.38	6100.77	3635.21	9625.06	{XP_010938716.1; PREDICTED: lipase isoform X2 [Elaeis guineensis]}	{sp|P19515|LIP_RHIMI; Lipase OS=Rhizomucor miehei OX=4839 PE=1 SV=2}	{egu:105045238; - - - - -}	{At5g18640; KOG4569 Predicted lipase I Lipid transport and metabolism ;}	{GO:0006629; lipid metabolic process; biological_process GO:0019058; viral infectious cycle; biological_process GO:0016788; hydrolase activity, acting on ester bonds; molecular_function}	{XM_010940414.2; PREDICTED: Elaeis guineensis lipase (LOC105057718), transcript variant X2, mRNA}	{PF01764:Lipase (class 3) PF00559:Retroviral Vif (Viral infectivity) protein PF07819:PGAP1-like protein}
i0_HQ_lily14_c54560/f2p0/845	848	261.46	167.32	100.92	616.21	439.58	578.29	750.52	625.31	659.95	1670.14	3946.03	3167.2	{CBI36845.3; unnamed protein product, partial [Vitis vinifera]}	{sp|Q8L4N1|PHO34_ARATH; Universal stress protein PHOS34 OS=Arabidopsis thaliana OX=3702 GN=PHOS34 PE=1 SV=1}	{rcu:8259853; - - - - -}	{NA}	{GO:0006950; response to stress; biological_process}	{XM_011035248.1; PREDICTED: Populus euphratica uncharacterized LOC105132002 (LOC105132002), mRNA}	{PF00582:Universal stress protein family}
i1_LQ_lily14_c29199/f1p4/1784	1784	328.49	1147.54	405.23	2420.69	3221.39	1504.27	2976.29	2686.79	3383.44	8122.92	7323.37	7266.44	{XP_010920218.1; PREDICTED: geraniol 8-hydroxylase-like [Elaeis guineensis]}	{sp|Q8VWZ7|C76B6_CATRO; Geraniol 8-hydroxylase OS=Catharanthus roseus OX=4058 GN=CYP76B6 PE=1 SV=1}	{egu:105044123; - - - - -}	{At2g45550; KOG0156 Cytochrome P450 CYP2 subfamily Q Secondary metabolites biosynthesis, transport and catabolism ;}	{GO:0005506; iron ion binding; molecular_function GO:0016705; oxidoreductase activity, acting on paired donors, with incorporation or reduction of molecular oxygen; molecular_function GO:0055114; oxidation-reduction process; biological_process GO:0020037; heme binding; molecular_function}	{NA}	{PF00067:Cytochrome P450}
i1_LQ_lily14_c53821/f1p0/1022	1023	1637.56	1280.24	1091.51	149.17	93.28	62.96	915.83	108.49	205.25	2029.69	4383.19	4839.42	{XP_019703880.1; PREDICTED: WAT1-related protein At5g64700-like [Elaeis guineensis]}	{sp|Q9FGG3|WTR45_ARATH; WAT1-related protein At5g64700 OS=Arabidopsis thaliana OX=3702 GN=At5g64700 PE=2 SV=1}	{egu:105038087; - - - - -}	{NA}	{GO:0016021; integral to membrane; cellular_component GO:0016020; membrane; cellular_component}	{XM_019848321.1; PREDICTED: Elaeis guineensis WAT1-related protein At5g64700-like (LOC105038087), mRNA}	{PF00892:EamA-like transporter family}
i1_LQ_lily14_c86909/f1p2/1260	1253	266.57	251.08	406.86	13.31	13.93	8.11	27.05	4.29	6	6504.74	5352.78	2284.94	{XP_002278190.1; PREDICTED: trans-resveratrol di-O-methyltransferase [Vitis vinifera]}	{sp|B6VJS4|ROMT_VITVI; Trans-resveratrol di-O-methyltransferase OS=Vitis vinifera OX=29760 GN=ROMT PE=1 SV=2}	{vvi:100259140; K16040 ROMT trans-resveratrol di-O-methyltransferase 2.1.1.240 ko00945; Metabolism; Biosynthesis of other secondary metabolites; Stilbenoid, diarylheptanoid and gingerol biosynthesis}	{At4g35160; KOG3178 Hydroxyindole-O-methyltransferase and related SAM-dependent methyltransferases R General function prediction only ;}	{GO:0046983; protein dimerization activity; molecular_function GO:0008171; O-methyltransferase activity; molecular_function}	{NA}	{PF00891:O-methyltransferase PF08100:Dimerisation domain}
i0_LQ_lily14_c24753/f1p0/914	916	4	4.8	0	392.92	303.42	299.64	478.73	247.5	205.19	2797.49	2069.44	4723.09	{XP_009386177.1; PREDICTED: protein STAY-GREEN, chloroplastic-like isoform X1 [Musa acuminata subsp. malaccensis]}	{sp|A2Z3E5|SGR_ORYSI; Protein STAY-GREEN, chloroplastic OS=Oryza sativa subsp. indica OX=39946 GN=SGR PE=3 SV=1}	{mus:103973357; - - - - -}	{NA}	{NA}	{HQ676611.1; Festuca arundinacea senescence-inducible chloroplast non-yellowing protein 1 mRNA, complete cds; nuclear gene for chloroplast product}	{NA}
i1_HQ_lily14_c82413/f2p9/1434	1430	382.97	341.06	481.45	1927.83	1262.11	1213.98	2380.92	1348.95	2397.95	7563.19	2922.83	6420.27	{XP_006287868.1; hypothetical protein CARUB_v10001095mg, partial [Capsella rubella]}	{sp|P0CH05|UBI2P_PETCR; Polyubiquitin OS=Petroselinum crispum OX=4043 GN=PCUBI4-2 PE=3 SV=1}	{crb:CARUB_v10001095mg; K08770 UBC ubiquitin C - ko03320; Organismal Systems; Endocrine system; PPAR signaling pathway}	{At4g05320; KOG0001 Ubiquitin and ubiquitin-like proteins OR Posttranslational modification, protein turnover, chaperones ; General function prediction only ;}	{GO:0005515; protein binding; molecular_function GO:0006364; rRNA processing; biological_process GO:0008168; methyltransferase activity; molecular_function}	{FP101669.1; Phyllostachys edulis cDNA clone: bphylf049k17, full insert sequence}	{PF04452:RNA methyltransferase PF14560:Ubiquitin-like domain PF00240:Ubiquitin family}
i1_HQ_lily14_c43467/f3p1/1418	1418	11	43.66	1	1022.86	256.68	393.41	2607.54	589.34	587.2	3499.6	4349.87	8511.31	{KYP43296.1; Mono- and diacylglycerol lipase [Cajanus cajan]}	{sp|A2WT95|PLA1_ORYSI; Phospholipase A1-II 1 OS=Oryza sativa subsp. indica OX=39946 GN=OsI_03083 PE=3 SV=2}	{vvi:100242927; - - - - -}	{At4g18550; KOG4569 Predicted lipase I Lipid transport and metabolism ;}	{GO:0006629; lipid metabolic process; biological_process GO:0016788; hydrolase activity, acting on ester bonds; molecular_function}	{XM_004960452.2; PREDICTED: Setaria italica phospholipase A1-II 7-like (LOC101768088), mRNA}	{PF07819:PGAP1-like protein PF01764:Lipase (class 3)}
i0_LQ_lily14_c45469/f1p0/532	532	0	0	0	21	15	15	15	27	42	1380	2030	396	{XP_010941172.1; PREDICTED: probable E3 ubiquitin-protein ligase RHA1A [Elaeis guineensis]}	{sp|Q9SUS5|RHA1B_ARATH; E3 ubiquitin-protein ligase RHA1B OS=Arabidopsis thaliana OX=3702 GN=RHA1B PE=2 SV=1}	{pda:103706415; K16281 RHA1 RING-H2 zinc finger protein RHA1 - -}	{At3g61460; KOG0800 FOG: Predicted E3 ubiquitin ligase O Posttranslational modification, protein turnover, chaperones ;}	{GO:0046872; metal ion binding; molecular_function GO:0005515; protein binding; molecular_function GO:0008270; zinc ion binding; molecular_function GO:0005680; anaphase-promoting complex; cellular_component GO:0004842; ubiquitin-protein ligase activity; molecular_function}	{NA}	{PF17123:RING-like zinc finger PF14634:zinc-RING finger domain PF17121:Zinc finger, C3HC4 type (RING finger) PF00628:PHD-finger PF11789:Zinc-finger of the MIZ type in Nse subunit PF00097:Zinc finger, C3HC4 type (RING finger) PF12861:Anaphase-promoting complex subunit 11 RING-H2 finger PF13639:Ring finger domain PF12906:RING-variant domain PF12678:RING-H2 zinc finger domain}
i1_HQ_lily14_c3507/f13p2/1233	1229	1108.43	1256.92	1633.14	70.69	60.07	63.89	183.95	81.71	21	5355.26	4642.6	3124.06	{XP_002278190.1; PREDICTED: trans-resveratrol di-O-methyltransferase [Vitis vinifera]}	{sp|B6VJS4|ROMT_VITVI; Trans-resveratrol di-O-methyltransferase OS=Vitis vinifera OX=29760 GN=ROMT PE=1 SV=2}	{vvi:100259140; K16040 ROMT trans-resveratrol di-O-methyltransferase 2.1.1.240 ko00945; Metabolism; Biosynthesis of other secondary metabolites; Stilbenoid, diarylheptanoid and gingerol biosynthesis}	{At4g35160; KOG3178 Hydroxyindole-O-methyltransferase and related SAM-dependent methyltransferases R General function prediction only ;}	{GO:0008171; O-methyltransferase activity; molecular_function GO:0008152; NA GO:0008168; methyltransferase activity; molecular_function GO:0046983; protein dimerization activity; molecular_function}	{NA}	{PF08241:Methyltransferase domain PF08100:Dimerisation domain PF00891:O-methyltransferase}
i1_LQ_lily14_c12225/f1p1/1283	1283	223.54	279.06	339.81	929.34	385.59	785.29	1557.82	572.87	843.24	2945.68	2594.14	8593.37	{AIU50098.1; BTB/POZ domain-containing protein, partial [Lilium brownii]}	{sp|Q680K8|Y1576_ARATH; BTB/POZ domain-containing protein At1g55760 OS=Arabidopsis thaliana OX=3702 GN=At1g55760 PE=2 SV=1}	{cit:102607532; K10523 SPOP speckle-type POZ protein - ko04340; Environmental Information Processing; Signal transduction; Hedgehog signaling pathway | ko04341; Environmental Information Processing; Signal transduction; Hedgehog signaling pathway - fly}	{At1g55760; KOG1987 Speckle-type POZ protein SPOP and related proteins with TRAF, MATH and BTB/POZ domains DR Cell cycle control, cell division, chromosome partitioning ; General function prediction only ;}	{GO:0005515; protein binding; molecular_function}	{KM399446.1; Lilium brownii BTB/POZ domain-containing protein mRNA, partial cds}	{PF00651:BTB/POZ domain}
i0_LQ_lily14_c24383/f1p1/652	653	36	45	69	164	87	65	351	118	221	1796.08	2362	1108	{XP_008804638.1; PREDICTED: protein LURP-one-related 8-like [Phoenix dactylifera]}	{sp|Q9ZVI6|LOR8_ARATH; Protein LURP-one-related 8 OS=Arabidopsis thaliana OX=3702 GN=At2g38640 PE=2 SV=1}	{egu:105046042; - - - - -}	{NA}	{NA}	{NA}	{NA}
i1_HQ_lily14_c2436/f3p10/1828	1828	0	0	0	602.55	140.47	42.02	1217.53	155.97	150.22	6101.1	6256.07	8713.36	{ONK72131.1; uncharacterized protein A4U43_C04F16080 [Asparagus officinalis]}	{NA}	{nnu:104596392; - - - - -}	{NA}	{NA}	{XM_019847282.1; PREDICTED: Elaeis guineensis uncharacterized LOC105035275 (LOC105035275), transcript variant X2, mRNA}	{NA}
i0_HQ_lily14_c2550/f4p2/739	739	32	52	68	768	280	486	916	481	409	2019	1874	2439	{XP_008811089.1; PREDICTED: uncharacterized protein LOC103722318 [Phoenix dactylifera]}	{sp|Q8L928|DMP4_ARATH; Protein DMP4 OS=Arabidopsis thaliana OX=3702 GN=DMP4 PE=2 SV=1}	{pda:103722318; - - - - -}	{NA}	{NA}	{XM_009397722.2; PREDICTED: Musa acuminata subsp. malaccensis uncharacterized LOC103981121 (LOC103981121), mRNA}	{NA}
i0_HQ_lily14_c35989/f4p0/874	874	184	199.28	136	1076.35	455	394.02	641	835	400	2738.28	2809.95	2452.52	{ADK38585.1; suppressor of overexpression of CO1 [Phalaenopsis equestris]}	{sp|O64645|SOC1_ARATH; MADS-box protein SOC1 OS=Arabidopsis thaliana OX=3702 GN=SOC1 PE=1 SV=1}	{egu:105043288; - - - - -}	{At2g45660; KOG0014 MADS box transcription factor K Transcription ;}	{GO:0005634; nucleus; cellular_component GO:0046983; protein dimerization activity; molecular_function GO:0003677; DNA binding; molecular_function GO:0006355; regulation of transcription, DNA-dependent; biological_process GO:0003700; sequence-specific DNA binding transcription factor activity; molecular_function}	{KJ744209.1; Lilium hybrid cultivar cultivar Raizen 3 SOC1 mRNA, partial cds}	{PF00319:SRF-type transcription factor (DNA-binding and dimerisation domain) PF01486:K-box region}
i1_HQ_lily14_c98604/f12p3/1672	1672	2	5	4	28	10	1	310	14	166	7114	6222	4575	{XP_010920218.1; PREDICTED: geraniol 8-hydroxylase-like [Elaeis guineensis]}	{sp|Q8VWZ7|C76B6_CATRO; Geraniol 8-hydroxylase OS=Catharanthus roseus OX=4058 GN=CYP76B6 PE=1 SV=1}	{egu:105044123; - - - - -}	{At2g45550; KOG0156 Cytochrome P450 CYP2 subfamily Q Secondary metabolites biosynthesis, transport and catabolism ;}	{GO:0016705; oxidoreductase activity, acting on paired donors, with incorporation or reduction of molecular oxygen; molecular_function GO:0005506; iron ion binding; molecular_function GO:0006364; rRNA processing; biological_process GO:0020037; heme binding; molecular_function GO:0032040; small-subunit processome; cellular_component GO:0055114; oxidation-reduction process; biological_process}	{NA}	{PF08625:Utp13 specific WD40 associated domain PF00067:Cytochrome P450}
i1_HQ_lily14_c20128/f7p2/1430	1430	25.16	43.71	22.31	263.19	115.6	172.62	430.22	255.63	308.5	4866.01	5424.82	4581.5	{XP_020096038.1; probable 5'-adenylylsulfate reductase 1, chloroplastic [Ananas comosus]}	{sp|P92979|APR1_ARATH; 5'-adenylylsulfate reductase 1, chloroplastic OS=Arabidopsis thaliana OX=3702 GN=APR1 PE=1 SV=2}	{egu:105050935; K05907 APR adenylyl-sulfate reductase (glutathione) 1.8.4.9 ko00920; Metabolism; Energy metabolism; Sulfur metabolism}	{At4g21990_1; KOG0189 Phosphoadenosine phosphosulfate reductase E Amino acid transport and metabolism ;}	{GO:0055114; oxidation-reduction process; biological_process GO:0016491; oxidoreductase activity; molecular_function GO:0003824; NA GO:0045454; cell redox homeostasis; biological_process GO:0016209; NA GO:0008152; NA}	{DQ147681.1; Polygonatum pubescens clone APR3 5'-adenylylsulfate reductase mRNA, complete cds}	{PF00578:AhpC/TSA family PF01507:Phosphoadenosine phosphosulfate reductase family PF00085:Thioredoxin}
i0_LQ_lily14_c10638/f1p0/726	726	647	611	988	396	752	286	118	239	98	1806	2173	1789	{XP_019706788.1; PREDICTED: strigolactone esterase D14-like [Elaeis guineensis]}	{sp|Q9SZU7|KAi2_ARATH; Probable esterase KAI2 OS=Arabidopsis thaliana OX=3702 GN=KAI2 PE=1 SV=1}	{egu:105061317; - - - - -}	{NA}	{GO:0016788; hydrolase activity, acting on ester bonds; molecular_function}	{KP241087.1; Apostasia odorata MADS17 (MADS17) gene, complete cds}	{PF07819:PGAP1-like protein}
i1_LQ_lily14_c54676/f1p2/1045	1046	207.43	219.55	187.03	308.45	432.15	224.53	548.12	506.12	741.57	2650.19	3787.24	3248.53	{ALT31697.1; 3-ketoacyl-CoA thiolase [Lilium hybrid cultivar]}	{sp|Q56WD9|THIK2_ARATH; 3-ketoacyl-CoA thiolase 2, peroxisomal OS=Arabidopsis thaliana OX=3702 GN=PED1 PE=1 SV=2}	{smo:SELMODRAFT_101898; K07513 ACAA1 acetyl-CoA acyltransferase 1 2.3.1.16 ko01212; Metabolism; Global and overview maps; Fatty acid metabolism | ko00071; Metabolism; Lipid metabolism; Fatty acid degradation | ko00592; Metabolism; Lipid metabolism; alpha-Linolenic acid metabolism | ko01040; Metabolism; Lipid metabolism; Biosynthesis of unsaturated fatty acids | ko00280; Metabolism; Amino acid met…	{At2g33150; KOG1389 3-oxoacyl CoA thiolase I Lipid transport and metabolism ;}	{GO:0016747; transferase activity, transferring acyl groups other than amino-acyl groups; molecular_function GO:0008152; NA}	{KR998331.1; Lilium hybrid cultivar cultivar Belladonna 3-ketoacyl-CoA thiolase mRNA, complete cds}	{PF00108:Thiolase, N-terminal domain}
i1_LQ_lily14_c59019/f1p0/1231	1231	1	23.24	6	161.89	332.08	15.74	1271.42	170.14	415.59	5477.87	3594.7	2873.66	{XP_017700939.1; PREDICTED: UDP-glycosyltransferase 73C6-like [Phoenix dactylifera]}	{sp|Q9SCP6|U73D1_ARATH; UDP-glycosyltransferase 73D1 OS=Arabidopsis thaliana OX=3702 GN=UGT73D1 PE=3 SV=1}	{pda:103717036; K13496 UGT73C UDP-glucosyl transferase 73C 2.4.1.- -}	{At3g53150; KOG1192 UDP-glucuronosyl and UDP-glucosyl transferase GC Carbohydrate transport and metabolism ; Energy production and conversion ;}	{GO:0008152; NA GO:0042157; lipoprotein metabolic process; biological_process GO:0005576; NA GO:0016758; transferase activity, transferring hexosyl groups; molecular_function}	{NA}	{PF00201:UDP-glucoronosyl and UDP-glucosyl transferase PF04691:Apolipoprotein C-I (ApoC-1)}
i1_LQ_lily14_c61970/f1p0/1128	1128	59	97	105	755	540	244	643	506	339	2176	5560	2746	{AIF79773.1; UDP-glucose-dependent flavonoid glucosyltransferase UGT703B1 [Crocus sativus]}	{sp|Q2V6J9|UFOG7_FRAAN; UDP-glucose flavonoid 3-O-glucosyltransferase 7 OS=Fragaria ananassa OX=3747 GN=GT7 PE=1 SV=1}	{egu:105048184; - - - - -}	{At4g34131; KOG1192 UDP-glucuronosyl and UDP-glucosyl transferase GC Carbohydrate transport and metabolism ; Energy production and conversion ;}	{GO:0008152; NA GO:0016758; transferase activity, transferring hexosyl groups; molecular_function}	{XM_010692316.2; PREDICTED: Beta vulgaris subsp. vulgaris scopoletin glucosyltransferase-like (LOC104904124), mRNA}	{PF04101:Glycosyltransferase family 28 C-terminal domain PF00201:UDP-glucoronosyl and UDP-glucosyl transferase}
i0_LQ_lily14_c37877/f1p2/832	831	44.8	162.61	62.4	341.14	490.95	132.03	785.51	358.11	424.16	1252.15	2527.49	3204.61	{XP_008803716.1; PREDICTED: uncharacterized protein LOC103717197 isoform X1 [Phoenix dactylifera]}	{NA}	{pda:103717197; - - - - -}	{NA}	{NA}	{XM_017364289.1; PREDICTED: Daucus carota subsp. sativus uncharacterized LOC108196836 (LOC108196836), transcript variant X2, mRNA}	{NA}
i0_HQ_lily14_c4952/f2p0/918	917	4.22	3.94	4.7	278.39	50.44	115.19	442.86	232.44	255.21	2115.04	1844.69	4141.55	{ABK40508.1; pollen caleosin [Lilium longiflorum]}	{sp|Q9CAB7|PXG4_ARATH; Probable peroxygenase 4 OS=Arabidopsis thaliana OX=3702 GN=PXG4 PE=1 SV=1}	{dosa:Os03t0222600-01; K17991 PXG peroxygenase 1.11.2.3 ko00073; Metabolism; Lipid metabolism; Cutin, suberine and wax biosynthesis}	{NA}	{NA}	{EF015588.1; Lilium longiflorum pollen caleosin mRNA, complete cds}	{NA}
i2_LQ_lily14_c38238/f1p0/2130	2130	3.02	3.56	1	613.43	118.27	120.33	3818.51	279.75	559.77	4840.15	8985.96	8542.34	{XP_010911540.1; PREDICTED: mannan endo-1,4-beta-mannosidase 1-like [Elaeis guineensis]}	{sp|Q6Z310|MAN9_ORYSJ; Putative mannan endo-1,4-beta-mannosidase 9 OS=Oryza sativa subsp. japonica OX=39947 GN=MAN9 PE=2 SV=2}	{egu:105040138; K19355 MAN mannan endo-1,4-beta-mannosidase 3.2.1.78 ko00051; Metabolism; Carbohydrate metabolism; Fructose and mannose metabolism}	{NA}	{NA}	{NA}	{NA}
i0_HQ_lily14_c35962/f2p0/595	595	100	160	89	307	439	179	446	343	290	1132	1286	1628	{XP_010925200.1; PREDICTED: uncharacterized protein LOC105047816 isoform X1 [Elaeis guineensis]}	{NA}	{osa:4325236; - - - - -}	{NA}	{NA}	{NA}	{NA}
i1_HQ_lily14_c2562/f3p5/1994	1994	93.99	170.48	69.16	2196.05	2857.82	1135.85	2859.82	1970.67	2125.34	6991.05	2370.96	10986.5	{XP_010921179.1; PREDICTED: serine/threonine-protein kinase AtPK2/AtPK19 [Elaeis guineensis]}	{sp|Q39030|KPK2_ARATH; Serine/threonine-protein kinase AtPK2/AtPK19 OS=Arabidopsis thaliana OX=3702 GN=ATPK2 PE=1 SV=2}	{egu:105044843; K04688 RPS6KB ribosomal protein S6 kinase beta 2.7.11.1 ko04012; Environmental Information Processing; Signal transduction; ErbB signaling pathway | ko04350; Environmental Information Processing; Signal transduction; TGF-beta signaling pathway | ko04371; Environmental Information Processing; Signal transduction; Apelin signaling pathway | ko04066; Environmental Information Process…	{At3g08720; KOG0598 Ribosomal protein S6 kinase and related proteins RT General function prediction only ; Signal transduction mechanisms ;}	{GO:0016020; membrane; cellular_component GO:0006468; protein phosphorylation; biological_process GO:0004674; protein serine/threonine kinase activity; molecular_function GO:0004672; protein kinase activity; molecular_function GO:0016773; phosphotransferase activity, alcohol group as acceptor; molecular_function GO:0005524; ATP binding; molecular_function}	{XM_010939730.2; PREDICTED: Elaeis guineensis serine/threonine-protein kinase AtPK2/AtPK19 (LOC105057217), mRNA}	{PF07714:Protein tyrosine kinase PF00433:Protein kinase C terminal domain PF00069:Protein kinase domain PF06293:Lipopolysaccharide kinase (Kdo/WaaP) family}
i2_HQ_lily14_c53185/f3p0/2597	2597	738.55	602.67	782.72	2462.1	2330.95	2536.58	1819.25	2296.58	3912.97	6432.23	3751.66	16590.4	{XP_008806363.1; PREDICTED: oligopeptide transporter 7-like [Phoenix dactylifera]}	{sp|O82485|OPT7_ARATH; Oligopeptide transporter 7 OS=Arabidopsis thaliana OX=3702 GN=OPT7 PE=2 SV=1}	{mus:103994148; - - - - -}	{At4g10770; KOG2262 Sexual differentiation process protein ISP4 T Signal transduction mechanisms ;}	{GO:0055085; transmembrane transport; biological_process}	{XM_008808141.1; PREDICTED: Phoenix dactylifera oligopeptide transporter 7-like (LOC103719071), mRNA}	{PF03169:OPT oligopeptide transporter protein}
i1_HQ_lily14_c97578/f5p6/1552	1553	1.11	7.44	0	160.42	48.55	14.66	1051.59	78.81	792.55	4298.85	4087.81	5820.25	{XP_010910133.1; PREDICTED: putative cis-zeatin O-glucosyltransferase [Elaeis guineensis]}	{sp|Q9ZSK5|ZOG_PHALU; Zeatin O-glucosyltransferase OS=Phaseolus lunatus OX=3884 GN=ZOG1 PE=2 SV=1}	{mus:103976612; K13495 CISZOG cis-zeatin O-glucosyltransferase 2.4.1.215 ko00908; Metabolism; Metabolism of terpenoids and polyketides; Zeatin biosynthesis}	{At4g01070; KOG1192 UDP-glucuronosyl and UDP-glucosyl transferase GC Carbohydrate transport and metabolism ; Energy production and conversion ;}	{GO:0008152; NA GO:0016758; transferase activity, transferring hexosyl groups; molecular_function}	{XM_006854244.2; PREDICTED: Amborella trichopoda zeatin O-glucosyltransferase (LOC18444066), mRNA}	{PF00201:UDP-glucoronosyl and UDP-glucosyl transferase PF04101:Glycosyltransferase family 28 C-terminal domain}
i0_LQ_lily14_c43798/f1p0/728	728	1	2	1	145	190	47	990	123	206	1178	1570	2353	{XP_010910621.1; PREDICTED: uncharacterized protein LOC105036562 [Elaeis guineensis]}	{NA}	{pda:103708427; - - - - -}	{NA}	{NA}	{NA}	{NA}
i1_LQ_lily14_c44745/f1p0/1513	1506	5	6	3	70.92	19	45	110	32	43	4422.99	5526.14	3329	{XP_008799727.1; PREDICTED: U-box domain-containing protein 27-like [Phoenix dactylifera]}	{sp|Q9LSA6|PUB29_ARATH; U-box domain-containing protein 29 OS=Arabidopsis thaliana OX=3702 GN=PUB29 PE=1 SV=1}	{pda:103704330; - - - - -}	{NA}	{GO:0005515; protein binding; molecular_function}	{XM_015778405.1; PREDICTED: Oryza sativa Japonica Group U-box domain-containing protein 29 (LOC4335817), mRNA}	{PF00514:Armadillo/beta-catenin-like repeat}
i1_HQ_lily14_c98367/f5p3/1485	1485	465.92	392.21	311.82	1287.01	955.25	729.81	1834.59	809.73	999.38	4374.81	3975.22	4520.56	{XP_010912100.1; PREDICTED: uncharacterized protein LOC105038079 [Elaeis guineensis]}	{NA}	{egu:105038079; - - - - -}	{NA}	{GO:0016491; oxidoreductase activity; molecular_function GO:0055114; oxidation-reduction process; biological_process}	{XM_010251556.2; PREDICTED: Nelumbo nucifera uncharacterized LOC104592277 (LOC104592277), transcript variant X2, mRNA}	{PF03171:2OG-Fe(II) oxygenase superfamily}
i0_HQ_lily14_c75936/f4p0/399	399	0	0	0	2	3	0	10	3	23	663.33	725.34	138.35	{XP_009417179.1; PREDICTED: dirigent protein 11-like [Musa acuminata subsp. malaccensis]}	{sp|Q9FIG7|DIR2_ARATH; Dirigent protein 2 OS=Arabidopsis thaliana OX=3702 GN=DIR2 PE=2 SV=1}	{mus:103977910; - - - - -}	{NA}	{NA}	{NA}	{NA}
i2_LQ_lily14_c30729/f1p0/2190	2191	0	0	7	2083.67	6	756.7	2120.3	1893.57	77	3984.01	8694.66	7031.6	{XP_020107294.1; bidirectional sugar transporter SWEET14-like [Ananas comosus]}	{sp|Q6K602|SWT15_ORYSJ; Bidirectional sugar transporter SWEET15 OS=Oryza sativa subsp. japonica OX=39947 GN=SWEET15 PE=2 SV=1}	{lang:109350700; K15382 SLC50A, SWEET solute carrier family 50 (sugar transporter) - -; lang:109350700; - - - - -}	{At5g50800; KOG1623 Multitransmembrane protein R General function prediction only ;}	{NA}	{XM_002511080.2; PREDICTED: Ricinus communis bidirectional sugar transporter SWEET12 (LOC8269175), mRNA}	{NA}
i1_LQ_lily14_c111170/f1p1/1006	1006	11.86	6.14	28.22	53.14	75.6	86.68	174.68	111.93	105.76	2613.43	2826.51	2204	{XP_010916153.1; PREDICTED: aldehyde oxidase GLOX-like [Elaeis guineensis]}	{sp|Q3HRQ2|GLOX_VITPS; Aldehyde oxidase GLOX OS=Vitis pseudoreticulata OX=231512 GN=GLOX PE=2 SV=1}	{egu:105041059; K20929 GLX glyoxal/methylglyoxal oxidase 1.2.3.15 -}	{NA}	{NA}	{NA}	{NA}
i1_HQ_lily14_c22938/f2p1/1092	1090	3.05	6.12	2	39.13	49.2	2.93	362.61	34.25	329.95	1753.82	2696.47	4141.57	{XP_010941936.1; PREDICTED: elongation of fatty acids protein 3-like [Elaeis guineensis]}	{sp|Q9SYY4|ELO3L_ARATH; Elongation of fatty acids protein 3-like OS=Arabidopsis thaliana OX=3702 GN=HOS3 PE=2 SV=1}	{egu:105060086; - - - - -}	{At4g36830; KOG3071 Fatty acyl-CoA elongase/Polyunsaturated fatty acid specific elongation enzyme I Lipid transport and metabolism ;}	{GO:0016021; integral to membrane; cellular_component}	{XM_010943634.2; PREDICTED: Elaeis guineensis elongation of fatty acids protein 3-like (LOC105060047), mRNA}	{PF01151:GNS1/SUR4 family}
i2_HQ_lily14_c15164/f3p0/2364	2365	229.64	184	285	321.55	540.79	203.15	1035.13	435.08	921.22	6347.08	5186.98	10291.3	{XP_008804649.1; PREDICTED: protein PLASTID MOVEMENT IMPAIRED 1 [Phoenix dactylifera]}	{sp|Q9C8E6|PMi1_ARATH; Protein PLASTID MOVEMENT IMPAIRED 1 OS=Arabidopsis thaliana OX=3702 GN=PMI1 PE=1 SV=1}	{pda:103717876; - - - - -}	{NA}	{GO:0006420; arginyl-tRNA aminoacylation; biological_process GO:0004814; arginine-tRNA ligase activity; molecular_function GO:0005524; ATP binding; molecular_function}	{NA}	{PF00750:tRNA synthetases class I (R)}
i1_LQ_lily14_c88156/f1p3/1464	1455	2	6	1	279.17	150.3	4	1836.5	95.45	1386.84	4134.1	3432.44	4619.69	{XP_010919848.1; PREDICTED: gibberellin 2-beta-dioxygenase-like [Elaeis guineensis]}	{sp|Q9XG83|G2OX_PHACN; Gibberellin 2-beta-dioxygenase OS=Phaseolus coccineus OX=3886 GN=GA2OX1 PE=2 SV=1}	{egu:105043827; K04125 E1.14.11.13 gibberellin 2-oxidase 1.14.11.13 ko00904; Metabolism; Metabolism of terpenoids and polyketides; Diterpenoid biosynthesis}	{At1g78440; KOG0143 Iron/ascorbate family oxidoreductases QR Secondary metabolites biosynthesis, transport and catabolism ; General function prediction only ;}	{GO:0016491; oxidoreductase activity; molecular_function GO:0055114; oxidation-reduction process; biological_process}	{KT853094.1; Salvia miltiorrhiza gibberellin biosynthesis-related protein GA2ox10 (GA2ox10) mRNA, complete cds}	{PF03171:2OG-Fe(II) oxygenase superfamily}
i1_LQ_lily14_c33892/f1p1/1022	1023	447.05	1160.92	611.7	212.3	252.72	241.39	192.2	44.82	72.07	2230.08	3101.61	2320.38	{XP_008775859.1; PREDICTED: glutathione S-transferase U17-like [Phoenix dactylifera]}	{sp|Q9FUS8|GSTUH_ARATH; Glutathione S-transferase U17 OS=Arabidopsis thaliana OX=3702 GN=GSTU17 PE=2 SV=1}	{pda:103699863; K00799 GST, gst glutathione S-transferase 2.5.1.18 ko00480; Metabolism; Metabolism of other amino acids; Glutathione metabolism | ko00980; Metabolism; Xenobiotics biodegradation and metabolism; Metabolism of xenobiotics by cytochrome P450 | ko00982; Metabolism; Xenobiotics biodegradation and metabolism; Drug metabolism - cytochrome P450 | ko05204; Human Diseases; Cancers: Overview…	{At1g10360; KOG0406 Glutathione S-transferase O Posttranslational modification, protein turnover, chaperones ;}	{GO:0005515; protein binding; molecular_function}	{NA}	{PF13417:Glutathione S-transferase, N-terminal domain PF02798:Glutathione S-transferase, N-terminal domain PF13409:Glutathione S-transferase, N-terminal domain}
i2_LQ_lily14_c8718/f1p0/2879	2874	1.68	3.96	0	1001.99	141.04	183.37	3208.98	419.28	489.49	6388.42	8437.95	11443.6	{XP_018682908.1; PREDICTED: putative mannan endo-1,4-beta-mannosidase 9 [Musa acuminata subsp. malaccensis]}	{sp|Q6Z310|MAN9_ORYSJ; Putative mannan endo-1,4-beta-mannosidase 9 OS=Oryza sativa subsp. japonica OX=39947 GN=MAN9 PE=2 SV=2}	{egu:105040138; K19355 MAN mannan endo-1,4-beta-mannosidase 3.2.1.78 ko00051; Metabolism; Carbohydrate metabolism; Fructose and mannose metabolism}	{NA}	{NA}	{NA}	{NA}
i1_LQ_lily14_c24195/f1p0/1259	1259	19	41	62	349	78	99	340	100	305	3307	3692	2801	{XP_010921292.1; PREDICTED: NAC domain-containing protein 100-like [Elaeis guineensis]}	{sp|Q9FLJ2|NC100_ARATH; NAC domain-containing protein 100 OS=Arabidopsis thaliana OX=3702 GN=NAC100 PE=2 SV=1}	{pda:103702205; - - - - -}	{NA}	{GO:0003677; DNA binding; molecular_function GO:0006355; regulation of transcription, DNA-dependent; biological_process}	{XM_008784540.2; PREDICTED: Phoenix dactylifera NAC domain-containing protein 100-like (LOC103702205), transcript variant X2, mRNA}	{PF02365:No apical meristem (NAM) protein}
i2_HQ_lily14_c53149/f14p0/2438	2438	392.31	472.57	300.03	1311.41	987.02	869.04	2028.4	892.51	1190.64	7020.55	5411.69	8521.75	{XP_010914649.1; PREDICTED: LOW QUALITY PROTEIN: neutral/alkaline invertase 1, mitochondrial [Elaeis guineensis]}	{sp|Q10MC0|NIN1_ORYSJ; Neutral/alkaline invertase 1, mitochondrial OS=Oryza sativa subsp. japonica OX=39947 GN=NIN1 PE=1 SV=1}	{egu:105039986; - - - - -}	{NA}	{GO:0033926; glycopeptide alpha-N-acetylgalactosaminidase activity; molecular_function}	{XM_008796289.2; PREDICTED: Phoenix dactylifera neutral/alkaline invertase 1, mitochondrial-like (LOC103710534), mRNA}	{PF12899:Alkaline and neutral invertase}
i0_LQ_lily14_c2750/f1p0/679	687	17	10	3	132	124	34	799	95	500	1457	1503	1090	{XP_008785694.1; PREDICTED: probable inactive poly [ADP-ribose] polymerase SRO3 isoform X1 [Phoenix dactylifera]}	{sp|O64592|SRO3_ARATH; Probable inactive poly [ADP-ribose] polymerase SRO3 OS=Arabidopsis thaliana OX=3702 GN=SRO3 PE=1 SV=2}	{pda:103704257; - - - - -}	{NA}	{NA}	{NA}	{NA}
i0_LQ_lily14_c63962/f1p0/629	630	34	22	31	197	227	83	400	181	217	955	1154	1395	{XP_008779201.1; PREDICTED: auxin-responsive protein SAUR32-like [Phoenix dactylifera]}	{sp|Q9ZUZ3|SAU32_ARATH; Auxin-responsive protein SAUR32 OS=Arabidopsis thaliana OX=3702 GN=SAUR32 PE=2 SV=1}	{gra:105790364; K14488 SAUR SAUR family protein - ko04075; Environmental Information Processing; Signal transduction; Plant hormone signal transduction}	{NA}	{GO:0009733; response to auxin stimulus; biological_process}	{NA}	{PF02519:Auxin responsive protein}
i1_LQ_lily14_c84559/f1p5/1076	1076	360.41	305.57	323.25	1026.51	1042.21	932.62	1004.4	887.46	794.31	2664.77	1641.01	3452.26	{XP_008807700.1; PREDICTED: E3 ubiquitin-protein ligase MIEL1-like [Phoenix dactylifera]}	{sp|Q9FFB6|ZFP34_ARATH; E3 ubiquitin-protein ligase RZFP34 OS=Arabidopsis thaliana OX=3702 GN=RZPF34 PE=1 SV=1}	{egu:105043171; K10144 RCHY1, PIRH2 RING finger and CHY zinc finger domain-containing protein 1 2.3.2.27 ko04120; Genetic Information Processing; Folding, sorting and degradation; Ubiquitin mediated proteolysis | ko04115; Cellular Processes; Cell growth and death; p53 signaling pathway | ko05162; Human Diseases; Infectious diseases: Viral; Measles}	{At5g22920; KOG1940 Zn-finger protein R General function prediction only ;}	{GO:0006464; protein modification process; biological_process GO:0016151; nickel ion binding; molecular_function GO:0008270; zinc ion binding; molecular_function GO:0005515; protein binding; molecular_function}	{NA}	{PF01155:Hydrogenase/urease nickel incorporation, metallochaperone, hypA PF05495:CHY zinc finger PF13639:Ring finger domain}
i1_HQ_lily14_c14107/f2p3/1861	1861	314.69	314.59	321.55	597.1	757.29	501.55	1011.08	628.23	838.16	3359.88	7008.02	4175.49	{XP_008811727.1; PREDICTED: mitochondrial substrate carrier family protein P isoform X1 [Phoenix dactylifera]}	{sp|B4F8I5|COAC2_MAIZE; Mitochondrial carrier protein CoAc2 OS=Zea mays OX=4577 GN=COAC2 PE=2 SV=1}	{egu:105040482; K15084 SLC25A16, GDA, LEU5 solute carrier family 25 (mitochondrial carrier protein), member 16 - -}	{At4g26180; KOG0752 Mitochondrial solute carrier protein C Energy production and conversion ;}	{GO:0019217; regulation of fatty acid metabolic process; biological_process GO:0000062; fatty-acyl-CoA binding; molecular_function}	{XM_010917029.2; PREDICTED: Elaeis guineensis mitochondrial substrate carrier family protein P (LOC105040482), mRNA}	{PF07840:FadR C-terminal domain}
i1_LQ_lily14_c69844/f1p1/1865	1866	127.51	147.25	140.18	1486.33	360.53	1228.05	2007.95	847.74	1107.83	5911.42	4709.52	4010.38	{ONK71277.1; uncharacterized protein A4U43_C04F6820 [Asparagus officinalis]}	{sp|Q9ZQG9|E1314_ARATH; Glucan endo-1,3-beta-glucosidase 14 OS=Arabidopsis thaliana OX=3702 GN=At2g27500 PE=2 SV=2}	{sbi:SORBI_03g040630; - - - - -}	{NA}	{GO:0005975; carbohydrate metabolic process; biological_process GO:0004553; hydrolase activity, hydrolyzing O-glycosyl compounds; molecular_function}	{NA}	{PF00332:Glycosyl hydrolases family 17}
i2_LQ_lily14_c33901/f1p0/2035	2035	569.79	682.58	565.09	1165.85	1172.16	1058.9	2501.4	992.48	1446.04	4910.96	5585.34	5645.45	{XP_009419388.1; PREDICTED: E3 ubiquitin-protein ligase RGLG2-like [Musa acuminata subsp. malaccensis]}	{sp|Q9LY87|RGLG2_ARATH; E3 ubiquitin-protein ligase RGLG2 OS=Arabidopsis thaliana OX=3702 GN=RGLG2 PE=1 SV=1}	{pda:103704949; K16280 RGLG E3 ubiquitin-protein ligase RGLG 2.3.2.27 -}	{At5g14420; KOG1327 Copine T Signal transduction mechanisms ;}	{GO:0005515; protein binding; molecular_function GO:0046872; metal ion binding; molecular_function GO:0008270; zinc ion binding; molecular_function}	{XM_010933960.2; PREDICTED: Elaeis guineensis E3 ubiquitin-protein ligase RGLG2 (LOC105052970), transcript variant X2, mRNA}	{PF13639:Ring finger domain PF00097:Zinc finger, C3HC4 type (RING finger)}
i1_LQ_lily14_c10613/f5p3/1443	1443	0	0	0	56.08	1	0	285.92	38.25	430.6	3818.75	2826.02	4193.09	{ALQ56954.1; crocetin glucosyltransferase [Crocus ancyrensis]}	{sp|Q6X1C0|GLT2_CROSA; Crocetin glucosyltransferase 2 OS=Crocus sativus OX=82528 GN=GLT2 PE=1 SV=1}	{egu:105034964; - - - - -}	{At1g05680; KOG1192 UDP-glucuronosyl and UDP-glucosyl transferase GC Carbohydrate transport and metabolism ; Energy production and conversion ;}	{NA}	{NA}	{NA}
i3_HQ_lily14_c1704/f2p2/3156	3156	409.5	384.37	403.3	2543.08	2870.31	1893.2	3895.25	2237.53	3038.68	8306.27	6307.64	11986.9	{XP_010942299.1; PREDICTED: chaperone protein ClpD2, chloroplastic [Elaeis guineensis]}	{sp|Q7XL03|CLPD2_ORYSJ; Chaperone protein ClpD2, chloroplastic OS=Oryza sativa subsp. japonica OX=39947 GN=CLPD2 PE=2 SV=2}	{mus:104000629; - - - - -}	{At5g51070; KOG1051 Chaperone HSP104 and related ATP-dependent Clp proteases O Posttranslational modification, protein turnover, chaperones ;}	{GO:0006810; transport; biological_process GO:0008134; transcription factor binding; molecular_function GO:0003678; DNA helicase activity; molecular_function GO:0006355; regulation of transcription, DNA-dependent; biological_process GO:0016301; kinase activity; molecular_function GO:0019538; protein metabolic process; biological_process GO:0003924; GTPase activity; molecular_function GO:0002949; …	{XM_010943997.2; PREDICTED: Elaeis guineensis chaperone protein ClpD2, chloroplastic (LOC105060334), mRNA}	{PF00437:Type II/IV secretion system protein PF07726:ATPase family associated with various cellular activities (AAA) PF05496:Holliday junction DNA helicase ruvB N-terminus PF00158:Sigma-54 interaction domain PF02861:Clp amino terminal domain, pathogenicity island component PF06068:TIP49 C-terminus PF03193:Protein of unknown function, DUF258 PF07724:AAA domain (Cdc48 subfamily) PF06309:Torsin PF07…
i1_HQ_lily14_c6904/f3p0/1385	1385	56	89	40	299	173	148	442	161	361	4164	2802	2928	{XP_017700075.1; PREDICTED: mitogen-activated protein kinase kinase kinase A-like [Phoenix dactylifera]}	{sp|Q9ZVP5|M3K18_ARATH; Mitogen-activated protein kinase kinase kinase 18 OS=Arabidopsis thaliana OX=3702 GN=MAPKKK18 PE=1 SV=1}	{pda:103701811; K20716 MAPKKK17_18 mitogen-activated protein kinase kinase kinase 17/18 - ko04016; Environmental Information Processing; Signal transduction; MAPK signaling pathway - plant}	{At5g55090; KOG0198 MEKK and related serine/threonine protein kinases T Signal transduction mechanisms ;}	{GO:0016020; membrane; cellular_component GO:0046872; metal ion binding; molecular_function GO:0006468; protein phosphorylation; biological_process GO:0004672; protein kinase activity; molecular_function GO:0016773; phosphotransferase activity, alcohol group as acceptor; molecular_function GO:0005524; ATP binding; molecular_function}	{NA}	{PF06293:Lipopolysaccharide kinase (Kdo/WaaP) family PF00069:Protein kinase domain PF11716:Mycothiol maleylpyruvate isomerase N-terminal domain PF07714:Protein tyrosine kinase}
i0_LQ_lily14_c28542/f1p0/750	752	2	2	0	7	5	5	118	8	81	1575.77	1660.13	1046.92	{XP_010936728.1; PREDICTED: uncharacterized protein LOC105056283 [Elaeis guineensis]}	{NA}	{pda:103701989; - - - - -}	{NA}	{NA}	{NA}	{NA}
i1_LQ_lily14_c68506/f1p1/1482	1482	233.82	190.8	216.89	489.89	496.69	330.46	928.75	388.69	759.51	2377.34	1994.75	6555.22	{XP_010919261.1; PREDICTED: probable E3 ubiquitin-protein ligase XBOS33 isoform X1 [Elaeis guineensis]}	{sp|Q4FE45|XB33_ARATH; E3 ubiquitin-protein ligase XBAT33 OS=Arabidopsis thaliana OX=3702 GN=XBAT33 PE=2 SV=1}	{egu:105043420; K19044 XBAT32_33 E3 ubiquitin-protein ligase XBAT32/33 2.3.2.27 -}	{NA}	{GO:0005515; protein binding; molecular_function GO:0046872; metal ion binding; molecular_function GO:0008270; zinc ion binding; molecular_function}	{XM_010935560.2; PREDICTED: Elaeis guineensis probable E3 ubiquitin-protein ligase XBOS33 (LOC105054123), transcript variant X2, mRNA}	{PF00097:Zinc finger, C3HC4 type (RING finger) PF00023:Ankyrin repeat PF13639:Ring finger domain PF13606:Ankyrin repeat}
i2_LQ_lily14_c54823/f1p0/2192	2193	106.73	103.42	65.68	1051.97	1216.41	532.59	2020.92	2532.59	1350.74	3475.59	7736.65	5377	{XP_008783343.2; PREDICTED: beta-galactosidase 7-like [Phoenix dactylifera]}	{sp|Q8GX69|BGA16_ARATH; Beta-galactosidase 16 OS=Arabidopsis thaliana OX=3702 GN=BGAL16 PE=2 SV=2}	{pda:103702620; - - - - -}	{At1g77410; KOG0496 Beta-galactosidase G Carbohydrate transport and metabolism ;}	{GO:0030246; carbohydrate binding; molecular_function}	{XM_011629631.1; PREDICTED: Amborella trichopoda beta-galactosidase 6 (LOC18446515), mRNA}	{PF02140:Galactose binding lectin domain}
i0_LQ_lily14_c7451/f1p5/979	979	37	61	36	564	389	693	591	378	310	2203	2283	1692	{OAY73298.1; hypothetical protein ACMD2_24306 [Ananas comosus]}	{NA}	{mus:103997286; - - - - -}	{NA}	{NA}	{NA}	{NA}
i0_LQ_lily14_c10037/f1p0/528	528	14.45	34.28	7.21	59.26	82.95	35.3	161.73	80.06	132.19	450.27	831.6	1038.65	{ONK63263.1; uncharacterized protein A4U43_C07F13150 [Asparagus officinalis]}	{NA}	{bvg:104888400; - - - - -}	{NA}	{NA}	{XM_016315808.1; PREDICTED: Arachis ipaensis uncharacterized LOC107613699 (LOC107613699), mRNA}	{NA}
i3_LQ_lily14_c35957/f1p0/3073	3074	317.43	419.74	366.69	2023.73	1977.37	1499.48	2985.11	1711.81	2275.45	10042.3	2812.4	11499.6	{XP_010942299.1; PREDICTED: chaperone protein ClpD2, chloroplastic [Elaeis guineensis]}	{sp|Q7XL03|CLPD2_ORYSJ; Chaperone protein ClpD2, chloroplastic OS=Oryza sativa subsp. japonica OX=39947 GN=CLPD2 PE=2 SV=2}	{mus:104000629; - - - - -}	{At5g51070; KOG1051 Chaperone HSP104 and related ATP-dependent Clp proteases O Posttranslational modification, protein turnover, chaperones ;}	{NA}	{XM_010943997.2; PREDICTED: Elaeis guineensis chaperone protein ClpD2, chloroplastic (LOC105060334), mRNA}	{NA}
i0_LQ_lily14_c28763/f1p0/444	446	16	22	6	114	80	54	182	37	130	449	701	418	{XP_010942290.1; PREDICTED: uncharacterized protein LOC105060324 [Elaeis guineensis]}	{NA}	{csv:101211332; - - - - -}	{NA}	{NA}	{NA}	{NA}
i1_HQ_lily14_c2052/f3p2/1628	1628	0	0	2.44	26.82	0	44.36	235.11	17.11	122	5601.58	2032.37	3507.82	{XP_020096038.1; probable 5'-adenylylsulfate reductase 1, chloroplastic [Ananas comosus]}	{sp|P92979|APR1_ARATH; 5'-adenylylsulfate reductase 1, chloroplastic OS=Arabidopsis thaliana OX=3702 GN=APR1 PE=1 SV=2}	{egu:105050935; K05907 APR adenylyl-sulfate reductase (glutathione) 1.8.4.9 ko00920; Metabolism; Energy metabolism; Sulfur metabolism}	{At4g21990_1; KOG0189 Phosphoadenosine phosphosulfate reductase E Amino acid transport and metabolism ;}	{GO:0008152; NA GO:0016491; oxidoreductase activity; molecular_function GO:0055114; oxidation-reduction process; biological_process GO:0016209; NA GO:0003824; NA GO:0045454; cell redox homeostasis; biological_process}	{DQ147681.1; Polygonatum pubescens clone APR3 5'-adenylylsulfate reductase mRNA, complete cds}	{PF00085:Thioredoxin PF01507:Phosphoadenosine phosphosulfate reductase family PF00578:AhpC/TSA family}
i1_LQ_lily14_c40779/f1p1/1521	1521	232.12	251.94	254.49	1033.62	538.5	959.59	1086.46	914.18	837.12	3676.88	2922.91	3558.6	{XP_008798357.1; PREDICTED: protein SRC2 homolog [Phoenix dactylifera]}	{sp|O04023|SRC2_ARATH; Protein SRC2 homolog OS=Arabidopsis thaliana OX=3702 GN=SRC2 PE=1 SV=1}	{sbi:SORBI_05g020330; - - - - -}	{NA}	{GO:0005515; protein binding; molecular_function}	{NA}	{PF00168:C2 domain}
i0_HQ_lily14_c11475/f2p3/663	660	14.67	15.97	3.21	355.06	87.21	110.15	630.53	183.95	206.65	886.18	1288.17	1036.87	{XP_009403630.1; PREDICTED: uncharacterized protein LOC103987145 [Musa acuminata subsp. malaccensis]}	{NA}	{nnu:104591538; - - - - -}	{NA}	{NA}	{NA}	{NA}
i3_LQ_lily14_c24690/f1p11/3484	3486	138.57	241.75	134.54	736.82	644.47	636.56	1023.32	708.5	469.64	6222.38	6419.02	13326.6	{XP_010936137.1; PREDICTED: calcium uniporter protein 2, mitochondrial [Elaeis guineensis]}	{sp|O64823|MCU2_ARATH; Calcium uniporter protein 2, mitochondrial OS=Arabidopsis thaliana OX=3702 GN=At2g23790 PE=2 SV=1}	{pda:103707502; K20858 MCU calcium uniporter protein, mitochondrial - ko04020; Environmental Information Processing; Signal transduction; Calcium signaling pathway | ko04621; Organismal Systems; Immune system; NOD-like receptor signaling pathway}	{At2g23790; KOG2966 Uncharacterized conserved protein R General function prediction only ;}	{NA}	{NA}	{NA}
i1_HQ_lily14_c44870/f2p3/1772	1772	116.07	216.49	104.73	334.66	563.43	281.78	1022.92	432.64	672.77	4390.6	1095.53	6753.26	{XP_020111673.1; 2-oxoisovalerate dehydrogenase subunit alpha 2, mitochondrial-like isoform X1 [Ananas comosus]}	{sp|Q84JL2|ODBA2_ARATH; 2-oxoisovalerate dehydrogenase subunit alpha 2, mitochondrial OS=Arabidopsis thaliana OX=3702 GN=At5g09300 PE=1 SV=1}	{nnu:104599555; K00166 BCKDHA, bkdA1 2-oxoisovalerate dehydrogenase E1 component alpha subunit 1.2.4.4 ko00640; Metabolism; Carbohydrate metabolism; Propanoate metabolism | ko00280; Metabolism; Amino acid metabolism; Valine, leucine and isoleucine degradation}	{At5g09300; KOG1182 Branched chain alpha-keto acid dehydrogenase complex, alpha subunit C Energy production and conversion ;}	{GO:0008661; 1-deoxy-D-xylulose-5-phosphate synthase activity; molecular_function GO:0016114; terpenoid biosynthetic process; biological_process GO:0003824; NA GO:0016624; oxidoreductase activity, acting on the aldehyde or oxo group of donors, disulfide as acceptor; molecular_function GO:0008152; NA GO:0030976; thiamine pyrophosphate binding; molecular_function}	{XM_010932353.2; PREDICTED: Elaeis guineensis 2-oxoisovalerate dehydrogenase subunit alpha 2, mitochondrial (LOC105051761), transcript variant X1, mRNA}	{PF02775:Thiamine pyrophosphate enzyme, C-terminal TPP binding domain PF13292:1-deoxy-D-xylulose-5-phosphate synthase PF00676:Dehydrogenase E1 component}
i1_LQ_lily14_c16857/f1p1/961	960	14.8	114.44	32.72	561.45	271.01	405.04	695.93	345.16	316.32	897.13	2666.98	1854.51	{XP_008789976.1; PREDICTED: uncharacterized protein LOC103707318 [Phoenix dactylifera]}	{NA}	{pda:103707318; - - - - -}	{NA}	{GO:0015321; sodium-dependent phosphate transmembrane transporter activity; molecular_function GO:0044341; sodium-dependent phosphate transport; biological_process GO:0016020; membrane; cellular_component}	{XM_010920990.2; PREDICTED: Elaeis guineensis uncharacterized LOC105043442 (LOC105043442), mRNA}	{PF02690:Na+/Pi-cotransporter}
i2_LQ_lily14_c38143/f1p0/2408	2408	128.26	318.91	155.36	1347.89	897.19	860.42	866.72	592.72	1492.11	6923.67	1567.8	8437.05	{XP_009386417.1; PREDICTED: oxalate--CoA ligase-like [Musa acuminata subsp. malaccensis]}	{sp|Q9SMT7|4CLLA_ARATH; Oxalate--CoA ligase OS=Arabidopsis thaliana OX=3702 GN=AAE3 PE=1 SV=1}	{mus:103973539; - - - - -}	{At3g48990; KOG1176 Acyl-CoA synthetase I Lipid transport and metabolism ;}	{GO:0008152; NA GO:0003824; NA}	{XM_010936449.2; PREDICTED: Elaeis guineensis oxalate--CoA ligase (LOC105054837), mRNA}	{PF00501:AMP-binding enzyme}
i0_LQ_lily14_c14091/f1p0/887	887	3	14	0	509.7	465.8	337	406.01	397.78	255.27	1472.27	1220.99	2161.97	{XP_009386177.1; PREDICTED: protein STAY-GREEN, chloroplastic-like isoform X1 [Musa acuminata subsp. malaccensis]}	{sp|A2Z3E5|SGR_ORYSI; Protein STAY-GREEN, chloroplastic OS=Oryza sativa subsp. indica OX=39946 GN=SGR PE=3 SV=1}	{mus:103973357; - - - - -}	{NA}	{NA}	{HQ676611.1; Festuca arundinacea senescence-inducible chloroplast non-yellowing protein 1 mRNA, complete cds; nuclear gene for chloroplast product}	{NA}
i1_LQ_lily14_c41771/f1p0/1199	1199	3	35.47	2	568.81	434.66	204.15	1560.89	405.89	361.46	1300.98	2033.41	3910.63	{XP_009391963.1; PREDICTED: auxin-responsive protein SAUR32-like [Musa acuminata subsp. malaccensis]}	{sp|Q9ZUZ3|SAU32_ARATH; Auxin-responsive protein SAUR32 OS=Arabidopsis thaliana OX=3702 GN=SAUR32 PE=2 SV=1}	{nta:107775518; - - - - -}	{NA}	{GO:0009733; response to auxin stimulus; biological_process}	{NA}	{PF02519:Auxin responsive protein}
i1_HQ_lily14_c20962/f3p1/1512	1512	168.68	100.21	205.16	443.04	745.11	728.79	839.57	375.44	832.79	2308.43	3748.19	3263.88	{JAT58866.1; UDP-glycosyltransferase 89B1, partial [Anthurium amnicola]}	{sp|Q9C9B0|U89B1_ARATH; Flavonol 3-O-glucosyltransferase UGT89B1 OS=Arabidopsis thaliana OX=3702 GN=UGT89B1 PE=1 SV=2}	{mus:103998145; - - - - -}	{At1g73880; KOG1192 UDP-glucuronosyl and UDP-glucosyl transferase GC Carbohydrate transport and metabolism ; Energy production and conversion ;}	{GO:0016758; transferase activity, transferring hexosyl groups; molecular_function GO:0008152; NA}	{XM_018831088.1; PREDICTED: Musa acuminata subsp. malaccensis UDP-glycosyltransferase 89B2-like (LOC103998145), mRNA}	{PF00201:UDP-glucoronosyl and UDP-glucosyl transferase PF04101:Glycosyltransferase family 28 C-terminal domain}
i0_LQ_lily14_c29526/f1p0/675	675	1	1	5	104	101	17	86	51.21	45.1	1005.18	1030.95	1063.02	{XP_010934889.2; PREDICTED: putative invertase inhibitor [Elaeis guineensis]}	{sp|Q8GT41|PLA1_PLAAC; Putative invertase inhibitor OS=Platanus acerifolia OX=140101 PE=1 SV=1}	{pda:103706404; - - - - -}	{NA}	{GO:0004857; enzyme inhibitor activity; molecular_function}	{NA}	{PF04043:Plant invertase/pectin methylesterase inhibitor}
i0_LQ_lily14_c36608/f1p0/830	829	238	140	379	34	32	7	78	43	63	1110	1700	1332	{XP_010262941.1; PREDICTED: uncharacterized protein LOC104601352 [Nelumbo nucifera]}	{NA}	{jcu:105635847; - - - - -}	{NA}	{NA}	{NA}	{NA}
i0_LQ_lily14_c39192/f1p0/720	720	0	0	1	343	132	152	277	195	191	1212	1291	848	{XP_008788715.1; PREDICTED: putative invertase inhibitor [Phoenix dactylifera]}	{sp|Q8GT41|PLA1_PLAAC; Putative invertase inhibitor OS=Platanus acerifolia OX=140101 PE=1 SV=1}	{pda:103706404; - - - - -}	{NA}	{GO:0004857; enzyme inhibitor activity; molecular_function}	{NA}	{PF04043:Plant invertase/pectin methylesterase inhibitor}
i0_LQ_lily14_c11075/f1p0/420	418	0	2	0	26	16	2	125	5	105	201	587	381	{NA}	{NA}	{NA}	{NA}	{NA}	{NA}	{NA}
i1_LQ_lily14_c43726/f1p3/1721	1720	10.57	21.22	13.7	205.18	190.62	25.04	2350.29	167.11	1294.77	2081.74	3720.75	4647.2	{XP_008797267.1; PREDICTED: heat stress transcription factor B-1-like [Phoenix dactylifera]}	{sp|Q67TP9|HSFB1_ORYSJ; Heat stress transcription factor B-1 OS=Oryza sativa subsp. japonica OX=39947 GN=HSFB1 PE=2 SV=1}	{mus:103969607; K09419 HSFF heat shock transcription factor, other eukaryote - -}	{At4g36990; KOG0627 Heat shock transcription factor K Transcription ;}	{NA}	{KJ727754.1; Zea mays clone pUT5697 HSF transcription factor (HSF21) mRNA, partial cds}	{NA}
i2_LQ_lily14_c41188/f1p0/2822	2822	1.73	234.48	108.89	1417.24	1721.49	1139.19	2651.11	390.09	3029.67	6772.72	3113.17	8557.27	{XP_008798128.1; PREDICTED: putative inactive cadmium/zinc-transporting ATPase HMA3 [Phoenix dactylifera]}	{sp|A3BF39|HMA2_ORYSJ; Cadmium/zinc-transporting ATPase HMA2 OS=Oryza sativa subsp. japonica OX=39947 GN=HMA2 PE=1 SV=1}	{bdi:100844246; K01534 zntA Cd2+/Zn2+-exporting ATPase [EC:3.6.3.3 3.6.3.5] 3.6.3.3,3.6.3.5 -}	{At4g30110; KOG0207 Cation transport ATPase P Inorganic ion transport and metabolism ;}	{GO:0000166; nucleotide binding; molecular_function GO:0046872; metal ion binding; molecular_function}	{XM_008799906.2; PREDICTED: Phoenix dactylifera putative inactive cadmium/zinc-transporting ATPase HMA3 (LOC103713106), transcript variant X2, mRNA}	{PF00122:E1-E2 ATPase}
i1_LQ_lily14_c23294/f1p2/1418	1417	212.06	253.12	184.29	607.88	632.26	564.39	1365.55	553.09	848.78	2723.95	2517.9	2672.33	{XP_008788063.1; PREDICTED: sulfate transporter 4.1, chloroplastic-like [Phoenix dactylifera]}	{sp|Q9FY46|SUT41_ARATH; Sulfate transporter 4.1, chloroplastic OS=Arabidopsis thaliana OX=3702 GN=SULTR4;1 PE=1 SV=1}	{pda:103705929; K18059 SULTR4 sulfate transporter 4 - -}	{At5g13550; KOG0236 Sulfate/bicarbonate/oxalate exchanger SAT-1 and related transporters (SLC26 family) P Inorganic ion transport and metabolism ;}	{GO:0008272; sulfate transport; biological_process GO:0016021; integral to membrane; cellular_component GO:0015116; sulfate transmembrane transporter activity; molecular_function}	{XM_008789841.2; PREDICTED: Phoenix dactylifera sulfate transporter 4.1, chloroplastic-like (LOC103705929), transcript variant X1, mRNA}	{PF00916:Sulfate permease family}
i0_LQ_lily14_c25997/f2p0/984	986	55.25	118.98	0	568.29	111.75	306.53	627.95	365.68	216.56	2171.02	1119.43	1547.92	{XP_008789976.1; PREDICTED: uncharacterized protein LOC103707318 [Phoenix dactylifera]}	{NA}	{pda:103707318; - - - - -}	{NA}	{GO:0016020; membrane; cellular_component GO:0044341; sodium-dependent phosphate transport; biological_process GO:0015321; sodium-dependent phosphate transmembrane transporter activity; molecular_function}	{XM_010920990.2; PREDICTED: Elaeis guineensis uncharacterized LOC105043442 (LOC105043442), mRNA}	{PF02690:Na+/Pi-cotransporter}
i1_LQ_lily14_c58951/f1p0/1494	1494	184	254	251	641.35	631	459	1142	584	966.63	2682.43	1869.03	3733.1	{XP_020109459.1; protein CYPRO4-like [Ananas comosus]}	{sp|P40781|CYPR4_CYNCA; Protein CYPRO4 OS=Cynara cardunculus OX=4265 GN=CYPRO4 PE=2 SV=1}	{pda:103699412; - - - - -}	{At3g19240; KOG2395 Protein involved in vacuole import and degradation U Intracellular trafficking, secretion, and vesicular transport ;}	{GO:0005515; protein binding; molecular_function}	{XM_008796187.2; PREDICTED: Phoenix dactylifera protein CYPRO4-like (LOC103710471), mRNA}	{PF00400:WD domain, G-beta repeat}
i0_HQ_lily14_c8940/f2p3/667	667	8.18	16.79	7.19	56.27	30.62	15.57	143.97	84.58	50.47	835.27	855.97	999.49	{XP_004487629.1; PREDICTED: eukaryotic translation initiation factor 1A [Cicer arietinum]}	{sp|P56331|IF1A_ONOVI; Eukaryotic translation initiation factor 1A OS=Onobrychis viciifolia OX=3882 PE=2 SV=2}	{lang:109359978; K03236 EIF1A translation initiation factor 1A - ko03013; Genetic Information Processing; Translation; RNA transport; lang:109359978; - - - - -}	{At2g04520; KOG3403 Translation initiation factor 1A (eIF-1A) J Translation, ribosomal structure and biogenesis ;}	{GO:0003743; translation initiation factor activity; molecular_function GO:0006413; translational initiation; biological_process GO:0003723; RNA binding; molecular_function}	{XM_003528771.3; PREDICTED: Glycine max eukaryotic translation initiation factor 1A-like (LOC100777129), mRNA}	{PF01176:Translation initiation factor 1A / IF-1}
i0_LQ_lily14_c7791/f1p0/914	914	60	113	86	518	183	484	806	279	357	1289	1684	1169	{XP_010927806.1; PREDICTED: F-box protein At5g07610-like [Elaeis guineensis]}	{sp|Q9FLS0|FB253_ARATH; F-box protein At5g07610 OS=Arabidopsis thaliana OX=3702 GN=At5g07610 PE=2 SV=1}	{obr:102713690; - - - - -}	{NA}	{NA}	{NA}	{NA}
i2_LQ_lily14_c42411/f1p0/2962	2962	292.69	423.33	397.03	794.62	2181.3	839.9	1706.51	1711	1401.35	4063.41	5878.6	6772.51	{XP_008805024.1; PREDICTED: E3 ubiquitin-protein ligase MBR2-like isoform X2 [Phoenix dactylifera]}	{sp|Q9FMM4|RHG1A_ARATH; Probable E3 ubiquitin-protein ligase RHG1A OS=Arabidopsis thaliana OX=3702 GN=RHG1A PE=2 SV=1}	{egu:105044619; K10635 RNF111 E3 ubiquitin-protein ligase Arkadia 2.3.2.27 -}	{At5g42940; KOG0800 FOG: Predicted E3 ubiquitin ligase O Posttranslational modification, protein turnover, chaperones ;}	{GO:0008270; zinc ion binding; molecular_function GO:0046872; metal ion binding; molecular_function GO:0005515; protein binding; molecular_function GO:0005680; anaphase-promoting complex; cellular_component GO:0004842; ubiquitin-protein ligase activity; molecular_function}	{XM_018129196.1; PREDICTED: Theobroma cacao uncharacterized LOC18586371 (LOC18586371), transcript variant X4, mRNA}	{PF00097:Zinc finger, C3HC4 type (RING finger) PF12861:Anaphase-promoting complex subunit 11 RING-H2 finger PF17123:RING-like zinc finger PF14634:zinc-RING finger domain PF00628:PHD-finger PF12906:RING-variant domain PF12678:RING-H2 zinc finger domain PF13639:Ring finger domain PF17122:Zinc-finger}
i1_LQ_lily14_c73283/f1p0/1038	1039	6.68	8.14	5.16	71.7	72.41	7.79	340.74	70.33	206.64	789.61	1426.99	2649.55	{XP_010924479.1; PREDICTED: transcription factor MYB1R1 [Elaeis guineensis]}	{sp|Q9LVS0|KUA1_ARATH; Transcription factor KUA1 OS=Arabidopsis thaliana OX=3702 GN=KUA1 PE=1 SV=1}	{egu:105040489; - - - - -}	{NA}	{NA}	{XM_008450597.2; PREDICTED: Cucumis melo transcription factor MYB1R1 (LOC103490872), mRNA}	{NA}
i0_HQ_lily14_c18673/f2p0/811	811	53.79	62.84	84.98	98.95	172.75	89.93	360.92	166.88	309.75	936.24	709.71	1776.6	{JAT63176.1; putative cytokinin riboside 5'-monophosphate phosphoribohydrolase LOGL1 [Anthurium amnicola]}	{sp|Q8LR50|LOGL1_ORYSJ; Probable cytokinin riboside 5'-monophosphate phosphoribohydrolase LOGL1 OS=Oryza sativa subsp. japonica OX=39947 GN=LOGL1 PE=2 SV=1}	{egu:105035179; K06966 K06966 uncharacterized protein - -}	{NA}	{NA}	{XM_010456660.1; PREDICTED: Camelina sativa cytokinin riboside 5'-monophosphate phosphoribohydrolase LOG8-like (LOC104736640), mRNA}	{NA}
i0_HQ_lily14_c43583/f2p0/940	941	154.41	101.19	26.08	299.87	323.01	189.38	611.37	276.94	511.92	955.8	791.59	2484.14	{NA}	{NA}	{NA}	{NA}	{NA}	{XM_008812293.2; PREDICTED: Phoenix dactylifera glycine-rich protein A3-like (LOC103721908), transcript variant X5, mRNA}	{NA}
i5_LQ_lily14_c5877/f1p0/5265	5270	88.93	145.15	70.37	995.57	223.44	403.72	1367.5	842.83	565.15	11234.7	7396.84	11952	{XP_010938304.1; PREDICTED: acetate/butyrate--CoA ligase AAE7, peroxisomal [Elaeis guineensis]}	{sp|Q8VZF1|AEE7_ARATH; Acetate/butyrate--CoA ligase AAE7, peroxisomal OS=Arabidopsis thaliana OX=3702 GN=AAE7 PE=1 SV=1}	{pda:103704643; - - - - -}	{At3g16910; KOG1176 Acyl-CoA synthetase I Lipid transport and metabolism ;}	{GO:0008152; NA GO:0003824; NA}	{XM_008782856.1; PREDICTED: Phoenix dactylifera acetate/butyrate--CoA ligase AAE7, peroxisomal-like (LOC103700954), mRNA}	{PF00501:AMP-binding enzyme}
i1_LQ_lily14_c78222/f1p0/1021	1023	109	147	131	479	409	338	664	417	396	765	1477	2412	{XP_008797254.1; PREDICTED: uncharacterized protein LOC103712490 [Phoenix dactylifera]}	{sp|Q9M022|AIRP2_ARATH; E3 ubiquitin-protein ligase AIRP2 OS=Arabidopsis thaliana OX=3702 GN=AIRP2 PE=1 SV=1}	{pda:103712490; - - - - -}	{At3g47160; KOG1039 Predicted E3 ubiquitin ligase O Posttranslational modification, protein turnover, chaperones ;}	{GO:0008270; zinc ion binding; molecular_function GO:0046872; metal ion binding; molecular_function GO:0005515; protein binding; molecular_function GO:0004842; ubiquitin-protein ligase activity; molecular_function GO:0005680; anaphase-promoting complex; cellular_component}	{NA}	{PF12861:Anaphase-promoting complex subunit 11 RING-H2 finger PF00097:Zinc finger, C3HC4 type (RING finger) PF12678:RING-H2 zinc finger domain PF14634:zinc-RING finger domain PF13639:Ring finger domain}
i0_LQ_lily14_c20823/f1p0/835	837	0	0	1	83.06	138.58	52.23	7.18	95.34	50.44	1614.31	1269.27	496.24	{XP_020082682.1; 12-oxophytodienoate reductase 1-like [Ananas comosus]}	{sp|Q69TI0|OPR5_ORYSJ; Putative 12-oxophytodienoate reductase 5 OS=Oryza sativa subsp. japonica OX=39947 GN=OPR5 PE=2 SV=1}	{egu:105038559; K05894 OPR 12-oxophytodienoic acid reductase 1.3.1.42 ko00592; Metabolism; Lipid metabolism; alpha-Linolenic acid metabolism}	{At1g76690; KOG0134 NADH:flavin oxidoreductase/12-oxophytodienoate reductase CR Energy production and conversion ; General function prediction only ;}	{GO:0016491; oxidoreductase activity; molecular_function GO:0055114; oxidation-reduction process; biological_process GO:0010181; FMN binding; molecular_function}	{XM_010102977.1; Morus notabilis Putative 12-oxophytodienoate reductase 11 partial mRNA}	{PF00724:NADH:flavin oxidoreductase / NADH oxidase family}
i1_LQ_lily14_c4248/f1p5/1885	1886	56.95	68.82	74.12	421.09	62.65	167.25	601.24	211.28	240.87	4469.8	1785.95	3120.23	{XP_010938304.1; PREDICTED: acetate/butyrate--CoA ligase AAE7, peroxisomal [Elaeis guineensis]}	{sp|Q8VZF1|AEE7_ARATH; Acetate/butyrate--CoA ligase AAE7, peroxisomal OS=Arabidopsis thaliana OX=3702 GN=AAE7 PE=1 SV=1}	{pda:103704643; - - - - -}	{At3g16910; KOG1176 Acyl-CoA synthetase I Lipid transport and metabolism ;}	{GO:0003824; NA GO:0008152; NA}	{XM_008782856.1; PREDICTED: Phoenix dactylifera acetate/butyrate--CoA ligase AAE7, peroxisomal-like (LOC103700954), mRNA}	{PF00501:AMP-binding enzyme}
i1_LQ_lily14_c63665/f1p2/1589	1590	281	434	319	258	175	207	69	164	50	3672	2455	1240	{XP_008779984.1; PREDICTED: benzyl alcohol O-benzoyltransferase-like [Phoenix dactylifera]}	{sp|Q8GT20|BEBT_TOBAC; Benzyl alcohol O-benzoyltransferase OS=Nicotiana tabacum OX=4097 GN=HSR201 PE=1 SV=1}	{gmx:100797017; K19861 BEBT, AMAT benzyl alcohol O-benzoyltransferase [EC:2.3.1.196 2.3.1.232] 2.3.1.196,2.3.1.232 -}	{NA}	{GO:0016747; transferase activity, transferring acyl groups other than amino-acyl groups; molecular_function}	{NA}	{PF02458:Transferase family}
i1_LQ_lily14_c70264/f1p2/1887	1885	21.51	71.06	30.49	197.77	439.78	45.25	954.78	175.97	674.89	2309.06	3251.21	3332.46	{XP_008806978.1; PREDICTED: non-lysosomal glucosylceramidase [Phoenix dactylifera]}	{sp|Q9HCG7|GBA2_HUMAN; Non-lysosomal glucosylceramidase OS=Homo sapiens OX=9606 GN=GBA2 PE=1 SV=2}	{egu:105036407; K17108 GBA2 non-lysosomal glucosylceramidase 3.2.1.45 ko00600; Metabolism; Lipid metabolism; Sphingolipid metabolism | ko00511; Metabolism; Glycan biosynthesis and metabolism; Other glycan degradation}	{At5g49900; KOG2119 Predicted bile acid beta-glucosidase G Carbohydrate transport and metabolism ;}	{GO:0005509; calcium ion binding; molecular_function GO:0004553; hydrolase activity, hydrolyzing O-glycosyl compounds; molecular_function}	{XM_018115423.1; PREDICTED: Theobroma cacao non-lysosomal glucosylceramidase (LOC18607106), mRNA}	{PF13202:EF hand PF04685:Glycosyl-hydrolase family 116, catalytic region PF00036:EF hand}
i1_LQ_lily14_c59877/f1p0/1117	1153	19	30.99	6	160.17	222.76	54.99	490.26	175.67	438.14	2055.06	1645.61	1150.2	{XP_010910495.1; PREDICTED: putative UDP-rhamnose:rhamnosyltransferase 1 [Elaeis guineensis]}	{sp|Q6VAA8|U91D1_STERE; UDP-glycosyltransferase 91D1 OS=Stevia rebaudiana OX=55670 GN=UGT91D1 PE=2 SV=1}	{egu:105049366; - - - - -}	{At5g49690; KOG1192 UDP-glucuronosyl and UDP-glucosyl transferase GC Carbohydrate transport and metabolism ; Energy production and conversion ;}	{GO:0008152; NA GO:0016758; transferase activity, transferring hexosyl groups; molecular_function}	{NA}	{PF00201:UDP-glucoronosyl and UDP-glucosyl transferase}
i0_LQ_lily14_c19037/f1p0/921	921	0.98	7.28	30.63	0	81.39	49.27	101.05	104.11	38.01	845.38	1626	1070.66	{ONK63109.1; uncharacterized protein A4U43_C07F11510 [Asparagus officinalis]}	{sp|Q9FYN7|P2C02_ORYSJ; Probable protein phosphatase 2C 2 OS=Oryza sativa subsp. japonica OX=39947 GN=Os01g0295700 PE=2 SV=1}	{egu:105044947; K14803 PTC2_3 protein phosphatase PTC2/3 3.1.3.16 -}	{At3g62260; KOG0698 Serine/threonine protein phosphatase T Signal transduction mechanisms ;}	{GO:0003824; NA}	{NA}	{PF00481:Protein phosphatase 2C}
i2_LQ_lily14_c3752/f1p0/2488	2488	133.87	144.47	188.73	651.35	350.27	411.84	885.15	604.08	844.29	5789.82	2324.71	3841.28	{XP_012466865.1; PREDICTED: polyubiquitin-like [Gossypium raimondii]}	{sp|P0CH04|UBI1P_PETCR; Polyubiquitin OS=Petroselinum crispum OX=4043 GN=PCUBI4-1 PE=2 SV=1}	{gra:105785353; K08770 UBC ubiquitin C - ko03320; Organismal Systems; Endocrine system; PPAR signaling pathway}	{At4g05320; KOG0001 Ubiquitin and ubiquitin-like proteins OR Posttranslational modification, protein turnover, chaperones ; General function prediction only ;}	{GO:0005515; protein binding; molecular_function GO:0006364; rRNA processing; biological_process GO:0008168; methyltransferase activity; molecular_function}	{FP101669.1; Phyllostachys edulis cDNA clone: bphylf049k17, full insert sequence}	{PF00240:Ubiquitin family PF04452:RNA methyltransferase PF14560:Ubiquitin-like domain}
i2_LQ_lily14_c40839/f1p1/2311	2311	160.75	163.54	229.43	408.62	372	300.08	1171.67	520.41	597.21	3707.64	3723.65	3403.33	{ONK63109.1; uncharacterized protein A4U43_C07F11510 [Asparagus officinalis]}	{sp|Q9FYN7|P2C02_ORYSJ; Probable protein phosphatase 2C 2 OS=Oryza sativa subsp. japonica OX=39947 GN=Os01g0295700 PE=2 SV=1}	{pda:103701034; K14803 PTC2_3 protein phosphatase PTC2/3 3.1.3.16 -}	{At3g62260; KOG0698 Serine/threonine protein phosphatase T Signal transduction mechanisms ;}	{GO:0003824; NA}	{NA}	{PF00481:Protein phosphatase 2C}
i1_LQ_lily14_c84085/f1p4/1556	1556	186.99	99	167.43	478.32	222.6	505.67	1080.92	450.51	416.15	2538.99	2509.2	1703.09	{XP_010270361.1; PREDICTED: F-box protein SKP2A-like [Nelumbo nucifera]}	{sp|Q9LPL4|SKP2A_ARATH; F-box protein SKP2A OS=Arabidopsis thaliana OX=3702 GN=SKP2A PE=1 SV=1}	{egu:105037566; K03875 SKP2, FBXL1 F-box and leucine-rich repeat protein 1 (S-phase kinase-associated protein 2) - ko04120; Genetic Information Processing; Folding, sorting and degradation; Ubiquitin mediated proteolysis | ko04068; Environmental Information Processing; Signal transduction; FoxO signaling pathway | ko04150; Environmental Information Processing; Signal transduction; mTOR signaling …	{At1g21410; KOG1947 Leucine rich repeat proteins, some proteins contain F-box R General function prediction only ;}	{GO:0006778; porphyrin metabolic process; biological_process GO:0005515; protein binding; molecular_function GO:0003870; 5-aminolevulinate synthase activity; molecular_function GO:0005759; mitochondrial matrix; cellular_component GO:0030170; pyridoxal phosphate binding; molecular_function}	{XM_010913221.2; PREDICTED: Elaeis guineensis F-box protein SKP2A (LOC105037566), transcript variant X2, mRNA}	{PF13516:Leucine Rich repeat PF09029:5-aminolevulinate synthase presequence PF00560:Leucine Rich Repeat}
i1_LQ_lily14_c14262/f1p0/1552	1552	96.61	137	116.71	354.08	488.92	336.32	760.2	390.29	636.73	2080.08	1704.61	2988.59	{XP_020109459.1; protein CYPRO4-like [Ananas comosus]}	{sp|P40781|CYPR4_CYNCA; Protein CYPRO4 OS=Cynara cardunculus OX=4265 GN=CYPRO4 PE=2 SV=1}	{pda:103699412; - - - - -}	{At3g19240; KOG2395 Protein involved in vacuole import and degradation U Intracellular trafficking, secretion, and vesicular transport ;}	{GO:0005515; protein binding; molecular_function}	{XM_008796187.2; PREDICTED: Phoenix dactylifera protein CYPRO4-like (LOC103710471), mRNA}	{PF00400:WD domain, G-beta repeat}
i1_LQ_lily14_c51438/f1p1/1030	1017	38.92	37.2	71.08	304.6	158.81	260.65	263.24	290.92	134.15	1256.53	1084.11	1482	{XP_008807998.1; PREDICTED: protein EXORDIUM-like 2 [Phoenix dactylifera]}	{sp|Q9ZPE7|EXO_ARATH; Protein EXORDIUM OS=Arabidopsis thaliana OX=3702 GN=EXO PE=2 SV=1}	{pda:103707945; - - - - -}	{NA}	{NA}	{XM_008792674.2; PREDICTED: Phoenix dactylifera protein EXORDIUM-like 2 (LOC103707945), transcript variant X2, mRNA}	{NA}
i1_HQ_lily14_c19159/f4p1/1741	1741	145	200	245	291	229	210	812	292	639	2171	2540	2693	{EOY00248.1; CW14 protein isoform 2 [Theobroma cacao]}	{NA}	{gmx:100787325; - - - - -}	{NA}	{NA}	{XM_010936091.2; PREDICTED: Elaeis guineensis uncharacterized LOC105054551 (LOC105054551), transcript variant X1, mRNA}	{NA}
i0_HQ_lily14_c20393/f3p0/974	973	0	0	0	0	73.92	1	291.7	10.69	268.55	1039.78	1782.46	622.98	{XP_019702652.1; PREDICTED: cytokinin dehydrogenase 3-like [Elaeis guineensis]}	{sp|A2XVN3|CKX8_ORYSI; Cytokinin dehydrogenase 8 OS=Oryza sativa subsp. indica OX=39946 GN=CKX8 PE=3 SV=1}	{atr:18437669; K00279 CKX cytokinin dehydrogenase 1.5.99.12 ko00908; Metabolism; Metabolism of terpenoids and polyketides; Zeatin biosynthesis}	{At1g75450; KOG1231 Proteins containing the FAD binding domain C Energy production and conversion ;}	{GO:0050660; flavin adenine dinucleotide binding; molecular_function GO:0019139; cytokinin dehydrogenase activity; molecular_function GO:0009690; cytokinin metabolic process; biological_process GO:0003824; NA GO:0055114; oxidation-reduction process; biological_process}	{NA}	{PF02913:FAD linked oxidases, C-terminal domain PF09265:Cytokinin dehydrogenase 1, FAD and cytokinin binding}
i3_LQ_lily14_c2628/f1p0/3400	3394	140	165	87	1039.17	1180.58	770	1352.19	1448.24	1168	5248.97	2477.92	7761.93	{XP_008787477.1; PREDICTED: probable copper-transporting ATPase HMA5 isoform X1 [Phoenix dactylifera]}	{sp|A3AWA4|HMA5_ORYSJ; Copper-transporting ATPase HMA5 OS=Oryza sativa subsp. japonica OX=39947 GN=HMA5 PE=2 SV=1}	{pda:103705522; K17686 copA, ATP7 Cu+-exporting ATPase 3.6.3.54 ko04016; Environmental Information Processing; Signal transduction; MAPK signaling pathway - plant | ko01524; Human Diseases; Drug resistance: Antineoplastic; Platinum drug resistance}	{At1g63440; KOG0207 Cation transport ATPase P Inorganic ion transport and metabolism ;}	{GO:0030001; metal ion transport; biological_process GO:0000166; nucleotide binding; molecular_function GO:0016491; oxidoreductase activity; molecular_function GO:0055114; oxidation-reduction process; biological_process GO:0046872; metal ion binding; molecular_function GO:0006810; transport; biological_process}	{XM_010912128.2; PREDICTED: Elaeis guineensis probable copper-transporting ATPase HMA5 (LOC105036356), mRNA}	{PF00148:Nitrogenase component 1 type Oxidoreductase PF12730:ABC-2 family transporter protein PF00403:Heavy-metal-associated domain PF00122:E1-E2 ATPase}
i4_HQ_lily14_c7389/f2p1/4857	4858	95.19	200.14	124.6	2366.04	669.44	1797.14	2517.52	1713.89	1929.74	6132.33	7377.38	8442.36	{ABO36622.1; copia LTR rider [Solanum lycopersicum]}	{sp|Q0WP01|PTR9_ARATH; Protein NRT1/ PTR FAMILY 5.10 OS=Arabidopsis thaliana OX=3702 GN=NPF5.10 PE=2 SV=1}	{spen:107024343; - - - - -}	{At2g13930; KOG0017 FOG: Transposon-encoded proteins with TYA, reverse transcriptase, integrase domains in various combinations R General function prediction only ;}	{GO:0006810; transport; biological_process GO:0016021; integral to membrane; cellular_component GO:0005215; NA GO:0016020; membrane; cellular_component GO:0055085; transmembrane transport; biological_process}	{KF729788.1; Arachis duranensis retrotransposon A144_Diva_autonomous-Ty1-type, complete sequence}	{PF00854:POT family PF07690:Major Facilitator Superfamily}
i2_LQ_lily14_c21231/f1p0/2850	2850	0	109.48	0	798.66	1182.36	425.21	1163.24	736.73	755.87	3836.84	3120.83	5496.85	{XP_010921179.1; PREDICTED: serine/threonine-protein kinase AtPK2/AtPK19 [Elaeis guineensis]}	{sp|Q39030|KPK2_ARATH; Serine/threonine-protein kinase AtPK2/AtPK19 OS=Arabidopsis thaliana OX=3702 GN=ATPK2 PE=1 SV=2}	{egu:105044843; K04688 RPS6KB ribosomal protein S6 kinase beta 2.7.11.1 ko04012; Environmental Information Processing; Signal transduction; ErbB signaling pathway | ko04350; Environmental Information Processing; Signal transduction; TGF-beta signaling pathway | ko04371; Environmental Information Processing; Signal transduction; Apelin signaling pathway | ko04066; Environmental Information Process…	{At3g08720; KOG0598 Ribosomal protein S6 kinase and related proteins RT General function prediction only ; Signal transduction mechanisms ;}	{GO:0006468; protein phosphorylation; biological_process GO:0016020; membrane; cellular_component GO:0004674; protein serine/threonine kinase activity; molecular_function GO:0004672; protein kinase activity; molecular_function GO:0005524; ATP binding; molecular_function GO:0016773; phosphotransferase activity, alcohol group as acceptor; molecular_function}	{XM_010939730.2; PREDICTED: Elaeis guineensis serine/threonine-protein kinase AtPK2/AtPK19 (LOC105057217), mRNA}	{PF06293:Lipopolysaccharide kinase (Kdo/WaaP) family PF00069:Protein kinase domain PF00433:Protein kinase C terminal domain PF07714:Protein tyrosine kinase}
i2_LQ_lily14_c1187/f9p0/3002	2992	1049	1012	1110	495	614	986	228	227	79	4362	4634	3499	{XP_010907952.2; PREDICTED: receptor-like protein 12 [Elaeis guineensis]}	{sp|Q0JA29|FLS2_ORYSJ; LRR receptor-like serine/threonine-protein kinase FLS2 OS=Oryza sativa subsp. japonica OX=39947 GN=FLS2 PE=1 SV=1}	{egu:105042978; - - - - -}	{At2g34930; KOG0619 FOG: Leucine rich repeat R General function prediction only ;}	{GO:0005515; protein binding; molecular_function}	{XM_010934789.1; PREDICTED: Elaeis guineensis receptor-like protein 12 (LOC105053574), mRNA}	{PF00560:Leucine Rich Repeat PF13516:Leucine Rich repeat PF13855:Leucine rich repeat}
i4_LQ_lily14_c16842/f1p2/4073	4073	49.88	28.86	89.28	556.17	432.68	241.48	894.91	374.49	701.67	6860.33	3015.09	8079.92	{XP_010905015.1; PREDICTED: ABC transporter B family member 11-like [Elaeis guineensis]}	{sp|Q9M1Q9|AB21B_ARATH; ABC transporter B family member 21 OS=Arabidopsis thaliana OX=3702 GN=ABCB21 PE=1 SV=2}	{sbi:SORBI_03g011860; K05658 ABCB1, CD243 ATP-binding cassette, subfamily B (MDR/TAP), member 1 3.6.3.44 ko02010; Environmental Information Processing; Membrane transport; ABC transporters | ko04976; Organismal Systems; Digestive system; Bile secretion | ko05206; Human Diseases; Cancers: Overview; MicroRNAs in cancer}	{At1g02520; KOG0055 Multidrug/pheromone exporter, ABC superfamily Q Secondary metabolites biosynthesis, transport and catabolism ;}	{GO:0003924; GTPase activity; molecular_function GO:0005524; ATP binding; molecular_function GO:0006355; regulation of transcription, DNA-dependent; biological_process GO:0016301; kinase activity; molecular_function GO:0008134; transcription factor binding; molecular_function GO:0006614; SRP-dependent cotranslational protein targeting to membrane; biological_process GO:0003676; nucleic acid bindi…	{XM_017846340.1; PREDICTED: Phoenix dactylifera ABC transporter B family member 4-like (LOC103721797), partial mRNA}	{PF00448:SRP54-type protein, GTPase domain PF03193:Protein of unknown function, DUF258 PF00270:DEAD/DEAH box helicase PF00158:Sigma-54 interaction domain PF01926:50S ribosome-binding GTPase PF13304:AAA domain, putative AbiEii toxin, Type IV TA system PF06414:Zeta toxin PF00005:ABC transporter PF07728:AAA domain (dynein-related subfamily) PF00004:ATPase family associated with various cellular acti…
i1_LQ_lily14_c27811/f1p4/1921	1921	0	12.8	14.62	274.45	25.51	104.04	525.04	307.55	49.66	2642.98	1790.42	3310.67	{OAY85850.1; putative inactive beta-glucosidase 14 [Ananas comosus]}	{sp|Q7XSK2|BGL16_ORYSJ; Beta-glucosidase 16 OS=Oryza sativa subsp. japonica OX=39947 GN=BGLU16 PE=3 SV=2}	{egu:105044229; K05350 bglB beta-glucosidase 3.2.1.21 ko00500; Metabolism; Carbohydrate metabolism; Starch and sucrose metabolism | ko00460; Metabolism; Metabolism of other amino acids; Cyanoamino acid metabolism | ko00940; Metabolism; Biosynthesis of other secondary metabolites; Phenylpropanoid biosynthesis}	{At1g61810; KOG0626 Beta-glucosidase, lactase phlorizinhydrolase, and related proteins G Carbohydrate transport and metabolism ;}	{GO:0004553; hydrolase activity, hydrolyzing O-glycosyl compounds; molecular_function GO:0005975; carbohydrate metabolic process; biological_process}	{NA}	{PF00232:Glycosyl hydrolase family 1 PF00150:Cellulase (glycosyl hydrolase family 5)}
i1_HQ_lily14_c2184/f2p1/1491	1491	33.17	14.27	46.04	267.66	87.07	435.28	304.03	261.65	103.41	1965.42	2622.64	784.33	{XP_010917339.1; PREDICTED: uncharacterized protein LOC105041962 [Elaeis guineensis]}	{sp|P61872|LIP_RHIOR; Lipase OS=Rhizopus oryzae OX=64495 PE=1 SV=1}	{egu:105041962; - - - - -}	{At3g14360; KOG4569 Predicted lipase I Lipid transport and metabolism ;}	{GO:0006629; lipid metabolic process; biological_process}	{NA}	{PF01764:Lipase (class 3)}
i1_LQ_lily14_c89721/f1p3/1371	1379	3.16	1.98	8.57	52.41	37.52	5.18	80.44	35.96	21.8	1365.69	1377.97	2197.06	{APU50915.1; cytochrome P450 71A1 [Fritillaria cirrhosa]}	{sp|P24465|C71A1_PERAE; Cytochrome P450 71A1 OS=Persea americana OX=3435 GN=CYP71A1 PE=1 SV=2}	{mus:103974284; K20617 CYP71A cytochrome P450 family 71 subfamily A - -}	{At3g26310; KOG0156 Cytochrome P450 CYP2 subfamily Q Secondary metabolites biosynthesis, transport and catabolism ;}	{GO:0006508; proteolysis; biological_process GO:0020037; heme binding; molecular_function GO:0008233; peptidase activity; molecular_function GO:0055114; oxidation-reduction process; biological_process GO:0016705; oxidoreductase activity, acting on paired donors, with incorporation or reduction of molecular oxygen; molecular_function GO:0005634; nucleus; cellular_component GO:0005506; iron ion bin…	{NA}	{PF03568:Peptidase family C50 PF00067:Cytochrome P450}
i2_HQ_lily14_c37304/f2p0/2373	2373	236.55	200.21	427.61	863.21	754.58	275.41	1074.47	717.88	863.44	1417.26	4300.22	3421.61	{XP_008789544.1; PREDICTED: U-box domain-containing protein 12 [Phoenix dactylifera]}	{sp|Q5VRH9|PUB12_ORYSJ; U-box domain-containing protein 12 OS=Oryza sativa subsp. japonica OX=39947 GN=PUB12 PE=2 SV=1}	{pda:103707003; - - - - -}	{At3g54850; KOG0167 FOG: Armadillo/beta-catenin-like repeats S Function unknown ;}	{GO:0008270; zinc ion binding; molecular_function GO:0005515; protein binding; molecular_function GO:0016567; protein ubiquitination; biological_process GO:0004842; ubiquitin-protein ligase activity; molecular_function}	{XM_010942330.2; PREDICTED: Elaeis guineensis U-box domain-containing protein 12 (LOC105059116), mRNA}	{PF00514:Armadillo/beta-catenin-like repeat PF11789:Zinc-finger of the MIZ type in Nse subunit PF04564:U-box domain PF13639:Ring finger domain PF12678:RING-H2 zinc finger domain PF02985:HEAT repeat}
i1_LQ_lily14_c86790/f1p0/1278	1279	0	2	0	94	6	4	339	27	394	1382	1755	1198	{XP_009410065.1; PREDICTED: transmembrane protein 45A-like [Musa acuminata subsp. malaccensis]}	{NA}	{mus:103969557; - - - - -}	{NA}	{NA}	{XM_010934161.2; PREDICTED: Elaeis guineensis transmembrane protein 45B-like (LOC105053118), mRNA}	{NA}
i1_HQ_lily14_c38454/f3p1/1792	1792	197.47	92.08	193.41	593.45	545.94	786.93	948.72	516.78	346.11	1367.33	2124.27	3085.94	{XP_010904836.1; PREDICTED: gibberellin receptor GID1C-like [Elaeis guineensis]}	{sp|Q940G6|GID1C_ARATH; Gibberellin receptor GID1C OS=Arabidopsis thaliana OX=3702 GN=GID1C PE=1 SV=1}	{mus:104000617; K14493 GID1 gibberellin receptor GID1 3.-.-.- ko04075; Environmental Information Processing; Signal transduction; Plant hormone signal transduction}	{At5g27320; KOG1515 Arylacetamide deacetylase V Defense mechanisms ;}	{GO:0008152; NA GO:0047746; chlorophyllase activity; molecular_function GO:0016787; hydrolase activity; molecular_function GO:0016042; lipid catabolic process; biological_process GO:0003847; 1-alkyl-2-acetylglycerophosphocholine esterase activity; molecular_function GO:0015996; chlorophyll catabolic process; biological_process}	{XM_004962059.3; PREDICTED: Setaria italica gibberellin receptor GID1 (LOC101755384), mRNA}	{PF03403:Platelet-activating factor acetylhydrolase, isoform II PF07859:alpha/beta hydrolase fold PF12740:Chlorophyllase enzyme}
i0_LQ_lily14_c11917/f1p0/1014	994	0.88	5.07	0	106.7	230.76	40.07	43.84	174.03	128.22	1470.14	207.58	1461.45	{XP_010533275.1; PREDICTED: ubiquinol oxidase 1a, mitochondrial-like, partial [Tarenaya hassleriana]}	{sp|Q39219|AOX1A_ARATH; Ubiquinol oxidase 1a, mitochondrial OS=Arabidopsis thaliana OX=3702 GN=AOX1A PE=1 SV=2}	{thj:104809077; K17893 AOX1, AOX2 ubiquinol oxidase 1.10.3.11 -}	{NA}	{GO:0055114; oxidation-reduction process; biological_process GO:0009916; alternative oxidase activity; molecular_function GO:0006744; ubiquinone biosynthetic process; biological_process}	{XM_002877018.1; Arabidopsis lyrata subsp. lyrata hypothetical protein, mRNA}	{PF01786:Alternative oxidase PF03232:Ubiquinone biosynthesis protein COQ7}
i0_HQ_lily14_c45453/f2p1/807	807	15	8	17	37	22	15	211	45	97	712	693	856	{XP_008804376.1; PREDICTED: protein NDR1-like [Phoenix dactylifera]}	{sp|O48915|NDR1_ARATH; Protein NDR1 OS=Arabidopsis thaliana OX=3702 GN=NDR1 PE=1 SV=1}	{egu:105052169; - - - - -}	{NA}	{NA}	{NA}	{NA}
i1_LQ_lily14_c103601/f1p5/1286	1286	143.77	65.79	198.65	22.41	28.16	25.12	16.44	18.19	18.46	1030.48	1588.15	1588.16	{XP_010943538.2; PREDICTED: polygalacturonase inhibitor-like [Elaeis guineensis]}	{sp|Q05091|PGIP_PYRCO; Polygalacturonase inhibitor OS=Pyrus communis OX=23211 GN=PGIP PE=1 SV=1}	{pxb:103947768; - - - - -}	{NA}	{GO:0005515; protein binding; molecular_function}	{NA}	{PF13855:Leucine rich repeat PF00560:Leucine Rich Repeat}
i3_LQ_lily14_c38942/f1p18/3354	3353	363.99	209	405.57	1024.63	1126.85	519.52	1401.68	1269.86	798.72	4848.88	3475.4	4171.45	{XP_010274506.1; PREDICTED: F-box protein CPR30-like [Nelumbo nucifera]}	{sp|Q9FGY4|FB341_ARATH; F-box protein At5g49610 OS=Arabidopsis thaliana OX=3702 GN=At5g49610 PE=1 SV=1}	{gra:105802776; - - - - -}	{NA}	{GO:0005515; protein binding; molecular_function}	{NA}	{PF00646:F-box domain PF12937:F-box-like}
i1_LQ_lily14_c83990/f1p0/1381	1380	3.32	10.86	2.84	122.3	40.59	12.21	359.26	66.67	152.36	1057.28	856.96	2511.21	{XP_010924479.1; PREDICTED: transcription factor MYB1R1 [Elaeis guineensis]}	{sp|Q7XC57|MYBS3_ORYSJ; Transcription factor MYBS3 OS=Oryza sativa subsp. japonica OX=39947 GN=MYBS3 PE=2 SV=1}	{egu:105042957; - - - - -}	{NA}	{NA}	{XM_008450597.2; PREDICTED: Cucumis melo transcription factor MYB1R1 (LOC103490872), mRNA}	{NA}
i0_LQ_lily14_c27630/f1p46/801	802	5	1	4	64.44	54.74	32.8	262.46	83.79	85.58	330.09	646.51	1127.71	{NA}	{NA}	{NA}	{NA}	{NA}	{NA}	{NA}
i2_LQ_lily14_c13291/f1p0/2313	2313	58.16	59.35	42.15	1162.06	375.89	747.65	893.89	589.14	646.57	2865.49	2427.82	2489.5	{XP_009402803.1; PREDICTED: uncharacterized protein LOC103986510 [Musa acuminata subsp. malaccensis]}	{NA}	{egu:105045390; - - - - -}	{NA}	{NA}	{XM_009122681.2; PREDICTED: Brassica rapa uncharacterized LOC103845794 (LOC103845794), mRNA}	{NA}
i1_LQ_lily14_c88442/f1p0/1591	1592	4	14.23	5.96	57.03	34.95	0	262.32	67.74	333.16	1703.44	1030.16	2287.4	{XP_010914945.2; PREDICTED: UDP-glycosyltransferase 73E1 [Elaeis guineensis]}	{sp|Q9ZQ94|U73C5_ARATH; UDP-glycosyltransferase 73C5 OS=Arabidopsis thaliana OX=3702 GN=UGT73C5 PE=2 SV=1}	{egu:105040215; - - - - -}	{At2g36800; KOG1192 UDP-glucuronosyl and UDP-glucosyl transferase GC Carbohydrate transport and metabolism ; Energy production and conversion ;}	{GO:0042157; lipoprotein metabolic process; biological_process GO:0008152; NA GO:0005576; NA GO:0016758; transferase activity, transferring hexosyl groups; molecular_function}	{NA}	{PF04691:Apolipoprotein C-I (ApoC-1) PF00201:UDP-glucoronosyl and UDP-glucosyl transferase}
i1_LQ_lily14_c69991/f1p2/1306	1308	47.05	113.21	84.4	328.59	320.83	159.83	533.76	306.27	231.29	906.3	1469.61	1398.82	{XP_010912100.1; PREDICTED: uncharacterized protein LOC105038079 [Elaeis guineensis]}	{NA}	{egu:105038079; - - - - -}	{NA}	{GO:0055114; oxidation-reduction process; biological_process GO:0016491; oxidoreductase activity; molecular_function}	{XM_010913798.2; PREDICTED: Elaeis guineensis uncharacterized LOC105038079 (LOC105038079), mRNA}	{PF03171:2OG-Fe(II) oxygenase superfamily}
i1_LQ_lily14_c69236/f1p2/1705	1704	218.21	240.42	225.91	603.15	428.84	479.1	889.6	332.52	654.96	2002.04	1274.66	1951.55	{ONK77635.1; uncharacterized protein A4U43_C02F8870 [Asparagus officinalis]}	{sp|Q9SS90|RGLG1_ARATH; E3 ubiquitin-protein ligase RGLG1 OS=Arabidopsis thaliana OX=3702 GN=RGLG1 PE=1 SV=1}	{egu:105038755; K16280 RGLG E3 ubiquitin-protein ligase RGLG 2.3.2.27 -}	{At3g01650; KOG1327 Copine T Signal transduction mechanisms ;}	{NA}	{XR_830785.2; PREDICTED: Elaeis guineensis E3 ubiquitin-protein ligase RGLG1-like (LOC105038755), transcript variant X5, misc_RNA}	{NA}
i1_LQ_lily14_c54000/f1p1/1019	1020	2	1	0	307.78	220.83	190.71	193.6	203.56	134.67	712.31	711.53	1331.81	{XP_009386178.1; PREDICTED: protein STAY-GREEN, chloroplastic-like isoform X2 [Musa acuminata subsp. malaccensis]}	{sp|A2Z3E5|SGR_ORYSI; Protein STAY-GREEN, chloroplastic OS=Oryza sativa subsp. indica OX=39946 GN=SGR PE=3 SV=1}	{mus:103973357; - - - - -}	{NA}	{NA}	{HQ676611.1; Festuca arundinacea senescence-inducible chloroplast non-yellowing protein 1 mRNA, complete cds; nuclear gene for chloroplast product}	{NA}
i1_LQ_lily14_c108924/f1p16/1006	1006	26.54	30.64	19.75	107.65	148.66	44.65	212.48	89.83	294.43	904.92	1114.35	608.96	{XP_010937646.1; PREDICTED: heat shock cognate 70 kDa protein 2-like [Elaeis guineensis]}	{sp|P27322|HSP72_SOLLC; Heat shock cognate 70 kDa protein 2 OS=Solanum lycopersicum OX=4081 GN=HSC-2 PE=2 SV=1}	{mdm:103434172; K03283 HSPA1_8 heat shock 70kDa protein 1/8 - ko03040; Genetic Information Processing; Transcription; Spliceosome | ko04141; Genetic Information Processing; Folding, sorting and degradation; Protein processing in endoplasmic reticulum | ko04010; Environmental Information Processing; Signal transduction; MAPK signaling pathway | ko04144; Cellular Processes; Transport and catabolism…	{At3g12580; KOG0101 Molecular chaperones HSP70/HSC70, HSP70 superfamily O Posttranslational modification, protein turnover, chaperones ;}	{NA}	{XM_006663065.2; PREDICTED: Oryza brachyantha heat shock cognate 70 kDa protein 2 (LOC102702507), mRNA}	{NA}
i1_HQ_lily14_c10672/f3p1/1954	1953	221.82	240	180.27	452.17	583.69	218	618.09	635.14	509.54	1124.19	1501.09	3513.58	{XP_020087277.1; protein DETOXIFICATION 20-like [Ananas comosus]}	{sp|Q8W488|DTX21_ARATH; Protein DETOXIFICATION 21 OS=Arabidopsis thaliana OX=3702 GN=DTX21 PE=1 SV=1}	{egu:105046116; K03327 TC.MATE, SLC47A, norM, mdtK, dinF multidrug resistance protein, MATE family - -}	{At1g33110; KOG1347 Uncharacterized membrane protein, predicted efflux pump R General function prediction only ;}	{GO:0006855; drug transmembrane transport; biological_process GO:0016020; membrane; cellular_component GO:0055085; transmembrane transport; biological_process GO:0015297; antiporter activity; molecular_function GO:0015238; drug transmembrane transporter activity; molecular_function}	{NA}	{PF01554:MatE}
i1_LQ_lily14_c5313/f1p0/1301	1302	405	491	557	178	179	228	198	113	150	871	1120	1721	{XP_009402987.1; PREDICTED: lipid phosphate phosphatase 2 isoform X1 [Musa acuminata subsp. malaccensis]}	{sp|Q9XI60|LPP2_ARATH; Lipid phosphate phosphatase 2 OS=Arabidopsis thaliana OX=3702 GN=LPP2 PE=2 SV=1}	{mus:103969281; K18693 DPP1 diacylglycerol diphosphate phosphatase / phosphatidate phosphatase [EC:3.1.3.81 3.1.3.4] 3.1.3.81,3.1.3.4 ko00561; Metabolism; Lipid metabolism; Glycerolipid metabolism | ko00564; Metabolism; Lipid metabolism; Glycerophospholipid metabolism}	{At1g15080; KOG3030 Lipid phosphate phosphatase and related enzymes of the PAP2 family I Lipid transport and metabolism ;}	{NA}	{XM_019849517.1; PREDICTED: Elaeis guineensis lipid phosphate phosphatase 2 (LOC105041275), transcript variant X9, mRNA}	{NA}
i2_LQ_lily14_c12762/f1p1/2502	2502	0	45.65	64.85	1213.94	352.11	842.35	1057.34	567.86	590.43	3261.51	2592.43	1929.5	{XP_009402803.1; PREDICTED: uncharacterized protein LOC103986510 [Musa acuminata subsp. malaccensis]}	{NA}	{egu:105045390; - - - - -}	{NA}	{NA}	{XM_010491393.1; PREDICTED: Camelina sativa uncharacterized LOC104767357 (LOC104767357), partial mRNA}	{NA}
i1_LQ_lily14_c70113/f1p8/1871	1871	5	3.51	0	202.23	79.62	88.5	416.34	208.69	199.33	1025.13	3019.23	1461.23	{NA}	{NA}	{NA}	{NA}	{NA}	{NA}	{NA}
i1_LQ_lily14_c65704/f1p1/1335	1336	71.44	23.67	65.95	111.42	64.36	67.24	491.64	111.25	486.45	1117.39	1415.61	1135.4	{XP_020099079.1; uncharacterized protein LOC109717630 isoform X1 [Ananas comosus]}	{sp|B7KWT4|RUTD_METC4; Putative aminoacrylate hydrolase RutD OS=Methylobacterium extorquens (strain CM4 / NCIMB 13688) OX=440085 GN=rutD PE=3 SV=1}	{pda:103719030; - - - - -}	{At5g53050; KOG4178 Soluble epoxide hydrolase I Lipid transport and metabolism ;}	{GO:0016787; hydrolase activity; molecular_function GO:0016788; hydrolase activity, acting on ester bonds; molecular_function GO:0009058; biosynthetic process; biological_process}	{XM_008808097.1; PREDICTED: Phoenix dactylifera putative aminoacrylate hydrolase RutD (LOC103719030), transcript variant X2, mRNA}	{PF02230:Phospholipase/Carboxylesterase PF00975:Thioesterase domain}
i2_LQ_lily14_c16527/f1p0/2035	2034	0	0	0	0	19.83	0	19.05	24.73	8.77	1221.38	3695.66	925.96	{XP_009408668.1; PREDICTED: probable indole-3-acetic acid-amido synthetase GH3.1 [Musa acuminata subsp. malaccensis]}	{sp|Q8LQM5|GH31_ORYSJ; Probable indole-3-acetic acid-amido synthetase GH3.1 OS=Oryza sativa subsp. japonica OX=39947 GN=GH3.1 PE=2 SV=1}	{egu:105050361; K14487 GH3 auxin responsive GH3 gene family - ko04075; Environmental Information Processing; Signal transduction; Plant hormone signal transduction}	{NA}	{NA}	{XM_009410393.2; PREDICTED: Musa acuminata subsp. malaccensis probable indole-3-acetic acid-amido synthetase GH3.1 (LOC103991034), mRNA}	{NA}
i1_HQ_lily14_c72290/f3p1/1031	1031	13	6	13	246	154	206	321	165	77	763	1222	455	{XP_009393640.1; PREDICTED: protein EXORDIUM-like 2 [Musa acuminata subsp. malaccensis]}	{sp|Q9FE06|EXOL2_ARATH; Protein EXORDIUM-like 2 OS=Arabidopsis thaliana OX=3702 GN=EXL2 PE=2 SV=1}	{pda:103707945; - - - - -}	{NA}	{NA}	{XM_009346316.2; PREDICTED: Pyrus x bretschneideri protein EXORDIUM-like 2 (LOC103936476), mRNA}	{NA}
i2_LQ_lily14_c25011/f1p1/2517	2518	32.39	35.38	27.26	487.58	622.13	370.98	301.91	382.61	357.09	2266.08	702.84	4241.28	{BAJ22108.1; alternative oxidase 1a [Arum maculatum]}	{sp|Q8W855|AOX1C_ORYSJ; Ubiquinol oxidase 1c, mitochondrial OS=Oryza sativa subsp. japonica OX=39947 GN=AOX1C PE=2 SV=1}	{thj:104809077; K17893 AOX1, AOX2 ubiquinol oxidase 1.10.3.11 -}	{NA}	{GO:0006744; ubiquinone biosynthetic process; biological_process GO:0055114; oxidation-reduction process; biological_process GO:0009916; alternative oxidase activity; molecular_function}	{BT086417.1; Zea mays full-length cDNA clone ZM_BFc0164D13 mRNA, complete cds}	{PF01786:Alternative oxidase PF03232:Ubiquinone biosynthesis protein COQ7}
i2_LQ_lily14_c24211/f1p15/2860	2856	86.61	71.29	30.35	527.52	230.13	335.83	818.73	350.33	415.46	1760.23	3128.01	3058.2	{XP_010918615.1; PREDICTED: serine carboxypeptidase-like [Elaeis guineensis]}	{sp|P37891|CBP3_ORYSJ; Serine carboxypeptidase 3 OS=Oryza sativa subsp. japonica OX=39947 GN=CBP3 PE=2 SV=1}	{egu:105042940; K16298 SCPL-IV serine carboxypeptidase-like clade IV 3.4.16.- -}	{At3g10410; KOG1282 Serine carboxypeptidases (lysosomal cathepsin A) OE Posttranslational modification, protein turnover, chaperones ; Amino acid transport and metabolism ;}	{GO:0005802; trans-Golgi network; cellular_component GO:0004185; serine-type carboxypeptidase activity; molecular_function GO:0006508; proteolysis; biological_process GO:0042998; positive regulation of Golgi to plasma membrane protein transport; biological_process GO:0071253; connexin binding; molecular_function}	{XM_009397152.2; PREDICTED: Musa acuminata subsp. malaccensis serine carboxypeptidase-like (LOC103980690), mRNA}	{PF15281:Consortin C-terminus PF00450:Serine carboxypeptidase}
i0_LQ_lily14_c66770/f1p0/989	990	0	0	0	82.64	72.05	72.24	117.53	72.94	56.55	564.8	555.64	1144.45	{XP_009386177.1; PREDICTED: protein STAY-GREEN, chloroplastic-like isoform X1 [Musa acuminata subsp. malaccensis]}	{sp|A2Z3E5|SGR_ORYSI; Protein STAY-GREEN, chloroplastic OS=Oryza sativa subsp. indica OX=39946 GN=SGR PE=3 SV=1}	{mus:103973357; - - - - -}	{NA}	{NA}	{HQ676611.1; Festuca arundinacea senescence-inducible chloroplast non-yellowing protein 1 mRNA, complete cds; nuclear gene for chloroplast product}	{NA}
i1_LQ_lily14_c13708/f1p1/1454	1454	0	0	0	26	53.01	0	453.74	13.31	355.4	1583.46	827.13	926.39	{XP_018682012.1; PREDICTED: cytokinin dehydrogenase 3-like [Musa acuminata subsp. malaccensis]}	{sp|A2XVN3|CKX8_ORYSI; Cytokinin dehydrogenase 8 OS=Oryza sativa subsp. indica OX=39946 GN=CKX8 PE=3 SV=1}	{atr:18437669; K00279 CKX cytokinin dehydrogenase 1.5.99.12 ko00908; Metabolism; Metabolism of terpenoids and polyketides; Zeatin biosynthesis}	{At2g41510; KOG1231 Proteins containing the FAD binding domain C Energy production and conversion ;}	{GO:0055114; oxidation-reduction process; biological_process GO:0016491; oxidoreductase activity; molecular_function GO:0003824; NA GO:0009690; cytokinin metabolic process; biological_process GO:0019139; cytokinin dehydrogenase activity; molecular_function GO:0050660; flavin adenine dinucleotide binding; molecular_function}	{NA}	{PF02913:FAD linked oxidases, C-terminal domain PF09265:Cytokinin dehydrogenase 1, FAD and cytokinin binding PF03435:Saccharopine dehydrogenase NADP binding domain PF01565:FAD binding domain }
i2_HQ_lily14_c23371/f2p0/2700	2700	0	11.09	6.72	52.53	50.41	8.35	385.59	80.87	515.66	2670.99	1098.92	2988.8	{XP_020113539.1; ABC transporter G family member 51 [Ananas comosus]}	{sp|Q8S628|AB51G_ORYSJ; ABC transporter G family member 51 OS=Oryza sativa subsp. japonica OX=39947 GN=ABCG51 PE=3 SV=1}	{pda:103704020; - - - - -}	{At2g29940; KOG0065 Pleiotropic drug resistance proteins (PDR1-15), ABC superfamily Q Secondary metabolites biosynthesis, transport and catabolism ;}	{GO:0016020; membrane; cellular_component GO:0005525; GTP binding; molecular_function GO:0003924; GTPase activity; molecular_function GO:0005524; ATP binding; molecular_function GO:0016887; ATPase activity; molecular_function GO:0016021; integral to membrane; cellular_component GO:0006810; transport; biological_process GO:0042626; ATPase activity, coupled to transmembrane movement of substances; …	{XM_019850595.1; PREDICTED: Elaeis guineensis ABC transporter G family member 51 (LOC105046231), mRNA}	{PF06422:CDR ABC transporter PF13304:AAA domain, putative AbiEii toxin, Type IV TA system PF00005:ABC transporter PF03193:Protein of unknown function, DUF258 PF01061:ABC-2 type transporter}
i1_HQ_lily14_c42238/f2p2/1351	1348	1	13.02	0	39.16	62.48	40.3	108.67	57.07	27.14	991.35	890.17	908.36	{XP_009385491.1; PREDICTED: receptor-like protein kinase BRI1-like 3 [Musa acuminata subsp. malaccensis]}	{sp|Q69JN6|BRL1_ORYSJ; Brassinosteroid LRR receptor kinase BRL1 OS=Oryza sativa subsp. japonica OX=39947 GN=BRL1 PE=2 SV=1}	{egu:105039514; - - - - -}	{NA}	{GO:0006468; protein phosphorylation; biological_process GO:0005524; ATP binding; molecular_function GO:0004672; protein kinase activity; molecular_function}	{XM_017843673.1; PREDICTED: Phoenix dactylifera receptor-like protein kinase BRI1-like 3 (LOC103710640), transcript variant X2, mRNA}	{PF07714:Protein tyrosine kinase PF00069:Protein kinase domain}
i1_LQ_lily14_c41884/f1p6/1730	1725	474.8	323.38	416.92	173.15	193.78	388.64	164.47	117.17	113.71	1196.52	1050.67	1497.78	{XP_010922099.1; PREDICTED: protein ZINC INDUCED FACILITATOR-LIKE 1 isoform X2 [Elaeis guineensis]}	{sp|Q3EAQ5|PTR36_ARATH; Probable peptide/nitrate transporter At3g43790 OS=Arabidopsis thaliana OX=3702 GN=ZIFL2 PE=2 SV=2}	{egu:105045500; - - - - -}	{At5g13740; KOG2615 Permease of the major facilitator superfamily R General function prediction only ;}	{NA}	{XM_002307896.2; Populus trichocarpa hypothetical protein (POPTR_0006s02710g) mRNA, complete cds}	{NA}
i2_LQ_lily14_c47738/f1p1/2540	2541	16.24	19.53	18.7	158.15	83.42	86.98	301.38	112.62	188.51	1551.98	1788.25	2357.53	{OAY63339.1; CSC1-like protein RXW8 [Ananas comosus]}	{sp|F4IBD7|CSCLA_ARATH; CSC1-like protein RXW8 OS=Arabidopsis thaliana OX=3702 GN=RXW8 PE=2 SV=1}	{egu:105061229; - - - - -}	{At1g10080; KOG1134 Uncharacterized conserved protein R General function prediction only ;}	{GO:0016020; membrane; cellular_component}	{XM_019846589.1; PREDICTED: Elaeis guineensis CSC1-like protein RXW8 (LOC105061229), transcript variant X2, mRNA}	{PF02714:Calcium-dependent channel, 7TM region, putative phosphate}
i1_LQ_lily14_c9303/f1p3/1647	1646	0	0	0	5.49	0	0	53.23	0	97.62	1040.84	1364.09	833.97	{ALQ56954.1; crocetin glucosyltransferase [Crocus ancyrensis]}	{sp|Q6X1C0|GLT2_CROSA; Crocetin glucosyltransferase 2 OS=Crocus sativus OX=82528 GN=GLT2 PE=1 SV=1}	{pda:103706057; K13691 SGT1 pathogen-inducible salicylic acid glucosyltransferase 2.4.1.- -}	{At1g05680; KOG1192 UDP-glucuronosyl and UDP-glucosyl transferase GC Carbohydrate transport and metabolism ; Energy production and conversion ;}	{GO:0005975; carbohydrate metabolic process; biological_process GO:0030259; lipid glycosylation; biological_process GO:0016758; transferase activity, transferring hexosyl groups; molecular_function}	{XM_015795867.1; PREDICTED: Oryza sativa Japonica Group UDP-glycosyltransferase 74F2 (LOC4347591), mRNA}	{PF03033:Glycosyltransferase family 28 N-terminal domain}
i1_LQ_lily14_c33191/f1p0/1025	1026	0	2.39	0	32.89	17.78	3.4	56.68	20.55	15.62	411.18	279.87	1116.88	{ONK69157.1; uncharacterized protein A4U43_C05F19940 [Asparagus officinalis]}	{sp|Q93ZR6|WSD1_ARATH; O-acyltransferase WSD1 OS=Arabidopsis thaliana OX=3702 GN=WSD1 PE=2 SV=1}	{bvg:104883808; - - - - -}	{NA}	{GO:0004144; diacylglycerol O-acyltransferase activity; molecular_function}	{NA}	{PF06974:Protein of unknown function (DUF1298)}
i1_LQ_lily14_c59536/f1p3/2384	2384	1.32	4.51	1.33	26.58	26.73	9.08	113.64	36.83	23.04	1490.59	1971.37	1306.06	{APU50916.1; cytochrome P450 71A1 [Fritillaria cirrhosa]}	{sp|P24465|C71A1_PERAE; Cytochrome P450 71A1 OS=Persea americana OX=3435 GN=CYP71A1 PE=1 SV=2}	{egu:105037358; K20617 CYP71A cytochrome P450 family 71 subfamily A - -}	{At3g26230; KOG0156 Cytochrome P450 CYP2 subfamily Q Secondary metabolites biosynthesis, transport and catabolism ;}	{GO:0055114; oxidation-reduction process; biological_process GO:0020037; heme binding; molecular_function GO:0005506; iron ion binding; molecular_function GO:0016705; oxidoreductase activity, acting on paired donors, with incorporation or reduction of molecular oxygen; molecular_function}	{XM_010689262.2; PREDICTED: Beta vulgaris subsp. vulgaris cytochrome P450 76C4-like (LOC104901668), mRNA}	{PF00067:Cytochrome P450}
i1_LQ_lily14_c41405/f1p0/1452	1453	28	92	62	0	1	0	3	1	1	1335	548	769	{XP_010907395.1; PREDICTED: probable N-acetyltransferase HLS1 [Elaeis guineensis]}	{sp|Q42381|HLS1_ARATH; Probable N-acetyltransferase HLS1 OS=Arabidopsis thaliana OX=3702 GN=HLS1 PE=1 SV=1}	{pda:103709131; - - - - -}	{NA}	{GO:0008080; N-acetyltransferase activity; molecular_function GO:0016747; transferase activity, transferring acyl groups other than amino-acyl groups; molecular_function}	{NA}	{PF12568:Acetyltransferase (GNAT) domain PF13673:Acetyltransferase (GNAT) domain PF13508:Acetyltransferase (GNAT) domain PF08445:FR47-like protein PF00583:Acetyltransferase (GNAT) family PF13302:Acetyltransferase (GNAT) domain}
i1_LQ_lily14_c95951/f1p4/1835	1836	41.39	70.77	35.92	274.04	105.1	134.47	257.45	121.48	379.37	958.57	1345.68	1155.55	{XP_008783395.1; PREDICTED: protein NRT1/ PTR FAMILY 5.10-like [Phoenix dactylifera]}	{sp|Q0WP01|PTR9_ARATH; Protein NRT1/ PTR FAMILY 5.10 OS=Arabidopsis thaliana OX=3702 GN=NPF5.10 PE=2 SV=1}	{pda:103702658; K14638 SLC15A3_4, PHT solute carrier family 15 (peptide/histidine transporter), member 3/4 - -}	{At1g22540; KOG1237 H+/oligopeptide symporter E Amino acid transport and metabolism ;}	{GO:0055085; transmembrane transport; biological_process GO:0016021; integral to membrane; cellular_component GO:0005215; NA GO:0006810; transport; biological_process GO:0016020; membrane; cellular_component}	{XM_010913593.2; PREDICTED: Elaeis guineensis protein NRT1/ PTR FAMILY 5.10 (LOC105037951), mRNA}	{PF00854:POT family PF07690:Major Facilitator Superfamily}
i2_LQ_lily14_c10702/f1p0/3003	3005	135.83	148.39	147.97	422.58	594.16	267.59	991.95	476.4	829.54	2156.27	1684.79	2195.25	{XP_008795779.1; PREDICTED: phospholipase D zeta 1-like [Phoenix dactylifera]}	{sp|Q9LRZ5|PLDZ1_ARATH; Phospholipase D zeta 1 OS=Arabidopsis thaliana OX=3702 GN=PLDZETA1 PE=1 SV=1}	{egu:105045139; K01115 PLD1_2 phospholipase D1/2 3.1.4.4 ko00564; Metabolism; Lipid metabolism; Glycerophospholipid metabolism | ko00565; Metabolism; Lipid metabolism; Ether lipid metabolism | ko04014; Environmental Information Processing; Signal transduction; Ras signaling pathway | ko04072; Environmental Information Processing; Signal transduction; Phospholipase D signaling pathway | ko04071; E…	{At3g16785; KOG1329 Phospholipase D1 I Lipid transport and metabolism ;}	{GO:0003824; NA}	{XM_008797557.2; PREDICTED: Phoenix dactylifera phospholipase D zeta 1-like (LOC103711421), mRNA}	{PF00614:Phospholipase D Active site motif}
i3_LQ_lily14_c12250/f1p0/3204	3204	604.58	683.18	418.5	86.47	115.92	235.14	70.86	56.81	71.68	2749.43	1665.58	1857.93	{XP_010937328.1; PREDICTED: probable lipoxygenase 6 [Elaeis guineensis]}	{sp|Q8H016|LOX6_ORYSJ; Probable lipoxygenase 6 OS=Oryza sativa subsp. japonica OX=39947 GN=Os03g0179900 PE=2 SV=2}	{pda:103702133; K00454 LOX2S lipoxygenase 1.13.11.12 ko00591; Metabolism; Lipid metabolism; Linoleic acid metabolism | ko00592; Metabolism; Lipid metabolism; alpha-Linolenic acid metabolism}	{NA}	{GO:0055114; oxidation-reduction process; biological_process GO:0005515; protein binding; molecular_function GO:0046872; metal ion binding; molecular_function GO:0016702; oxidoreductase activity, acting on single donors with incorporation of molecular oxygen, incorporation of two atoms of oxygen; molecular_function}	{NA}	{PF00305:Lipoxygenase PF01477:PLAT/LH2 domain}
i4_LQ_lily14_c15029/f1p3/4739	4740	68.78	45.34	64.85	496.08	53.91	170.19	491.78	207.61	326.09	4317.57	1669.85	3609.95	{XP_010938304.1; PREDICTED: acetate/butyrate--CoA ligase AAE7, peroxisomal [Elaeis guineensis]}	{sp|Q8VZF1|AEE7_ARATH; Acetate/butyrate--CoA ligase AAE7, peroxisomal OS=Arabidopsis thaliana OX=3702 GN=AAE7 PE=1 SV=1}	{pda:103704643; - - - - -}	{At3g16910; KOG1176 Acyl-CoA synthetase I Lipid transport and metabolism ;}	{GO:0003824; NA GO:0008152; NA}	{XM_008782856.1; PREDICTED: Phoenix dactylifera acetate/butyrate--CoA ligase AAE7, peroxisomal-like (LOC103700954), mRNA}	{PF00501:AMP-binding enzyme}
i1_LQ_lily14_c64668/f1p2/1696	1696	0	0	1.95	0	9	13.98	34.43	36.04	3.04	1451.94	950.44	526.93	{XP_009391314.1; PREDICTED: 7-deoxyloganetin glucosyltransferase-like [Musa acuminata subsp. malaccensis]}	{sp|F8WKW1|UGT2_GARJA; 7-deoxyloganetin glucosyltransferase OS=Gardenia jasminoides OX=114476 GN=UGT85A24 PE=1 SV=1}	{pda:103706868; K21374 - - 2.4.1.324 -}	{At1g22360; KOG1192 UDP-glucuronosyl and UDP-glucosyl transferase GC Carbohydrate transport and metabolism ; Energy production and conversion ;}	{GO:0016758; transferase activity, transferring hexosyl groups; molecular_function GO:0008152; NA}	{XM_008781683.2; PREDICTED: Phoenix dactylifera 7-deoxyloganetin glucosyltransferase-like (LOC103699677), mRNA}	{PF04101:Glycosyltransferase family 28 C-terminal domain PF00201:UDP-glucoronosyl and UDP-glucosyl transferase}
i4_LQ_lily14_c9380/f1p0/4761	4762	205.13	290.16	260.34	948.77	1234.66	718.78	908.08	946.87	1257.6	3271.02	2797.22	3185.09	{ONK74672.1; uncharacterized protein A4U43_C03F8960 [Asparagus officinalis]}	{sp|Q9LSQ5|FQR1_ARATH; NAD(P)H dehydrogenase (quinone) FQR1 OS=Arabidopsis thaliana OX=3702 GN=FQR1 PE=1 SV=1}	{cann:107859509; - - - - -}	{At5g54500; KOG3135 1,4-benzoquinone reductase-like; Trp repressor binding protein-like/protoplast-secreted protein R General function prediction only ;}	{GO:0016491; oxidoreductase activity; molecular_function}	{XM_009410395.2; PREDICTED: Musa acuminata subsp. malaccensis probable NAD(P)H dehydrogenase (quinone) FQR1-like 1 (LOC103991035), transcript variant X1, mRNA}	{PF03358:NADPH-dependent FMN reductase}
i3_HQ_lily14_c1462/f5p0/3257	3257	11	23	12	48	53	126.99	520.03	46	333	1119.42	873.02	4329	{XP_006581911.1; PREDICTED: galactinol--sucrose galactosyltransferase isoform X2 [Glycine max]}	{sp|Q8VWN6|RFS_PEA; Galactinol--sucrose galactosyltransferase OS=Pisum sativum OX=3888 GN=RFS PE=1 SV=1}	{pvu:PHAVU_009G175400g; K06617 E2.4.1.82 raffinose synthase 2.4.1.82 ko00052; Metabolism; Carbohydrate metabolism; Galactose metabolism}	{NA}	{NA}	{NA}	{NA}
i1_HQ_lily14_c9649/f2p1/1745	1745	0	2	0	45	41	5	106	43	60.14	561.81	1005.06	1385.68	{XP_010911404.1; PREDICTED: cytochrome P450 71A1-like [Elaeis guineensis]}	{sp|P24465|C71A1_PERAE; Cytochrome P450 71A1 OS=Persea americana OX=3435 GN=CYP71A1 PE=1 SV=2}	{egu:105038724; K20617 CYP71A cytochrome P450 family 71 subfamily A - -}	{At5g57260; KOG0156 Cytochrome P450 CYP2 subfamily Q Secondary metabolites biosynthesis, transport and catabolism ;}	{GO:0005506; iron ion binding; molecular_function GO:0016705; oxidoreductase activity, acting on paired donors, with incorporation or reduction of molecular oxygen; molecular_function GO:0055114; oxidation-reduction process; biological_process GO:0020037; heme binding; molecular_function}	{NA}	{PF00067:Cytochrome P450}
i1_HQ_lily14_c22441/f2p1/1458	1458	8.38	36.38	11.24	70.63	141.15	82.14	154.49	98.7	118.67	941.65	554.22	849.45	{XP_010908551.1; PREDICTED: aldo-keto reductase family 4 member C9 isoform X1 [Elaeis guineensis]}	{sp|Q84TF0|AKRCA_ARATH; Aldo-keto reductase family 4 member C10 OS=Arabidopsis thaliana OX=3702 GN=AKR4C10 PE=1 SV=1}	{nnu:104592716; - - - - -}	{At2g37790; KOG1577 Aldo/keto reductase family proteins R General function prediction only ;}	{NA}	{XM_010910251.2; PREDICTED: Elaeis guineensis aldo-keto reductase family 4 member C9 (LOC105034918), transcript variant X4, mRNA}	{NA}
i2_HQ_lily14_c18874/f2p1/2139	2139	0	6.45	0.99	176.16	57.83	20.54	238.38	73.63	71.95	1004.69	1198.91	1426.89	{XP_008783343.2; PREDICTED: beta-galactosidase 7-like [Phoenix dactylifera]}	{sp|Q8GX69|BGA16_ARATH; Beta-galactosidase 16 OS=Arabidopsis thaliana OX=3702 GN=BGAL16 PE=2 SV=2}	{pda:103702620; - - - - -}	{At1g77410; KOG0496 Beta-galactosidase G Carbohydrate transport and metabolism ;}	{GO:0030246; carbohydrate binding; molecular_function}	{XM_006390030.1; Eutrema salsugineum hypothetical protein (EUTSA_v10018129mg) mRNA, complete cds}	{PF02140:Galactose binding lectin domain}
i1_HQ_lily14_c18913/f3p0/1984	1984	29.72	19.42	15.58	146.45	58.18	34.26	413.65	68.2	338.8	681.03	1013.75	1615.99	{XP_002276053.1; PREDICTED: geraniol 8-hydroxylase-like [Vitis vinifera]}	{sp|Q8VWZ7|C76B6_CATRO; Geraniol 8-hydroxylase OS=Catharanthus roseus OX=4058 GN=CYP76B6 PE=1 SV=1}	{egu:105044123; - - - - -}	{At2g45570; KOG0156 Cytochrome P450 CYP2 subfamily Q Secondary metabolites biosynthesis, transport and catabolism ;}	{GO:0016705; oxidoreductase activity, acting on paired donors, with incorporation or reduction of molecular oxygen; molecular_function GO:0005506; iron ion binding; molecular_function GO:0020037; heme binding; molecular_function GO:0055114; oxidation-reduction process; biological_process}	{NA}	{PF00067:Cytochrome P450}
i4_LQ_lily14_c12956/f1p0/4726	4726	134.8	255.09	97.59	922.91	579.4	426.83	895.86	576.58	552.96	3247.34	957.31	4399.82	{XP_010921179.1; PREDICTED: serine/threonine-protein kinase AtPK2/AtPK19 [Elaeis guineensis]}	{sp|Q39030|KPK2_ARATH; Serine/threonine-protein kinase AtPK2/AtPK19 OS=Arabidopsis thaliana OX=3702 GN=ATPK2 PE=1 SV=2}	{egu:105044843; K04688 RPS6KB ribosomal protein S6 kinase beta 2.7.11.1 ko04012; Environmental Information Processing; Signal transduction; ErbB signaling pathway | ko04350; Environmental Information Processing; Signal transduction; TGF-beta signaling pathway | ko04371; Environmental Information Processing; Signal transduction; Apelin signaling pathway | ko04066; Environmental Information Process…	{At3g08720; KOG0598 Ribosomal protein S6 kinase and related proteins RT General function prediction only ; Signal transduction mechanisms ;}	{GO:0016773; phosphotransferase activity, alcohol group as acceptor; molecular_function GO:0005524; ATP binding; molecular_function GO:0004672; protein kinase activity; molecular_function GO:0016020; membrane; cellular_component GO:0006468; protein phosphorylation; biological_process}	{Z17425.1; Lilium speciosum for two putative cds's}	{PF00069:Protein kinase domain PF07714:Protein tyrosine kinase PF06293:Lipopolysaccharide kinase (Kdo/WaaP) family}
i1_HQ_lily14_c23059/f2p0/1353	1357	0	9	0	149	57	28	111	46	52	603	591	784	{XP_010941446.2; PREDICTED: putative UPF0496 protein 2 [Elaeis guineensis]}	{sp|A2YH25|U496B_ORYSI; Putative UPF0496 protein 2 OS=Oryza sativa subsp. indica OX=39946 GN=OsI_023618 PE=3 SV=2}	{mus:103975157; - - - - -}	{NA}	{NA}	{NA}	{NA}
i3_HQ_lily14_c33000/f6p0/3072	3072	1	1.93	0	279.31	83.35	81.58	552.07	157.28	153.16	1494.84	1270.11	2251.78	{XP_008783343.2; PREDICTED: beta-galactosidase 7-like [Phoenix dactylifera]}	{sp|Q8GX69|BGA16_ARATH; Beta-galactosidase 16 OS=Arabidopsis thaliana OX=3702 GN=BGAL16 PE=2 SV=2}	{pda:103702620; - - - - -}	{At1g77410; KOG0496 Beta-galactosidase G Carbohydrate transport and metabolism ;}	{GO:0030246; carbohydrate binding; molecular_function GO:0004565; beta-galactosidase activity; molecular_function GO:0009341; beta-galactosidase complex; cellular_component GO:0005975; carbohydrate metabolic process; biological_process}	{XM_018820906.1; PREDICTED: Musa acuminata subsp. malaccensis beta-galactosidase 7 (LOC103972481), transcript variant X1, mRNA}	{PF02140:Galactose binding lectin domain PF02449:Beta-galactosidase}
i3_LQ_lily14_c29077/f1p0/3690	3691	146.05	166.74	106.98	509.48	509.08	471.75	778.03	419.87	1104.24	2020.32	1189.09	2825.06	{XP_019706337.1; PREDICTED: phospholipid-transporting ATPase 1 isoform X2 [Elaeis guineensis]}	{sp|P98204|ALA1_ARATH; Phospholipid-transporting ATPase 1 OS=Arabidopsis thaliana OX=3702 GN=ALA1 PE=2 SV=1}	{egu:105045104; K14802 DRS2, ATP8A phospholipid-transporting ATPase 3.6.3.1 -}	{YAL026c; KOG0206 P-type ATPase R General function prediction only ;}	{GO:0046872; metal ion binding; molecular_function GO:0000166; nucleotide binding; molecular_function}	{XM_019850778.1; PREDICTED: Elaeis guineensis phospholipid-transporting ATPase 1 (LOC105045104), transcript variant X2, mRNA}	{PF00122:E1-E2 ATPase}
i1_LQ_lily14_c26681/f1p4/1853	1852	1.2	10.25	0	20.06	38.41	5.82	223.04	24.96	93.08	1009.85	732.96	1020.78	{XP_009407487.1; PREDICTED: uncharacterized protein LOC103990157 [Musa acuminata subsp. malaccensis]}	{sp|Q10I20|XAT3_ORYSJ; Alpha-1,3-arabinosyltransferase XAT3 OS=Oryza sativa subsp. japonica OX=39947 GN=XAT3 PE=1 SV=1}	{mus:103990157; - - - - -}	{At3g18170; KOG4698 Uncharacterized conserved protein S Function unknown ;}	{GO:0016757; transferase activity, transferring glycosyl groups; molecular_function}	{NA}	{PF04577:Protein of unknown function (DUF563)}
i2_LQ_lily14_c15654/f1p0/2040	2040	113.05	0	76.34	86.03	292.66	74.35	198.13	225.91	424.12	669.07	1188.3	844.89	{XP_008793723.1; PREDICTED: protein-tyrosine-phosphatase MKP1-like [Phoenix dactylifera]}	{sp|Q9C5S1|MKP1_ARATH; Protein-tyrosine-phosphatase MKP1 OS=Arabidopsis thaliana OX=3702 GN=MKP1 PE=1 SV=1}	{mus:103968446; - - - - -}	{At3g55270; KOG1716 Dual specificity phosphatase V Defense mechanisms ;}	{GO:0008138; protein tyrosine/serine/threonine phosphatase activity; molecular_function GO:0006470; protein dephosphorylation; biological_process GO:0004725; protein tyrosine phosphatase activity; molecular_function}	{NA}	{PF00782:Dual specificity phosphatase, catalytic domain PF00102:Protein-tyrosine phosphatase}
i3_LQ_lily14_c9785/f1p3/3587	3576	0	0	0	8.3	2	0	133.99	0	50.13	2028.14	1078.56	1919.11	{ALQ56954.1; crocetin glucosyltransferase [Crocus ancyrensis]}	{sp|Q6X1C0|GLT2_CROSA; Crocetin glucosyltransferase 2 OS=Crocus sativus OX=82528 GN=GLT2 PE=1 SV=1}	{pda:103706057; K13691 SGT1 pathogen-inducible salicylic acid glucosyltransferase 2.4.1.- -}	{At1g05680; KOG1192 UDP-glucuronosyl and UDP-glucosyl transferase GC Carbohydrate transport and metabolism ; Energy production and conversion ;}	{GO:0005975; carbohydrate metabolic process; biological_process GO:0016758; transferase activity, transferring hexosyl groups; molecular_function GO:0030259; lipid glycosylation; biological_process}	{XM_015795867.1; PREDICTED: Oryza sativa Japonica Group UDP-glycosyltransferase 74F2 (LOC4347591), mRNA}	{PF03033:Glycosyltransferase family 28 N-terminal domain}
i2_LQ_lily14_c27914/f1p0/2338	2340	42	65	45	193	273	72	378	89	501	1151	892	989	{XP_010909510.1; PREDICTED: uncharacterized protein LOC105035606 [Elaeis guineensis]}	{NA}	{pda:103723817; - - - - -}	{NA}	{NA}	{XM_010937131.1; PREDICTED: Elaeis guineensis uncharacterized LOC105055364 (LOC105055364), transcript variant X2, mRNA}	{NA}
i1_LQ_lily14_c67010/f1p0/1459	1461	74	51	115	1	2	1	0	0	0	701	642	353	{XP_008779727.1; PREDICTED: malonyl-coenzyme A:anthocyanin 3-O-glucoside-6''-O-malonyltransferase-like [Phoenix dactylifera]}	{sp|Q8GSN8|3MAT_DAHPI; Malonyl-coenzyme A:anthocyanin 3-O-glucoside-6''-O-malonyltransferase OS=Dahlia pinnata OX=101596 GN=3MAT PE=1 SV=1}	{pda:103699150; - - - - -}	{NA}	{GO:0016747; transferase activity, transferring acyl groups other than amino-acyl groups; molecular_function}	{NA}	{PF02458:Transferase family}
i4_LQ_lily14_c3053/f1p0/4413	4420	35.69	33.25	14.65	315.95	155.44	216.85	331.89	111.14	211.06	1263.64	793.65	3782.51	{XP_010936137.1; PREDICTED: calcium uniporter protein 2, mitochondrial [Elaeis guineensis]}	{sp|O64823|MCU2_ARATH; Calcium uniporter protein 2, mitochondrial OS=Arabidopsis thaliana OX=3702 GN=At2g23790 PE=2 SV=1}	{pda:103707502; K20858 MCU calcium uniporter protein, mitochondrial - ko04020; Environmental Information Processing; Signal transduction; Calcium signaling pathway | ko04621; Organismal Systems; Immune system; NOD-like receptor signaling pathway}	{At2g23790; KOG2966 Uncharacterized conserved protein R General function prediction only ;}	{NA}	{NA}	{NA}
i1_HQ_lily14_c37324/f5p2/1899	1899	31	39	34	0	4.22	15.62	1.32	0	1.2	774.62	572.09	383.31	{XP_018674083.1; PREDICTED: protein NRT1/ PTR FAMILY 5.10-like [Musa acuminata subsp. malaccensis]}	{sp|Q0WP01|PTR9_ARATH; Protein NRT1/ PTR FAMILY 5.10 OS=Arabidopsis thaliana OX=3702 GN=NPF5.10 PE=2 SV=1}	{egu:105037951; K14638 SLC15A3_4, PHT solute carrier family 15 (peptide/histidine transporter), member 3/4 - -}	{At1g22540; KOG1237 H+/oligopeptide symporter E Amino acid transport and metabolism ;}	{GO:0016021; integral to membrane; cellular_component GO:0005215; NA GO:0006810; transport; biological_process GO:0016020; membrane; cellular_component}	{NA}	{PF00854:POT family PF07062:Clc-like}
i1_LQ_lily14_c6047/f1p0/1704	1704	143	49	229	68	3	98	6	24	6	574	519	426	{ACX46382.1; plastid NCED3 [Lilium hybrid cultivar]}	{sp|Q5MBR5|NCED3_ORYSJ; 9-cis-epoxycarotenoid dioxygenase NCED3, chloroplastic OS=Oryza sativa subsp. japonica OX=39947 GN=NCED3 PE=2 SV=1}	{pda:103705744; K09840 NCED 9-cis-epoxycarotenoid dioxygenase 1.13.11.51 ko00906; Metabolism; Metabolism of terpenoids and polyketides; Carotenoid biosynthesis}	{At3g14440; KOG1285 Beta, beta-carotene 15,15'-dioxygenase and related enzymes Q Secondary metabolites biosynthesis, transport and catabolism ;}	{GO:0055114; oxidation-reduction process; biological_process GO:0016702; oxidoreductase activity, acting on single donors with incorporation of molecular oxygen, incorporation of two atoms of oxygen; molecular_function}	{GQ168943.1; Lilium speciosum NCED3 mRNA, complete cds}	{PF03055:Retinal pigment epithelial membrane protein}
i1_LQ_lily14_c13003/f1p1/1473	1448	0	2.34	0	42.14	20.32	11.59	104.46	25.66	27.8	102.4	588.13	550.69	{KYP43296.1; Mono- and diacylglycerol lipase [Cajanus cajan]}	{sp|A2WT95|PLA1_ORYSI; Phospholipase A1-II 1 OS=Oryza sativa subsp. indica OX=39946 GN=OsI_03083 PE=3 SV=2}	{sind:105159396; - - - - -}	{At4g18550; KOG4569 Predicted lipase I Lipid transport and metabolism ;}	{GO:0006629; lipid metabolic process; biological_process GO:0016788; hydrolase activity, acting on ester bonds; molecular_function}	{XM_004960452.2; PREDICTED: Setaria italica phospholipase A1-II 7-like (LOC101768088), mRNA}	{PF01764:Lipase (class 3) PF07819:PGAP1-like protein}
i3_LQ_lily14_c9058/f1p0/3689	3688	55.56	49.26	35.95	187.33	147.97	118.32	349.22	138	221.88	1265.81	859	1493.52	{XP_019430196.1; PREDICTED: eukaryotic translation initiation factor 1A-like [Lupinus angustifolius]}	{sp|P56331|IF1A_ONOVI; Eukaryotic translation initiation factor 1A OS=Onobrychis viciifolia OX=3882 PE=2 SV=2}	{cam:101491484; K03236 EIF1A translation initiation factor 1A - ko03013; Genetic Information Processing; Translation; RNA transport}	{At2g04520; KOG3403 Translation initiation factor 1A (eIF-1A) J Translation, ribosomal structure and biogenesis ;}	{GO:0006413; translational initiation; biological_process GO:0003723; RNA binding; molecular_function GO:0003743; translation initiation factor activity; molecular_function}	{XM_003528771.3; PREDICTED: Glycine max eukaryotic translation initiation factor 1A-like (LOC100777129), mRNA}	{PF01176:Translation initiation factor 1A / IF-1}
i3_LQ_lily14_c15354/f1p0/3121	3123	0	2.94	0	196.8	9.5	93.88	364.9	96.07	126.42	960.04	495.62	1542.62	{XP_008783343.2; PREDICTED: beta-galactosidase 7-like [Phoenix dactylifera]}	{sp|Q8GX69|BGA16_ARATH; Beta-galactosidase 16 OS=Arabidopsis thaliana OX=3702 GN=BGAL16 PE=2 SV=2}	{pda:103702620; - - - - -}	{At1g77410; KOG0496 Beta-galactosidase G Carbohydrate transport and metabolism ;}	{GO:0009341; beta-galactosidase complex; cellular_component GO:0005975; carbohydrate metabolic process; biological_process GO:0004565; beta-galactosidase activity; molecular_function GO:0030246; carbohydrate binding; molecular_function}	{XM_018820906.1; PREDICTED: Musa acuminata subsp. malaccensis beta-galactosidase 7 (LOC103972481), transcript variant X1, mRNA}	{PF02140:Galactose binding lectin domain PF02449:Beta-galactosidase}
i3_LQ_lily14_c6897/f1p0/3127	3127	90	145	149	31	81	13	16	16	16	1416	465	1033	{XP_010920819.1; PREDICTED: probable AMP deaminase [Elaeis guineensis]}	{sp|O80452|AMPD_ARATH; AMP deaminase OS=Arabidopsis thaliana OX=3702 GN=AMPD PE=1 SV=2}	{egu:105044580; K01490 AMPD AMP deaminase 3.5.4.6 ko00230; Metabolism; Nucleotide metabolism; Purine metabolism}	{At2g38280; KOG1096 Adenosine monophosphate deaminase F Nucleotide transport and metabolism ;}	{GO:0019239; deaminase activity; molecular_function}	{XM_010922517.2; PREDICTED: Elaeis guineensis probable AMP deaminase (LOC105044580), mRNA}	{PF00962:Adenosine/AMP deaminase}
i3_LQ_lily14_c30243/f1p1/3184	3185	367.25	354.83	340.46	56.13	33.32	46.6	159.85	44.16	42.58	1228.93	952.73	651.21	{AAB95221.1; metallothionein type II [Fritillaria agrestis]}	{sp|A2WLS0|MT3A_ORYSI; Metallothionein-like protein 3A OS=Oryza sativa subsp. indica OX=39946 GN=MT3A PE=3 SV=1}	{dosa:Os01t0200700-01; - - - - -}	{NA}	{NA}	{AF039003.1; Fritillaria agrestis clone AE2 metallothionein type II (MET) mRNA, complete cds}	{NA}
i1_HQ_lily14_c18996/f2p0/1651	1651	56	19	25	8	0	0	0	2	0	616.79	639.27	37	{XP_020109901.1; abscisic acid 8'-hydroxylase 3 [Ananas comosus]}	{sp|Q0J185|ABAH3_ORYSJ; Abscisic acid 8'-hydroxylase 3 OS=Oryza sativa subsp. japonica OX=39947 GN=CYP707A7 PE=2 SV=1}	{nnu:104606421; K09843 E1.14.13.93 (+)-abscisic acid 8'-hydroxylase 1.14.13.93 ko00906; Metabolism; Metabolism of terpenoids and polyketides; Carotenoid biosynthesis}	{At3g19270; KOG0157 Cytochrome P450 CYP4/CYP19/CYP26 subfamilies QI Secondary metabolites biosynthesis, transport and catabolism ; Lipid transport and metabolism ;}	{GO:0016705; oxidoreductase activity, acting on paired donors, with incorporation or reduction of molecular oxygen; molecular_function GO:0005506; iron ion binding; molecular_function GO:0020037; heme binding; molecular_function GO:0055114; oxidation-reduction process; biological_process}	{XM_010271607.2; PREDICTED: Nelumbo nucifera abscisic acid 8'-hydroxylase 4 (LOC104606421), mRNA}	{PF00067:Cytochrome P450}
i3_HQ_lily14_c1980/f2p0/3190	3189	1	7	0	112.68	71.2	30.48	381.48	59.89	186.17	342.63	621.72	1843.34	{NA}	{NA}	{NA}	{NA}	{NA}	{NA}	{NA}
i3_LQ_lily14_c16552/f1p2/3073	3074	9.52	18.46	1.16	74.78	86.02	4.78	249.92	44.48	106.29	750.06	664.95	1117.97	{XP_008812216.1; PREDICTED: protein DMR6-LIKE OXYGENASE 2-like isoform X1 [Phoenix dactylifera]}	{sp|D4N501|DIOX2_PAPSO; Probable 2-oxoglutarate/Fe(II)-dependent dioxygenase OS=Papaver somniferum OX=3469 GN=DIOX2 PE=2 SV=1}	{spen:107013120; - - - - -}	{At2g36690; KOG0143 Iron/ascorbate family oxidoreductases QR Secondary metabolites biosynthesis, transport and catabolism ; General function prediction only ;}	{NA}	{NA}	{NA}
i1_LQ_lily14_c6937/f1p9/1861	1861	0	0	0	44.62	58.85	59.76	45.9	57.33	43.42	452.96	319.03	608.04	{XP_009390520.1; PREDICTED: probable alpha,alpha-trehalose-phosphate synthase [UDP-forming] 9 [Musa acuminata subsp. malaccensis]}	{sp|Q0WUI9|TPS8_ARATH; Probable alpha,alpha-trehalose-phosphate synthase [UDP-forming] 8 OS=Arabidopsis thaliana OX=3702 GN=TPS8 PE=2 SV=1}	{egu:105039584; K16055 TPS trehalose 6-phosphate synthase/phosphatase [EC:2.4.1.15 3.1.3.12] 2.4.1.15,3.1.3.12 ko00500; Metabolism; Carbohydrate metabolism; Starch and sucrose metabolism}	{At1g70290; KOG1050 Trehalose-6-phosphate synthase component TPS1 and related subunits G Carbohydrate transport and metabolism ;}	{GO:0005992; trehalose biosynthetic process; biological_process GO:0003824; NA GO:0016020; membrane; cellular_component}	{XM_009392246.2; PREDICTED: Musa acuminata subsp. malaccensis probable alpha,alpha-trehalose-phosphate synthase [UDP-forming] 9 (LOC103976901), transcript variant X4, mRNA}	{PF00839:Cysteine rich repeat PF02358:Trehalose-phosphatase PF00982:Glycosyltransferase family 20}
i1_LQ_lily14_c43457/f1p1/1203	1203	0	0	0	2.89	5.52	0	35.84	5	38.16	110.16	132.11	577.34	{XP_011089652.1; PREDICTED: cytochrome P450 82C2 [Sesamum indicum]}	{sp|O49394|C82C2_ARATH; Cytochrome P450 82C2 OS=Arabidopsis thaliana OX=3702 GN=CYP82C2 PE=2 SV=2}	{cic:CICLE_v10002486mg; - - - - -}	{At4g31970; KOG0156 Cytochrome P450 CYP2 subfamily Q Secondary metabolites biosynthesis, transport and catabolism ;}	{GO:0016705; oxidoreductase activity, acting on paired donors, with incorporation or reduction of molecular oxygen; molecular_function GO:0005506; iron ion binding; molecular_function GO:0020037; heme binding; molecular_function GO:0055114; oxidation-reduction process; biological_process}	{NA}	{PF00067:Cytochrome P450}
i3_LQ_lily14_c23953/f1p2/3271	3271	8.05	0	12.77	99.45	12.96	67.03	241.87	92.11	72.79	240.97	947.41	1238.67	{XP_010942299.1; PREDICTED: chaperone protein ClpD2, chloroplastic [Elaeis guineensis]}	{sp|Q7XL03|CLPD2_ORYSJ; Chaperone protein ClpD2, chloroplastic OS=Oryza sativa subsp. japonica OX=39947 GN=CLPD2 PE=2 SV=2}	{mus:104000629; - - - - -}	{At5g51070; KOG1051 Chaperone HSP104 and related ATP-dependent Clp proteases O Posttranslational modification, protein turnover, chaperones ;}	{GO:0003678; DNA helicase activity; molecular_function GO:0006355; regulation of transcription, DNA-dependent; biological_process GO:0005524; ATP binding; molecular_function GO:0006281; DNA repair; biological_process GO:0016887; ATPase activity; molecular_function GO:0009378; four-way junction helicase activity; molecular_function GO:0006310; DNA recombination; biological_process GO:0008134; tran…	{XM_010943997.2; PREDICTED: Elaeis guineensis chaperone protein ClpD2, chloroplastic (LOC105060334), mRNA}	{PF01695:IstB-like ATP binding protein PF01637:ATPase domain predominantly from Archaea PF06068:TIP49 C-terminus PF05496:Holliday junction DNA helicase ruvB N-terminus PF07728:AAA domain (dynein-related subfamily) PF00158:Sigma-54 interaction domain PF00004:ATPase family associated with various cellular activities (AAA)}
i1_LQ_lily14_c86231/f1p0/1646	1649	44	4	93	3	3	11	2	0	0	423	534	106	{XP_008800518.1; PREDICTED: glucan endo-1,3-beta-glucosidase 5-like [Phoenix dactylifera]}	{sp|Q9M088|E135_ARATH; Glucan endo-1,3-beta-glucosidase 5 OS=Arabidopsis thaliana OX=3702 GN=At4g31140 PE=2 SV=1}	{vvi:100266240; - - - - -}	{NA}	{GO:0005975; carbohydrate metabolic process; biological_process GO:0004553; hydrolase activity, hydrolyzing O-glycosyl compounds; molecular_function}	{XM_010941537.2; PREDICTED: Elaeis guineensis glucan endo-1,3-beta-glucosidase 5-like (LOC105058574), mRNA}	{PF00332:Glycosyl hydrolases family 17}
i5_LQ_lily14_c7356/f1p8/5145	5143	0	11.41	0.26	34.59	14.87	16.77	60.11	32.48	39.07	813.47	1370.09	1012.1	{XP_008806476.1; PREDICTED: 5'-adenylylsulfate reductase 3, chloroplastic-like [Phoenix dactylifera]}	{sp|P92979|APR1_ARATH; 5'-adenylylsulfate reductase 1, chloroplastic OS=Arabidopsis thaliana OX=3702 GN=APR1 PE=1 SV=2}	{egu:105050935; K05907 APR adenylyl-sulfate reductase (glutathione) 1.8.4.9 ko00920; Metabolism; Energy metabolism; Sulfur metabolism}	{At4g21990_1; KOG0189 Phosphoadenosine phosphosulfate reductase E Amino acid transport and metabolism ;}	{GO:0008152; NA GO:0055114; oxidation-reduction process; biological_process GO:0016491; oxidoreductase activity; molecular_function GO:0045454; cell redox homeostasis; biological_process GO:0003824; NA GO:0016209; NA}	{DQ147681.1; Polygonatum pubescens clone APR3 5'-adenylylsulfate reductase mRNA, complete cds}	{PF00085:Thioredoxin PF00578:AhpC/TSA family PF01507:Phosphoadenosine phosphosulfate reductase family}
i3_LQ_lily14_c17007/f1p0/3041	3060	4.78	2.87	0.52	88.62	14.27	50.29	199.95	76.56	108.95	515.05	172.32	1083.09	{ABK40508.1; pollen caleosin [Lilium longiflorum]}	{sp|O22788|PXG3_ARATH; Probable peroxygenase 3 OS=Arabidopsis thaliana OX=3702 GN=PXG3 PE=1 SV=1}	{dosa:Os03t0222600-01; K17991 PXG peroxygenase 1.11.2.3 ko00073; Metabolism; Lipid metabolism; Cutin, suberine and wax biosynthesis}	{NA}	{NA}	{EF015588.1; Lilium longiflorum pollen caleosin mRNA, complete cds}	{NA}
i3_LQ_lily14_c5098/f1p0/3595	3599	0	0	1.1	0	1.61	2.72	41.46	0	31.18	427.74	499.64	1002.88	{XP_009420837.1; PREDICTED: protein PIN-LIKES 7-like [Musa acuminata subsp. malaccensis]}	{sp|Q9FKY4|PILS7_ARATH; Protein PIN-LIKES 7 OS=Arabidopsis thaliana OX=3702 GN=PILS7 PE=2 SV=1}	{pda:103717732; K07088 K07088 uncharacterized protein - -}	{At5g65980; KOG2722 Predicted membrane protein S Function unknown ;}	{GO:0055085; transmembrane transport; biological_process GO:0016021; integral to membrane; cellular_component}	{NA}	{PF03547:Membrane transport protein}
i3_LQ_lily14_c28021/f1p0/3724	3838	37	31	29	107.99	115	76	213	81	177	541	433	1096	{NA}	{NA}	{NA}	{NA}	{NA}	{NA}	{NA}
i2_LQ_lily14_c33582/f1p0/2070	2070	0	0	0	11.97	15.27	9.49	81.65	11.89	43.75	278.64	313.62	323.06	{XP_020111642.1; putative quinone-oxidoreductase homolog, chloroplastic [Ananas comosus]}	{sp|Q9AYU1|QR1_TRIVS; Quinone-oxidoreductase QR1, chloroplastic OS=Triphysaria versicolor OX=64093 PE=1 SV=1}	{sita:101763989; - - - - -}	{At4g13010; KOG1198 Zinc-binding oxidoreductase CR Energy production and conversion ; General function prediction only ;}	{NA}	{NA}	{NA}
i4_LQ_lily14_c12413/f1p6/4812	4813	0	17.27	0	191.77	86.83	23.45	48.77	132.02	83.12	449.35	667.69	1207.55	{XP_008786975.1; PREDICTED: putative glycerol-3-phosphate transporter 1 [Phoenix dactylifera]}	{sp|Q9SA71|GLPT3_ARATH; Putative glycerol-3-phosphate transporter 3 OS=Arabidopsis thaliana OX=3702 GN=At1g30560 PE=3 SV=1}	{pda:103705132; K13783 SLC37A1_2 MFS transporter, OPA family, solute carrier family 37 (glycerol-3-phosphate transporter), member 1/2 - -}	{At1g30560; KOG2533 Permease of the major facilitator superfamily G Carbohydrate transport and metabolism ;}	{GO:0055085; transmembrane transport; biological_process GO:0030077; plasma membrane light-harvesting complex; cellular_component GO:0016020; membrane; cellular_component GO:0022857; transmembrane transporter activity; molecular_function GO:0045156; electron transporter, transferring electrons within the cyclic electron transport pathway of photosynthesis activity; molecular_function GO:0005215; …	{XM_017842291.1; PREDICTED: Phoenix dactylifera putative glycerol-3-phosphate transporter 1 (LOC103705132), transcript variant X3, mRNA}	{PF07690:Major Facilitator Superfamily PF00083:Sugar (and other) transporter PF03967:Photosynthetic reaction centre, H-chain N-terminal region PF03137:Organic Anion Transporter Polypeptide (OATP) family}
i4_LQ_lily14_c3388/f1p1/4544	4545	28.29	12.03	19.59	153.95	79.94	66.98	168.42	98.48	172.94	411.97	497.11	829.42	{CDI66591.1; putative sugar transporter type 2a protein [Saccharum hybrid cultivar R570]}	{sp|Q8LPQ8|MSSP2_ARATH; Monosaccharide-sensing protein 2 OS=Arabidopsis thaliana OX=3702 GN=MSSP2 PE=1 SV=2}	{sita:101777192; - - - - -}	{At4g35300; KOG0254 Predicted transporter (major facilitator superfamily) R General function prediction only ;}	{GO:0016021; integral to membrane; cellular_component GO:0022857; transmembrane transporter activity; molecular_function GO:0055085; transmembrane transport; biological_process}	{XM_006384794.1; Populus trichocarpa transporter-related family protein (POPTR_0004s21690g) mRNA, complete cds}	{PF00083:Sugar (and other) transporter PF07690:Major Facilitator Superfamily}
i6_LQ_lily14_c1199/f1p0/6224	6225	9.84	12.61	4.87	64.85	75.1	36.42	200.01	71.36	92.36	645.13	699.28	1039.13	{XP_008799971.1; PREDICTED: uncharacterized protein LOC103714481 [Phoenix dactylifera]}	{NA}	{egu:105041945; - - - - -}	{NA}	{NA}	{KF509953.1; Lilium longiflorum clone fosmid LLF4, complete sequence}	{NA}
i4_LQ_lily14_c14031/f1p1/4857	4857	1.76	1.14	0	27.32	6.68	27.98	73.14	28.42	49.66	743.75	463.33	597.99	{XP_008789819.1; PREDICTED: 5'-adenylylsulfate reductase 3, chloroplastic-like [Phoenix dactylifera]}	{sp|P92979|APR1_ARATH; 5'-adenylylsulfate reductase 1, chloroplastic OS=Arabidopsis thaliana OX=3702 GN=APR1 PE=1 SV=2}	{pda:103707194; K05907 APR adenylyl-sulfate reductase (glutathione) 1.8.4.9 ko00920; Metabolism; Energy metabolism; Sulfur metabolism}	{At4g04610_1; KOG0189 Phosphoadenosine phosphosulfate reductase E Amino acid transport and metabolism ;}	{NA}	{XM_004293252.2; PREDICTED: Fragaria vesca subsp. vesca 5'-adenylylsulfate reductase 1, chloroplastic-like (LOC101296464), mRNA}	{NA}
i4_LQ_lily14_c13497/f1p1/4827	4826	0	4.5	0	70.26	30.72	25.57	144.5	41.26	106.07	341.8	236.28	937.75	{OAE35393.1; hypothetical protein AXG93_2587s1080 [Marchantia polymorpha subsp. polymorpha]}	{NA}	{sind:105162260; - - - - -}	{At2g06660; KOG3105 DNA-binding centromere protein B (CENP-B) BD Chromatin structure and dynamics ; Cell cycle control, cell division, chromosome partitioning ;}	{GO:0003676; nucleic acid binding; molecular_function}	{NA}	{PF03184:DDE superfamily endonuclease}
i4_HQ_lily14_c6985/f2p0/4782	4784	0	0	0	9.45	15.3	0	119.4	17.63	166.65	568.72	195.1	709.65	{XP_019706154.1; PREDICTED: ABC transporter G family member 51 [Elaeis guineensis]}	{sp|Q8S628|AB51G_ORYSJ; ABC transporter G family member 51 OS=Oryza sativa subsp. japonica OX=39947 GN=ABCG51 PE=3 SV=1}	{egu:105046231; - - - - -}	{At2g29940; KOG0065 Pleiotropic drug resistance proteins (PDR1-15), ABC superfamily Q Secondary metabolites biosynthesis, transport and catabolism ;}	{GO:0003924; GTPase activity; molecular_function GO:0005524; ATP binding; molecular_function GO:0016887; ATPase activity; molecular_function GO:0003678; DNA helicase activity; molecular_function GO:0016020; membrane; cellular_component GO:0016301; kinase activity; molecular_function GO:0005525; GTP binding; molecular_function GO:0042626; ATPase activity, coupled to transmembrane movement of subst…	{XM_019850595.1; PREDICTED: Elaeis guineensis ABC transporter G family member 51 (LOC105046231), mRNA}	{PF03193:Protein of unknown function, DUF258 PF01061:ABC-2 type transporter PF06422:CDR ABC transporter PF01926:50S ribosome-binding GTPase PF13304:AAA domain, putative AbiEii toxin, Type IV TA system PF00005:ABC transporter PF06414:Zeta toxin PF03796:DnaB-like helicase C terminal domain PF00004:ATPase family associated with various cellular activities (AAA) PF02224:Cytidylate kinase}
i3_LQ_lily14_c29553/f1p0/3667	3667	0	0	0	0	16.92	10.12	56.78	14.98	38.68	320.68	223.52	545.35	{XP_010909910.1; PREDICTED: helicase SEN1-like isoform X1 [Elaeis guineensis]}	{sp|B6SFA4|MAA3_ARATH; Probable helicase MAGATAMA 3 OS=Arabidopsis thaliana OX=3702 GN=MAA3 PE=2 SV=1}	{egu:105040079; K10706 SETX, ALS4 senataxin 3.6.4.- -}	{At1g65810; KOG1801 tRNA-splicing endonuclease positive effector (SEN1) A RNA processing and modification ;}	{GO:0005524; ATP binding; molecular_function GO:0016787; hydrolase activity; molecular_function GO:0003677; DNA binding; molecular_function}	{NA}	{PF01443:Viral (Superfamily 1) RNA helicase PF04851:Type III restriction enzyme, res subunit PF00004:ATPase family associated with various cellular activities (AAA)}
i4_LQ_lily14_c9911/f1p0/4499	4499	4.74	0	2.81	32.96	14.55	53.42	70.86	17.24	30.31	162.71	145.65	555.38	{XP_010936137.1; PREDICTED: calcium uniporter protein 2, mitochondrial [Elaeis guineensis]}	{sp|O64823|MCU2_ARATH; Calcium uniporter protein 2, mitochondrial OS=Arabidopsis thaliana OX=3702 GN=At2g23790 PE=2 SV=1}	{pda:103707502; K20858 MCU calcium uniporter protein, mitochondrial - ko04020; Environmental Information Processing; Signal transduction; Calcium signaling pathway | ko04621; Organismal Systems; Immune system; NOD-like receptor signaling pathway}	{At2g23790; KOG2966 Uncharacterized conserved protein R General function prediction only ;}	{NA}	{NA}	{NA}

## Sheet: senescence associated gene
	geneid	genelen	lily_S11_readcount	lily_S12_readcount	lily_S13_readcount	lily_S21_readcount	lily_S22_readcount	lily_S23_readcount	lily_S31_readcount	lily_S32_readcount	lily_S33_readcount	lily_S41_readcount	lily_S42_readcount	lily_S43_readcount	{nr}	{SwissProt}	{KEGG}	{KOG}	{GO}	{nt}	{pfam}
SAG1	i1_HQ_lily14_c79648/f3p0/1292	1292	4	2	4	16	15	19	60.56	52.57	48.71	198636	229232	558803	{XP_008800071.1; PREDICTED: senescence-specific cysteine protease SAG39-like [Phoenix dactylifera]}	{sp|A2XQE8|SAG39_ORYSI; Senescence-specific cysteine protease SAG39 OS=Oryza sativa subsp. indica OX=39946 GN=OsI_14861 PE=3 SV=1}	{adu:107477156; - - - - -}	{At5g45890; KOG1543 Cysteine proteinase Cathepsin L O Posttranslational modification, protein turnover, chaperones ;}	{GO:0008234; cysteine-type peptidase activity; molecular_function GO:0004197; cysteine-type endopeptidase activity; molecular_function GO:0006508; proteolysis; biological_process}	{XM_019846572.1; PREDICTED: Elaeis guineensis senescence-specific cysteine protease SAG39-like (LOC105033205), mRNA}	{PF03051:Peptidase C1-like family PF00112:Papain family cysteine protease}
SAG2	i1_HQ_lily14_c42052/f2p18/1151	1152	0	1	2	6.34	5.32	3.36	17.56	15.43	14.72	67763.8	99568.1	88718.9	{XP_008800071.1; PREDICTED: senescence-specific cysteine protease SAG39-like [Phoenix dactylifera]}	{sp|Q7XWK5|SAG39_ORYSJ; Senescence-specific cysteine protease SAG39 OS=Oryza sativa subsp. japonica OX=39947 GN=SAG39 PE=2 SV=2}	{adu:107477156; - - - - -}	{At5g45890; KOG1543 Cysteine proteinase Cathepsin L O Posttranslational modification, protein turnover, chaperones ;}	{GO:0008234; cysteine-type peptidase activity; molecular_function GO:0004197; cysteine-type endopeptidase activity; molecular_function GO:0006508; proteolysis; biological_process}	{XM_019846572.1; PREDICTED: Elaeis guineensis senescence-specific cysteine protease SAG39-like (LOC105033205), mRNA}	{PF00112:Papain family cysteine protease PF03051:Peptidase C1-like family}
SAG3	i1_HQ_lily14_c1362/f7p0/1188	1187	357.02	667.65	448.71	2506.31	2156.96	2492.18	1964.87	1940.39	2065.28	89729.7	61518.6	129024	{AAC34856.1; senescence-associated protein 6 [Hemerocallis hybrid cultivar]}	{sp|Q9SXA6|ENDO1_ARATH; Endonuclease 1 OS=Arabidopsis thaliana OX=3702 GN=ENDO1 PE=1 SV=1}	{egu:105045414; - - - - -}	{NA}	{GO:0006308; DNA catabolic process; biological_process GO:0004519; endonuclease activity; molecular_function GO:0003676; nucleic acid binding; molecular_function}	{XM_010270493.2; PREDICTED: Nelumbo nucifera endonuclease 1-like (LOC104605649), transcript variant X1, mRNA}	{PF02265:S1/P1 Nuclease}
SAG4	i1_LQ_lily14_c87592/f1p8/1230	1230	12.77	25.13	18.62	2000.2	150.44	295.03	721.92	694.41	662.83	26095.2	20868.2	49364.9	{CCW72556.1; KDEL cysteine protease, partial [Lilium longiflorum]}	{sp|P43156|CYSP_HEMSP; Thiol protease SEN102 OS=Hemerocallis sp. OX=29711 GN=SEN102 PE=2 SV=1}	{atr:18441929; K16292 CEP, CYSEP KDEL-tailed cysteine endopeptidase 3.4.22.- -}	{At5g50260; KOG1543 Cysteine proteinase Cathepsin L O Posttranslational modification, protein turnover, chaperones ;}	{GO:0008234; cysteine-type peptidase activity; molecular_function GO:0006508; proteolysis; biological_process}	{HF968474.1; Lilium longiflorum partial mRNA for KDEL cysteine protease (cyp gene)}	{PF00112:Papain family cysteine protease}
SAG5	i1_LQ_lily14_c22984/f1p10/1387	1387	30.73	28.42	29.6	353.02	224.28	403.34	806.25	887.76	871.64	30575.7	26584.5	55170.4	{CCW72556.1; KDEL cysteine protease, partial [Lilium longiflorum]}	{sp|P43156|CYSP_HEMSP; Thiol protease SEN102 OS=Hemerocallis sp. OX=29711 GN=SEN102 PE=2 SV=1}	{nnu:104591558; K16292 CEP, CYSEP KDEL-tailed cysteine endopeptidase 3.4.22.- -}	{At5g50260; KOG1543 Cysteine proteinase Cathepsin L O Posttranslational modification, protein turnover, chaperones ;}	{GO:0004197; cysteine-type endopeptidase activity; molecular_function GO:0008234; cysteine-type peptidase activity; molecular_function GO:0006508; proteolysis; biological_process}	{HF968474.1; Lilium longiflorum partial mRNA for KDEL cysteine protease (cyp gene)}	{PF00112:Papain family cysteine protease PF03051:Peptidase C1-like family}
SAG6	i1_LQ_lily14_c91418/f1p33/1061	1061	76.82	83.69	91.86	484.49	563.79	414.32	1882.21	2012.76	1775.81	63675.9	64967.6	109730	{CCW72556.1; KDEL cysteine protease, partial [Lilium longiflorum]}	{sp|P43156|CYSP_HEMSP; Thiol protease SEN102 OS=Hemerocallis sp. OX=29711 GN=SEN102 PE=2 SV=1}	{nnu:104591558; K16292 CEP, CYSEP KDEL-tailed cysteine endopeptidase 3.4.22.- -}	{At5g50260; KOG1543 Cysteine proteinase Cathepsin L O Posttranslational modification, protein turnover, chaperones ;}	{GO:0004197; cysteine-type endopeptidase activity; molecular_function GO:0008234; cysteine-type peptidase activity; molecular_function GO:0006508; proteolysis; biological_process}	{HF968474.1; Lilium longiflorum partial mRNA for KDEL cysteine protease (cyp gene)}	{PF00112:Papain family cysteine protease PF03051:Peptidase C1-like family}
SAG7	i1_LQ_lily14_c44427/f1p16/1815	1815	0	0	0	16.52	13	9.13	315.6	321.3	325.3	59457.4	36220.7	85045.9	{OMO61096.1; hypothetical protein COLO4_33566 [Corchorus olitorius]}	{sp|A2XQE8|SAG39_ORYSI; Senescence-specific cysteine protease SAG39 OS=Oryza sativa subsp. indica OX=39946 GN=OsI_14861 PE=3 SV=1}	{adu:107477156; - - - - -}	{At5g45890; KOG1543 Cysteine proteinase Cathepsin L O Posttranslational modification, protein turnover, chaperones ;}	{GO:0006508; proteolysis; biological_process GO:0004197; cysteine-type endopeptidase activity; molecular_function GO:0008234; cysteine-type peptidase activity; molecular_function}	{XM_019846572.1; PREDICTED: Elaeis guineensis senescence-specific cysteine protease SAG39-like (LOC105033205), mRNA}	{PF00112:Papain family cysteine protease PF03051:Peptidase C1-like family}
SAG8	i0_LQ_lily14_c5457/f1p0/702	695	18.2	21.5	21.14	79.65	90.77	86.03	458.21	475.07	402.83	8599.34	13526.5	15982.2	{CCW72556.1; KDEL cysteine protease, partial [Lilium longiflorum]}	{sp|P43156|CYSP_HEMSP; Thiol protease SEN102 OS=Hemerocallis sp. OX=29711 GN=SEN102 PE=2 SV=1}	{pda:103712383; K16292 CEP, CYSEP KDEL-tailed cysteine endopeptidase 3.4.22.- -}	{At5g50260; KOG1543 Cysteine proteinase Cathepsin L O Posttranslational modification, protein turnover, chaperones ;}	{GO:0004197; cysteine-type endopeptidase activity; molecular_function GO:0008234; cysteine-type peptidase activity; molecular_function GO:0006508; proteolysis; biological_process}	{HF968474.1; Lilium longiflorum partial mRNA for KDEL cysteine protease (cyp gene)}	{PF00112:Papain family cysteine protease PF03051:Peptidase C1-like family}
SAG9	i1_HQ_lily14_c97942/f25p17/1274	1274	47.3	39.08	34.03	595.14	843	649.96	2219.09	2277.2	2491.16	88789.4	58129.9	171197	{CCW72556.1; KDEL cysteine protease, partial [Lilium longiflorum]}	{sp|P43156|CYSP_HEMSP; Thiol protease SEN102 OS=Hemerocallis sp. OX=29711 GN=SEN102 PE=2 SV=1}	{atr:18441929; K16292 CEP, CYSEP KDEL-tailed cysteine endopeptidase 3.4.22.- -}	{At5g50260; KOG1543 Cysteine proteinase Cathepsin L O Posttranslational modification, protein turnover, chaperones ;}	{GO:0008234; cysteine-type peptidase activity; molecular_function GO:0004197; cysteine-type endopeptidase activity; molecular_function GO:0006508; proteolysis; biological_process}	{HF968474.1; Lilium longiflorum partial mRNA for KDEL cysteine protease (cyp gene)}	{PF03051:Peptidase C1-like family PF00112:Papain family cysteine protease}
SAG10	i0_LQ_lily14_c12743/f1p0/993	993	67.97	75.33	62.75	183.14	190.48	193.84	304.66	331.4	380.18	19337.4	7849.73	18894.1	{AAC34856.1; senescence-associated protein 6 [Hemerocallis hybrid cultivar]}	{sp|Q9SXA6|ENDO1_ARATH; Endonuclease 1 OS=Arabidopsis thaliana OX=3702 GN=ENDO1 PE=1 SV=1}	{egu:105045414; - - - - -}	{NA}	{GO:0003676; nucleic acid binding; molecular_function GO:0004519; endonuclease activity; molecular_function GO:0006308; DNA catabolic process; biological_process}	{LN713264.1; Cucumis melo genomic chromosome, chr_10}	{PF02265:S1/P1 Nuclease}
SAG11	i1_LQ_lily14_c4849/f1p0/1186	1186	52.83	89.37	68.2	282.2	191.22	216.13	270.78	267.36	375.79	7875	9074.32	14988.2	{AAC34856.1; senescence-associated protein 6 [Hemerocallis hybrid cultivar]}	{sp|Q9SXA6|ENDO1_ARATH; Endonuclease 1 OS=Arabidopsis thaliana OX=3702 GN=ENDO1 PE=1 SV=1}	{egu:105045414; - - - - -}	{NA}	{GO:0003676; nucleic acid binding; molecular_function GO:0004519; endonuclease activity; molecular_function GO:0006308; DNA catabolic process; biological_process}	{KU578020.1; Tradescantia hirsutiflora bifunctional nuclease 1 (BFN1) mRNA, complete cds}	{PF02265:S1/P1 Nuclease}
