# Supplementary material for: SMRT and Illumina RNA Sequencing and Characterization of a Key NAC Gene LoNAC29 during the Flower Senescence in Lilium oriental ‘Siberia’
Source: Genes (Basel). 2021 Jun 6;12(6):869. doi: 10.3390/genes12060869 (PMC8227295; doi:10.3390/genes12060869)
Supplement: Supplementary file 1 [file genes-12-00869-s001.zip › Supplementary data/Table S15 Comparison of published lily transcriptome with SMRT and Illumina RNA Sequencing in this study.xlsx]

## Sheet: Sheet1
Table S15 Comparison between published lily transcriptome with SMRT and Illumina RNA Sequencing in this study
Sample	Total_number	N50	Reference
Lilium longiflorum ‘White Heaven’	64503	1443	[18]
Lilium oriental hybrid ‘Sorbonne’	68761	981	[16]
Lilium oriental hybrid‘Siberia’	118665	1038	[17]
Lilium oriental hybrid‘Siberia’	73218	3792	this work
