# Supplementary material for: SMRT and Illumina RNA Sequencing and Characterization of a Key NAC Gene LoNAC29 during the Flower Senescence in Lilium oriental ‘Siberia’
Source: Genes (Basel). 2021 Jun 6;12(6):869. doi: 10.3390/genes12060869 (PMC8227295; doi:10.3390/genes12060869)
Supplement: Supplementary file 1 [file genes-12-00869-s001.zip › Supplementary data/Table S2 Statistics of original SMRT sequencing data.xlsx]

## Sheet: Sheet1
		Table S2.1 statistics of Polymerase reads
Sample	Polymerase Read Bases(G)	Polymerase Reads	Polymerase Read Length (mean)	Polymerase Read N50
lily_1_4	23.26	454080	51217	83021
		Table S2.2 statistics of subreads
Sample	Subreads base(G)	Subreads number	Average subreads length	N50
lily_1_4	22.22	13782679	1613	2281
		Table S2.3 statistics of CCS
Sample	CCS_number	Min_length	Max_length	Mean_length	N50
lily_1_4	396493	50	14857	2397	3240
		Table S2.4 statistics of FLNC
Sample	FLNC_number	Min_length	Max_length	Mean_length	N50	FLNC/CCS
lily_1_4	310912	200	14301	2215	3132	0.7842
