# Supplementary material for: SMRT and Illumina RNA Sequencing and Characterization of a Key NAC Gene LoNAC29 during the Flower Senescence in Lilium oriental ‘Siberia’
Source: Genes (Basel). 2021 Jun 6;12(6):869. doi: 10.3390/genes12060869 (PMC8227295; doi:10.3390/genes12060869)
Supplement: Supplementary file 1 [file genes-12-00869-s001.zip › Supplementary data/Table S3 Annotation of 73,218 non-redundant transcripts.xlsx]

## Sheet: lily_1_4.anno
Gene_id	{nr}	{SwissProt}	{KEGG}	{KOG}	{GO}	{nt}	{pfam}
i0_HQ_lily14_c1004/f9p0/546	{XP_008801836.1; PREDICTED: uncharacterized protein LOC103715847 [Phoenix dactylifera]}	{NA}	{nnu:104591728; - - - - -}	{NA}	{GO:0031072; heat shock protein binding; molecular_function GO:0051082; unfolded protein binding; molecular_function}	{NA}	{PF00684:DnaJ central domain}
i0_HQ_lily14_c10047/f7p0/939	{XP_010938856.1; PREDICTED: uncharacterized GPI-anchored protein At5g19250-like isoform X2 [Elaeis guineensis]}	{sp|Q84MC0|UGPI4_ARATH; Uncharacterized GPI-anchored protein At3g06035 OS=Arabidopsis thaliana OX=3702 GN=At3g06035 PE=2 SV=1}	{bdi:100839179; - - - - -}	{NA}	{GO:0005622; intracellular; cellular_component GO:0006412; translation; biological_process GO:0003735; structural constituent of ribosome; molecular_function GO:0005840; ribosome; cellular_component}	{NA}	{PF00861:Ribosomal L18 of archaea, bacteria, mitoch. and chloroplast}
i0_HQ_lily14_c10062/f3p1/887	{EEF27489.1; Competence protein comM, putative [Ricinus communis]}	{NA}	{NA}	{NA}	{NA}	{NA}	{NA}
i0_HQ_lily14_c1008/f8p0/497	{NA}	{NA}	{NA}	{NA}	{GO:0012511; monolayer-surrounded lipid storage body; cellular_component GO:0016021; integral to membrane; cellular_component}	{NA}	{PF01277:Oleosin}
i0_HQ_lily14_c10095/f3p7/801	{XP_010912237.1; PREDICTED: 2-carboxy-D-arabinitol-1-phosphatase [Elaeis guineensis]}	{sp|P36136|SHB17_YEAST; Sedoheptulose 1,7-bisphosphatase OS=Saccharomyces cerevisiae (strain ATCC 204508 / S288c) OX=559292 GN=SHB17 PE=1 SV=1}	{egu:105038209; K15634 gpmB probable phosphoglycerate mutase 5.4.2.12 ko01200; Metabolism; Global and overview maps; Carbon metabolism | ko01230; Metabolism; Global and overview maps; Biosynthesis of amino acids | ko00010; Metabolism; Carbohydrate metabolism; Glycolysis / Gluconeogenesis | ko00680; Metabolism; Energy metabolism; Methane metabolism | ko00260; Metabolism; Amino acid metabolism; Gly…	{YKR043c; KOG0235 Phosphoglycerate mutase G Carbohydrate transport and metabolism ;}	{NA}	{NA}	{NA}
i0_HQ_lily14_c10116/f3p0/921	{XP_017698761.1; PREDICTED: PRA1 family protein B3-like [Phoenix dactylifera]}	{sp|Q9FLB6|PR1B3_ARATH; PRA1 family protein B3 OS=Arabidopsis thaliana OX=3702 GN=PRA1B3 PE=1 SV=1}	{pda:103708863; K20359 RABAC1, PRAF1 PRA1 family protein 1 - -}	{At5g05380; KOG3142 Prenylated rab acceptor 1 U Intracellular trafficking, secretion, and vesicular transport ;}	{NA}	{XM_014902381.1; PREDICTED: Brachypodium distachyon PRA1 family protein B2-like (LOC100840152), partial mRNA}	{NA}
i0_HQ_lily14_c10132/f2p28/643	{OEL32543.1; hypothetical protein BAE44_0006443 [Dichanthelium oligosanthes]}	{sp|P05332|YP20_BACLI; Uncharacterized N-acetyltransferase p20 OS=Bacillus licheniformis OX=1402 GN=p20 PE=4 SV=1}	{zma:103646915; - - - - -}	{NA}	{GO:0008080; N-acetyltransferase activity; molecular_function}	{NA}	{PF13302:Acetyltransferase (GNAT) domain PF00583:Acetyltransferase (GNAT) family}
i0_HQ_lily14_c10146/f3p0/938	{XP_009403630.1; PREDICTED: uncharacterized protein LOC103987145 [Musa acuminata subsp. malaccensis]}	{NA}	{nnu:104591538; - - - - -}	{NA}	{NA}	{NA}	{NA}
i0_HQ_lily14_c10147/f7p0/984	{XP_009381045.1; PREDICTED: probable aquaporin TIP4-3 [Musa acuminata subsp. malaccensis]}	{sp|O82316|TIP41_ARATH; Aquaporin TIP4-1 OS=Arabidopsis thaliana OX=3702 GN=TIP4-1 PE=2 SV=1}	{mus:103969275; K09873 TIP aquaporin TIP - -}	{At2g25810; KOG0223 Aquaporin (major intrinsic protein family) G Carbohydrate transport and metabolism ;}	{GO:0016020; membrane; cellular_component GO:0005215; NA GO:0006810; transport; biological_process}	{XM_015765952.1; PREDICTED: Oryza sativa Japonica Group probable aquaporin TIP4-3 (LOC4324276), mRNA}	{PF00230:Major intrinsic protein}
i0_HQ_lily14_c10159/f2p0/943	{NA}	{NA}	{NA}	{NA}	{NA}	{NA}	{NA}
i0_HQ_lily14_c10169/f4p9/778	{NA}	{NA}	{NA}	{NA}	{NA}	{NA}	{NA}
i0_HQ_lily14_c10177/f7p0/784	{XP_009405442.1; PREDICTED: ribosomal RNA-processing protein 17 [Musa acuminata subsp. malaccensis]}	{NA}	{mus:103988582; K14851 RRP17, NOL12 ribosomal RNA-processing protein 17 - -}	{At1g11240; KOG4709 Uncharacterized conserved protein S Function unknown ;}	{NA}	{NA}	{NA}
i0_HQ_lily14_c1018/f7p3/679	{AAL61539.1; glycine-rich protein [Lilium hybrid division VII]}	{NA}	{NA}	{NA}	{NA}	{AY072283.1; Lilium hybrid cv. 'Star Gazer' glycine-rich protein mRNA, complete cds}	{NA}
i0_HQ_lily14_c10195/f2p0/887	{XP_010928393.2; PREDICTED: F-box protein GID2-like [Elaeis guineensis]}	{sp|Q7XAK4|GID2_ORYSJ; F-box protein GID2 OS=Oryza sativa subsp. japonica OX=39947 GN=GID2 PE=1 SV=1}	{pda:103714146; K14495 GID2, SLY1 F-box protein GID2 - ko04075; Environmental Information Processing; Signal transduction; Plant hormone signal transduction}	{NA}	{GO:0005515; protein binding; molecular_function}	{NA}	{PF00646:F-box domain PF12937:F-box-like}
i0_HQ_lily14_c10210/f3p0/764	{XP_010912192.1; PREDICTED: uncharacterized protein LOC105038177 [Elaeis guineensis]}	{NA}	{egu:105038177; - - - - -}	{NA}	{NA}	{Z17425.1; Lilium speciosum for two putative cds's}	{NA}
i0_HQ_lily14_c1022/f9p0/855	{GAQ86365.1; Nascent polypeptide-associated complex (NAC) alpha subunit family protein [Klebsormidium flaccidum]}	{sp|A6SB28|NACA_BOTFB; Nascent polypeptide-associated complex subunit alpha OS=Botryotinia fuckeliana (strain B05.10) OX=332648 GN=egd2 PE=3 SV=1}	{ppp:PHYPADRAFT_114623; K03626 EGD2, NACA nascent polypeptide-associated complex subunit alpha - -}	{CE22740; KOG2239 Transcription factor containing NAC and TS-N domains K Transcription ;}	{GO:0003700; sequence-specific DNA binding transcription factor activity; molecular_function GO:0006355; regulation of transcription, DNA-dependent; biological_process}	{KX868947.1; Vernicia fordii clone comp186054_c0 AP2/ERF domain-containing transcription factor mRNA, complete cds}	{PF01056:Myc amino-terminal region}
i0_HQ_lily14_c10224/f2p0/724	{XP_006368635.1; hypothetical protein POPTR_0001s06710g [Populus trichocarpa]}	{sp|Q9LHI0|NDUA6_ARATH; NADH dehydrogenase [ubiquinone] 1 alpha subcomplex subunit 6 OS=Arabidopsis thaliana OX=3702 GN=At3g12260 PE=2 SV=1}	{pop:POPTR_0001s06710g; K03950 NDUFA6 NADH dehydrogenase (ubiquinone) 1 alpha subcomplex subunit 6 - ko00190; Metabolism; Energy metabolism; Oxidative phosphorylation | ko05010; Human Diseases; Neurodegenerative diseases; Alzheimer's disease | ko05012; Human Diseases; Neurodegenerative diseases; Parkinson's disease | ko05016; Human Diseases; Neurodegenerative diseases; Huntington's disease | ko04…	{At3g12260; KOG3426 NADH:ubiquinone oxidoreductase, NDUFA6/B14 subunit C Energy production and conversion ;}	{NA}	{FP093543.1; Phyllostachys edulis cDNA clone: bphyst018p12, full insert sequence}	{NA}
i0_HQ_lily14_c10263/f2p0/635	{XP_010921292.1; PREDICTED: NAC domain-containing protein 100-like [Elaeis guineensis]}	{sp|Q9SQQ6|NAC46_ARATH; NAC domain-containing protein 46 OS=Arabidopsis thaliana OX=3702 GN=NAC046 PE=1 SV=1}	{egu:105044906; - - - - -}	{NA}	{GO:0003677; DNA binding; molecular_function GO:0006355; regulation of transcription, DNA-dependent; biological_process}	{XM_016796116.1; PREDICTED: Prunus mume NAC domain-containing protein 100-like (LOC103338951), transcript variant X2, mRNA}	{PF02365:No apical meristem (NAM) protein}
i0_HQ_lily14_c10289/f2p0/882	{NA}	{NA}	{NA}	{NA}	{NA}	{NA}	{NA}
i0_HQ_lily14_c10296/f2p0/969	{XP_008775859.1; PREDICTED: glutathione S-transferase U17-like [Phoenix dactylifera]}	{sp|Q9FUS8|GSTUH_ARATH; Glutathione S-transferase U17 OS=Arabidopsis thaliana OX=3702 GN=GSTU17 PE=2 SV=1}	{egu:105043368; K00799 GST, gst glutathione S-transferase 2.5.1.18 ko00480; Metabolism; Metabolism of other amino acids; Glutathione metabolism | ko00980; Metabolism; Xenobiotics biodegradation and metabolism; Metabolism of xenobiotics by cytochrome P450 | ko00982; Metabolism; Xenobiotics biodegradation and metabolism; Drug metabolism - cytochrome P450 | ko05204; Human Diseases; Cancers: Overview…	{At1g10360; KOG0406 Glutathione S-transferase O Posttranslational modification, protein turnover, chaperones ;}	{GO:0005515; protein binding; molecular_function}	{XM_010913470.2; PREDICTED: Elaeis guineensis glutathione S-transferase U17-like (LOC105037855), mRNA}	{PF13417:Glutathione S-transferase, N-terminal domain PF02798:Glutathione S-transferase, N-terminal domain PF13409:Glutathione S-transferase, N-terminal domain}
i0_HQ_lily14_c1030/f13p0/935	{JAT44068.1; Eukaryotic translation initiation factor 5A-2 [Anthurium amnicola]}	{sp|O94083|IF5A_CANAL; Eukaryotic translation initiation factor 5A OS=Candida albicans (strain SC5314 / ATCC MYA-2876) OX=237561 GN=ANB1 PE=3 SV=2}	{ath:AT1G13950; K03263 EIF5A translation initiation factor 5A - -}	{YJR047c; KOG3271 Translation initiation factor 5A (eIF-5A) J Translation, ribosomal structure and biogenesis ;}	{GO:0003746; translation elongation factor activity; molecular_function GO:0003723; RNA binding; molecular_function GO:0006452; translational frameshifting; biological_process GO:0043022; ribosome binding; molecular_function GO:0045901; positive regulation of translational elongation; biological_process GO:0045905; positive regulation of translational termination; biological_process}	{AK110635.1; Oryza sativa Japonica Group cDNA clone:002-169-C03, full insert sequence}	{PF01287:Eukaryotic elongation factor 5A hypusine, DNA-binding OB fold}
i0_HQ_lily14_c10308/f4p0/959	{XP_009382374.1; PREDICTED: probable phospholipid hydroperoxide glutathione peroxidase [Musa acuminata subsp. malaccensis]}	{sp|O48646|GPX6_ARATH; Probable phospholipid hydroperoxide glutathione peroxidase 6, mitochondrial OS=Arabidopsis thaliana OX=3702 GN=GPX6 PE=2 SV=2}	{mus:103970350; K00432 gpx glutathione peroxidase 1.11.1.9 ko00590; Metabolism; Lipid metabolism; Arachidonic acid metabolism | ko00480; Metabolism; Metabolism of other amino acids; Glutathione metabolism | ko04918; Organismal Systems; Endocrine system; Thyroid hormone synthesis}	{At4g11600; KOG1651 Glutathione peroxidase O Posttranslational modification, protein turnover, chaperones ;}	{GO:0016209; NA GO:0006979; response to oxidative stress; biological_process GO:0055114; oxidation-reduction process; biological_process GO:0016491; oxidoreductase activity; molecular_function GO:0004602; glutathione peroxidase activity; molecular_function}	{XM_009384099.2; PREDICTED: Musa acuminata subsp. malaccensis probable phospholipid hydroperoxide glutathione peroxidase (GPX), mRNA}	{PF00578:AhpC/TSA family PF08534:Redoxin PF00255:Glutathione peroxidase}
i0_HQ_lily14_c1031/f4p0/615	{XP_010943099.1; PREDICTED: uncharacterized protein LOC105060919 [Elaeis guineensis]}	{NA}	{pda:103705114; - - - - -}	{NA}	{NA}	{NA}	{NA}
i0_HQ_lily14_c10340/f4p0/342	{XP_006411831.1; hypothetical protein EUTSA_v10025540mg [Eutrema salsugineum]}	{sp|O65621|CADH6_ARATH; Probable cinnamyl alcohol dehydrogenase 6 OS=Arabidopsis thaliana OX=3702 GN=CAD6 PE=2 SV=1}	{cit:102621233; K00083 E1.1.1.195 cinnamyl-alcohol dehydrogenase 1.1.1.195 ko00940; Metabolism; Biosynthesis of other secondary metabolites; Phenylpropanoid biosynthesis}	{At4g37970; KOG0023 Alcohol dehydrogenase, class V Q Secondary metabolites biosynthesis, transport and catabolism ;}	{NA}	{KU573385.1; Populus tomentosa clone Ptom.009G063100 cinnamyl alcohol dehydrogenase-like 3 mRNA, complete cds}	{NA}
i0_HQ_lily14_c10382/f2p0/682	{XP_010920502.1; PREDICTED: eukaryotic translation initiation factor 3 subunit G-like [Elaeis guineensis]}	{sp|Q1DPD9|EIF3G_COCIM; Eukaryotic translation initiation factor 3 subunit G OS=Coccidioides immitis (strain RS) OX=246410 GN=TIF35 PE=3 SV=2}	{egu:105044341; K03248 EIF3G translation initiation factor 3 subunit G - ko03013; Genetic Information Processing; Translation; RNA transport}	{At3g11400; KOG0122 Translation initiation factor 3, subunit g (eIF-3g) J Translation, ribosomal structure and biogenesis ;}	{GO:0003676; nucleic acid binding; molecular_function}	{NA}	{PF00076:RNA recognition motif. (a.k.a. RRM, RBD, or RNP domain)}
i0_HQ_lily14_c10396/f3p0/366	{NA}	{NA}	{NA}	{NA}	{NA}	{NA}	{NA}
i0_HQ_lily14_c10398/f2p0/774	{XP_020112767.1; tricetin 3',4',5'-O-trimethyltransferase [Ananas comosus]}	{sp|Q06509|COMT1_MAIZE; Caffeic acid 3-O-methyltransferase OS=Zea mays OX=4577 PE=3 SV=1}	{pda:103706414; K13066 E2.1.1.68, COMT caffeic acid 3-O-methyltransferase 2.1.1.68 ko00940; Metabolism; Biosynthesis of other secondary metabolites; Phenylpropanoid biosynthesis}	{At5g54160; KOG3178 Hydroxyindole-O-methyltransferase and related SAM-dependent methyltransferases R General function prediction only ;}	{GO:0008152; NA GO:0008171; O-methyltransferase activity; molecular_function GO:0008168; methyltransferase activity; molecular_function GO:0006480; N-terminal protein amino acid methylation; biological_process}	{XM_008805219.2; PREDICTED: Phoenix dactylifera caffeic acid 3-O-methyltransferase-like (LOC103716997), mRNA}	{PF06859:Bicoid-interacting protein 3 (Bin3) PF05891:AdoMet dependent proline di-methyltransferase PF00891:O-methyltransferase PF08241:Methyltransferase domain}
i0_HQ_lily14_c10419/f2p0/561	{CUT18459.1; mgH4 [Lilium davidii var. unicolor]}	{sp|Q43083|H4_PYRSA; Histone H4 OS=Pyrenomonas salina OX=3034 PE=3 SV=3}	{ccp:CHC_T00009200001; K11254 H4 histone H4 - ko05203; Human Diseases; Cancers: Overview; Viral carcinogenesis | ko05322; Human Diseases; Immune diseases; Systemic lupus erythematosus | ko05034; Human Diseases; Substance dependence; Alcoholism}	{At1g07820; KOG3467 Histone H4 B Chromatin structure and dynamics ;}	{GO:0071821; FANCM-MHF complex; cellular_component GO:0003677; DNA binding; molecular_function GO:0006352; transcription initiation, DNA-dependent; biological_process}	{LN906629.1; Lilium davidii var. unicolor mRNA for mgH4 (histone gene)}	{PF00125:Core histone H2A/H2B/H3/H4 PF02291:Transcription initiation factor IID, 31kD subunit PF15630:CENP-S protein}
i0_HQ_lily14_c10436/f5p1/922	{XP_010937311.1; PREDICTED: uncharacterized protein LOC105056689 isoform X2 [Elaeis guineensis]}	{NA}	{egu:105056689; - - - - -}	{NA}	{NA}	{XM_008780799.2; PREDICTED: Phoenix dactylifera uncharacterized LOC103698755 (LOC103698755), mRNA}	{NA}
i0_HQ_lily14_c10446/f3p1/771	{XP_008802415.1; PREDICTED: BAG family molecular chaperone regulator 1-like isoform X1 [Phoenix dactylifera]}	{sp|Q0WUQ1|BAG1_ARATH; BAG family molecular chaperone regulator 1 OS=Arabidopsis thaliana OX=3702 GN=BAG1 PE=1 SV=1}	{vvi:100266950; - - - - -}	{At5g52060; KOG4361 BCL2-associated athanogene-like proteins and related BAG family chaperone regulators T Signal transduction mechanisms ;}	{GO:0005515; protein binding; molecular_function GO:0051087; chaperone binding; molecular_function}	{XM_008804193.2; PREDICTED: Phoenix dactylifera BAG family molecular chaperone regulator 1-like (LOC103716262), transcript variant X1, mRNA}	{PF02179:BAG domain PF00240:Ubiquitin family}
i0_HQ_lily14_c1046/f12p0/385	{EOX99790.1; Uncharacterized protein TCM_008722 [Theobroma cacao]}	{NA}	{sot:102580109; - - - - -}	{NA}	{NA}	{XM_010252368.2; PREDICTED: Nelumbo nucifera uncharacterized LOC104592856 (LOC104592856), mRNA}	{NA}
i0_HQ_lily14_c10488/f3p2/984	{ONK56509.1; uncharacterized protein A4U43_C10F9540 [Asparagus officinalis]}	{sp|P54168|YPGQ_BACSU; Uncharacterized protein YpgQ OS=Bacillus subtilis (strain 168) OX=224308 GN=ypgQ PE=4 SV=1}	{mus:103972961; K06950 K06950 uncharacterized protein - -}	{NA}	{NA}	{XM_008798265.2; PREDICTED: Phoenix dactylifera uncharacterized protein YpgQ (LOC103711938), transcript variant X4, mRNA}	{NA}
i0_HQ_lily14_c105/f33p0/648	{KQK19720.1; hypothetical protein BRADI_1g49990, partial [Brachypodium distachyon]}	{sp|P69244|H33_MEDSA; Histone H3.3 OS=Medicago sativa OX=3879 PE=1 SV=2}	{crb:CARUB_v10005986mg; K11253 H3 histone H3 - ko05202; Human Diseases; Cancers: Overview; Transcriptional misregulation in cancer | ko05322; Human Diseases; Immune diseases; Systemic lupus erythematosus | ko05034; Human Diseases; Substance dependence; Alcoholism}	{At4g40030; KOG1745 Histones H3 and H4 B Chromatin structure and dynamics ;}	{GO:0071821; FANCM-MHF complex; cellular_component GO:0051726; regulation of cell cycle; biological_process GO:0003677; DNA binding; molecular_function GO:0006974; response to DNA damage stimulus; biological_process GO:0006352; transcription initiation, DNA-dependent; biological_process}	{AK364394.1; Hordeum vulgare subsp. vulgare mRNA for predicted protein, partial cds, clone: NIASHv2024K23}	{PF15630:CENP-S protein PF02291:Transcription initiation factor IID, 31kD subunit PF15715:PCNA-associated factor PF00125:Core histone H2A/H2B/H3/H4}
i0_HQ_lily14_c10543/f3p0/971	{XP_008812435.1; PREDICTED: proteasome subunit beta type-7-B [Phoenix dactylifera]}	{sp|Q7DLS1|PSB7B_ARATH; Proteasome subunit beta type-7-B OS=Arabidopsis thaliana OX=3702 GN=PBB2 PE=1 SV=2}	{egu:105051503; K02739 PSMB7 20S proteasome subunit beta 2 3.4.25.1 ko03050; Genetic Information Processing; Folding, sorting and degradation; Proteasome}	{At5g40580; KOG0173 20S proteasome, regulatory subunit beta type PSMB7/PSMB10/PUP1 O Posttranslational modification, protein turnover, chaperones ;}	{GO:0004298; threonine-type endopeptidase activity; molecular_function GO:0005839; proteasome core complex; cellular_component GO:0051603; proteolysis involved in cellular protein catabolic process; biological_process}	{XM_009409952.2; PREDICTED: Musa acuminata subsp. malaccensis proteasome subunit beta type-7-A-like (LOC103990712), mRNA}	{PF00227:Proteasome subunit}
i0_HQ_lily14_c10546/f2p0/633	{NA}	{NA}	{NA}	{NA}	{NA}	{NA}	{NA}
i0_HQ_lily14_c10613/f2p3/533	{NA}	{NA}	{NA}	{NA}	{NA}	{NA}	{NA}
i0_HQ_lily14_c10622/f2p18/544	{ONK74609.1; uncharacterized protein A4U43_C03F8250 [Asparagus officinalis]}	{sp|Q9SVL6|CRPM2_ARATH; Cold-regulated 413 plasma membrane protein 2 OS=Arabidopsis thaliana OX=3702 GN=COR413PM2 PE=2 SV=1}	{nnu:104595819; - - - - -}	{NA}	{GO:0016021; integral to membrane; cellular_component}	{NA}	{PF05562:Cold acclimation protein WCOR413}
i0_HQ_lily14_c10626/f5p0/508	{XP_010251183.1; PREDICTED: 60S ribosomal protein L35 [Nelumbo nucifera]}	{sp|Q9M5L0|RL35_EUPES; 60S ribosomal protein L35 OS=Euphorbia esula OX=3993 GN=RPL35 PE=2 SV=1}	{nnu:104593160; K02918 RP-L35e, RPL35 large subunit ribosomal protein L35e - ko03010; Genetic Information Processing; Translation; Ribosome}	{At5g02610; KOG3436 60S ribosomal protein L35 J Translation, ribosomal structure and biogenesis ;}	{GO:0006412; translation; biological_process GO:0003735; structural constituent of ribosome; molecular_function GO:0005840; ribosome; cellular_component GO:0005622; intracellular; cellular_component}	{XM_009337642.2; PREDICTED: Pyrus x bretschneideri 60S ribosomal protein L35-like (LOC103928575), mRNA}	{PF00831:Ribosomal L29 protein}
i0_HQ_lily14_c10637/f4p0/676	{XP_009406499.1; PREDICTED: protein LHCP TRANSLOCATION DEFECT-like [Musa acuminata subsp. malaccensis]}	{sp|Q8VY88|LTD_ARATH; Protein LHCP TRANSLOCATION DEFECT OS=Arabidopsis thaliana OX=3702 GN=LTD PE=1 SV=1}	{gra:105780505; - - - - -}	{NA}	{GO:0006813; potassium ion transport; biological_process}	{XM_009408224.2; PREDICTED: Musa acuminata subsp. malaccensis protein LHCP TRANSLOCATION DEFECT-like (LOC103989397), mRNA}	{PF02254:TrkA-N domain}
i0_HQ_lily14_c1065/f7p0/755	{AHY20028.1; glutathione S-transferase [Tulipa fosteriana]}	{sp|Q96324|GSTFB_ARATH; Glutathione S-transferase F11 OS=Arabidopsis thaliana OX=3702 GN=GSTF11 PE=2 SV=1}	{pda:103701061; K00799 GST, gst glutathione S-transferase 2.5.1.18 ko00480; Metabolism; Metabolism of other amino acids; Glutathione metabolism | ko00980; Metabolism; Xenobiotics biodegradation and metabolism; Metabolism of xenobiotics by cytochrome P450 | ko00982; Metabolism; Xenobiotics biodegradation and metabolism; Drug metabolism - cytochrome P450 | ko05204; Human Diseases; Cancers: Overview…	{At3g03190; KOG0867 Glutathione S-transferase O Posttranslational modification, protein turnover, chaperones ;}	{GO:0005515; protein binding; molecular_function}	{NA}	{PF13409:Glutathione S-transferase, N-terminal domain PF02798:Glutathione S-transferase, N-terminal domain PF13417:Glutathione S-transferase, N-terminal domain}
i0_HQ_lily14_c10650/f2p0/717	{XP_020108925.1; uncharacterized protein LOC109724491 [Ananas comosus]}	{sp|Q3AF07|DNAJ_CARHZ; Chaperone protein DnaJ OS=Carboxydothermus hydrogenoformans (strain ATCC BAA-161 / DSM 6008 / Z-2901) OX=246194 GN=dnaJ PE=3 SV=1}	{pda:103707668; - - - - -}	{At4g13830; KOG0712 Molecular chaperone (DnaJ superfamily) O Posttranslational modification, protein turnover, chaperones ;}	{NA}	{NA}	{NA}
i0_HQ_lily14_c10667/f4p1/570	{JAT51257.1; Aerobic glycerol-3-phosphate dehydrogenase, partial [Anthurium amnicola]}	{NA}	{cit:102630070; - - - - -}	{NA}	{NA}	{NA}	{NA}
i0_HQ_lily14_c1068/f17p0/635	{ONK58834.1; uncharacterized protein A4U43_C08F220 [Asparagus officinalis]}	{sp|Q945M1|NDUB9_ARATH; NADH dehydrogenase [ubiquinone] 1 beta subcomplex subunit 9 OS=Arabidopsis thaliana OX=3702 GN=CIB22 PE=1 SV=1}	{pvu:PHAVU_009G002900g; K03965 NDUFB9 NADH dehydrogenase (ubiquinone) 1 beta subcomplex subunit 9 - ko00190; Metabolism; Energy metabolism; Oxidative phosphorylation | ko05010; Human Diseases; Neurodegenerative diseases; Alzheimer's disease | ko05012; Human Diseases; Neurodegenerative diseases; Parkinson's disease | ko05016; Human Diseases; Neurodegenerative diseases; Huntington's disease | ko049…	{At4g34700; KOG3466 NADH:ubiquinone oxidoreductase, NDUFB9/B22 subunit C Energy production and conversion ;}	{NA}	{XM_008795513.1; PREDICTED: Phoenix dactylifera NADH dehydrogenase [ubiquinone] 1 beta subcomplex subunit 9 (LOC103709962), mRNA}	{NA}
i0_HQ_lily14_c10699/f3p0/714	{XP_002459753.1; hypothetical protein SORBIDRAFT_02g009890 [Sorghum bicolor]}	{sp|Q9FJI1|KAD6_ARATH; Adenylate kinase isoenzyme 6 homolog OS=Arabidopsis thaliana OX=3702 GN=AAK6 PE=1 SV=1}	{sbi:SORBI_02g009890; K18532 AK6, FAP7 adenylate kinase 2.7.4.3 ko00230; Metabolism; Nucleotide metabolism; Purine metabolism | ko03008; Genetic Information Processing; Translation; Ribosome biogenesis in eukaryotes}	{Hs7706212; KOG3347 Predicted nucleotide kinase/nuclear protein involved oxidative stress response F Nucleotide transport and metabolism ;}	{GO:0005525; GTP binding; molecular_function GO:0016887; ATPase activity; molecular_function GO:0003724; RNA helicase activity; molecular_function GO:0003723; RNA binding; molecular_function GO:0016787; hydrolase activity; molecular_function GO:0009378; four-way junction helicase activity; molecular_function GO:0006310; DNA recombination; biological_process GO:0016301; kinase activity; molecular_…	{XM_010936871.2; PREDICTED: Elaeis guineensis adenylate kinase isoenzyme 6 homolog (LOC105055136), mRNA}	{PF01580:FtsK/SpoIIIE family PF05496:Holliday junction DNA helicase ruvB N-terminus PF00437:Type II/IV secretion system protein PF00448:SRP54-type protein, GTPase domain PF00004:ATPase family associated with various cellular activities (AAA) PF14532:Sigma-54 interaction domain PF07728:AAA domain (dynein-related subfamily) PF00910:RNA helicase PF01695:IstB-like ATP binding protein PF03266:NTPase P…
i0_HQ_lily14_c107/f34p0/779	{JAT58715.1; 60S ribosomal protein L15 [Anthurium amnicola]}	{sp|Q8X034|RL15_NEUCR; 60S ribosomal protein L15 OS=Neurospora crassa (strain ATCC 24698 / 74-OR23-1A / CBS 708.71 / DSM 1257 / FGSC 987) OX=367110 GN=rpl-15 PE=3 SV=1}	{ppp:PHYPADRAFT_179263; K02877 RP-L15e, RPL15 large subunit ribosomal protein L15e - ko03010; Genetic Information Processing; Translation; Ribosome}	{YMR121c; KOG1678 60s ribosomal protein L15 J Translation, ribosomal structure and biogenesis ;}	{GO:0003735; structural constituent of ribosome; molecular_function GO:0006412; translation; biological_process GO:0005840; ribosome; cellular_component}	{NA}	{PF00827:Ribosomal L15}
i0_HQ_lily14_c1078/f11p0/830	{XP_010928845.1; PREDICTED: protein C2-DOMAIN ABA-RELATED 4 [Elaeis guineensis]}	{sp|Q9LP65|CAR5_ARATH; Protein C2-DOMAIN ABA-RELATED 5 OS=Arabidopsis thaliana OX=3702 GN=CAR5 PE=2 SV=1}	{egu:105050492; - - - - -}	{At1g48590; KOG1030 Predicted Ca2+-dependent phospholipid-binding protein R General function prediction only ;}	{GO:0005515; protein binding; molecular_function}	{XM_009394592.2; PREDICTED: Musa acuminata subsp. malaccensis GTPase activating protein 1-like (LOC103978697), mRNA}	{PF00168:C2 domain}
i0_HQ_lily14_c10789/f8p0/784	{XP_008789485.1; PREDICTED: monothiol glutaredoxin-S10 [Phoenix dactylifera]}	{sp|Q0J3L4|GRS10_ORYSJ; Monothiol glutaredoxin-S10 OS=Oryza sativa subsp. japonica OX=39947 GN=GRXS10 PE=2 SV=2}	{pda:103706969; K03676 grxC, GLRX, GLRX2 glutaredoxin 3 - -}	{At2g20270; KOG1752 Glutaredoxin and related proteins O Posttranslational modification, protein turnover, chaperones ;}	{GO:0045454; cell redox homeostasis; biological_process GO:0009055; NA GO:0015035; protein disulfide oxidoreductase activity; molecular_function}	{NA}	{PF00462:Glutaredoxin}
i0_HQ_lily14_c10791/f5p1/796	{XP_008225470.1; PREDICTED: 40S ribosomal protein S14 [Prunus mume]}	{sp|P19950|RS141_MAIZE; 40S ribosomal protein S14 OS=Zea mays OX=4577 PE=3 SV=1}	{vvi:100255492; K01000 mraY phospho-N-acetylmuramoyl-pentapeptide-transferase 2.7.8.13 ko00550; Metabolism; Glycan biosynthesis and metabolism; Peptidoglycan biosynthesis | ko01502; Human Diseases; Drug resistance: Antimicrobial; Vancomycin resistance}	{At3g52580; KOG0407 40S ribosomal protein S14 J Translation, ribosomal structure and biogenesis ;}	{GO:2001070; NA GO:0006412; translation; biological_process GO:0003735; structural constituent of ribosome; molecular_function GO:0005840; ribosome; cellular_component}	{XM_007147027.1; Phaseolus vulgaris hypothetical protein (PHAVU_006G095400g) mRNA, complete cds}	{PF03423:Carbohydrate binding domain (family 25) PF00411:Ribosomal protein S11}
i0_HQ_lily14_c10823/f2p7/709	{ACF32436.1; unknown [Elaeis guineensis]}	{NA}	{egu:105040180; - - - - -}	{At3g03170; KOG4210 Nuclear localization sequence binding protein K Transcription ;}	{NA}	{NA}	{NA}
i0_HQ_lily14_c10835/f3p0/856	{JAT65149.1; ATP synthase protein YMF19, partial [Anthurium amnicola]}	{sp|P08746|YMF19_OENBE; Putative ATP synthase protein YMF19 OS=Oenothera berteroana OX=3950 GN=YMF19 PE=3 SV=2}	{vvi:104878237; K02109 ATPF0B, atpF F-type H+-transporting ATPase subunit b - ko00190; Metabolism; Energy metabolism; Oxidative phosphorylation | ko00195; Metabolism; Energy metabolism; Photosynthesis}	{NA}	{GO:0000276; mitochondrial proton-transporting ATP synthase complex, coupling factor F(o); cellular_component GO:0005739; mitochondrion; cellular_component GO:0016820; hydrolase activity, acting on acid anhydrides, catalyzing transmembrane movement of substances; molecular_function GO:0016021; integral to membrane; cellular_component GO:0015986; ATP synthesis coupled proton transport; biological_…	{JQ804980.1; Spirodela polyrhiza strain 7498 mitochondrion, complete genome}	{PF00895:ATP synthase protein 8 PF06449:Mitochondrial domain of unknown function (DUF1082)}
i0_HQ_lily14_c10860/f2p2/790	{XP_020083586.1; cytochrome P450 71A1-like [Ananas comosus]}	{sp|P24465|C71A1_PERAE; Cytochrome P450 71A1 OS=Persea americana OX=3435 GN=CYP71A1 PE=1 SV=2}	{egu:105037347; - - - - -}	{At5g24950; KOG0156 Cytochrome P450 CYP2 subfamily Q Secondary metabolites biosynthesis, transport and catabolism ;}	{GO:0005506; iron ion binding; molecular_function GO:0016705; oxidoreductase activity, acting on paired donors, with incorporation or reduction of molecular oxygen; molecular_function GO:0055114; oxidation-reduction process; biological_process GO:0020037; heme binding; molecular_function}	{NA}	{PF00067:Cytochrome P450}
i0_HQ_lily14_c10878/f3p1/594	{XP_011030908.1; PREDICTED: glycine-rich RNA-binding protein 4, mitochondrial-like [Populus euphratica]}	{sp|Q9FIU6|ORRM2_ARATH; Organelle RRM domain-containing protein 2, mitochondrial OS=Arabidopsis thaliana OX=3702 GN=ORRM2 PE=1 SV=1}	{atr:105420774; - - - - -}	{At5g54580; KOG0118 FOG: RRM domain R General function prediction only ;}	{GO:0003676; nucleic acid binding; molecular_function GO:0003723; RNA binding; molecular_function}	{XM_015794332.1; PREDICTED: Oryza sativa Japonica Group glycine-rich RNA-binding protein 4, mitochondrial (LOC4344631), mRNA}	{PF08777:RNA binding motif PF00076:RNA recognition motif. (a.k.a. RRM, RBD, or RNP domain)}
i0_HQ_lily14_c10896/f2p0/508	{JAU88361.1; Agamous-like MADS-box protein AGL14, partial [Noccaea caerulescens]}	{sp|Q38838|AGL14_ARATH; Agamous-like MADS-box protein AGL14 OS=Arabidopsis thaliana OX=3702 GN=AGL14 PE=1 SV=2}	{sita:101764360; - - - - -}	{At4g11880; KOG0014 MADS box transcription factor K Transcription ;}	{GO:0046983; protein dimerization activity; molecular_function GO:0003677; DNA binding; molecular_function}	{NA}	{PF00319:SRF-type transcription factor (DNA-binding and dimerisation domain)}
i0_HQ_lily14_c1090/f7p0/970	{XP_020079990.1; phosphomannomutase [Ananas comosus]}	{sp|Q259G4|PMM_ORYSI; Phosphomannomutase OS=Oryza sativa subsp. indica OX=39946 GN=PMM PE=3 SV=1}	{gra:105791590; K17497 PMM phosphomannomutase 5.4.2.8 ko00051; Metabolism; Carbohydrate metabolism; Fructose and mannose metabolism | ko00520; Metabolism; Carbohydrate metabolism; Amino sugar and nucleotide sugar metabolism}	{At2g45790; KOG3189 Phosphomannomutase I Lipid transport and metabolism ;}	{GO:0005737; cytoplasm; cellular_component GO:0004615; phosphomannomutase activity; molecular_function GO:0009298; GDP-mannose biosynthetic process; biological_process}	{XM_010936555.2; PREDICTED: Elaeis guineensis phosphomannomutase (LOC105054912), mRNA}	{PF03332:Eukaryotic phosphomannomutase}
i0_HQ_lily14_c10914/f2p0/962	{XP_010940992.1; PREDICTED: 60S ribosomal protein L8-like [Elaeis guineensis]}	{sp|P29766|RL8_SOLLC; 60S ribosomal protein L8 OS=Solanum lycopersicum OX=4081 GN=RPL8 PE=2 SV=1}	{egu:105044131; K02938 RP-L8e, RPL8 large subunit ribosomal protein L8e - ko03010; Genetic Information Processing; Translation; Ribosome}	{At4g36130; KOG2309 60s ribosomal protein L2/L8 J Translation, ribosomal structure and biogenesis ;}	{GO:0005622; intracellular; cellular_component GO:0003735; structural constituent of ribosome; molecular_function GO:0006412; translation; biological_process GO:0005840; ribosome; cellular_component}	{XM_002459703.1; Sorghum bicolor hypothetical protein, mRNA}	{PF00181:Ribosomal Proteins L2, RNA binding domain PF03947:Ribosomal Proteins L2, C-terminal domain}
i0_HQ_lily14_c10936/f3p0/437	{NA}	{NA}	{NA}	{NA}	{NA}	{NA}	{NA}
i0_HQ_lily14_c10966/f3p0/417	{NA}	{NA}	{NA}	{NA}	{NA}	{NA}	{NA}
i0_HQ_lily14_c10968/f2p1/340	{NA}	{NA}	{NA}	{NA}	{NA}	{NA}	{NA}
i0_HQ_lily14_c10973/f2p0/498	{NA}	{sp|Q7RYI0|MIC10_NEUCR; MICOS complex subunit mic10 OS=Neurospora crassa (strain ATCC 24698 / 74-OR23-1A / CBS 708.71 / DSM 1257 / FGSC 987) OX=367110 GN=mic10 PE=3 SV=1}	{NA}	{SPAPJ691.03; KOG4604 Uncharacterized conserved protein S Function unknown ;}	{NA}	{NA}	{NA}
i0_HQ_lily14_c11003/f2p0/777	{ONK67940.1; uncharacterized protein A4U43_C05F5440 [Asparagus officinalis]}	{sp|Q10N04|PDI51_ORYSJ; Protein disulfide isomerase-like 5-1 OS=Oryza sativa subsp. japonica OX=39947 GN=PDIL5-1 PE=2 SV=1}	{pda:103708755; - - - - -}	{At1g07960; KOG0191 Thioredoxin/protein disulfide isomerase O Posttranslational modification, protein turnover, chaperones ;}	{GO:0045454; cell redox homeostasis; biological_process}	{XM_008793828.2; PREDICTED: Phoenix dactylifera protein disulfide isomerase-like 5-1 (LOC103708755), mRNA}	{PF00085:Thioredoxin}
i0_HQ_lily14_c11023/f4p0/858	{XP_010943136.1; PREDICTED: uncharacterized protein LOC105060946 isoform X2 [Elaeis guineensis]}	{NA}	{vvi:100262782; - - - - -}	{NA}	{NA}	{NA}	{NA}
i0_HQ_lily14_c11069/f2p0/641	{XP_018857591.1; PREDICTED: transcription factor bHLH63-like [Juglans regia]}	{sp|Q8GY61|BH063_ARATH; Transcription factor bHLH63 OS=Arabidopsis thaliana OX=3702 GN=BHLH63 PE=1 SV=1}	{pper:PRUPE_ppa005829mg; - - - - -}	{NA}	{NA}	{XM_006647700.2; PREDICTED: Oryza brachyantha transcription factor bHLH63-like (LOC102711227), mRNA}	{NA}
i0_HQ_lily14_c11072/f2p8/886	{XP_010922367.1; PREDICTED: ubiquitin-conjugating enzyme E2 7 isoform X1 [Elaeis guineensis]}	{sp|Q42541|UBC13_ARATH; Ubiquitin-conjugating enzyme E2 13 OS=Arabidopsis thaliana OX=3702 GN=UBC13 PE=2 SV=1}	{egu:105045699; K10575 UBE2G1, UBC7 ubiquitin-conjugating enzyme E2 G1 2.3.2.23 ko04141; Genetic Information Processing; Folding, sorting and degradation; Protein processing in endoplasmic reticulum | ko04120; Genetic Information Processing; Folding, sorting and degradation; Ubiquitin mediated proteolysis | ko05012; Human Diseases; Neurodegenerative diseases; Parkinson's disease}	{At3g46460; KOG0425 Ubiquitin-protein ligase O Posttranslational modification, protein turnover, chaperones ;}	{GO:0005515; protein binding; molecular_function}	{KP861872.1; Lilium davidii var. unicolor ubiquitin-conjugating enzyme (UBC1) mRNA, partial cds}	{PF05773:RWD domain}
i0_HQ_lily14_c11079/f2p3/337	{NA}	{NA}	{NA}	{NA}	{NA}	{NA}	{NA}
i0_HQ_lily14_c11089/f2p2/754	{AFK45871.1; unknown [Medicago truncatula]}	{sp|Q84TH4|SR45A_ARATH; Serine/arginine-rich splicing factor SR45a OS=Arabidopsis thaliana OX=3702 GN=SR45A PE=1 SV=1}	{mtr:MTR_8g074790; K12897 TRA2 transformer-2 protein - ko03040; Genetic Information Processing; Transcription; Spliceosome}	{At1g07350; KOG4661 Hsp27-ERE-TATA-binding protein/Scaffold attachment factor (SAF-B) K Transcription ;}	{GO:0003676; nucleic acid binding; molecular_function}	{NA}	{PF00076:RNA recognition motif. (a.k.a. RRM, RBD, or RNP domain)}
i0_HQ_lily14_c1109/f18p7/643	{JAT48592.1; 60S ribosomal protein L12 [Anthurium amnicola]}	{sp|Q9C285|RL12_NEUCR; 60S ribosomal protein L12 OS=Neurospora crassa (strain ATCC 24698 / 74-OR23-1A / CBS 708.71 / DSM 1257 / FGSC 987) OX=367110 GN=rpl-12 PE=3 SV=1}	{sita:101761001; K02870 RP-L12e, RPL12 large subunit ribosomal protein L12e - ko03010; Genetic Information Processing; Translation; Ribosome}	{Hs4506597; KOG0886 40S ribosomal protein S2 J Translation, ribosomal structure and biogenesis ;}	{GO:0008270; zinc ion binding; molecular_function GO:0003735; structural constituent of ribosome; molecular_function GO:0006412; translation; biological_process GO:0003677; DNA binding; molecular_function GO:0006355; regulation of transcription, DNA-dependent; biological_process GO:0005840; ribosome; cellular_component}	{XM_001696920.1; Chlamydomonas reinhardtii strain CC-503 cw92 mt+}	{PF00298:Ribosomal protein L11, RNA binding domain PF05443:ROS/MUCR transcriptional regulator protein}
i0_HQ_lily14_c111/f36p0/557	{BAK03272.1; predicted protein [Hordeum vulgare subsp. vulgare]}	{sp|Q7SC06|RS25_NEUCR; 40S ribosomal protein S25 OS=Neurospora crassa (strain ATCC 24698 / 74-OR23-1A / CBS 708.71 / DSM 1257 / FGSC 987) OX=367110 GN=rps-25 PE=3 SV=1}	{apro:F751_3753; K02975 RP-S25e, RPS25 small subunit ribosomal protein S25e - ko03010; Genetic Information Processing; Translation; Ribosome}	{YGR027c; KOG1767 40S ribosomal protein S25 J Translation, ribosomal structure and biogenesis ;}	{GO:0005622; intracellular; cellular_component GO:0006355; regulation of transcription, DNA-dependent; biological_process GO:0003700; sequence-specific DNA binding transcription factor activity; molecular_function}	{EU943750.1; Zea mays clone 1684680 mRNA sequence}	{PF08220:DeoR-like helix-turn-helix domain}
i0_HQ_lily14_c11115/f3p0/472	{XP_019705213.1; PREDICTED: uncharacterized protein LOC105043044 isoform X2 [Elaeis guineensis]}	{NA}	{pda:103705475; - - - - -}	{NA}	{GO:0005515; protein binding; molecular_function}	{XM_019849654.1; PREDICTED: Elaeis guineensis uncharacterized LOC105043044 (LOC105043044), transcript variant X2, mRNA}	{PF13867:Sin3 binding region of histone deacetylase complex subunit SAP30}
i0_HQ_lily14_c11126/f2p1/372	{NA}	{NA}	{NA}	{NA}	{NA}	{NA}	{NA}
i0_HQ_lily14_c1113/f19p1/712	{OAY22987.1; hypothetical protein MANES_18G042600 [Manihot esculenta]}	{sp|Q9M7N6|MAF1_SOLLC; MFP1 attachment factor 1 OS=Solanum lycopersicum OX=4081 GN=MAF1 PE=1 SV=1}	{jcu:105630898; - - - - -}	{NA}	{GO:0003712; transcription cofactor activity; molecular_function GO:0006355; regulation of transcription, DNA-dependent; biological_process}	{XM_003544430.3; PREDICTED: Glycine max MFP1 attachment factor 1-like (LOC100791162), mRNA}	{PF16987:KIX domain}
i0_HQ_lily14_c11149/f2p2/997	{XP_008775468.1; PREDICTED: cinnamoyl-CoA reductase 1-like [Phoenix dactylifera]}	{sp|Q9S9N9|CCR1_ARATH; Cinnamoyl-CoA reductase 1 OS=Arabidopsis thaliana OX=3702 GN=CCR1 PE=1 SV=1}	{pda:103702269; - - - - -}	{At2g33590; KOG1502 Flavonol reductase/cinnamoyl-CoA reductase V Defense mechanisms ;}	{GO:0016616; oxidoreductase activity, acting on the CH-OH group of donors, NAD or NADP as acceptor; molecular_function GO:0006694; steroid biosynthetic process; biological_process GO:0050662; coenzyme binding; molecular_function GO:0003854; 3-beta-hydroxy-delta5-steroid dehydrogenase activity; molecular_function GO:0003824; NA GO:0055114; oxidation-reduction process; biological_process}	{NA}	{PF01073:3-beta hydroxysteroid dehydrogenase/isomerase family PF01370:NAD dependent epimerase/dehydratase family}
i0_HQ_lily14_c11174/f2p7/951	{XP_010933488.1; PREDICTED: acetylornithine deacetylase isoform X2 [Elaeis guineensis]}	{sp|Q9C5C4|ARGE_ARATH; Acetylornithine deacetylase OS=Arabidopsis thaliana OX=3702 GN=At4g17830 PE=2 SV=1}	{mus:103970028; K01438 argE acetylornithine deacetylase 3.5.1.16 ko01210; Metabolism; Global and overview maps; 2-Oxocarboxylic acid metabolism | ko01230; Metabolism; Global and overview maps; Biosynthesis of amino acids | ko00220; Metabolism; Amino acid metabolism; Arginine biosynthesis}	{At4g17830; KOG2276 Metalloexopeptidases E Amino acid transport and metabolism ;}	{GO:0008152; NA GO:0016787; hydrolase activity; molecular_function}	{XM_008788089.2; PREDICTED: Phoenix dactylifera acetylornithine deacetylase (LOC103704689), mRNA}	{PF01546:Peptidase family M20/M25/M40}
i0_HQ_lily14_c11194/f5p0/632	{XP_017696998.1; PREDICTED: uncharacterized protein LOC108511108 [Phoenix dactylifera]}	{NA}	{pda:108511108; - - - - -}	{NA}	{NA}	{NA}	{NA}
i0_HQ_lily14_c11224/f4p2/818	{XP_010927727.1; PREDICTED: uncharacterized protein LOC105049687 isoform X1 [Elaeis guineensis]}	{NA}	{pda:103707867; - - - - -}	{NA}	{GO:0006353; transcription termination, DNA-dependent; biological_process}	{NA}	{PF07498:Rho termination factor, N-terminal domain}
i0_HQ_lily14_c11234/f3p0/647	{OIT06290.1; protein transport protein sec61 subunit gamma-2 [Nicotiana attenuata]}	{sp|Q9C2D4|SC61G_NEUCR; Probable protein transport protein Sec61 subunit gamma OS=Neurospora crassa (strain ATCC 24698 / 74-OR23-1A / CBS 708.71 / DSM 1257 / FGSC 987) OX=367110 GN=9G6.310 PE=3 SV=2}	{gsl:Gasu_19310; K07342 SEC61G, SSS1, secE protein transport protein SEC61 subunit gamma and related proteins - ko03060; Genetic Information Processing; Folding, sorting and degradation; Protein export | ko04141; Genetic Information Processing; Folding, sorting and degradation; Protein processing in endoplasmic reticulum | ko04145; Cellular Processes; Transport and catabolism; Phagosome | ko05110…	{SPAC4G8.02c; KOG3498 Preprotein translocase, gamma subunit U Intracellular trafficking, secretion, and vesicular transport ;}	{NA}	{NA}	{NA}
i0_HQ_lily14_c11241/f3p0/477	{ONK64781.1; uncharacterized protein A4U43_C07F29850 [Asparagus officinalis]}	{sp|Q8LFM2|GASAA_ARATH; Gibberellin-regulated protein 10 OS=Arabidopsis thaliana OX=3702 GN=GASA10 PE=2 SV=1}	{mus:103968557; - - - - -}	{NA}	{NA}	{FP094603.1; Phyllostachys edulis cDNA clone: bphyst028h23, full insert sequence}	{NA}
i0_HQ_lily14_c11257/f2p2/612	{NA}	{NA}	{NA}	{NA}	{NA}	{NA}	{NA}
i0_HQ_lily14_c11261/f5p0/855	{XP_020114970.1; ORM1-like protein 3 [Ananas comosus]}	{sp|Q9CPZ6|ORML3_MOUSE; ORM1-like protein 3 OS=Mus musculus OX=10090 GN=Ormdl3 PE=2 SV=1}	{rcu:8263483; - - - - -}	{At1g01230; KOG3319 Predicted membrane protein S Function unknown ;}	{GO:0016021; integral to membrane; cellular_component GO:0005789; endoplasmic reticulum membrane; cellular_component}	{XM_008792297.2; PREDICTED: Phoenix dactylifera ORM1-like protein 3 (LOC103707707), mRNA}	{PF04061:ORMDL family }
i0_HQ_lily14_c11288/f2p2/568	{NA}	{NA}	{NA}	{NA}	{NA}	{NA}	{NA}
i0_HQ_lily14_c11310/f2p0/529	{NA}	{NA}	{NA}	{NA}	{NA}	{NA}	{NA}
i0_HQ_lily14_c11337/f2p1/837	{XP_010919848.1; PREDICTED: gibberellin 2-beta-dioxygenase-like [Elaeis guineensis]}	{sp|Q8S0S6|G2OX3_ORYSJ; Gibberellin 2-beta-dioxygenase 3 OS=Oryza sativa subsp. japonica OX=39947 GN=GA2OX3 PE=1 SV=1}	{egu:105043827; K04125 E1.14.11.13 gibberellin 2-oxidase 1.14.11.13 ko00904; Metabolism; Metabolism of terpenoids and polyketides; Diterpenoid biosynthesis}	{At1g78440; KOG0143 Iron/ascorbate family oxidoreductases QR Secondary metabolites biosynthesis, transport and catabolism ; General function prediction only ;}	{GO:0016491; oxidoreductase activity; molecular_function GO:0055114; oxidation-reduction process; biological_process}	{KT853094.1; Salvia miltiorrhiza gibberellin biosynthesis-related protein GA2ox10 (GA2ox10) mRNA, complete cds}	{PF03171:2OG-Fe(II) oxygenase superfamily}
i0_HQ_lily14_c11381/f5p0/630	{ONK73772.1; uncharacterized protein A4U43_C04F35210 [Asparagus officinalis]}	{NA}	{NA}	{NA}	{NA}	{NA}	{NA}
i0_HQ_lily14_c11386/f2p0/798	{OAY48495.1; hypothetical protein MANES_06G162100 [Manihot esculenta]}	{NA}	{crb:CARUB_v10002383mg; K11001 PIGY phosphatidylinositol glycan anchor biosynthesis, class Y - ko00563; Metabolism; Glycan biosynthesis and metabolism; Glycosylphosphatidylinositol (GPI)-anchor biosynthesis}	{NA}	{GO:0030234; NA GO:0015232; heme transporter activity; molecular_function GO:0015886; heme transport; biological_process GO:0019348; dolichol metabolic process; biological_process GO:0030176; integral to endoplasmic reticulum membrane; cellular_component}	{XR_789630.2; PREDICTED: Beta vulgaris subsp. vulgaris uncharacterized LOC104890032 (LOC104890032), ncRNA}	{PF16954:Haem-transporter, endosomal/lysosomal, haem-responsive gene PF07297:Dolichol phosphate-mannose biosynthesis regulatory protein (DPM2)}
i0_HQ_lily14_c11418/f5p1/778	{XP_017643971.1; PREDICTED: gamma-glutamylcyclotransferase 2-3 [Gossypium arboreum]}	{sp|Q84QC1|GCT23_ARATH; Gamma-glutamylcyclotransferase 2-3 OS=Arabidopsis thaliana OX=3702 GN=GGCT2;3 PE=1 SV=1}	{mdm:103450651; - - - - -}	{At1g44790; KOG3182 Predicted cation transporter P Inorganic ion transport and metabolism ;}	{GO:0006751; glutathione catabolic process; biological_process GO:0003839; gamma-glutamylcyclotransferase activity; molecular_function}	{NA}	{PF04752:ChaC-like protein}
i0_HQ_lily14_c11426/f3p0/614	{XP_009404534.1; PREDICTED: lachrymatory-factor synthase-like [Musa acuminata subsp. malaccensis]}	{sp|P59082|LFS_ALLCE; Lachrymatory-factor synthase OS=Allium cepa OX=4679 GN=LFS PE=1 SV=1}	{pda:103710959; - - - - -}	{NA}	{NA}	{NA}	{NA}
i0_HQ_lily14_c11475/f2p3/663	{XP_009403630.1; PREDICTED: uncharacterized protein LOC103987145 [Musa acuminata subsp. malaccensis]}	{NA}	{nnu:104591538; - - - - -}	{NA}	{NA}	{NA}	{NA}
i0_HQ_lily14_c11477/f3p1/952	{XP_019701519.1; PREDICTED: GDSL esterase/lipase At1g28650-like isoform X1 [Elaeis guineensis]}	{sp|Q94F40|GDL9_ARATH; GDSL esterase/lipase At1g28600 OS=Arabidopsis thaliana OX=3702 GN=At1g28600 PE=2 SV=1}	{egu:105038522; K21026 AAE acetylajmaline esterase 3.1.1.80 ko00901; Metabolism; Biosynthesis of other secondary metabolites; Indole alkaloid biosynthesis}	{NA}	{GO:0016788; hydrolase activity, acting on ester bonds; molecular_function GO:0005515; protein binding; molecular_function}	{XM_011097835.1; PREDICTED: Sesamum indicum acetylajmalan esterase-like (LOC105175399), mRNA}	{PF00657:GDSL-like Lipase/Acylhydrolase PF03920:Groucho/TLE N-terminal Q-rich domain}
i0_HQ_lily14_c11495/f3p7/684	{XP_008790715.1; PREDICTED: CASP-like protein 1F1 [Phoenix dactylifera]}	{sp|B9RA90|CSPL8_RICCO; CASP-like protein 1F1 OS=Ricinus communis OX=3988 GN=RCOM_1504680 PE=2 SV=1}	{pda:103707825; - - - - -}	{NA}	{GO:0016020; membrane; cellular_component}	{NA}	{PF01284:Membrane-associating domain}
i0_HQ_lily14_c11499/f3p0/625	{NA}	{NA}	{NA}	{NA}	{NA}	{NA}	{NA}
i0_HQ_lily14_c11505/f3p1/988	{AFS65103.1; uncharacterized protein, partial [Elaeis guineensis]}	{NA}	{egu:105041198; - - - - -}	{At1g13350; KOG0670 U4/U6-associated splicing factor PRP4 A RNA processing and modification ;}	{NA}	{NA}	{NA}
i0_HQ_lily14_c11506/f2p1/526	{NA}	{NA}	{NA}	{NA}	{NA}	{NA}	{NA}
i0_HQ_lily14_c11512/f2p1/445	{XP_007141211.1; hypothetical protein PHAVU_008G176600g [Phaseolus vulgaris]}	{sp|O94581|COX12_SCHPO; Cytochrome c oxidase subunit 6B OS=Schizosaccharomyces pombe (strain 972 / ATCC 24843) OX=284812 GN=cox12 PE=3 SV=2}	{pvu:PHAVU_008G176600g; K02267 COX6B cytochrome c oxidase subunit 6b - ko00190; Metabolism; Energy metabolism; Oxidative phosphorylation | ko04260; Organismal Systems; Circulatory system; Cardiac muscle contraction | ko05010; Human Diseases; Neurodegenerative diseases; Alzheimer's disease | ko05012; Human Diseases; Neurodegenerative diseases; Parkinson's disease | ko05016; Human Diseases; Neurode…	{YLR038c; KOG3057 Cytochrome c oxidase, subunit VIb/COX12 C Energy production and conversion ;}	{GO:0004129; cytochrome-c oxidase activity; molecular_function GO:0005739; mitochondrion; cellular_component}	{NA}	{PF02297:Cytochrome oxidase c subunit VIb}
i0_HQ_lily14_c11523/f2p0/917	{ONK78626.1; uncharacterized protein A4U43_C02F20780 [Asparagus officinalis]}	{sp|Q9ZVM9|Y1461_ARATH; Probable serine/threonine-protein kinase At1g54610 OS=Arabidopsis thaliana OX=3702 GN=At1g54610 PE=1 SV=1}	{mus:103971453; K08819 CDK12_13 cyclin-dependent kinase 12/13 [EC:2.7.11.22 2.7.11.23] 2.7.11.22,2.7.11.23 -}	{At1g54610; KOG0600 Cdc2-related protein kinase D Cell cycle control, cell division, chromosome partitioning ;}	{NA}	{XM_008801104.2; PREDICTED: Phoenix dactylifera probable serine/threonine-protein kinase At1g54610 (LOC103714006), mRNA}	{NA}
i0_HQ_lily14_c11527/f4p16/884	{XP_010935836.1; PREDICTED: uncharacterized protein LOC105055636 [Elaeis guineensis]}	{NA}	{pda:103705512; - - - - -}	{NA}	{GO:0005622; intracellular; cellular_component GO:0008270; zinc ion binding; molecular_function}	{XM_009387936.2; PREDICTED: Musa acuminata subsp. malaccensis uncharacterized LOC103973382 (LOC103973382), mRNA}	{PF00643:B-box zinc finger}
i0_HQ_lily14_c11529/f2p5/517	{NA}	{NA}	{NA}	{NA}	{NA}	{NA}	{NA}
i0_HQ_lily14_c11581/f2p2/982	{XP_010911883.1; PREDICTED: embryogenesis-associated protein EMB8-like [Elaeis guineensis]}	{NA}	{egu:105037943; K07019 K07019 uncharacterized protein - -}	{At5g49950; KOG1838 Alpha/beta hydrolase R General function prediction only ;}	{NA}	{NA}	{NA}
i0_HQ_lily14_c11623/f2p0/978	{XP_010921037.1; PREDICTED: uncharacterized protein LOC105044743 [Elaeis guineensis]}	{NA}	{egu:105044743; - - - - -}	{NA}	{NA}	{NA}	{NA}
i0_HQ_lily14_c11647/f5p0/689	{XP_010931673.1; PREDICTED: late embryogenesis abundant protein Lea5-D [Elaeis guineensis]}	{sp|Q39644|LEA5_CITSI; Late embryogenesis abundant protein Lea5 OS=Citrus sinensis OX=2711 GN=LEA5 PE=2 SV=1}	{pda:103703621; - - - - -}	{NA}	{GO:0006950; response to stress; biological_process}	{AB086199.1; Arisaema serratum DNA, microsatellite locus As37}	{PF03242:Late embryogenesis abundant protein}
i0_HQ_lily14_c11650/f3p0/878	{XP_020097566.1; protein PYRICULARIA ORYZAE RESISTANCE 21-like isoform X2 [Ananas comosus]}	{sp|A2XT03|PI21_ORYSI; Protein PYRICULARIA ORYZAE RESISTANCE 21 OS=Oryza sativa subsp. indica OX=39946 GN=PI21 PE=4 SV=1}	{pda:103707573; - - - - -}	{At5g19090; KOG1603 Copper chaperone P Inorganic ion transport and metabolism ;}	{GO:0030001; metal ion transport; biological_process GO:0046872; metal ion binding; molecular_function GO:0016020; membrane; cellular_component}	{NA}	{PF00403:Heavy-metal-associated domain PF05887:Procyclic acidic repetitive protein (PARP)}
i0_HQ_lily14_c11662/f3p18/557	{ABI48859.1; LLA-115 [Lilium longiflorum]}	{NA}	{sita:101762922; - - - - -}	{NA}	{NA}	{EU718493.1; Lilium longiflorum tapetum-specific protein LLA-115 (LLA-115) gene, complete cds}	{NA}
i0_HQ_lily14_c11674/f6p0/865	{ANH58207.1; glutathione S-transferase [Dracaena cambodiana]}	{sp|Q9FUS8|GSTUH_ARATH; Glutathione S-transferase U17 OS=Arabidopsis thaliana OX=3702 GN=GSTU17 PE=2 SV=1}	{pda:103699863; K00799 GST, gst glutathione S-transferase 2.5.1.18 ko00480; Metabolism; Metabolism of other amino acids; Glutathione metabolism | ko00980; Metabolism; Xenobiotics biodegradation and metabolism; Metabolism of xenobiotics by cytochrome P450 | ko00982; Metabolism; Xenobiotics biodegradation and metabolism; Drug metabolism - cytochrome P450 | ko05204; Human Diseases; Cancers: Overview…	{At1g10360; KOG0406 Glutathione S-transferase O Posttranslational modification, protein turnover, chaperones ;}	{GO:0005515; protein binding; molecular_function}	{XM_010920888.2; PREDICTED: Elaeis guineensis glutathione S-transferase U17-like (LOC105043366), mRNA}	{PF13417:Glutathione S-transferase, N-terminal domain PF13409:Glutathione S-transferase, N-terminal domain PF02798:Glutathione S-transferase, N-terminal domain}
i0_HQ_lily14_c11702/f4p0/689	{ONM51679.1; putative ribose-5-phosphate isomerase 3 chloroplastic [Zea mays]}	{sp|P0DI19|PHF5A_ARATH; PHD finger-like domain-containing protein 5A OS=Arabidopsis thaliana OX=3702 GN=At2g30000 PE=3 SV=1}	{lang:109337806; K12834 PHF5A PHD finger-like domain-containing protein 5A - ko03040; Genetic Information Processing; Transcription; Spliceosome; lang:109337806; - - - - -}	{At1g07170; KOG1705 Uncharacterized conserved protein, contains CXXC motifs S Function unknown ;}	{NA}	{XM_018818962.1; PREDICTED: Musa acuminata subsp. malaccensis PHD finger-like domain-containing protein 5B (LOC103968466), transcript variant X4, mRNA}	{NA}
i0_HQ_lily14_c11710/f2p0/563	{XP_010918476.1; PREDICTED: UPF0426 protein At1g28150, chloroplastic [Elaeis guineensis]}	{sp|Q9FZ89|Y1815_ARATH; UPF0426 protein At1g28150, chloroplastic OS=Arabidopsis thaliana OX=3702 GN=At1g28150 PE=1 SV=1}	{egu:105042834; - - - - -}	{NA}	{NA}	{XM_010920174.1; PREDICTED: Elaeis guineensis UPF0426 protein At1g28150, chloroplastic (LOC105042834), mRNA}	{NA}
i0_HQ_lily14_c11736/f2p0/322	{XP_017699468.1; PREDICTED: acid phosphatase 1 isoform X1 [Phoenix dactylifera]}	{sp|P15490|VSPA_SOYBN; Stem 28 kDa glycoprotein OS=Glycine max OX=3847 GN=VSPA PE=2 SV=1}	{rcu:8266482; - - - - -}	{NA}	{NA}	{NA}	{NA}
i0_HQ_lily14_c11740/f2p0/899	{XP_008786914.1; PREDICTED: succinate dehydrogenase subunit 4, mitochondrial-like isoform X2 [Phoenix dactylifera]}	{sp|Q942X4|SDH4_ORYSJ; Succinate dehydrogenase subunit 4, mitochondrial OS=Oryza sativa subsp. japonica OX=39947 GN=SDH4 PE=1 SV=1}	{pda:103705089; - - - - -}	{NA}	{NA}	{NA}	{NA}
i0_HQ_lily14_c11747/f4p5/938	{XP_010926179.1; PREDICTED: proline synthase co-transcribed bacterial homolog protein [Elaeis guineensis]}	{sp|Q9Z2Y8|PLPHP_MOUSE; Pyridoxal phosphate homeostasis protein OS=Mus musculus OX=10090 GN=Plpbp PE=1 SV=1}	{nnu:104594058; K06997 yggS, PROSC PLP dependent protein - -}	{At1g11930; KOG3157 Proline synthetase co-transcribed protein R General function prediction only ;}	{NA}	{XM_010927877.1; PREDICTED: Elaeis guineensis proline synthase co-transcribed bacterial homolog protein (LOC105048542), mRNA}	{NA}
i0_HQ_lily14_c11757/f3p0/809	{XP_010905239.2; PREDICTED: LOW QUALITY PROTEIN: 4-coumarate--CoA ligase-like 4 [Elaeis guineensis]}	{sp|Q10S72|4CLL4_ORYSJ; 4-coumarate--CoA ligase-like 4 OS=Oryza sativa subsp. japonica OX=39947 GN=4CLL4 PE=2 SV=1}	{osa:4331515; K10526 OPCL1 OPC-8:0 CoA ligase 1 6.2.1.- ko00592; Metabolism; Lipid metabolism; alpha-Linolenic acid metabolism}	{At1g20510; KOG1176 Acyl-CoA synthetase I Lipid transport and metabolism ;}	{GO:0008152; NA GO:0003824; NA}	{NA}	{PF00501:AMP-binding enzyme}
i0_HQ_lily14_c11772/f5p0/526	{XP_008786987.1; PREDICTED: NADH dehydrogenase [ubiquinone] 1 beta subcomplex subunit 8, mitochondrial-like [Phoenix dactylifera]}	{sp|Q9FGK0|NDUB8_ARATH; NADH dehydrogenase [ubiquinone] 1 beta subcomplex subunit 8, mitochondrial OS=Arabidopsis thaliana OX=3702 GN=At5g47570 PE=2 SV=1}	{pda:103705141; - - - - -}	{NA}	{NA}	{NA}	{NA}
i0_HQ_lily14_c11774/f4p0/885	{XP_010912410.1; PREDICTED: VAMP-like protein YKT61 [Elaeis guineensis]}	{sp|Q9ZRD6|YKT61_ARATH; VAMP-like protein YKT61 OS=Arabidopsis thaliana OX=3702 GN=YKT61 PE=2 SV=1}	{egu:105038337; K08516 YKT6 synaptobrevin homolog YKT6 - ko04130; Genetic Information Processing; Folding, sorting and degradation; SNARE interactions in vesicular transport | ko04138; Cellular Processes; Transport and catabolism; Autophagy - yeast}	{At5g58060; KOG0861 SNARE protein YKT6, synaptobrevin/VAMP syperfamily U Intracellular trafficking, secretion, and vesicular transport ;}	{GO:0016021; integral to membrane; cellular_component GO:0016192; vesicle-mediated transport; biological_process}	{XM_008787602.1; PREDICTED: Phoenix dactylifera VAMP-like protein YKT61 (LOC103704351), mRNA}	{PF00957:Synaptobrevin}
i0_HQ_lily14_c11789/f2p0/874	{XP_008775970.1; PREDICTED: chaperone protein dnaJ 11, chloroplastic [Phoenix dactylifera]}	{sp|Q9FYB5|DNJ11_ARATH; Chaperone protein dnaJ 11, chloroplastic OS=Arabidopsis thaliana OX=3702 GN=ATJ11 PE=1 SV=2}	{egu:105038172; - - - - -}	{At3g13310; KOG0712 Molecular chaperone (DnaJ superfamily) O Posttranslational modification, protein turnover, chaperones ;}	{NA}	{NA}	{NA}
i0_HQ_lily14_c11791/f4p9/640	{NA}	{NA}	{NA}	{NA}	{NA}	{NA}	{NA}
i0_HQ_lily14_c11813/f2p0/935	{ONK64405.1; uncharacterized protein A4U43_C07F25510 [Asparagus officinalis]}	{sp|Q9LIG0|Y3136_ARATH; Clavaminate synthase-like protein At3g21360 OS=Arabidopsis thaliana OX=3702 GN=At3g21360 PE=1 SV=1}	{atr:18448374; - - - - -}	{NA}	{GO:0055114; oxidation-reduction process; biological_process GO:0016491; oxidoreductase activity; molecular_function}	{NA}	{PF02668:Taurine catabolism dioxygenase TauD, TfdA family}
i0_HQ_lily14_c11815/f3p0/646	{XP_002278130.1; PREDICTED: protein GLUTAMINE DUMPER 3 [Vitis vinifera]}	{sp|Q9FHH5|GDU3_ARATH; Protein GLUTAMINE DUMPER 3 OS=Arabidopsis thaliana OX=3702 GN=GDU3 PE=2 SV=1}	{vvi:100266820; - - - - -}	{NA}	{NA}	{NA}	{NA}
i0_HQ_lily14_c11820/f3p0/795	{NA}	{NA}	{NA}	{NA}	{NA}	{NA}	{NA}
i0_HQ_lily14_c11832/f2p0/956	{JAT67297.1; Pentatricopeptide repeat-containing protein At3g49240, partial [Anthurium amnicola]}	{NA}	{egu:105042725; - - - - -}	{At3g49240; KOG4197 FOG: PPR repeat R General function prediction only ;}	{NA}	{NA}	{NA}
i0_HQ_lily14_c11858/f3p0/593	{KYP38477.1; Lysosomal beta glucosidase [Cajanus cajan]}	{sp|Q56078|BGLX_SALTY; Periplasmic beta-glucosidase OS=Salmonella typhimurium (strain LT2 / SGSC1412 / ATCC 700720) OX=99287 GN=bglX PE=3 SV=2}	{sita:101773011; K05349 bglX beta-glucosidase 3.2.1.21 ko00500; Metabolism; Carbohydrate metabolism; Starch and sucrose metabolism | ko00460; Metabolism; Metabolism of other amino acids; Cyanoamino acid metabolism | ko00940; Metabolism; Biosynthesis of other secondary metabolites; Phenylpropanoid biosynthesis}	{NA}	{NA}	{XM_012586927.1; PREDICTED: Gossypium raimondii lysosomal beta glucosidase (LOC105767410), mRNA}	{NA}
i0_HQ_lily14_c11902/f4p0/582	{NA}	{NA}	{NA}	{NA}	{NA}	{NA}	{NA}
i0_HQ_lily14_c11925/f2p0/684	{XP_008809976.1; PREDICTED: protein EARLY RESPONSIVE TO DEHYDRATION 15-like isoform X3 [Phoenix dactylifera]}	{sp|Q39096|ERD15_ARATH; Protein EARLY RESPONSIVE TO DEHYDRATION 15 OS=Arabidopsis thaliana OX=3702 GN=ERD15 PE=1 SV=1}	{pvu:PHAVU_008G219700g; - - - - -}	{NA}	{NA}	{NA}	{NA}
i0_HQ_lily14_c11929/f2p0/416	{ONK63423.1; uncharacterized protein A4U43_C07F15000 [Asparagus officinalis]}	{sp|B7F845|R10A_ORYSJ; 60S ribosomal protein L10a OS=Oryza sativa subsp. japonica OX=39947 GN=RPL10A PE=1 SV=1}	{mus:103971392; K02865 RP-L10Ae, RPL10A large subunit ribosomal protein L10Ae - ko03010; Genetic Information Processing; Translation; Ribosome}	{At5g22440; KOG1570 60S ribosomal protein L10A J Translation, ribosomal structure and biogenesis ;}	{NA}	{AY389626.1; Hyacinthus orientalis 60S ribosomal protein L10A (RPL10A) mRNA, partial cds}	{NA}
i0_HQ_lily14_c1193/f4p6/450	{XP_009401372.1; PREDICTED: uncharacterized protein LOC103985414 [Musa acuminata subsp. malaccensis]}	{NA}	{cic:CICLE_v10003573mg; - - - - -}	{NA}	{NA}	{XM_009403097.2; PREDICTED: Musa acuminata subsp. malaccensis uncharacterized LOC103985414 (LOC103985414), mRNA}	{NA}
i0_HQ_lily14_c11932/f2p0/738	{XP_020085078.1; ADP-ribosylation factor-like [Ananas comosus]}	{sp|P91924|ARF_DUGJA; ADP-ribosylation factor OS=Dugesia japonica OX=6161 PE=2 SV=3}	{pda:103706460; K07977 ARF Arf/Sar family, other - -}	{At5g17060; KOG0070 GTP-binding ADP-ribosylation factor Arf1 U Intracellular trafficking, secretion, and vesicular transport ;}	{GO:0019001; guanyl nucleotide binding; molecular_function GO:0007264; small GTPase mediated signal transduction; biological_process GO:0004871; signal transducer activity; molecular_function GO:0031683; G-protein beta/gamma-subunit complex binding; molecular_function GO:0003924; GTPase activity; molecular_function GO:0006000; fructose metabolic process; biological_process GO:0005524; ATP binding…	{XM_010935087.2; PREDICTED: Elaeis guineensis ADP-ribosylation factor (LOC105053797), transcript variant X1, mRNA}	{PF08477:Ras of Complex, Roc, domain of DAPkinase PF01591:6-phosphofructo-2-kinase PF01926:50S ribosome-binding GTPase PF00503:G-protein alpha subunit PF00071:Ras family PF00025:ADP-ribosylation factor family PF04670:Gtr1/RagA G protein conserved region}
i0_HQ_lily14_c11951/f2p0/799	{XP_018724704.1; PREDICTED: 60S ribosomal protein L10-like [Eucalyptus grandis]}	{sp|Q9M5M7|RL10_EUPES; 60S ribosomal protein L10 OS=Euphorbia esula OX=3993 GN=RPL10 PE=2 SV=1}	{egr:108957811; K02866 RP-L10e, RPL10 large subunit ribosomal protein L10e - ko03010; Genetic Information Processing; Translation; Ribosome}	{At1g26910; KOG0857 60s ribosomal protein L10 J Translation, ribosomal structure and biogenesis ;}	{GO:0005840; ribosome; cellular_component GO:0003735; structural constituent of ribosome; molecular_function GO:0006412; translation; biological_process}	{NM_001251121.2; Glycine max uncharacterized LOC100305619 (LOC100305619), mRNA}	{PF00252:Ribosomal protein L16p/L10e}
i0_HQ_lily14_c11954/f2p0/800	{XP_002992736.1; hypothetical protein SELMODRAFT_272288 [Selaginella moellendorffii]}	{NA}	{smo:SELMODRAFT_272288; - - - - -}	{NA}	{GO:0015035; protein disulfide oxidoreductase activity; molecular_function}	{NA}	{PF01323:DSBA-like thioredoxin domain}
i0_HQ_lily14_c11975/f2p0/559	{KNA20799.1; hypothetical protein SOVF_048920 [Spinacia oleracea]}	{sp|Q9XH48|TIM13_ARATH; Mitochondrial import inner membrane translocase subunit TIM13 OS=Arabidopsis thaliana OX=3702 GN=TIM13 PE=1 SV=2}	{sind:105156076; K17781 TIM13 mitochondrial import inner membrane translocase subunit TIM13 - -}	{At1g61570; KOG1733 Mitochondrial import inner membrane translocase, subunit TIM13 U Intracellular trafficking, secretion, and vesicular transport ;}	{NA}	{XM_010942875.2; PREDICTED: Elaeis guineensis mitochondrial import inner membrane translocase subunit Tim13-like (LOC105059547), mRNA}	{NA}
i0_HQ_lily14_c11997/f6p1/552	{ONK78558.1; uncharacterized protein A4U43_C02F20090 [Asparagus officinalis]}	{sp|Q10L32|MSRB5_ORYSJ; Peptide methionine sulfoxide reductase B5 OS=Oryza sativa subsp. japonica OX=39947 GN=MSRB5 PE=2 SV=1}	{nta:107774813; - - - - -}	{At4g04830; KOG0856 Predicted pilin-like transcription factor O Posttranslational modification, protein turnover, chaperones ;}	{GO:0055114; oxidation-reduction process; biological_process GO:0033743; peptide-methionine (R)-S-oxide reductase activity; molecular_function}	{XM_010908864.2; PREDICTED: Elaeis guineensis peptide methionine sulfoxide reductase B5 (LOC105033894), transcript variant X3, mRNA}	{PF01641:SelR domain}
i0_HQ_lily14_c120/f43p0/853	{NA}	{NA}	{NA}	{NA}	{NA}	{NA}	{NA}
i0_HQ_lily14_c12005/f3p0/911	{XP_010910380.1; PREDICTED: stress-related protein [Elaeis guineensis]}	{sp|Q9SW70|SRP_VITRI; Stress-related protein OS=Vitis riparia OX=96939 GN=SRP PE=2 SV=1}	{pda:103704953; - - - - -}	{NA}	{GO:0005576; NA GO:0008289; lipid binding; molecular_function GO:0006869; lipid transport; biological_process}	{XM_008788494.2; PREDICTED: Phoenix dactylifera stress-related protein-like (LOC103704953), mRNA}	{PF07464:Apolipophorin-III precursor (apoLp-III)}
i0_HQ_lily14_c1201/f8p0/856	{XP_010254071.1; PREDICTED: protein CURVATURE THYLAKOID 1C, chloroplastic [Nelumbo nucifera]}	{sp|Q9M812|CUT1C_ARATH; Protein CURVATURE THYLAKOID 1C, chloroplastic OS=Arabidopsis thaliana OX=3702 GN=CURT1C PE=1 SV=1}	{nnu:104595164; - - - - -}	{NA}	{NA}	{Z17425.1; Lilium speciosum for two putative cds's}	{NA}
i0_HQ_lily14_c12014/f2p0/955	{XP_010943014.1; PREDICTED: uncharacterized protein LOC105060835 isoform X4 [Elaeis guineensis]}	{NA}	{jcu:105633793; - - - - -}	{NA}	{NA}	{NA}	{NA}
i0_HQ_lily14_c12020/f3p21/469	{XP_015086522.1; PREDICTED: sm-like protein LSM5 [Solanum pennellii]}	{sp|O42978|LSM5_SCHPO; U6 snRNA-associated Sm-like protein LSm5 OS=Schizosaccharomyces pombe (strain 972 / ATCC 24843) OX=284812 GN=lsm5 PE=1 SV=2}	{ini:109175822; K12624 LSM5 U6 snRNA-associated Sm-like protein LSm5 - ko03040; Genetic Information Processing; Transcription; Spliceosome | ko03018; Genetic Information Processing; Folding, sorting and degradation; RNA degradation}	{CE09757; KOG1775 U6 snRNA-associated Sm-like protein A RNA processing and modification ;}	{NA}	{NA}	{NA}
i0_HQ_lily14_c1204/f14p2/761	{XP_017241303.1; PREDICTED: V-type proton ATPase 16 kDa proteolipid subunit-like [Daucus carota subsp. sativus]}	{sp|O22552|VATL_VIGRR; V-type proton ATPase 16 kDa proteolipid subunit OS=Vigna radiata var. radiata OX=3916 PE=2 SV=1}	{pvu:PHAVU_009G002400g; K02155 ATPeV0C, ATP6L V-type H+-transporting ATPase 16kDa proteolipid subunit - ko00190; Metabolism; Energy metabolism; Oxidative phosphorylation | ko04145; Cellular Processes; Transport and catabolism; Phagosome | ko04142; Cellular Processes; Transport and catabolism; Lysosome | ko04966; Organismal Systems; Excretory system; Collecting duct acid secretion | ko04721; Organ…	{At4g34720; KOG0232 Vacuolar H+-ATPase V0 sector, subunits c/c' C Energy production and conversion ;}	{GO:0015078; hydrogen ion transmembrane transporter activity; molecular_function GO:0033177; proton-transporting two-sector ATPase complex, proton-transporting domain; cellular_component GO:0015991; ATP hydrolysis coupled proton transport; biological_process}	{XM_010062721.2; PREDICTED: Eucalyptus grandis V-type proton ATPase subunit c1 (LOC104448811), mRNA}	{PF00137:ATP synthase subunit C}
i0_HQ_lily14_c1206/f6p0/988	{BAH59028.1; ferritin [Tulipa gesneriana]}	{sp|Q948P6|FRI3_SOYBN; Ferritin-3, chloroplastic OS=Glycine max OX=3847 PE=2 SV=1}	{vvi:100267235; K00522 FTH1 ferritin heavy chain 1.16.3.2 ko04978; Organismal Systems; Digestive system; Mineral absorption}	{At3g11050; KOG2332 Ferritin P Inorganic ion transport and metabolism ;}	{GO:0046872; metal ion binding; molecular_function GO:0008199; ferric iron binding; molecular_function GO:0055114; oxidation-reduction process; biological_process GO:0006879; cellular iron ion homeostasis; biological_process GO:0016491; oxidoreductase activity; molecular_function}	{DQ996282.1; Lycoris aurea mutant ferritin mRNA, complete cds}	{PF02915:Rubrerythrin PF00210:Ferritin-like domain}
i0_HQ_lily14_c12075/f4p0/1006	{ONK59014.1; uncharacterized protein A4U43_C08F2080 [Asparagus officinalis]}	{sp|Q8VZ95|VAP11_ARATH; Vesicle-associated protein 1-1 OS=Arabidopsis thaliana OX=3702 GN=PVA11 PE=1 SV=1}	{pda:103705130; - - - - -}	{At2g45140; KOG0439 VAMP-associated protein involved in inositol metabolism U Intracellular trafficking, secretion, and vesicular transport ;}	{NA}	{FP093492.1; Phyllostachys edulis cDNA clone: bphylf029d21, full insert sequence}	{NA}
i0_HQ_lily14_c12089/f2p12/404	{XP_005843353.1; S-adenosyl-L-homocysteine hydrolase [Chlorella variabilis]}	{sp|P50249|SAHH_PHASS; Adenosylhomocysteinase OS=Phalaenopsis sp. OX=36900 GN=SAHH PE=2 SV=1}	{cvr:CHLNCDRAFT_37522; K01251 E3.3.1.1, ahcY adenosylhomocysteinase 3.3.1.1 ko00270; Metabolism; Amino acid metabolism; Cysteine and methionine metabolism}	{At4g13940; KOG1370 S-adenosylhomocysteine hydrolase H Coenzyme transport and metabolism ;}	{NA}	{KF953475.1; Kalanchoe daigremontiana S-adenosylhomocysteine hydrolase mRNA, complete cds}	{NA}
i0_HQ_lily14_c1209/f5p0/434	{NA}	{NA}	{NA}	{NA}	{NA}	{NA}	{NA}
i0_HQ_lily14_c12109/f2p2/357	{XP_015055749.1; PREDICTED: mannan endo-1,4-beta-mannosidase 6 [Solanum pennellii]}	{sp|Q9LZV3|MAN6_ARATH; Mannan endo-1,4-beta-mannosidase 6 OS=Arabidopsis thaliana OX=3702 GN=MAN6 PE=2 SV=1}	{pda:103702153; K19355 MAN mannan endo-1,4-beta-mannosidase 3.2.1.78 ko00051; Metabolism; Carbohydrate metabolism; Fructose and mannose metabolism}	{NA}	{NA}	{NA}	{NA}
i0_HQ_lily14_c12110/f3p0/795	{XP_010943568.1; PREDICTED: outer envelope pore protein 16-3, chloroplastic/mitochondrial [Elaeis guineensis]}	{sp|O48528|OP163_ARATH; Outer envelope pore protein 16-3, chloroplastic/mitochondrial OS=Arabidopsis thaliana OX=3702 GN=OEP163 PE=1 SV=1}	{sind:105159700; - - - - -}	{At2g42210; KOG3225 Mitochondrial import inner membrane translocase, subunit TIM22 U Intracellular trafficking, secretion, and vesicular transport ;}	{GO:0055114; oxidation-reduction process; biological_process GO:0009496; plastoquinol-plastocyanin reductase activity; molecular_function GO:0042651; thylakoid membrane; cellular_component GO:0051537; 2 iron, 2 sulfur cluster binding; molecular_function}	{NA}	{PF08802:Cytochrome B6-F complex Fe-S subunit }
i0_HQ_lily14_c1212/f8p0/680	{JAT65346.1; 60S acidic ribosomal protein P1 [Anthurium amnicola]}	{sp|P49148|RLA1_ALTAL; 60S acidic ribosomal protein P1 OS=Alternaria alternata OX=5599 GN=ALTA12 PE=1 SV=1}	{cmo:103483111; K02942 RP-LP1, RPLP1 large subunit ribosomal protein LP1 - ko03010; Genetic Information Processing; Translation; Ribosome}	{SPAC644.15; KOG1762 60s acidic ribosomal protein P1 J Translation, ribosomal structure and biogenesis ;}	{NA}	{XM_016724670.1; PREDICTED: Capsicum annuum 60S acidic ribosomal protein P3-like (LOC107877883), mRNA}	{NA}
i0_HQ_lily14_c1214/f2p1/595	{XP_008806511.1; PREDICTED: snakin-2-like [Phoenix dactylifera]}	{sp|Q93X17|SNAK2_SOLTU; Snakin-2 OS=Solanum tuberosum OX=4113 GN=SN2 PE=1 SV=1}	{egu:105039160; - - - - -}	{NA}	{NA}	{NA}	{NA}
i0_HQ_lily14_c12144/f3p0/466	{NA}	{NA}	{NA}	{NA}	{GO:0043248; proteasome assembly; biological_process GO:0008541; proteasome regulatory particle, lid subcomplex; cellular_component GO:0006406; mRNA export from nucleus; biological_process}	{XM_018976139.1; PREDICTED: Juglans regia protein DSS1 HOMOLOG ON CHROMOSOME V-like (LOC108999270), transcript variant X2, mRNA}	{PF05160:DSS1/SEM1 family}
i0_HQ_lily14_c12156/f3p0/685	{XP_008786164.2; PREDICTED: tryptophan synthase alpha chain-like [Phoenix dactylifera]}	{sp|O22765|TRPA1_ARATH; Tryptophan synthase alpha chain OS=Arabidopsis thaliana OX=3702 GN=TRPA1 PE=1 SV=2}	{pda:103704590; K01695 trpA tryptophan synthase alpha chain 4.2.1.20 ko01230; Metabolism; Global and overview maps; Biosynthesis of amino acids | ko00260; Metabolism; Amino acid metabolism; Glycine, serine and threonine metabolism | ko00400; Metabolism; Amino acid metabolism; Phenylalanine, tyrosine and tryptophan biosynthesis}	{At4g02610; KOG4175 Tryptophan synthase alpha chain E Amino acid transport and metabolism ;}	{GO:0006568; tryptophan metabolic process; biological_process GO:0004834; tryptophan synthase activity; molecular_function}	{XM_008789938.2; PREDICTED: Phoenix dactylifera tryptophan synthase alpha chain, chloroplastic-like (LOC103706010), partial mRNA}	{PF00290:Tryptophan synthase alpha chain}
i0_HQ_lily14_c12159/f2p2/811	{XP_010916195.1; PREDICTED: 21 kDa protein [Elaeis guineensis]}	{sp|Q9STY5|PMI11_ARATH; Pectinesterase inhibitor 11 OS=Arabidopsis thaliana OX=3702 GN=PMEI11 PE=2 SV=1}	{egu:105041092; - - - - -}	{NA}	{GO:0004857; enzyme inhibitor activity; molecular_function}	{NA}	{PF04043:Plant invertase/pectin methylesterase inhibitor}
i0_HQ_lily14_c12163/f2p0/710	{XP_004502364.1; PREDICTED: probable polygalacturonase At3g15720 [Cicer arietinum]}	{sp|B0XPA1|PGLR_ASPFC; Probable endopolygalacturonase AFUB_016610 OS=Neosartorya fumigata (strain CEA10 / CBS 144.89 / FGSC A1163) OX=451804 GN=AFUB_016610 PE=3 SV=1}	{cam:101508757; - - - - -}	{NA}	{GO:0004650; polygalacturonase activity; molecular_function GO:0005975; carbohydrate metabolic process; biological_process}	{NA}	{PF00295:Glycosyl hydrolases family 28}
i0_HQ_lily14_c12184/f2p0/925	{XP_009388637.1; PREDICTED: protein SODIUM POTASSIUM ROOT DEFECTIVE 2-like [Musa acuminata subsp. malaccensis]}	{sp|Q8LDS4|NAKR1_ARATH; Protein SODIUM POTASSIUM ROOT DEFECTIVE 1 OS=Arabidopsis thaliana OX=3702 GN=NAKR1 PE=1 SV=1}	{egu:105044505; - - - - -}	{At5g02600; KOG1603 Copper chaperone P Inorganic ion transport and metabolism ;}	{GO:0046872; metal ion binding; molecular_function GO:0006508; proteolysis; biological_process GO:0008236; serine-type peptidase activity; molecular_function GO:0005576; NA GO:0030001; metal ion transport; biological_process}	{XM_008778095.2; PREDICTED: Phoenix dactylifera uncharacterized LOC103696454 (LOC103696454), mRNA}	{PF02983:Alpha-lytic protease prodomain PF00403:Heavy-metal-associated domain}
i0_HQ_lily14_c12196/f4p0/948	{XP_009393079.1; PREDICTED: ER membrane protein complex subunit 8/9 homolog [Musa acuminata subsp. malaccensis]}	{sp|Q9FG71|EMC89_ARATH; ER membrane protein complex subunit 8/9 homolog OS=Arabidopsis thaliana OX=3702 GN=EMB2731 PE=2 SV=1}	{mus:103978855; - - - - -}	{At5g55940; KOG3289 Uncharacterized conserved protein encoded by sequence overlapping the COX4 gene R General function prediction only ;}	{GO:0005515; protein binding; molecular_function}	{XM_009394804.2; PREDICTED: Musa acuminata subsp. malaccensis ER membrane protein complex subunit 8/9 homolog (LOC103978855), mRNA}	{PF01398:JAB1/Mov34/MPN/PAD-1 ubiquitin protease}
i0_HQ_lily14_c12243/f2p0/979	{EMS60368.1; Fructose-bisphosphate aldolase cytoplasmic isozyme [Triticum urartu]}	{sp|P17784|ALFC1_ORYSJ; Fructose-bisphosphate aldolase 1, cytoplasmic OS=Oryza sativa subsp. japonica OX=39947 GN=FBA1 PE=1 SV=2}	{ats:F775_32635; K01623 ALDO fructose-bisphosphate aldolase, class I 4.1.2.13 ko01200; Metabolism; Global and overview maps; Carbon metabolism | ko01230; Metabolism; Global and overview maps; Biosynthesis of amino acids | ko00010; Metabolism; Carbohydrate metabolism; Glycolysis / Gluconeogenesis | ko00030; Metabolism; Carbohydrate metabolism; Pentose phosphate pathway | ko00051; Metabolism; Carbo…	{At3g52930; KOG1557 Fructose-biphosphate aldolase G Carbohydrate transport and metabolism ;}	{GO:0006096; glycolysis; biological_process GO:0004332; fructose-bisphosphate aldolase activity; molecular_function}	{BT040902.1; Zea mays full-length cDNA clone ZM_BFc0148M07 mRNA, complete cds}	{PF00274:Fructose-bisphosphate aldolase class-I}
i0_HQ_lily14_c1229/f5p0/646	{XP_008781013.1; PREDICTED: LOW QUALITY PROTEIN: membrane-anchored ubiquitin-fold protein 4-like [Phoenix dactylifera]}	{sp|Q9LSD8|MUB4_ARATH; Membrane-anchored ubiquitin-fold protein 4 OS=Arabidopsis thaliana OX=3702 GN=MUB4 PE=1 SV=1}	{pda:103700890; - - - - -}	{NA}	{GO:0005515; protein binding; molecular_function}	{XM_008792886.2; PREDICTED: Phoenix dactylifera membrane-anchored ubiquitin-fold protein 3 (LOC103708105), mRNA}	{PF00240:Ubiquitin family}
i0_HQ_lily14_c12292/f4p0/729	{ONK59868.1; uncharacterized protein A4U43_C08F11790 [Asparagus officinalis]}	{NA}	{fve:101307352; - - - - -}	{NA}	{NA}	{NA}	{NA}
i0_HQ_lily14_c12293/f4p112/582	{XP_008813277.1; PREDICTED: rapid alkalinization factor-like [Phoenix dactylifera]}	{sp|O23262|RLF32_ARATH; Protein RALF-like 32 OS=Arabidopsis thaliana OX=3702 GN=RALFL32 PE=3 SV=1}	{ini:109175488; - - - - -}	{NA}	{NA}	{NA}	{NA}
i0_HQ_lily14_c12295/f2p0/464	{XP_016698242.1; PREDICTED: uncharacterized protein LOC107914035 isoform X2 [Gossypium hirsutum]}	{NA}	{rcu:8263230; - - - - -}	{NA}	{NA}	{NA}	{NA}
i0_HQ_lily14_c12336/f2p0/595	{ONK78872.1; uncharacterized protein A4U43_C01F440 [Asparagus officinalis]}	{NA}	{pda:103707056; - - - - -}	{NA}	{NA}	{NA}	{NA}
i0_HQ_lily14_c1234/f9p0/853	{NA}	{NA}	{NA}	{NA}	{NA}	{NA}	{NA}
i0_HQ_lily14_c12375/f2p62/939	{JAT58571.1; D-tyrosyl-tRNA(Tyr) deacylase [Anthurium amnicola]}	{sp|Q54EY1|DTD_DICDI; D-aminoacyl-tRNA deacylase OS=Dictyostelium discoideum OX=44689 GN=dtd PE=3 SV=1}	{pda:103703379; K07560 dtd, DTD1 D-tyrosyl-tRNA(Tyr) deacylase 3.1.-.- -}	{At4g18460; KOG3323 D-Tyr-tRNA (Tyr) deacylase J Translation, ribosomal structure and biogenesis ;}	{GO:0051499; D-aminoacyl-tRNA deacylase activity; molecular_function GO:0005737; cytoplasm; cellular_component GO:0002161; aminoacyl-tRNA editing activity; molecular_function}	{XR_603438.2; PREDICTED: Phoenix dactylifera D-tyrosyl-tRNA(Tyr) deacylase (LOC103703379), transcript variant X2, misc_RNA}	{PF02580:D-Tyr-tRNA(Tyr) deacylase}
i0_HQ_lily14_c12399/f2p0/666	{XP_008796991.1; PREDICTED: uncharacterized protein LOC103712289 [Phoenix dactylifera]}	{NA}	{egu:105060131; - - - - -}	{NA}	{NA}	{NA}	{NA}
i0_HQ_lily14_c12401/f3p0/765	{XP_002275711.2; PREDICTED: transcription factor ICE1 [Vitis vinifera]}	{sp|Q9LSE2|ICE1_ARATH; Transcription factor ICE1 OS=Arabidopsis thaliana OX=3702 GN=SCRM PE=1 SV=1}	{nnu:104592766; - - - - -}	{NA}	{GO:0046983; protein dimerization activity; molecular_function}	{XM_008792479.2; PREDICTED: Phoenix dactylifera transcription factor ICE1-like (LOC103707816), transcript variant X1, mRNA}	{PF00010:Helix-loop-helix DNA-binding domain}
i0_HQ_lily14_c12418/f3p0/841	{XP_010914536.1; PREDICTED: homeobox protein Hox-B3-like [Elaeis guineensis]}	{NA}	{egu:105039913; - - - - -}	{NA}	{GO:0006351; transcription, DNA-dependent; biological_process GO:0006355; regulation of transcription, DNA-dependent; biological_process}	{XM_004977022.2; PREDICTED: Setaria italica uncharacterized LOC101755082 (LOC101755082), transcript variant X1, mRNA}	{PF05066:HB1, ASXL, restriction endonuclease HTH domain}
i0_HQ_lily14_c1242/f7p2/664	{XP_012479828.1; PREDICTED: 60S ribosomal protein L44-like [Gossypium raimondii]}	{sp|Q96499|RL44_GOSHI; 60S ribosomal protein L44 OS=Gossypium hirsutum OX=3635 GN=RPL44 PE=3 SV=3}	{atr:18441267; K02929 RP-L44e, RPL44 large subunit ribosomal protein L44e - ko03010; Genetic Information Processing; Translation; Ribosome}	{At4g14320; KOG3464 60S ribosomal protein L44 J Translation, ribosomal structure and biogenesis ;}	{GO:0006412; translation; biological_process GO:0003735; structural constituent of ribosome; molecular_function GO:0005840; ribosome; cellular_component GO:0005622; intracellular; cellular_component}	{XM_004956055.3; PREDICTED: Setaria italica 60S ribosomal protein L44 (LOC101754649), mRNA}	{PF00935:Ribosomal protein L44}
i0_HQ_lily14_c12427/f2p3/900	{XP_010940512.1; PREDICTED: dnaJ homolog subfamily C member 28 [Elaeis guineensis]}	{sp|Q8VCE1|DJC28_MOUSE; DnaJ homolog subfamily C member 28 OS=Mus musculus OX=10090 GN=Dnajc28 PE=1 SV=2}	{mus:103973532; K19373 DNAJC28 DnaJ homolog subfamily C member 28 - -}	{At5g03560_1; KOG0568 Molecular chaperone (DnaJ superfamily) O Posttranslational modification, protein turnover, chaperones ;}	{NA}	{Z17425.1; Lilium speciosum for two putative cds's}	{NA}
i0_HQ_lily14_c1243/f10p0/810	{XP_004139900.1; PREDICTED: ubiquitin-NEDD8-like protein RUB1 [Cucumis sativus]}	{sp|P0C030|RUB1_ORYSJ; Ubiquitin-NEDD8-like protein RUB1 OS=Oryza sativa subsp. japonica OX=39947 GN=RUB1 PE=2 SV=2}	{mdm:103449616; K12158 NEDD8 ubiquitin-like protein Nedd8 - -}	{At1g31340; KOG0001 Ubiquitin and ubiquitin-like proteins OR Posttranslational modification, protein turnover, chaperones ; General function prediction only ;}	{GO:0005515; protein binding; molecular_function}	{XM_009396067.2; PREDICTED: Musa acuminata subsp. malaccensis ubiquitin-NEDD8-like protein RUB1 (LOC103979852), mRNA}	{PF14560:Ubiquitin-like domain PF00240:Ubiquitin family}
i0_HQ_lily14_c12430/f2p0/590	{XP_010921813.1; PREDICTED: protein RALF-like 33 [Elaeis guineensis]}	{sp|Q945T0|RALF_TOBAC; Rapid alkalinization factor OS=Nicotiana tabacum OX=4097 GN=RALF PE=1 SV=1}	{egu:105045281; - - - - -}	{NA}	{NA}	{NA}	{NA}
i0_HQ_lily14_c12468/f2p0/578	{NA}	{NA}	{NA}	{NA}	{NA}	{XM_017788832.1; PREDICTED: Gossypium arboreum protein TsetseEP-like (LOC108484958), mRNA}	{NA}
i0_HQ_lily14_c12470/f2p1/848	{OMO59980.1; Ribosomal protein S15 [Corchorus capsularis]}	{sp|P62302|RS13_SOYBN; 40S ribosomal protein S13 OS=Glycine max OX=3847 GN=RPS13 PE=2 SV=1}	{pvu:PHAVU_010G082900g; K02953 RP-S13e, RPS13 small subunit ribosomal protein S13e - ko03010; Genetic Information Processing; Translation; Ribosome}	{At4g00100; KOG0400 40S ribosomal protein S13 J Translation, ribosomal structure and biogenesis ;}	{GO:0005840; ribosome; cellular_component GO:0003735; structural constituent of ribosome; molecular_function GO:0006412; translation; biological_process GO:0005622; intracellular; cellular_component}	{XM_003573258.3; PREDICTED: Brachypodium distachyon 40S ribosomal protein S13 (LOC100839929), mRNA}	{PF00312:Ribosomal protein S15 PF08069:Ribosomal S13/S15 N-terminal domain}
i0_HQ_lily14_c12473/f3p0/891	{XP_010933293.1; PREDICTED: GEM-like protein 7 [Elaeis guineensis]}	{sp|Q9FTA0|GEML4_ARATH; GEM-like protein 4 OS=Arabidopsis thaliana OX=3702 GN=At5g08350 PE=2 SV=1}	{mus:104000502; - - - - -}	{NA}	{NA}	{NA}	{NA}
i0_HQ_lily14_c12489/f2p0/853	{XP_008803216.1; PREDICTED: thiamine thiazole synthase 2, chloroplastic-like [Phoenix dactylifera]}	{sp|F6H7K5|THI42_VITVI; Thiamine thiazole synthase 2, chloroplastic OS=Vitis vinifera OX=29760 GN=THI1-2 PE=3 SV=1}	{vvi:100265774; K03146 THI4, THI1 thiamine thiazole synthase - ko00730; Metabolism; Metabolism of cofactors and vitamins; Thiamine metabolism}	{At5g54770; KOG2960 Protein involved in thiamine biosynthesis and DNA damage tolerance R General function prediction only ;}	{NA}	{XM_009410389.2; PREDICTED: Musa acuminata subsp. malaccensis thiamine thiazole synthase 2, chloroplastic-like (LOC103991030), mRNA}	{NA}
i0_HQ_lily14_c1249/f11p0/912	{XP_010942782.1; PREDICTED: ADP-ribosylation factor-like protein 8a [Elaeis guineensis]}	{sp|Q8VY57|ARL8A_ARATH; ADP-ribosylation factor-like protein 8a OS=Arabidopsis thaliana OX=3702 GN=ARL8A PE=2 SV=1}	{nnu:104608429; K07955 ARL8 ADP-ribosylation factor-like protein 8 - -}	{At5g67560; KOG0075 GTP-binding ADP-ribosylation factor-like protein R General function prediction only ;}	{GO:0031683; G-protein beta/gamma-subunit complex binding; molecular_function GO:0007186; G-protein coupled receptor protein signaling pathway; biological_process GO:0005525; GTP binding; molecular_function GO:0003924; GTPase activity; molecular_function GO:0004871; signal transducer activity; molecular_function GO:0007264; small GTPase mediated signal transduction; biological_process GO:0019001;…	{XM_009416501.2; PREDICTED: Musa acuminata subsp. malaccensis ADP-ribosylation factor-like protein 8B (LOC103995804), mRNA}	{PF02421:Ferrous iron transport protein B PF08477:Ras of Complex, Roc, domain of DAPkinase PF00503:G-protein alpha subunit PF00071:Ras family PF01926:50S ribosome-binding GTPase PF00025:ADP-ribosylation factor family PF04670:Gtr1/RagA G protein conserved region}
i0_HQ_lily14_c12500/f3p0/898	{XP_004963031.1; PREDICTED: adenine phosphoribosyltransferase 1 [Setaria italica]}	{sp|P31166|APT1_ARATH; Adenine phosphoribosyltransferase 1, chloroplastic OS=Arabidopsis thaliana OX=3702 GN=APT1 PE=1 SV=2}	{sita:101775105; K00759 APRT, apt adenine phosphoribosyltransferase 2.4.2.7 ko00230; Metabolism; Nucleotide metabolism; Purine metabolism}	{At1g27450; KOG1712 Adenine phosphoribosyl transferases F Nucleotide transport and metabolism ;}	{GO:0030488; tRNA methylation; biological_process GO:0009116; nucleoside metabolic process; biological_process GO:0031515; tRNA (m1A) methyltransferase complex; cellular_component}	{XM_010909088.2; PREDICTED: Elaeis guineensis adenine phosphoribosyltransferase 1 (LOC105034067), mRNA}	{PF00156:Phosphoribosyl transferase domain PF04189:Gcd10p family}
i0_HQ_lily14_c12502/f3p1/563	{CAN69977.1; hypothetical protein VITISV_011279 [Vitis vinifera]}	{NA}	{egu:105042235; - - - - -}	{NA}	{NA}	{NA}	{NA}
i0_HQ_lily14_c12548/f2p1/886	{XP_008798742.1; PREDICTED: uncharacterized protein LOC103713552 [Phoenix dactylifera]}	{NA}	{mus:103984041; - - - - -}	{NA}	{NA}	{NA}	{NA}
i0_HQ_lily14_c12556/f2p0/548	{NA}	{NA}	{NA}	{NA}	{NA}	{D21820.1; Lilium longiflorum LIM14 mRNA, partial cds, clone:plim14}	{NA}
i0_HQ_lily14_c1256/f4p0/922	{XP_020085699.1; ACD11 homolog protein-like [Ananas comosus]}	{sp|Q8L7U7|ACDH_ARATH; ACD11 homolog protein OS=Arabidopsis thaliana OX=3702 GN=At4g39670 PE=2 SV=1}	{egu:105041068; - - - - -}	{At4g39670; KOG4189 Uncharacterized conserved protein S Function unknown ;}	{GO:0051861; glycolipid binding; molecular_function GO:0017089; glycolipid transporter activity; molecular_function GO:0005737; cytoplasm; cellular_component GO:0046836; glycolipid transport; biological_process}	{NA}	{PF08718:Glycolipid transfer protein (GLTP)}
i0_HQ_lily14_c12581/f4p14/851	{XP_007138212.1; hypothetical protein PHAVU_009G190100g [Phaseolus vulgaris]}	{NA}	{pvu:PHAVU_009G190100g; - - - - -}	{NA}	{NA}	{NA}	{NA}
i0_HQ_lily14_c12603/f7p0/508	{JAT58308.1; hypothetical protein g.34633, partial [Anthurium amnicola]}	{sp|Q7Y1L9|SP1L1_ORYSJ; Protein SPIRAL1-like 1 OS=Oryza sativa subsp. japonica OX=39947 GN=Os03g0417800 PE=3 SV=1}	{vvi:100252679; K18635 SPR1 protein SPIRAL1 and related proteins - -}	{NA}	{NA}	{NA}	{NA}
i0_HQ_lily14_c12641/f2p12/551	{XP_010920751.1; PREDICTED: uncharacterized protein LOC105044516 [Elaeis guineensis]}	{NA}	{egu:105044516; - - - - -}	{NA}	{NA}	{NA}	{NA}
i0_HQ_lily14_c1265/f7p0/433	{NA}	{NA}	{NA}	{NA}	{NA}	{NA}	{NA}
i0_HQ_lily14_c12658/f2p1/589	{ONK71544.1; uncharacterized protein A4U43_C04F9730 [Asparagus officinalis]}	{sp|Q9M9M6|NDUS6_ARATH; NADH dehydrogenase [ubiquinone] iron-sulfur protein 6, mitochondrial OS=Arabidopsis thaliana OX=3702 GN=At3g03070 PE=1 SV=1}	{atr:18443850; K03939 NDUFS6 NADH dehydrogenase (ubiquinone) Fe-S protein 6 - ko00190; Metabolism; Energy metabolism; Oxidative phosphorylation | ko05010; Human Diseases; Neurodegenerative diseases; Alzheimer's disease | ko05012; Human Diseases; Neurodegenerative diseases; Parkinson's disease | ko05016; Human Diseases; Neurodegenerative diseases; Huntington's disease | ko04932; Human Diseases; En…	{At3g03070; KOG3456 NADH:ubiquinone oxidoreductase, NDUFS6/13 kDa subunit C Energy production and conversion ;}	{NA}	{XM_018581297.1; PREDICTED: Raphanus sativus NADH dehydrogenase [ubiquinone] iron-sulfur protein 6, mitochondrial (LOC108809164), mRNA}	{NA}
i0_HQ_lily14_c1267/f9p0/988	{AQL59243.1; cytosolic ascorbate peroxidase 1, partial [Lilium regale]}	{sp|P48534|APX1_PEA; L-ascorbate peroxidase, cytosolic OS=Pisum sativum OX=3888 GN=APX1 PE=1 SV=2}	{pda:103702852; K00434 E1.11.1.11 L-ascorbate peroxidase 1.11.1.11 ko00053; Metabolism; Carbohydrate metabolism; Ascorbate and aldarate metabolism | ko00480; Metabolism; Metabolism of other amino acids; Glutathione metabolism}	{NA}	{GO:0055114; oxidation-reduction process; biological_process GO:0006979; response to oxidative stress; biological_process GO:0004601; peroxidase activity; molecular_function GO:0020037; heme binding; molecular_function}	{XM_010924196.1; PREDICTED: Elaeis guineensis L-ascorbate peroxidase, cytosolic (LOC105045793), mRNA}	{PF00141:Peroxidase}
i0_HQ_lily14_c12725/f3p4/537	{XP_010919305.1; PREDICTED: calcium-binding protein KIC-like [Elaeis guineensis]}	{sp|Q9ZPX9|KIC_ARATH; Calcium-binding protein KIC OS=Arabidopsis thaliana OX=3702 GN=KIC PE=1 SV=2}	{egu:105043455; K16465 CETN1 centrin-1 - -}	{At2g46600; KOG0028 Ca2+-binding protein (centrin/caltractin), EF-Hand superfamily protein ZD Cytoskeleton ; Cell cycle control, cell division, chromosome partitioning ;}	{GO:0005509; calcium ion binding; molecular_function GO:0005515; protein binding; molecular_function}	{XM_008808726.2; PREDICTED: Phoenix dactylifera calcium-binding protein KIC-like (LOC103719469), mRNA}	{PF13202:EF hand PF12763:Cytoskeletal-regulatory complex EF hand PF13499:EF-hand domain pair PF13833:EF-hand domain pair PF00036:EF hand}
i0_HQ_lily14_c12735/f2p0/590	{XP_010934306.1; PREDICTED: 60S ribosomal protein L14-2 [Elaeis guineensis]}	{sp|Q9T043|RL142_ARATH; 60S ribosomal protein L14-2 OS=Arabidopsis thaliana OX=3702 GN=RPL14B PE=1 SV=1}	{pda:103703929; K02875 RP-L14e, RPL14 large subunit ribosomal protein L14e - ko03010; Genetic Information Processing; Translation; Ribosome}	{At4g27090; KOG3421 60S ribosomal protein L14 J Translation, ribosomal structure and biogenesis ;}	{GO:0006412; translation; biological_process GO:0003735; structural constituent of ribosome; molecular_function GO:0005840; ribosome; cellular_component GO:0005622; intracellular; cellular_component}	{XM_014657062.1; PREDICTED: Vigna radiata var. radiata probable 60S ribosomal protein L14 (LOC106771142), mRNA}	{PF01929:Ribosomal protein L14}
i0_HQ_lily14_c12738/f2p0/662	{OAY76053.1; hypothetical protein ACMD2_05921 [Ananas comosus]}	{NA}	{egu:105042302; - - - - -}	{NA}	{NA}	{NA}	{NA}
i0_HQ_lily14_c12746/f2p0/751	{XP_008796311.1; PREDICTED: uncharacterized protein LOC103711804 [Phoenix dactylifera]}	{NA}	{egu:105043846; - - - - -}	{NA}	{NA}	{NA}	{NA}
i0_HQ_lily14_c12765/f2p0/515	{XP_008799599.1; PREDICTED: late embryogenesis abundant protein D-7-like [Phoenix dactylifera]}	{NA}	{egu:105042630; - - - - -}	{NA}	{NA}	{NA}	{NA}
i0_HQ_lily14_c12792/f5p0/422	{NA}	{NA}	{NA}	{NA}	{NA}	{AC245332.3; Solanum lycopersicum strain Heinz 1706 chromosome 10 clone sle-51a7 map 10, complete sequence}	{NA}
i0_HQ_lily14_c12826/f4p0/590	{XP_007163668.1; hypothetical protein PHAVU_001G253800g [Phaseolus vulgaris]}	{sp|Q76N23|H33_TOBAC; Histone H3.3 OS=Nicotiana tabacum OX=4097 GN=H3 PE=1 SV=1}	{crb:CARUB_v10002094mg; K11253 H3 histone H3 - ko05202; Human Diseases; Cancers: Overview; Transcriptional misregulation in cancer | ko05322; Human Diseases; Immune diseases; Systemic lupus erythematosus | ko05034; Human Diseases; Substance dependence; Alcoholism}	{At4g40040; KOG1745 Histones H3 and H4 B Chromatin structure and dynamics ;}	{GO:0051726; regulation of cell cycle; biological_process GO:0003677; DNA binding; molecular_function GO:0071821; FANCM-MHF complex; cellular_component GO:0006352; transcription initiation, DNA-dependent; biological_process GO:0006974; response to DNA damage stimulus; biological_process}	{AK355128.1; Hordeum vulgare subsp. vulgare mRNA for predicted protein, complete cds, clone: NIASHv1016F23}	{PF00125:Core histone H2A/H2B/H3/H4 PF15715:PCNA-associated factor PF02291:Transcription initiation factor IID, 31kD subunit PF15630:CENP-S protein}
i0_HQ_lily14_c12827/f2p0/622	{NA}	{NA}	{NA}	{NA}	{NA}	{NA}	{NA}
i0_HQ_lily14_c12828/f2p17/822	{XP_008799364.1; PREDICTED: uncharacterized protein LOC103714031 [Phoenix dactylifera]}	{NA}	{pop:POPTR_0003s08770g; - - - - -}	{At2g35360; KOG3249 Uncharacterized conserved protein S Function unknown ;}	{GO:0005515; protein binding; molecular_function}	{XM_018828611.1; PREDICTED: Musa acuminata subsp. malaccensis uncharacterized LOC103992078 (LOC103992078), transcript variant X3, mRNA}	{PF00240:Ubiquitin family}
i0_HQ_lily14_c12837/f4p0/406	{ABM68543.1; unknown [Lilium longiflorum]}	{NA}	{NA}	{NA}	{GO:0036128; NA}	{EF026007.1; Lilium longiflorum clone LLA-142 unknown mRNA}	{PF15020:Cation channel sperm-associated protein subunit delta}
i0_HQ_lily14_c1284/f4p0/817	{XP_010926559.1; PREDICTED: E3 ubiquitin-protein ligase RING1-like [Elaeis guineensis]}	{sp|Q9LQX2|MPSR1_ARATH; E3 ubiquitin-protein ligase MPSR1 OS=Arabidopsis thaliana OX=3702 GN=MPSR1 PE=1 SV=1}	{thj:104808712; - - - - -}	{At1g26800; KOG0800 FOG: Predicted E3 ubiquitin ligase O Posttranslational modification, protein turnover, chaperones ;}	{GO:0008270; zinc ion binding; molecular_function GO:0046872; metal ion binding; molecular_function GO:0061630; NA GO:0005515; protein binding; molecular_function GO:0005680; anaphase-promoting complex; cellular_component GO:0004842; ubiquitin-protein ligase activity; molecular_function}	{NA}	{PF17123:RING-like zinc finger PF14634:zinc-RING finger domain PF00097:Zinc finger, C3HC4 type (RING finger) PF12861:Anaphase-promoting complex subunit 11 RING-H2 finger PF16685:zinc RING finger of MSL2 PF13639:Ring finger domain PF12678:RING-H2 zinc finger domain PF12906:RING-variant domain}
i0_HQ_lily14_c12842/f2p0/649	{XP_011084187.1; PREDICTED: 36.4 kDa proline-rich protein-like [Sesamum indicum]}	{sp|Q00451|PRF1_SOLLC; 36.4 kDa proline-rich protein OS=Solanum lycopersicum OX=4081 GN=TPRP-F1 PE=2 SV=1}	{thj:104808965; - - - - -}	{NA}	{NA}	{NA}	{NA}
i0_HQ_lily14_c12853/f2p0/516	{XP_009404534.1; PREDICTED: lachrymatory-factor synthase-like [Musa acuminata subsp. malaccensis]}	{sp|P59082|LFS_ALLCE; Lachrymatory-factor synthase OS=Allium cepa OX=4679 GN=LFS PE=1 SV=1}	{nnu:104592073; - - - - -}	{NA}	{NA}	{NA}	{NA}
i0_HQ_lily14_c1294/f6p2/542	{NA}	{NA}	{NA}	{NA}	{NA}	{NA}	{NA}
i0_HQ_lily14_c12942/f2p0/387	{NA}	{NA}	{NA}	{NA}	{NA}	{NA}	{NA}
i0_HQ_lily14_c12970/f3p0/598	{KMZ61130.1; NADH-quinone oxidoreductase, subunit E [Zostera marina]}	{sp|O22769|NDUV2_ARATH; NADH dehydrogenase [ubiquinone] flavoprotein 2, mitochondrial OS=Arabidopsis thaliana OX=3702 GN=At4g02580 PE=1 SV=3}	{cam:101506999; K03943 NDUFV2 NADH dehydrogenase (ubiquinone) flavoprotein 2 [EC:1.6.5.3 1.6.99.3] 1.6.5.3,1.6.99.3 ko00190; Metabolism; Energy metabolism; Oxidative phosphorylation | ko05010; Human Diseases; Neurodegenerative diseases; Alzheimer's disease | ko05012; Human Diseases; Neurodegenerative diseases; Parkinson's disease | ko05016; Human Diseases; Neurodegenerative diseases; Huntington's…	{At4g02580; KOG3196 NADH:ubiquinone oxidoreductase, NDUFV2/24 kD subunit C Energy production and conversion ;}	{NA}	{NA}	{NA}
i0_HQ_lily14_c1298/f8p0/586	{XP_010926877.1; PREDICTED: uncharacterized protein At2g27730, mitochondrial [Elaeis guineensis]}	{sp|Q9ZUX4|UMP2_ARATH; Uncharacterized protein At2g27730, mitochondrial OS=Arabidopsis thaliana OX=3702 GN=At2g27730 PE=1 SV=1}	{mus:103971832; - - - - -}	{NA}	{GO:0042030; ATPase inhibitor activity; molecular_function GO:0032780; negative regulation of ATPase activity; biological_process GO:0005739; mitochondrion; cellular_component}	{XM_008778351.1; PREDICTED: Phoenix dactylifera uncharacterized protein At2g27730, mitochondrial (LOC103696666), mRNA}	{PF04568:Mitochondrial ATPase inhibitor, IATP}
i0_HQ_lily14_c12983/f2p0/838	{JAT54269.1; Exosome complex component CSL4 [Anthurium amnicola]}	{sp|Q9DAA6|EXOS1_MOUSE; Exosome complex component CSL4 OS=Mus musculus OX=10090 GN=Exosc1 PE=1 SV=1}	{pda:103706955; K07573 CSL4, EXOSC1 exosome complex component CSL4 - ko03018; Genetic Information Processing; Folding, sorting and degradation; RNA degradation}	{At5g38890_1; KOG3409 Exosomal 3'-5' exoribonuclease complex, subunit ski4 (Csl4) J Translation, ribosomal structure and biogenesis ;}	{GO:0003723; RNA binding; molecular_function GO:0000178; exosome (RNase complex); cellular_component}	{XR_671992.2; PREDICTED: Musa acuminata subsp. malaccensis exosome complex component CSL4 (LOC103988893), transcript variant X3, misc_RNA}	{PF10447:Exosome component EXOSC1/CSL4}
i0_HQ_lily14_c13015/f6p2/997	{XP_009389620.1; PREDICTED: 40S ribosomal protein S9-2 [Musa acuminata subsp. malaccensis]}	{sp|Q9FLF0|RS92_ARATH; 40S ribosomal protein S9-2 OS=Arabidopsis thaliana OX=3702 GN=RPS9C PE=1 SV=1}	{mus:103987134; K02997 RP-S9e, RPS9 small subunit ribosomal protein S9e - ko03010; Genetic Information Processing; Translation; Ribosome}	{At5g39850; KOG3301 Ribosomal protein S4 J Translation, ribosomal structure and biogenesis ;}	{GO:0019843; rRNA binding; molecular_function GO:0005622; intracellular; cellular_component GO:0003723; RNA binding; molecular_function}	{XM_009413411.2; PREDICTED: Musa acuminata subsp. malaccensis 40S ribosomal protein S9-2 (LOC103993378), mRNA}	{PF01479:S4 domain PF00163:Ribosomal protein S4/S9 N-terminal domain}
i0_HQ_lily14_c13032/f3p2/908	{XP_008781302.1; PREDICTED: HMG1/2-like protein [Phoenix dactylifera]}	{sp|P40619|HMGL_IPONI; HMG1/2-like protein OS=Ipomoea nil OX=35883 PE=2 SV=1}	{pda:103701106; - - - - -}	{At1g20690_2; KOG0381 HMG box-containing protein R General function prediction only ;}	{GO:0016020; membrane; cellular_component GO:0046873; metal ion transmembrane transporter activity; molecular_function GO:0030001; metal ion transport; biological_process GO:0000398; nuclear mRNA splicing, via spliceosome; biological_process GO:0005681; spliceosomal complex; cellular_component GO:0055085; transmembrane transport; biological_process}	{FP099979.1; Phyllostachys edulis cDNA clone: bphyst005b04, full insert sequence}	{PF02535:ZIP Zinc transporter PF04889:Cwf15/Cwc15 cell cycle control protein}
i0_HQ_lily14_c13066/f3p2/851	{XP_009403249.1; PREDICTED: uncharacterized protein LOC103986857 [Musa acuminata subsp. malaccensis]}	{sp|P0AF49|YJBQ_ECO57; UPF0047 protein YjbQ OS=Escherichia coli O157:H7 OX=83334 GN=yjbQ PE=3 SV=1}	{mus:104000206; - - - - -}	{At1g21060_2; KOG3267 Uncharacterized conserved protein S Function unknown ;}	{NA}	{XM_004951576.2; PREDICTED: Setaria italica UPF0047 protein YjbQ (LOC101770724), mRNA}	{NA}
i0_HQ_lily14_c13067/f2p24/639	{EMS60368.1; Fructose-bisphosphate aldolase cytoplasmic isozyme [Triticum urartu]}	{sp|Q10A30|ALFC2_ORYSJ; Fructose-bisphosphate aldolase 2, cytoplasmic OS=Oryza sativa subsp. japonica OX=39947 GN=FBA2 PE=2 SV=1}	{ats:F775_32635; K01623 ALDO fructose-bisphosphate aldolase, class I 4.1.2.13 ko01200; Metabolism; Global and overview maps; Carbon metabolism | ko01230; Metabolism; Global and overview maps; Biosynthesis of amino acids | ko00010; Metabolism; Carbohydrate metabolism; Glycolysis / Gluconeogenesis | ko00030; Metabolism; Carbohydrate metabolism; Pentose phosphate pathway | ko00051; Metabolism; Carbo…	{At3g52930; KOG1557 Fructose-biphosphate aldolase G Carbohydrate transport and metabolism ;}	{GO:0004332; fructose-bisphosphate aldolase activity; molecular_function GO:0006096; glycolysis; biological_process}	{XM_010091112.1; Morus notabilis Fructose-bisphosphate aldolase, cytoplasmic isozyme partial mRNA}	{PF00274:Fructose-bisphosphate aldolase class-I}
i0_HQ_lily14_c13091/f2p1/987	{XP_008801704.1; PREDICTED: F-box protein At1g55000 [Phoenix dactylifera]}	{sp|Q9FZ32|FB60_ARATH; F-box protein At1g55000 OS=Arabidopsis thaliana OX=3702 GN=At1g55000 PE=1 SV=1}	{bvg:104890835; - - - - -}	{At1g55000; KOG2850 Predicted peptidoglycan-binding protein, contains LysM domain R General function prediction only ;}	{GO:0005515; protein binding; molecular_function}	{NM_001309678.1; Cicer arietinum F-box protein At1g55000 (LOC101502329), mRNA}	{PF12937:F-box-like PF00646:F-box domain}
i0_HQ_lily14_c13093/f2p0/888	{XP_008794961.1; PREDICTED: protein SMG7-like isoform X1 [Phoenix dactylifera]}	{NA}	{pda:103706489; K14409 SMG7, EST1C protein SMG7 - ko03015; Genetic Information Processing; Translation; mRNA surveillance pathway}	{NA}	{NA}	{XM_019852393.1; PREDICTED: Elaeis guineensis protein SMG7-like (LOC105049426), transcript variant X3, mRNA}	{NA}
i0_HQ_lily14_c13094/f4p2/864	{XP_008775834.1; PREDICTED: uncharacterized protein LOC103696084 [Phoenix dactylifera]}	{NA}	{mus:103979772; - - - - -}	{At5g56550; KOG4210 Nuclear localization sequence binding protein K Transcription ;}	{NA}	{NA}	{NA}
i0_HQ_lily14_c13123/f3p0/989	{XP_008775859.1; PREDICTED: glutathione S-transferase U17-like [Phoenix dactylifera]}	{sp|Q9FUS8|GSTUH_ARATH; Glutathione S-transferase U17 OS=Arabidopsis thaliana OX=3702 GN=GSTU17 PE=2 SV=1}	{egu:105043368; K00799 GST, gst glutathione S-transferase 2.5.1.18 ko00480; Metabolism; Metabolism of other amino acids; Glutathione metabolism | ko00980; Metabolism; Xenobiotics biodegradation and metabolism; Metabolism of xenobiotics by cytochrome P450 | ko00982; Metabolism; Xenobiotics biodegradation and metabolism; Drug metabolism - cytochrome P450 | ko05204; Human Diseases; Cancers: Overview…	{At1g10360; KOG0406 Glutathione S-transferase O Posttranslational modification, protein turnover, chaperones ;}	{GO:0005515; protein binding; molecular_function}	{XM_010919388.1; PREDICTED: Elaeis guineensis glutathione S-transferase U17-like (LOC105042254), mRNA}	{PF13417:Glutathione S-transferase, N-terminal domain PF02798:Glutathione S-transferase, N-terminal domain PF13409:Glutathione S-transferase, N-terminal domain}
i0_HQ_lily14_c13135/f3p0/666	{XP_010923299.1; PREDICTED: thioredoxin H2-2 [Elaeis guineensis]}	{sp|Q6Z4I3|TRH21_ORYSJ; Thioredoxin H2-1 OS=Oryza sativa subsp. japonica OX=39947 GN=Os07g0190800 PE=2 SV=1}	{egu:105046418; K03671 trxA thioredoxin 1 - ko04621; Organismal Systems; Immune system; NOD-like receptor signaling pathway | ko05418; Human Diseases; Cardiovascular diseases; Fluid shear stress and atherosclerosis}	{At5g39950; KOG0907 Thioredoxin O Posttranslational modification, protein turnover, chaperones ;}	{GO:0045454; cell redox homeostasis; biological_process GO:0016209; NA GO:0009055; NA GO:0055114; oxidation-reduction process; biological_process GO:0016491; oxidoreductase activity; molecular_function GO:0015035; protein disulfide oxidoreductase activity; molecular_function}	{NA}	{PF00085:Thioredoxin PF00462:Glutaredoxin PF00578:AhpC/TSA family PF08534:Redoxin}
i0_HQ_lily14_c1314/f3p0/563	{NA}	{NA}	{NA}	{NA}	{NA}	{NA}	{NA}
i0_HQ_lily14_c13140/f3p0/905	{JAT54521.1; Autophagy-related protein 8, partial [Anthurium amnicola]}	{sp|A6RPU4|ATG8_BOTFB; Autophagy-related protein 8 OS=Botryotinia fuckeliana (strain B05.10) OX=332648 GN=atg8 PE=3 SV=1}	{mis:MICPUN_109644; K08341 GABARAP, ATG8, LC3 GABA(A) receptor-associated protein - ko04371; Environmental Information Processing; Signal transduction; Apelin signaling pathway | ko04068; Environmental Information Processing; Signal transduction; FoxO signaling pathway | ko04140; Cellular Processes; Transport and catabolism; Autophagy - animal | ko04138; Cellular Processes; Transport and cataboli…	{SPBP8B7.24c; KOG1654 Microtubule-associated anchor protein involved in autophagy and membrane trafficking Z Cytoskeleton ;}	{GO:0005737; cytoplasm; cellular_component GO:0000045; autophagic vacuole assembly; biological_process}	{NA}	{PF04110:Ubiquitin-like autophagy protein Apg12 }
i0_HQ_lily14_c1323/f4p0/872	{XP_010938627.1; PREDICTED: probable calcium-binding protein CML10 [Elaeis guineensis]}	{sp|Q8RZB5|CML10_ORYSJ; Probable calcium-binding protein CML10 OS=Oryza sativa subsp. japonica OX=39947 GN=CML10 PE=2 SV=1}	{pda:103705626; K13448 CML calcium-binding protein CML - ko04626; Organismal Systems; Environmental adaptation; Plant-pathogen interaction}	{At1g24620; KOG0027 Calmodulin and related proteins (EF-Hand superfamily) T Signal transduction mechanisms ;}	{GO:0051775; response to redox state; biological_process GO:0000272; polysaccharide catabolic process; biological_process GO:0007165; signal transduction; biological_process GO:0005737; cytoplasm; cellular_component GO:0045892; negative regulation of transcription, DNA-dependent; biological_process GO:0004553; hydrolase activity, hydrolyzing O-glycosyl compounds; molecular_function GO:0005515; pr…	{XM_004971193.2; PREDICTED: Setaria italica probable calcium-binding protein CML10 (LOC101767626), mRNA}	{PF00036:EF hand PF00404:Dockerin type I repeat PF10591:Secreted protein acidic and rich in cysteine Ca binding region PF13202:EF hand PF12763:Cytoskeletal-regulatory complex EF hand PF13405:EF-hand domain PF13499:EF-hand domain pair PF06971:Putative DNA-binding protein N-terminus PF13833:EF-hand domain pair}
i0_HQ_lily14_c13241/f2p2/717	{XP_009413360.1; PREDICTED: protein C2-DOMAIN ABA-RELATED 3-like isoform X1 [Musa acuminata subsp. malaccensis]}	{sp|Q9LP65|CAR5_ARATH; Protein C2-DOMAIN ABA-RELATED 5 OS=Arabidopsis thaliana OX=3702 GN=CAR5 PE=2 SV=1}	{egu:105050492; - - - - -}	{At1g48590; KOG1030 Predicted Ca2+-dependent phospholipid-binding protein R General function prediction only ;}	{NA}	{XM_009394592.2; PREDICTED: Musa acuminata subsp. malaccensis GTPase activating protein 1-like (LOC103978697), mRNA}	{NA}
i0_HQ_lily14_c13242/f4p0/880	{O49078.1; RecName: Full=Cytochrome b6-f complex iron-sulfur subunit, chloroplastic; AltName: Full=Plastohydroquinone:plastocyanin oxidoreductase iron-sulfur protein; AltName: Full=Rieske iron-sulfur protein; Short=ISP; Short=RISP; Flags: Precursor}	{sp|O49078|UCRIA_FRIAG; Cytochrome b6-f complex iron-sulfur subunit, chloroplastic OS=Fritillaria agrestis OX=64177 GN=petC PE=2 SV=1}	{egu:105049872; K02636 petC cytochrome b6-f complex iron-sulfur subunit 1.10.9.1 ko00195; Metabolism; Energy metabolism; Photosynthesis}	{At4g03280; KOG1671 Ubiquinol cytochrome c reductase, subunit RIP1 C Energy production and conversion ;}	{GO:0051537; 2 iron, 2 sulfur cluster binding; molecular_function GO:0042651; thylakoid membrane; cellular_component GO:0009496; plastoquinol-plastocyanin reductase activity; molecular_function GO:0055114; oxidation-reduction process; biological_process GO:0016491; oxidoreductase activity; molecular_function}	{AF037456.1; Fritillaria agrestis cytochrome B6-F complex iron-sulfur subunit precursor (petC) mRNA, complete cds}	{PF00355:Rieske [2Fe-2S] domain PF08802:Cytochrome B6-F complex Fe-S subunit }
i0_HQ_lily14_c13255/f2p9/681	{OAY70379.1; Carboxyl-terminal-processing peptidase 2, chloroplastic [Ananas comosus]}	{sp|O23614|CTPA2_ARATH; Carboxyl-terminal-processing peptidase 2, chloroplastic OS=Arabidopsis thaliana OX=3702 GN=CTPA2 PE=1 SV=1}	{pda:103706951; K03797 E3.4.21.102, prc, ctpA carboxyl-terminal processing protease 3.4.21.102 -}	{NA}	{GO:0006508; proteolysis; biological_process GO:0008236; serine-type peptidase activity; molecular_function}	{XM_019855312.1; PREDICTED: Elaeis guineensis carboxyl-terminal-processing peptidase 2, chloroplastic (LOC105059173), transcript variant X3, mRNA}	{PF03572:Peptidase family S41}
i0_HQ_lily14_c13263/f2p1/479	{NA}	{NA}	{NA}	{NA}	{NA}	{NA}	{NA}
i0_HQ_lily14_c13264/f2p2/667	{XP_019707144.1; PREDICTED: non-specific lipid transfer protein GPI-anchored 1 isoform X1 [Elaeis guineensis]}	{sp|Q9C7F7|LTPG1_ARATH; Non-specific lipid transfer protein GPI-anchored 1 OS=Arabidopsis thaliana OX=3702 GN=LTPG1 PE=2 SV=1}	{pmum:103322077; - - - - -}	{NA}	{GO:0007342; fusion of sperm to egg plasma membrane; biological_process GO:0007340; acrosome reaction; biological_process GO:0001669; acrosomal vesicle; cellular_component}	{NA}	{PF15754:Sperm equatorial segment protein 1}
i0_HQ_lily14_c13271/f3p0/556	{XP_010943538.2; PREDICTED: polygalacturonase inhibitor-like [Elaeis guineensis]}	{sp|Q05091|PGIP_PYRCO; Polygalacturonase inhibitor OS=Pyrus communis OX=23211 GN=PGIP PE=1 SV=1}	{pxb:103947767; - - - - -}	{NA}	{GO:0005515; protein binding; molecular_function}	{NA}	{PF00560:Leucine Rich Repeat PF13516:Leucine Rich repeat PF13855:Leucine rich repeat}
i0_HQ_lily14_c13289/f2p0/345	{NA}	{NA}	{NA}	{NA}	{NA}	{NA}	{NA}
i0_HQ_lily14_c13296/f2p0/321	{NA}	{NA}	{NA}	{NA}	{NA}	{NA}	{NA}
i0_HQ_lily14_c13303/f4p0/448	{XP_008807140.1; PREDICTED: uncharacterized protein LOC103719597 [Phoenix dactylifera]}	{NA}	{egu:105044032; - - - - -}	{NA}	{NA}	{NA}	{NA}
i0_HQ_lily14_c1331/f6p0/696	{XP_010538979.1; PREDICTED: ubiquitin-fold modifier 1-like [Tarenaya hassleriana]}	{sp|Q9CA23|UFM1_ARATH; Ubiquitin-fold modifier 1 OS=Arabidopsis thaliana OX=3702 GN=At1g77710 PE=3 SV=1}	{thj:104817112; K12162 UFM1 ubiquitin-fold modifier 1 - -}	{At1g77710; KOG3483 Uncharacterized conserved protein S Function unknown ;}	{NA}	{XM_009343394.1; PREDICTED: Pyrus x bretschneideri ubiquitin-fold modifier 1 (LOC103933702), mRNA}	{NA}
i0_HQ_lily14_c13325/f4p3/860	{JAT59402.1; Eukaryotic translation initiation factor 4E-2, partial [Anthurium amnicola]}	{sp|P48600|IF4E2_ORYSJ; Eukaryotic translation initiation factor isoform 4E-2 OS=Oryza sativa subsp. japonica OX=39947 GN=Os10g0467600 PE=2 SV=2}	{egu:105044190; K03259 EIF4E translation initiation factor 4E - ko03013; Genetic Information Processing; Translation; RNA transport | ko04066; Environmental Information Processing; Signal transduction; HIF-1 signaling pathway | ko04151; Environmental Information Processing; Signal transduction; PI3K-Akt signaling pathway | ko04150; Environmental Information Processing; Signal transduction; mTOR s…	{At5g35620; KOG1670 Translation initiation factor 4F, cap-binding subunit (eIF-4E) and related cap-binding proteins J Translation, ribosomal structure and biogenesis ;}	{GO:0005737; cytoplasm; cellular_component GO:0003743; translation initiation factor activity; molecular_function GO:0003723; RNA binding; molecular_function GO:0006413; translational initiation; biological_process}	{XM_015841531.1; PREDICTED: Oryza brachyantha eukaryotic translation initiation factor isoform 4E-2 (LOC107305069), partial mRNA}	{PF01652:Eukaryotic initiation factor 4E}
i0_HQ_lily14_c13347/f2p0/893	{XP_010925447.1; PREDICTED: uncharacterized protein LOC105047980 [Elaeis guineensis]}	{NA}	{egu:105040435; - - - - -}	{NA}	{GO:0016020; membrane; cellular_component}	{XM_010916954.2; PREDICTED: Elaeis guineensis uncharacterized LOC105040435 (LOC105040435), mRNA}	{PF01298:Transferrin binding protein-like solute binding protein}
i0_HQ_lily14_c13356/f2p5/757	{XP_010905495.1; PREDICTED: uncharacterized protein LOC105032685 [Elaeis guineensis]}	{NA}	{sind:105156713; - - - - -}	{NA}	{NA}	{NA}	{NA}
i0_HQ_lily14_c13365/f3p4/693	{JAT42366.1; Autophagy-related protein 8f, partial [Anthurium amnicola]}	{sp|Q8VYK7|ATG8F_ARATH; Autophagy-related protein 8f OS=Arabidopsis thaliana OX=3702 GN=ATG8F PE=1 SV=1}	{nnu:104598547; K08341 GABARAP, ATG8, LC3 GABA(A) receptor-associated protein - ko04371; Environmental Information Processing; Signal transduction; Apelin signaling pathway | ko04068; Environmental Information Processing; Signal transduction; FoxO signaling pathway | ko04140; Cellular Processes; Transport and catabolism; Autophagy - animal | ko04138; Cellular Processes; Transport and catabolism; …	{At2g45170; KOG1654 Microtubule-associated anchor protein involved in autophagy and membrane trafficking Z Cytoskeleton ;}	{GO:0000045; autophagic vacuole assembly; biological_process GO:0005737; cytoplasm; cellular_component GO:0005515; protein binding; molecular_function}	{XM_010265949.2; PREDICTED: Nelumbo nucifera autophagy-related protein 8f-like (LOC104602316), transcript variant X2, mRNA}	{PF14604:Variant SH3 domain PF04110:Ubiquitin-like autophagy protein Apg12 }
i0_HQ_lily14_c13385/f2p0/458	{NA}	{NA}	{NA}	{NA}	{NA}	{NA}	{NA}
i0_HQ_lily14_c13387/f2p1/978	{XP_011030017.1; PREDICTED: phosphoglucomutase, chloroplastic-like [Populus euphratica]}	{sp|Q9SM59|PGMP_PEA; Phosphoglucomutase, chloroplastic OS=Pisum sativum OX=3888 GN=PGMP PE=2 SV=1}	{cmo:103504651; K01835 pgm phosphoglucomutase 5.4.2.2 ko00010; Metabolism; Carbohydrate metabolism; Glycolysis / Gluconeogenesis | ko00030; Metabolism; Carbohydrate metabolism; Pentose phosphate pathway | ko00052; Metabolism; Carbohydrate metabolism; Galactose metabolism | ko00500; Metabolism; Carbohydrate metabolism; Starch and sucrose metabolism | ko00520; Metabolism; Carbohydrate metabolism; A…	{At5g51820; KOG0625 Phosphoglucomutase G Carbohydrate transport and metabolism ;}	{GO:0071704; organic substance metabolic process; biological_process GO:0016868; intramolecular transferase activity, phosphotransferases; molecular_function GO:0005975; carbohydrate metabolic process; biological_process}	{XM_010257306.2; PREDICTED: Nelumbo nucifera phosphoglucomutase, chloroplastic-like (LOC104596231), transcript variant X2, mRNA}	{PF00408:Phosphoglucomutase/phosphomannomutase, C-terminal domain PF02880:Phosphoglucomutase/phosphomannomutase, alpha/beta/alpha domain III}
i0_HQ_lily14_c13394/f3p0/787	{ABB02376.1; temperature-induced lipocalin-1 [Hordeum vulgare]}	{sp|Q9FGT8|TIL_ARATH; Temperature-induced lipocalin-1 OS=Arabidopsis thaliana OX=3702 GN=TIL PE=1 SV=1}	{jcu:105633476; K03098 APOD apolipoprotein D and lipocalin family protein - -}	{At5g58070; KOG4824 Apolipoprotein D/Lipocalin M Cell wall/membrane/envelope biogenesis ;}	{NA}	{XM_009402794.2; PREDICTED: Musa acuminata subsp. malaccensis temperature-induced lipocalin-1 (LOC103985165), mRNA}	{NA}
i0_HQ_lily14_c13396/f2p0/770	{XP_008775970.1; PREDICTED: chaperone protein dnaJ 11, chloroplastic [Phoenix dactylifera]}	{sp|Q9FYB5|DNJ11_ARATH; Chaperone protein dnaJ 11, chloroplastic OS=Arabidopsis thaliana OX=3702 GN=ATJ11 PE=1 SV=2}	{egu:105038172; - - - - -}	{At3g13310; KOG0712 Molecular chaperone (DnaJ superfamily) O Posttranslational modification, protein turnover, chaperones ;}	{NA}	{NA}	{NA}
i0_HQ_lily14_c13424/f2p0/696	{BAK00889.1; predicted protein [Hordeum vulgare subsp. vulgare]}	{sp|P78713|VATG_NEUCR; V-type proton ATPase subunit G OS=Neurospora crassa (strain ATCC 24698 / 74-OR23-1A / CBS 708.71 / DSM 1257 / FGSC 987) OX=367110 GN=vma-10 PE=3 SV=1}	{pvu:PHAVU_008G045800g; K02152 ATPeV1G, ATP6G V-type H+-transporting ATPase subunit G - ko00190; Metabolism; Energy metabolism; Oxidative phosphorylation | ko04150; Environmental Information Processing; Signal transduction; mTOR signaling pathway | ko04145; Cellular Processes; Transport and catabolism; Phagosome | ko04966; Organismal Systems; Excretory system; Collecting duct acid secretion | ko0…	{SPBC1289.05c; KOG1772 Vacuolar H+-ATPase V1 sector, subunit G C Energy production and conversion ;}	{GO:0016021; integral to membrane; cellular_component GO:0006461; protein complex assembly; biological_process GO:0006874; cellular calcium ion homeostasis; biological_process GO:0045263; proton-transporting ATP synthase complex, coupling factor F(o); cellular_component GO:0015986; ATP synthesis coupled proton transport; biological_process GO:0015078; hydrogen ion transmembrane transporter activi…	{NA}	{PF06644:ATP11 protein PF00430:ATP synthase B/B' CF(0) PF06459:Ryanodine Receptor TM 4-6 PF03938:Outer membrane protein (OmpH-like)}
i0_HQ_lily14_c13425/f3p15/805	{XP_009412496.1; PREDICTED: pre-rRNA-processing protein TSR2 homolog [Musa acuminata subsp. malaccensis]}	{sp|Q06672|TSR2_YEAST; Pre-rRNA-processing protein TSR2 OS=Saccharomyces cerevisiae (strain ATCC 204508 / S288c) OX=559292 GN=TSR2 PE=1 SV=2}	{egu:105053119; K14800 TSR2 pre-rRNA-processing protein TSR2 - -}	{At5g27990; KOG4032 Uncharacterized conserved protein S Function unknown ;}	{NA}	{NA}	{NA}
i0_HQ_lily14_c1346/f10p0/776	{XP_010922185.1; PREDICTED: probable calcium-binding protein CML36 [Elaeis guineensis]}	{sp|Q9SS31|CML36_ARATH; Probable calcium-binding protein CML36 OS=Arabidopsis thaliana OX=3702 GN=CML36 PE=2 SV=1}	{egu:105045551; K13448 CML calcium-binding protein CML - ko04626; Organismal Systems; Environmental adaptation; Plant-pathogen interaction}	{At3g10190; KOG0027 Calmodulin and related proteins (EF-Hand superfamily) T Signal transduction mechanisms ;}	{GO:0005578; proteinaceous extracellular matrix; cellular_component GO:0005509; calcium ion binding; molecular_function GO:0007165; signal transduction; biological_process GO:0004553; hydrolase activity, hydrolyzing O-glycosyl compounds; molecular_function GO:0000272; polysaccharide catabolic process; biological_process}	{NA}	{PF10591:Secreted protein acidic and rich in cysteine Ca binding region PF13405:EF-hand domain PF00404:Dockerin type I repeat PF00036:EF hand PF13833:EF-hand domain pair PF13499:EF-hand domain pair PF13202:EF hand}
i0_HQ_lily14_c13484/f2p7/702	{JAT40991.1; 50S ribosomal protein L4, partial [Anthurium amnicola]}	{NA}	{pda:103714441; - - - - -}	{NA}	{GO:0042025; host cell nucleus; cellular_component GO:0006355; regulation of transcription, DNA-dependent; biological_process GO:0003700; sequence-specific DNA binding transcription factor activity; molecular_function}	{XM_012996294.1; PREDICTED: Erythranthe guttatus uncharacterized LOC105971440 (LOC105971440), mRNA}	{PF00424:REV protein (anti-repression trans-activator protein)}
i0_HQ_lily14_c13488/f2p5/845	{XP_010920182.1; PREDICTED: chaperone protein dnaJ 11, chloroplastic-like [Elaeis guineensis]}	{sp|Q9FYB5|DNJ11_ARATH; Chaperone protein dnaJ 11, chloroplastic OS=Arabidopsis thaliana OX=3702 GN=ATJ11 PE=1 SV=2}	{egu:105044083; - - - - -}	{At4g36040; KOG0712 Molecular chaperone (DnaJ superfamily) O Posttranslational modification, protein turnover, chaperones ;}	{NA}	{NA}	{NA}
i0_HQ_lily14_c1350/f8p1/998	{XP_009419010.1; PREDICTED: oxygen-evolving enhancer protein 2, chloroplastic-like [Musa acuminata subsp. malaccensis]}	{sp|P93566|PSBP_SOLTU; Oxygen-evolving enhancer protein 2, chloroplastic OS=Solanum tuberosum OX=4113 GN=PSBP PE=2 SV=1}	{egu:105033747; K02717 psbP photosystem II oxygen-evolving enhancer protein 2 - ko00195; Metabolism; Energy metabolism; Photosynthesis}	{NA}	{GO:0009654; oxygen evolving complex; cellular_component GO:0019898; extrinsic to membrane; cellular_component GO:0015979; photosynthesis; biological_process GO:0009523; photosystem II; cellular_component GO:0005509; calcium ion binding; molecular_function}	{NA}	{PF05757:Oxygen evolving enhancer protein 3 (PsbQ) PF01789:PsbP}
i0_HQ_lily14_c1352/f4p0/789	{XP_009382877.1; PREDICTED: ran-binding protein 1 homolog a-like [Musa acuminata subsp. malaccensis]}	{sp|P92985|RBP1C_ARATH; Ran-binding protein 1 homolog c OS=Arabidopsis thaliana OX=3702 GN=RANBP1C PE=2 SV=1}	{mus:103970708; K15306 RANBP1 Ran-binding protein 1 - ko05203; Human Diseases; Cancers: Overview; Viral carcinogenesis | ko05166; Human Diseases; Infectious diseases: Viral; HTLV-I infection}	{At1g07140; KOG0864 Ran-binding protein RANBP1 and related RanBD domain proteins U Intracellular trafficking, secretion, and vesicular transport ;}	{GO:0046907; intracellular transport; biological_process}	{XM_013002282.1; PREDICTED: Erythranthe guttatus ran-binding protein 1 homolog c-like (LOC105977022), mRNA}	{PF00638:RanBP1 domain}
i0_HQ_lily14_c13541/f3p0/753	{XP_010923339.2; PREDICTED: uncharacterized protein LOC105046447 [Elaeis guineensis]}	{NA}	{egu:105046447; - - - - -}	{NA}	{NA}	{NA}	{NA}
i0_HQ_lily14_c13565/f2p0/744	{XP_002299066.2; hypothetical protein POPTR_0001s47320g [Populus trichocarpa]}	{sp|Q29IG6|PNO1_DROPS; RNA-binding protein pno1 OS=Drosophila pseudoobscura pseudoobscura OX=46245 GN=l(1)G0004 PE=3 SV=1}	{pop:POPTR_0001s47320g; K11884 PNO1, DIM2 RNA-binding protein PNO1 - -}	{At3g13230; KOG3273 Predicted RNA-binding protein Pno1p interacting with Nob1p and involved in 26S proteasome assembly O Posttranslational modification, protein turnover, chaperones ;}	{GO:0003723; RNA binding; molecular_function}	{XM_008808173.2; PREDICTED: Phoenix dactylifera RNA-binding protein pno1-like (LOC103719097), mRNA}	{PF00013:KH domain}
i0_HQ_lily14_c1358/f3p0/816	{AIZ57512.1; photosystem II protein D1 (chloroplast) [Clematis fusca var. coreana]}	{sp|A4GYN9|PSBA_POPTR; Photosystem II protein D1 OS=Populus trichocarpa OX=3694 GN=psbA PE=2 SV=1}	{eus:EUTSA_v10028093mg; K02703 psbA photosystem II P680 reaction center D1 protein 1.10.3.9 ko00195; Metabolism; Energy metabolism; Photosynthesis}	{NA}	{GO:0009772; photosynthetic electron transport in photosystem II; biological_process GO:0019684; photosynthesis, light reaction; biological_process GO:0045156; electron transporter, transferring electrons within the cyclic electron transport pathway of photosynthesis activity; molecular_function}	{KT376489.1; Lilium distichum chloroplast, complete genome}	{PF00124:Photosynthetic reaction centre protein}
i0_HQ_lily14_c13586/f3p0/614	{NA}	{NA}	{NA}	{NA}	{NA}	{NA}	{NA}
i0_HQ_lily14_c13611/f2p1/488	{XP_008793285.1; PREDICTED: probable F-box protein At4g22030 [Phoenix dactylifera]}	{sp|O65451|FB333_ARATH; Probable F-box protein At4g22030 OS=Arabidopsis thaliana OX=3702 GN=At4g22030 PE=4 SV=1}	{egu:105042886; - - - - -}	{NA}	{NA}	{NA}	{NA}
i0_HQ_lily14_c13618/f3p0/742	{XP_009417891.1; PREDICTED: 50S ribosomal protein 5 alpha, chloroplastic-like [Musa acuminata subsp. malaccensis]}	{NA}	{sind:105155791; K19034 PSRP5 50S ribosomal protein 5 - -}	{NA}	{NA}	{XM_009419616.2; PREDICTED: Musa acuminata subsp. malaccensis 50S ribosomal protein 5 alpha, chloroplastic-like (LOC103998207), mRNA}	{NA}
i0_HQ_lily14_c13620/f4p3/899	{XP_010918389.1; PREDICTED: osmotin-like protein [Elaeis guineensis]}	{sp|Q41350|OLP1_SOLLC; Osmotin-like protein OS=Solanum lycopersicum OX=4081 PE=1 SV=1}	{egu:105042768; - - - - -}	{NA}	{NA}	{XM_010920087.2; PREDICTED: Elaeis guineensis osmotin-like protein (LOC105042768), mRNA}	{NA}
i0_HQ_lily14_c1363/f4p0/450	{XP_008810028.1; PREDICTED: mitochondrial import receptor subunit TOM7-1-like [Phoenix dactylifera]}	{sp|Q9ASY8|TOM71_ARATH; Mitochondrial import receptor subunit TOM7-1 OS=Arabidopsis thaliana OX=3702 GN=TOM7-1 PE=1 SV=1}	{egu:105040809; K17771 TOM7 mitochondrial import receptor subunit TOM7 - -}	{NA}	{GO:0030150; protein import into mitochondrial matrix; biological_process GO:0005742; mitochondrial outer membrane translocase complex; cellular_component}	{NA}	{PF08038:TOM7 family}
i0_HQ_lily14_c1364/f5p8/471	{NA}	{NA}	{NA}	{NA}	{NA}	{NA}	{NA}
i0_HQ_lily14_c13647/f2p64/833	{XP_008776158.1; PREDICTED: cysteine and histidine-rich domain-containing protein RAR1 [Phoenix dactylifera]}	{sp|Q6EPW7|RAR1_ORYSJ; Cysteine and histidine-rich domain-containing protein RAR1 OS=Oryza sativa subsp. japonica OX=39947 GN=RAR1 PE=1 SV=2}	{mus:103974635; K13458 RAR1 disease resistance protein - ko04626; Organismal Systems; Environmental adaptation; Plant-pathogen interaction}	{At5g51700; KOG1667 Zn2+-binding protein Melusin/RAR1, contains CHORD domain R General function prediction only ;}	{NA}	{XM_008777936.2; PREDICTED: Phoenix dactylifera cysteine and histidine-rich domain-containing protein RAR1 (LOC103696342), mRNA}	{NA}
i0_HQ_lily14_c13649/f2p0/812	{XP_010923735.1; PREDICTED: ras-related protein RABF2a isoform X1 [Elaeis guineensis]}	{sp|Q0ILQ6|RAB5A_ORYSJ; Ras-related protein Rab5A OS=Oryza sativa subsp. japonica OX=39947 GN=RAB5A PE=1 SV=1}	{nta:107770679; - - - - -}	{At5g45130; KOG0092 GTPase Rab5/YPT51 and related small G protein superfamily GTPases U Intracellular trafficking, secretion, and vesicular transport ;}	{GO:0005525; GTP binding; molecular_function GO:0016887; ATPase activity; molecular_function GO:0007264; small GTPase mediated signal transduction; biological_process GO:0005524; ATP binding; molecular_function GO:0003924; GTPase activity; molecular_function}	{XM_010925433.1; PREDICTED: Elaeis guineensis ras-related protein RABF2a (LOC105046742), transcript variant X1, mRNA}	{PF04670:Gtr1/RagA G protein conserved region PF00025:ADP-ribosylation factor family PF00071:Ras family PF01926:50S ribosome-binding GTPase PF08477:Ras of Complex, Roc, domain of DAPkinase PF03193:Protein of unknown function, DUF258 PF00005:ABC transporter}
i0_HQ_lily14_c13697/f2p0/689	{XP_009384404.1; PREDICTED: glutathione S-transferase 3-like [Musa acuminata subsp. malaccensis]}	{sp|Q96266|GSTF8_ARATH; Glutathione S-transferase F8, chloroplastic OS=Arabidopsis thaliana OX=3702 GN=GSTF8 PE=1 SV=3}	{mus:103971959; K00799 GST, gst glutathione S-transferase 2.5.1.18 ko00480; Metabolism; Metabolism of other amino acids; Glutathione metabolism | ko00980; Metabolism; Xenobiotics biodegradation and metabolism; Metabolism of xenobiotics by cytochrome P450 | ko00982; Metabolism; Xenobiotics biodegradation and metabolism; Drug metabolism - cytochrome P450 | ko05204; Human Diseases; Cancers: Overview…	{At2g47730; KOG0867 Glutathione S-transferase O Posttranslational modification, protein turnover, chaperones ;}	{GO:0005515; protein binding; molecular_function}	{NA}	{PF02798:Glutathione S-transferase, N-terminal domain PF13417:Glutathione S-transferase, N-terminal domain}
i0_HQ_lily14_c1371/f3p0/819	{AFK45767.1; unknown [Medicago truncatula]}	{sp|P52810|RS9_PODAS; 40S ribosomal protein S9 OS=Podospora anserina OX=5145 GN=RPS9 PE=3 SV=1}	{ccp:CHC_T00009065001; K02997 RP-S9e, RPS9 small subunit ribosomal protein S9e - ko03010; Genetic Information Processing; Translation; Ribosome}	{SPBC29A3.12; KOG3301 Ribosomal protein S4 J Translation, ribosomal structure and biogenesis ;}	{GO:0003723; RNA binding; molecular_function}	{XM_001761192.1; Physcomitrella patens subsp. patens predicted protein (PHYPADRAFT_181113) mRNA, complete cds}	{PF01479:S4 domain}
i0_HQ_lily14_c13712/f3p0/515	{NA}	{NA}	{NA}	{NA}	{NA}	{NA}	{NA}
i0_HQ_lily14_c13718/f3p1/687	{ONK69767.1; uncharacterized protein A4U43_C05F26500 [Asparagus officinalis]}	{sp|Q6F303|PHP5_ORYSJ; Pseudo histidine-containing phosphotransfer protein 5 OS=Oryza sativa subsp. japonica OX=39947 GN=PHP5 PE=2 SV=1}	{egu:105040560; K14490 AHP histidine-containing phosphotransfer peotein - ko04075; Environmental Information Processing; Signal transduction; Plant hormone signal transduction}	{At3g16360; KOG4747 Two-component phosphorelay intermediate involved in MAP kinase cascade regulation T Signal transduction mechanisms ;}	{GO:0004871; signal transducer activity; molecular_function GO:0042729; DASH complex; cellular_component GO:0072686; mitotic spindle; cellular_component GO:0007067; mitosis; biological_process GO:0000160; two-component signal transduction system (phosphorelay); biological_process}	{NA}	{PF08651:DASH complex subunit Duo1 PF01627:Hpt domain}
i0_HQ_lily14_c13726/f5p0/952	{XP_009384366.1; PREDICTED: uncharacterized protein LOC103971930 [Musa acuminata subsp. malaccensis]}	{NA}	{mus:103971930; - - - - -}	{NA}	{NA}	{XM_008804437.2; PREDICTED: Phoenix dactylifera uncharacterized LOC103716445 (LOC103716445), partial mRNA}	{NA}
i0_HQ_lily14_c1373/f5p0/809	{BAG69626.1; MADS-box transcription factor [Lilium formosanum x Lilium longiflorum]}	{sp|Q40702|MADS2_ORYSJ; MADS-box transcription factor 2 OS=Oryza sativa subsp. japonica OX=39947 GN=MADS2 PE=2 SV=1}	{pda:103702602; K09264 K09264 MADS-box transcription factor, plant - -}	{At5g20240; KOG0014 MADS box transcription factor K Transcription ;}	{GO:0005739; mitochondrion; cellular_component GO:0006355; regulation of transcription, DNA-dependent; biological_process GO:0003700; sequence-specific DNA binding transcription factor activity; molecular_function GO:0046983; protein dimerization activity; molecular_function GO:0033617; mitochondrial respiratory chain complex IV assembly; biological_process GO:0005634; nucleus; cellular_component…	{AB071379.1; Lilium regale LRGLOA mRNA for MADS-box transcription factor, complete cds}	{PF00319:SRF-type transcription factor (DNA-binding and dimerisation domain) PF01486:K-box region PF09803:Uncharacterized conserved protein (DUF2346) PF02183:Homeobox associated leucine zipper}
i0_HQ_lily14_c13731/f2p0/579	{XP_010909671.1; PREDICTED: auxin-responsive protein SAUR71 [Elaeis guineensis]}	{sp|Q9SGU2|SAU71_ARATH; Auxin-responsive protein SAUR71 OS=Arabidopsis thaliana OX=3702 GN=SAUR71 PE=2 SV=1}	{pda:103705416; K14488 SAUR SAUR family protein - ko04075; Environmental Information Processing; Signal transduction; Plant hormone signal transduction}	{NA}	{GO:0009733; response to auxin stimulus; biological_process}	{NA}	{PF02519:Auxin responsive protein}
i0_HQ_lily14_c1375/f18p0/768	{XP_010928329.1; PREDICTED: signal peptidase complex subunit 3B [Elaeis guineensis]}	{sp|Q53YF3|SPC3B_ARATH; Signal peptidase complex subunit 3B OS=Arabidopsis thaliana OX=3702 GN=At5g27430 PE=2 SV=1}	{sita:101758318; K12948 SPCS3, SPC3 signal peptidase complex subunit 3 3.4.-.- ko03060; Genetic Information Processing; Folding, sorting and degradation; Protein export}	{At5g27430; KOG3372 Signal peptidase complex subunit U Intracellular trafficking, secretion, and vesicular transport ;}	{GO:0016021; integral to membrane; cellular_component GO:0008233; peptidase activity; molecular_function GO:0006465; signal peptide processing; biological_process GO:0005787; signal peptidase complex; cellular_component}	{XM_010930027.2; PREDICTED: Elaeis guineensis signal peptidase complex subunit 3B (LOC105050132), mRNA}	{PF04573:Signal peptidase subunit}
i0_HQ_lily14_c13768/f2p0/361	{JAT45967.1; NADH dehydrogenase [ubiquinone] 1 alpha subcomplex subunit 1, partial [Anthurium amnicola]}	{NA}	{NA}	{NA}	{NA}	{NA}	{NA}
i0_HQ_lily14_c13773/f3p1/905	{JAT76769.1; hypothetical protein g.9362 [Auxenochlorella protothecoides]}	{sp|A6SRT0|ENOPH_BOTFB; Enolase-phosphatase E1 OS=Botryotinia fuckeliana (strain B05.10) OX=332648 GN=utr4 PE=3 SV=2}	{apro:F751_1034; K16054 DEP1 methylthioribulose 1-phosphate dehydratase / enolase-phosphatase E1 [EC:4.2.1.109 3.1.3.77] 4.2.1.109,3.1.3.77 ko00270; Metabolism; Amino acid metabolism; Cysteine and methionine metabolism}	{Hs10864017; KOG2630 Enolase-phosphatase E-1 E Amino acid transport and metabolism ;}	{NA}	{NA}	{NA}
i0_HQ_lily14_c13792/f2p0/825	{JAT42032.1; Adenylyl-sulfate kinase [Anthurium amnicola]}	{sp|Q02196|KAPS_YEAST; Adenylyl-sulfate kinase OS=Saccharomyces cerevisiae (strain ATCC 204508 / S288c) OX=559292 GN=MET14 PE=1 SV=1}	{ccp:CHC_T00009458001; K00860 cysC adenylylsulfate kinase 2.7.1.25 ko00920; Metabolism; Energy metabolism; Sulfur metabolism | ko00230; Metabolism; Nucleotide metabolism; Purine metabolism}	{YKL001c; KOG0635 Adenosine 5'-phosphosulfate kinase P Inorganic ion transport and metabolism ;}	{GO:0004871; signal transducer activity; molecular_function GO:0019001; guanyl nucleotide binding; molecular_function GO:0006139; nucleobase, nucleoside, nucleotide and nucleic acid metabolic process; biological_process GO:0004127; cytidylate kinase activity; molecular_function GO:0031683; G-protein beta/gamma-subunit complex binding; molecular_function GO:0006000; fructose metabolic process; bio…	{NA}	{PF02224:Cytidylate kinase PF00503:G-protein alpha subunit PF01591:6-phosphofructo-2-kinase PF00005:ABC transporter PF06414:Zeta toxin}
i0_HQ_lily14_c13817/f2p0/865	{XP_020083905.1; thaumatin-like protein 1 [Ananas comosus]}	{sp|Q9FSG7|TP1A_MALDO; Thaumatin-like protein 1a OS=Malus domestica OX=3750 GN=TL1 PE=1 SV=1}	{pmum:103323910; - - - - -}	{NA}	{NA}	{XM_010035196.2; PREDICTED: Eucalyptus grandis thaumatin-like protein 1b (LOC104422768), mRNA}	{NA}
i0_HQ_lily14_c13825/f2p0/782	{XP_010940238.1; PREDICTED: uncharacterized protein LOC105058877 [Elaeis guineensis]}	{NA}	{pda:103723410; - - - - -}	{NA}	{GO:0003714; transcription corepressor activity; molecular_function}	{NA}	{PF06825:Heat shock factor binding protein 1}
i0_HQ_lily14_c1384/f5p1/859	{XP_009415105.1; PREDICTED: ras-related protein RABA5e-like [Musa acuminata subsp. malaccensis]}	{sp|P28187|RAA5C_ARATH; Ras-related protein RABA5c OS=Arabidopsis thaliana OX=3702 GN=RABA5C PE=1 SV=1}	{sind:105158693; K07904 RAB11A Ras-related protein Rab-11A - ko04144; Cellular Processes; Transport and catabolism; Endocytosis | ko04972; Organismal Systems; Digestive system; Pancreatic secretion | ko04962; Organismal Systems; Excretory system; Vasopressin-regulated water reabsorption | ko04961; Organismal Systems; Excretory system; Endocrine and other factor-regulated calcium reabsorption}	{At2g43130; KOG0087 GTPase Rab11/YPT3, small G protein superfamily U Intracellular trafficking, secretion, and vesicular transport ;}	{GO:0005525; GTP binding; molecular_function GO:0007264; small GTPase mediated signal transduction; biological_process GO:0003924; GTPase activity; molecular_function}	{XM_006659535.2; PREDICTED: Oryza brachyantha ras-related protein RABA5c-like (LOC102717086), mRNA}	{PF00025:ADP-ribosylation factor family PF01926:50S ribosome-binding GTPase PF00071:Ras family PF08477:Ras of Complex, Roc, domain of DAPkinase PF03193:Protein of unknown function, DUF258}
i0_HQ_lily14_c13844/f2p7/936	{XP_010915419.1; PREDICTED: dehydration-responsive element-binding protein 3-like [Elaeis guineensis]}	{sp|Q9LYD3|DREB3_ARATH; Dehydration-responsive element-binding protein 3 OS=Arabidopsis thaliana OX=3702 GN=DREB3 PE=2 SV=1}	{egu:105040550; K09286 EREBP EREBP-like factor - -}	{NA}	{GO:0003700; sequence-specific DNA binding transcription factor activity; molecular_function GO:0006355; regulation of transcription, DNA-dependent; biological_process}	{XM_009401541.2; PREDICTED: Musa acuminata subsp. malaccensis ethylene-responsive transcription factor TINY-like (LOC103984109), mRNA}	{PF00847:AP2 domain}
i0_HQ_lily14_c13851/f2p0/886	{XP_006379758.1; hypothetical protein POPTR_0008s12820g [Populus trichocarpa]}	{sp|Q67Y69|WDL7_ARATH; Protein WVD2-like 7 OS=Arabidopsis thaliana OX=3702 GN=WDL7 PE=2 SV=1}	{rcu:8258187; - - - - -}	{NA}	{NA}	{NA}	{NA}
i0_HQ_lily14_c13859/f3p2/658	{NP_001137496.1; autophagy-related 8e [Zea mays]}	{sp|Q6Z1D5|ATG8C_ORYSJ; Autophagy-related protein 8C OS=Oryza sativa subsp. japonica OX=39947 GN=ATG8C PE=2 SV=1}	{lang:109352852; K08341 GABARAP, ATG8, LC3 GABA(A) receptor-associated protein - ko04371; Environmental Information Processing; Signal transduction; Apelin signaling pathway | ko04068; Environmental Information Processing; Signal transduction; FoxO signaling pathway | ko04140; Cellular Processes; Transport and catabolism; Autophagy - animal | ko04138; Cellular Processes; Transport and catabolism;…	{At1g62040; KOG1654 Microtubule-associated anchor protein involved in autophagy and membrane trafficking Z Cytoskeleton ;}	{GO:0000045; autophagic vacuole assembly; biological_process GO:0005737; cytoplasm; cellular_component}	{XM_007153893.1; Phaseolus vulgaris hypothetical protein (PHAVU_003G079300g) mRNA, complete cds}	{PF04110:Ubiquitin-like autophagy protein Apg12 }
i0_HQ_lily14_c13863/f4p0/798	{XP_010927630.1; PREDICTED: uncharacterized protein LOC105049611 [Elaeis guineensis]}	{NA}	{fve:101296442; - - - - -}	{NA}	{NA}	{NA}	{NA}
i0_HQ_lily14_c13872/f20p2/721	{O22573.1; RecName: Full=Ribulose bisphosphate carboxylase small chain 3, chloroplastic; Short=RuBisCO small subunit 3; Flags: Precursor}	{sp|O22573|RBS3_FRIAG; Ribulose bisphosphate carboxylase small chain 3, chloroplastic OS=Fritillaria agrestis OX=64177 GN=RBCS3 PE=2 SV=1}	{egu:105041203; K01602 rbcS ribulose-bisphosphate carboxylase small chain 4.1.1.39 ko01200; Metabolism; Global and overview maps; Carbon metabolism | ko00630; Metabolism; Carbohydrate metabolism; Glyoxylate and dicarboxylate metabolism | ko00710; Metabolism; Energy metabolism; Carbon fixation in photosynthetic organisms}	{NA}	{NA}	{AF024574.1; Fritillaria agrestis ribulose 1,5 bisphosphate carboxylase, small subunit type III (rbcS3) mRNA, nuclear gene encoding chloroplast protein, complete cds}	{NA}
i0_HQ_lily14_c13873/f3p0/679	{NA}	{NA}	{NA}	{NA}	{NA}	{NA}	{NA}
i0_HQ_lily14_c1390/f4p0/753	{XP_020096196.1; 40S ribosomal protein S18 [Ananas comosus]}	{sp|P34788|RS18_ARATH; 40S ribosomal protein S18 OS=Arabidopsis thaliana OX=3702 GN=RPS18A PE=1 SV=1}	{var:108344740; K02964 RP-S18e, RPS18 small subunit ribosomal protein S18e - ko03010; Genetic Information Processing; Translation; Ribosome}	{At1g22780; KOG3311 Ribosomal protein S18 J Translation, ribosomal structure and biogenesis ;}	{GO:0003723; RNA binding; molecular_function GO:0005622; intracellular; cellular_component GO:0003735; structural constituent of ribosome; molecular_function GO:0006412; translation; biological_process GO:0005840; ribosome; cellular_component}	{XM_008813025.2; PREDICTED: Phoenix dactylifera 40S ribosomal protein S18 (LOC103722458), mRNA}	{PF00416:Ribosomal protein S13/S18}
i0_HQ_lily14_c13911/f2p0/584	{NA}	{NA}	{NA}	{NA}	{NA}	{NA}	{NA}
i0_HQ_lily14_c1392/f8p0/732	{O22572.1; RecName: Full=Ribulose bisphosphate carboxylase small chain 2, chloroplastic; Short=RuBisCO small subunit 2; Flags: Precursor}	{sp|O22572|RBS2_FRIAG; Ribulose bisphosphate carboxylase small chain 2, chloroplastic OS=Fritillaria agrestis OX=64177 GN=RBCS2 PE=2 SV=1}	{egu:105041203; K01602 rbcS ribulose-bisphosphate carboxylase small chain 4.1.1.39 ko01200; Metabolism; Global and overview maps; Carbon metabolism | ko00630; Metabolism; Carbohydrate metabolism; Glyoxylate and dicarboxylate metabolism | ko00710; Metabolism; Energy metabolism; Carbon fixation in photosynthetic organisms}	{NA}	{NA}	{AF031544.1; Fritillaria agrestis ribulose 1,5 bisphosphate carboxylase small subunit type V (rbcS5) mRNA, complete cds}	{NA}
i0_HQ_lily14_c13923/f2p0/692	{XP_009403630.1; PREDICTED: uncharacterized protein LOC103987145 [Musa acuminata subsp. malaccensis]}	{NA}	{nnu:104591538; - - - - -}	{NA}	{NA}	{NA}	{NA}
i0_HQ_lily14_c1393/f9p0/838	{AAL67495.1; senescence-associated putative protein, partial [Narcissus pseudonarcissus]}	{sp|Q8GWW7|AGUA_ARATH; Agmatine deiminase OS=Arabidopsis thaliana OX=3702 GN=AIH PE=1 SV=2}	{nnu:104597818; K10536 aguA agmatine deiminase 3.5.3.12 ko00330; Metabolism; Amino acid metabolism; Arginine and proline metabolism}	{NA}	{GO:0009446; putrescine biosynthetic process; biological_process GO:0004668; protein-arginine deiminase activity; molecular_function}	{XM_009420959.2; PREDICTED: Musa acuminata subsp. malaccensis agmatine deiminase (LOC103999259), transcript variant X1, mRNA}	{PF04371:Porphyromonas-type peptidyl-arginine deiminase}
i0_HQ_lily14_c13945/f4p2/715	{XP_008799527.1; PREDICTED: F-box protein GID2-like isoform X1 [Phoenix dactylifera]}	{sp|Q7XAK4|GID2_ORYSJ; F-box protein GID2 OS=Oryza sativa subsp. japonica OX=39947 GN=GID2 PE=1 SV=1}	{pda:103714146; K14495 GID2, SLY1 F-box protein GID2 - ko04075; Environmental Information Processing; Signal transduction; Plant hormone signal transduction}	{NA}	{GO:0005515; protein binding; molecular_function}	{NA}	{PF12937:F-box-like PF00646:F-box domain}
i0_HQ_lily14_c14013/f3p5/762	{XP_010942557.1; PREDICTED: uncharacterized protein LOC105060515 [Elaeis guineensis]}	{NA}	{pda:103702370; - - - - -}	{NA}	{NA}	{NA}	{NA}
i0_HQ_lily14_c14028/f2p4/818	{XP_020089374.1; phosducin-like protein 3 [Ananas comosus]}	{sp|Q9H2J4|PDCL3_HUMAN; Phosducin-like protein 3 OS=Homo sapiens OX=9606 GN=PDCL3 PE=1 SV=1}	{egu:105040321; - - - - -}	{At5g14240; KOG3170 Conserved phosducin-like protein T Signal transduction mechanisms ;}	{NA}	{XM_015761581.1; PREDICTED: Oryza sativa Japonica Group phosducin-like protein 3 (LOC4325346), mRNA}	{NA}
i0_HQ_lily14_c14035/f5p0/727	{XP_009381153.1; PREDICTED: ATP synthase subunit d, mitochondrial-like [Musa acuminata subsp. malaccensis]}	{sp|Q9FT52|ATP5H_ARATH; ATP synthase subunit d, mitochondrial OS=Arabidopsis thaliana OX=3702 GN=At3g52300 PE=1 SV=3}	{mus:103969373; K02138 ATPeF0D, ATP5H, ATP7 F-type H+-transporting ATPase subunit d - ko00190; Metabolism; Energy metabolism; Oxidative phosphorylation | ko05010; Human Diseases; Neurodegenerative diseases; Alzheimer's disease | ko05012; Human Diseases; Neurodegenerative diseases; Parkinson's disease | ko05016; Human Diseases; Neurodegenerative diseases; Huntington's disease}	{At3g52300; KOG3366 Mitochondrial F1F0-ATP synthase, subunit d/ATP7 C Energy production and conversion ;}	{GO:0003677; DNA binding; molecular_function GO:0071816; tail-anchored membrane protein insertion into ER membrane; biological_process GO:0009401; phosphoenolpyruvate-dependent sugar phosphotransferase system; biological_process GO:0019835; cytolysis; biological_process GO:0019076; release of virus from host; biological_process}	{XM_008795250.2; PREDICTED: Phoenix dactylifera ATP synthase subunit d, mitochondrial (LOC103709753), mRNA}	{PF16326:ABC transporter C-terminal domain PF03245:Bacteriophage Rz lysis protein PF04420:CHD5-like protein PF05524:PEP-utilising enzyme, N-terminal}
i0_HQ_lily14_c1405/f9p0/432	{XP_020099081.1; uncharacterized protein LOC109717631 [Ananas comosus]}	{NA}	{pda:103719079; - - - - -}	{NA}	{GO:0005743; mitochondrial inner membrane; cellular_component GO:0005747; mitochondrial respiratory chain complex I; cellular_component}	{AK372956.1; Hordeum vulgare subsp. vulgare mRNA for predicted protein, complete cds, clone: NIASHv3016N11}	{PF14987:NADH dehydrogenase 1 alpha subcomplex subunit 3}
i0_HQ_lily14_c14073/f2p0/824	{XP_010913901.1; PREDICTED: protein N-terminal asparagine amidohydrolase isoform X2 [Elaeis guineensis]}	{sp|O64876|NTAN1_ARATH; Protein N-terminal asparagine amidohydrolase OS=Arabidopsis thaliana OX=3702 GN=NTAN1 PE=2 SV=2}	{egu:105039450; K14662 NTAN1 protein N-terminal asparagine amidohydrolase 3.5.1.121 -}	{NA}	{GO:0008418; protein N-terminal asparagine amidohydrolase activity; molecular_function}	{NA}	{PF14736:Protein N-terminal asparagine amidohydrolase}
i0_HQ_lily14_c14103/f4p3/968	{ACF78718.1; unknown [Zea mays]}	{sp|Q9P602|ATPO_NEUCR; ATP synthase subunit 5, mitochondrial OS=Neurospora crassa (strain ATCC 24698 / 74-OR23-1A / CBS 708.71 / DSM 1257 / FGSC 987) OX=367110 GN=atp-5 PE=3 SV=2}	{ini:109181300; K02137 ATPeF0O, ATP5O, ATP5 F-type H+-transporting ATPase subunit O - ko00190; Metabolism; Energy metabolism; Oxidative phosphorylation | ko05010; Human Diseases; Neurodegenerative diseases; Alzheimer's disease | ko05012; Human Diseases; Neurodegenerative diseases; Parkinson's disease | ko05016; Human Diseases; Neurodegenerative diseases; Huntington's disease}	{SPCC1840.06; KOG1662 Mitochondrial F1F0-ATP synthase, subunit OSCP/ATP5 C Energy production and conversion ;}	{GO:0015986; ATP synthesis coupled proton transport; biological_process GO:0046933; hydrogen ion transporting ATP synthase activity, rotational mechanism; molecular_function}	{NA}	{PF00213:ATP synthase delta (OSCP) subunit}
i0_HQ_lily14_c14162/f2p0/874	{AJF98577.1; tau class glutathione S-transferase [Lilium regale]}	{sp|Q03666|GSTX4_TOBAC; Probable glutathione S-transferase OS=Nicotiana tabacum OX=4097 PE=2 SV=1}	{mus:104000389; K00799 GST, gst glutathione S-transferase 2.5.1.18 ko00480; Metabolism; Metabolism of other amino acids; Glutathione metabolism | ko00980; Metabolism; Xenobiotics biodegradation and metabolism; Metabolism of xenobiotics by cytochrome P450 | ko00982; Metabolism; Xenobiotics biodegradation and metabolism; Drug metabolism - cytochrome P450 | ko05204; Human Diseases; Cancers: Overview…	{At1g17180; KOG0406 Glutathione S-transferase O Posttranslational modification, protein turnover, chaperones ;}	{GO:0005515; protein binding; molecular_function}	{KM879340.1; Lilium regale tau class glutathione S-transferase (GSTU5) mRNA, complete cds}	{PF13417:Glutathione S-transferase, N-terminal domain PF13409:Glutathione S-transferase, N-terminal domain PF02798:Glutathione S-transferase, N-terminal domain}
i0_HQ_lily14_c14189/f3p1/765	{XP_009801459.1; PREDICTED: GA-binding protein subunit beta-2 [Nicotiana sylvestris]}	{sp|Q0V8G2|GABP2_BOVIN; GA-binding protein subunit beta-2 OS=Bos taurus OX=9913 GN=GABPB2 PE=2 SV=2}	{pda:103701649; - - - - -}	{NA}	{GO:0005515; protein binding; molecular_function}	{NA}	{PF00023:Ankyrin repeat PF13606:Ankyrin repeat}
i0_HQ_lily14_c1419/f6p2/737	{XP_019704214.1; PREDICTED: ubiquitin-conjugating enzyme E2-17 kDa isoform X2 [Elaeis guineensis]}	{sp|Q94F47|UBC28_ARATH; Ubiquitin-conjugating enzyme E2 28 OS=Arabidopsis thaliana OX=3702 GN=UBC28 PE=1 SV=1}	{egu:105039005; K06689 UBE2D, UBC4, UBC5 ubiquitin-conjugating enzyme E2 D 2.3.2.23 ko04141; Genetic Information Processing; Folding, sorting and degradation; Protein processing in endoplasmic reticulum | ko04120; Genetic Information Processing; Folding, sorting and degradation; Ubiquitin mediated proteolysis | ko04013; Environmental Information Processing; Signal transduction; MAPK signaling pat…	{At4g27960; KOG0417 Ubiquitin-protein ligase O Posttranslational modification, protein turnover, chaperones ;}	{GO:0005515; protein binding; molecular_function GO:0015031; protein transport; biological_process GO:0006464; protein modification process; biological_process}	{XM_010914967.2; PREDICTED: Elaeis guineensis ubiquitin-conjugating enzyme E2-17 kDa (LOC105039005), transcript variant X3, mRNA}	{PF05773:RWD domain PF05743:UEV domain}
i0_HQ_lily14_c14211/f2p0/633	{XP_020101289.1; NAD(P)H-quinone oxidoreductase subunit N, chloroplastic isoform X1 [Ananas comosus]}	{sp|Q9LVM2|NDHN_ARATH; NAD(P)H-quinone oxidoreductase subunit N, chloroplastic OS=Arabidopsis thaliana OX=3702 GN=ndhN PE=2 SV=1}	{pda:103705916; - - - - -}	{NA}	{GO:0055114; oxidation-reduction process; biological_process GO:0016655; oxidoreductase activity, acting on NADH or NADPH, quinone or similar compound as acceptor; molecular_function GO:0016020; membrane; cellular_component}	{XM_009386065.2; PREDICTED: Musa acuminata subsp. malaccensis NAD(P)H-quinone oxidoreductase subunit N, chloroplastic (LOC103971909), mRNA}	{PF11909:NADH-quinone oxidoreductase cyanobacterial subunit N}
i0_HQ_lily14_c14214/f5p0/571	{XP_010910067.1; PREDICTED: 60S ribosomal protein L30 [Elaeis guineensis]}	{sp|O49884|RL30_LUPLU; 60S ribosomal protein L30 OS=Lupinus luteus OX=3873 GN=RPL30 PE=3 SV=1}	{nta:107770030; - - - - -}	{At1g36240; KOG2988 60S ribosomal protein L30 J Translation, ribosomal structure and biogenesis ;}	{NA}	{XM_010906445.1; PREDICTED: Elaeis guineensis 60S ribosomal protein L30 (LOC105032092), mRNA}	{NA}
i0_HQ_lily14_c1422/f10p0/957	{XP_009421399.1; PREDICTED: ubiquitin carboxyl-terminal hydrolase 10-like [Musa acuminata subsp. malaccensis]}	{sp|O65657|HIP23_ARATH; Heavy metal-associated isoprenylated plant protein 23 OS=Arabidopsis thaliana OX=3702 GN=HIPP23 PE=1 SV=1}	{egu:105045615; - - - - -}	{At4g39700; KOG1603 Copper chaperone P Inorganic ion transport and metabolism ;}	{GO:0071203; WASH complex; cellular_component GO:0050840; extracellular matrix binding; molecular_function GO:0030001; metal ion transport; biological_process GO:0046872; metal ion binding; molecular_function GO:0005576; NA}	{NA}	{PF07174:Fibronectin-attachment protein (FAP) PF00403:Heavy-metal-associated domain PF10152:Predicted coiled-coil domain-containing protein (DUF2360)}
i0_HQ_lily14_c14226/f2p23/937	{XP_010927057.2; PREDICTED: probable xyloglucan endotransglucosylase/hydrolase protein 23 [Elaeis guineensis]}	{sp|Q38857|XTH22_ARATH; Xyloglucan endotransglucosylase/hydrolase protein 22 OS=Arabidopsis thaliana OX=3702 GN=XTH22 PE=1 SV=1}	{mus:103976880; K08235 E2.4.1.207 xyloglucan:xyloglucosyl transferase 2.4.1.207 -}	{NA}	{GO:0006073; cellular glucan metabolic process; biological_process GO:0005975; carbohydrate metabolic process; biological_process GO:0016762; xyloglucan:xyloglucosyl transferase activity; molecular_function GO:0005618; cell wall; cellular_component GO:0048046; apoplast; cellular_component GO:0004553; hydrolase activity, hydrolyzing O-glycosyl compounds; molecular_function}	{XM_004966081.3; PREDICTED: Setaria italica probable xyloglucan endotransglucosylase/hydrolase protein 25 (LOC101771748), mRNA}	{PF00722:Glycosyl hydrolases family 16 PF06955:Xyloglucan endo-transglycosylase (XET) C-terminus}
i0_HQ_lily14_c14233/f4p1/845	{XP_017701296.1; PREDICTED: mitochondrial import inner membrane translocase subunit TIM23-1-like [Phoenix dactylifera]}	{sp|Q9LNQ1|TI231_ARATH; Mitochondrial import inner membrane translocase subunit TIM23-1 OS=Arabidopsis thaliana OX=3702 GN=TIM23-1 PE=2 SV=1}	{egu:105043463; K17794 TIM23 mitochondrial import inner membrane translocase subunit TIM23 - ko04212; Organismal Systems; Aging; Longevity regulating pathway - worm}	{At1g72750; KOG3324 Mitochondrial import inner membrane translocase, subunit TIM23 U Intracellular trafficking, secretion, and vesicular transport ;}	{NA}	{XM_017845807.1; PREDICTED: Phoenix dactylifera mitochondrial import inner membrane translocase subunit TIM23-1-like (LOC103719477), mRNA}	{NA}
i0_HQ_lily14_c14234/f2p0/442	{JAT51020.1; Protein BRICK 1, partial [Anthurium amnicola]}	{sp|Q94JY4|BRK1_ARATH; Protein BRICK 1 OS=Arabidopsis thaliana OX=3702 GN=BRK1 PE=1 SV=1}	{nnu:104595556; K05752 C3ORF10, HSPC300 chromosome 3 open reading frame 10 - ko04810; Cellular Processes; Cell motility; Regulation of actin cytoskeleton}	{NA}	{GO:0000145; exocyst; cellular_component GO:0006887; exocytosis; biological_process GO:0071203; WASH complex; cellular_component}	{XM_009397877.2; PREDICTED: Musa acuminata subsp. malaccensis protein BRICK 1 (LOC103981227), transcript variant X2, mRNA}	{PF10152:Predicted coiled-coil domain-containing protein (DUF2360) PF06046:Exocyst complex component Sec6}
i0_HQ_lily14_c14260/f4p0/500	{NA}	{NA}	{NA}	{NA}	{GO:0004673; protein histidine kinase activity; molecular_function GO:0000160; two-component signal transduction system (phosphorelay); biological_process GO:0006928; cellular component movement; biological_process GO:0000155; two-component sensor activity; molecular_function}	{NA}	{PF07194:P2 response regulator binding domain}
i0_HQ_lily14_c1427/f4p0/454	{NA}	{sp|Q7S6U4|CVNH_NEUCR; Cyanovirin-N homolog OS=Neurospora crassa (strain ATCC 24698 / 74-OR23-1A / CBS 708.71 / DSM 1257 / FGSC 987) OX=367110 GN=NCU05495 PE=1 SV=2}	{NA}	{NA}	{NA}	{NA}	{NA}
i0_HQ_lily14_c14271/f3p1/945	{XP_010916710.1; PREDICTED: cytochrome c oxidase subunit 6b-1 [Elaeis guineensis]}	{sp|Q9S7L9|CX6B1_ARATH; Cytochrome c oxidase subunit 6b-1 OS=Arabidopsis thaliana OX=3702 GN=COX6B-1 PE=1 SV=1}	{egu:105041435; K02267 COX6B cytochrome c oxidase subunit 6b - ko00190; Metabolism; Energy metabolism; Oxidative phosphorylation | ko04260; Organismal Systems; Circulatory system; Cardiac muscle contraction | ko05010; Human Diseases; Neurodegenerative diseases; Alzheimer's disease | ko05012; Human Diseases; Neurodegenerative diseases; Parkinson's disease | ko05016; Human Diseases; Neurodegenerati…	{At1g22450; KOG3057 Cytochrome c oxidase, subunit VIb/COX12 C Energy production and conversion ;}	{GO:0004129; cytochrome-c oxidase activity; molecular_function GO:0005739; mitochondrion; cellular_component}	{XM_018978357.1; PREDICTED: Juglans regia cytochrome c oxidase subunit 6b-1-like (LOC109001179), transcript variant X2, mRNA}	{PF02297:Cytochrome oxidase c subunit VIb}
i0_HQ_lily14_c14281/f4p1/773	{JAU77377.1; Protein translation factor SUI1 -like protein 1, partial [Noccaea caerulescens]}	{sp|P41568|SUI11_ARATH; Protein translation factor SUI1 homolog 1 OS=Arabidopsis thaliana OX=3702 GN=At4g27130 PE=1 SV=2}	{eus:EUTSA_v10026037mg; K03113 EIF1, SUI1 translation initiation factor 1 - ko03013; Genetic Information Processing; Translation; RNA transport}	{At5g54760; KOG1770 Translation initiation factor 1 (eIF-1/SUI1) J Translation, ribosomal structure and biogenesis ;}	{GO:0003743; translation initiation factor activity; molecular_function GO:0006413; translational initiation; biological_process}	{XM_002281836.2; PREDICTED: Vitis vinifera protein translation factor SUI1 homolog (LOC100245122), mRNA}	{PF01253:Translation initiation factor SUI1}
i0_HQ_lily14_c14298/f2p0/869	{NA}	{NA}	{NA}	{NA}	{NA}	{NA}	{NA}
i0_HQ_lily14_c14310/f2p2/847	{NP_001234014.2; glutathione synthetase, chloroplastic [Solanum lycopersicum]}	{sp|P35669|GSHB_SCHPO; Glutathione synthetase large chain OS=Schizosaccharomyces pombe (strain 972 / ATCC 24843) OX=284812 GN=gsa1 PE=1 SV=2}	{spen:107008034; K21456 - - 6.3.2.3 -; spen:107008034; K01920 gshB, GSS glutathione synthase 6.3.2.3 ko00270; Metabolism; Amino acid metabolism; Cysteine and methionine metabolism | ko00480; Metabolism; Metabolism of other amino acids; Glutathione metabolism}	{SPAC13F10.04; KOG0021 Glutathione synthetase Q Secondary metabolites biosynthesis, transport and catabolism ;}	{GO:0004363; glutathione synthase activity; molecular_function GO:0006750; glutathione biosynthetic process; biological_process GO:0005524; ATP binding; molecular_function}	{NA}	{PF03917:Eukaryotic glutathione synthase, ATP binding domain}
i0_HQ_lily14_c14333/f3p1/515	{XP_018821553.1; PREDICTED: uncharacterized protein LOC108991675 isoform X2 [Juglans regia]}	{NA}	{atr:18443621; - - - - -}	{NA}	{NA}	{NA}	{NA}
i0_HQ_lily14_c14359/f2p19/673	{XP_020083501.1; 30S ribosomal protein S16-2, chloroplastic/mitochondrial [Ananas comosus]}	{sp|Q9LTS6|RS16B_ARATH; 30S ribosomal protein S16-2, chloroplastic/mitochondrial OS=Arabidopsis thaliana OX=3702 GN=RPS16-2 PE=2 SV=1}	{pda:103701474; K02959 RP-S16, MRPS16, rpsP small subunit ribosomal protein S16 - ko03010; Genetic Information Processing; Translation; Ribosome}	{At5g56940; KOG3419 Mitochondrial/chloroplast ribosomal protein S16 J Translation, ribosomal structure and biogenesis ;}	{GO:0005840; ribosome; cellular_component GO:0003735; structural constituent of ribosome; molecular_function GO:0006412; translation; biological_process GO:0005622; intracellular; cellular_component}	{NA}	{PF00886:Ribosomal protein S16}
i0_HQ_lily14_c14364/f2p0/509	{XP_020089934.1; uncharacterized protein LOC109711346 [Ananas comosus]}	{NA}	{cit:102623413; - - - - -}	{NA}	{GO:0045454; cell redox homeostasis; biological_process GO:0009055; NA GO:0015035; protein disulfide oxidoreductase activity; molecular_function}	{NA}	{PF00462:Glutaredoxin}
i0_HQ_lily14_c14405/f2p0/772	{NA}	{sp|Q09808|SMN1_SCHPO; Survival motor neuron-like protein 1 OS=Schizosaccharomyces pombe (strain 972 / ATCC 24843) OX=284812 GN=smn1 PE=1 SV=1}	{NA}	{SPAC2G11.08c; KOG4327 mRNA splicing protein SMN (survival motor neuron) A RNA processing and modification ;}	{GO:0005737; cytoplasm; cellular_component GO:0006397; mRNA processing; biological_process GO:0003723; RNA binding; molecular_function GO:0005634; nucleus; cellular_component}	{NA}	{PF06003:Survival motor neuron protein (SMN)}
i0_HQ_lily14_c14442/f2p0/872	{AFF57842.1; Cu/Zn superoxide dismutase [Tetradium ruticarpum]}	{sp|P24704|SODC1_ARATH; Superoxide dismutase [Cu-Zn] 1 OS=Arabidopsis thaliana OX=3702 GN=CSD1 PE=1 SV=2}	{bvg:104891015; K04565 SOD1 superoxide dismutase, Cu-Zn family 1.15.1.1 ko04146; Cellular Processes; Transport and catabolism; Peroxisome | ko04213; Organismal Systems; Aging; Longevity regulating pathway - multiple species | ko05014; Human Diseases; Neurodegenerative diseases; Amyotrophic lateral sclerosis (ALS) | ko05016; Human Diseases; Neurodegenerative diseases; Huntington's disease | ko0502…	{At1g08830; KOG0441 Cu2+/Zn2+ superoxide dismutase SOD1 P Inorganic ion transport and metabolism ;}	{GO:0055114; oxidation-reduction process; biological_process GO:0006801; superoxide metabolic process; biological_process GO:0046872; metal ion binding; molecular_function}	{XM_008813474.2; PREDICTED: Phoenix dactylifera superoxide dismutase [Cu-Zn]-like (LOC103722793), mRNA}	{PF00080:Copper/zinc superoxide dismutase (SODC)}
i0_HQ_lily14_c1445/f5p0/789	{ONM55782.1; Heat shock protein 90-2 [Zea mays]}	{sp|A2YWQ1|HSP81_ORYSI; Heat shock protein 81-1 OS=Oryza sativa subsp. indica OX=39946 GN=HSP81-1 PE=2 SV=1}	{sbi:SORBI_02g028050; K04079 HSP90A, htpG molecular chaperone HtpG - ko04141; Genetic Information Processing; Folding, sorting and degradation; Protein processing in endoplasmic reticulum | ko04151; Environmental Information Processing; Signal transduction; PI3K-Akt signaling pathway | ko04621; Organismal Systems; Immune system; NOD-like receptor signaling pathway | ko04612; Organismal Systems; I…	{At5g56030; KOG0019 Molecular chaperone (HSP90 family) O Posttranslational modification, protein turnover, chaperones ;}	{GO:0051082; unfolded protein binding; molecular_function GO:0005524; ATP binding; molecular_function GO:0006457; protein folding; biological_process GO:0006950; response to stress; biological_process}	{XM_008812921.2; PREDICTED: Phoenix dactylifera heat shock protein 81-1-like (LOC103722381), mRNA}	{PF00183:Hsp90 protein}
i0_HQ_lily14_c14454/f3p0/972	{XP_010913989.1; PREDICTED: chlorophyll a-b binding protein 8, chloroplastic [Elaeis guineensis]}	{sp|P27522|CB13_SOLLC; Chlorophyll a-b binding protein 8, chloroplastic OS=Solanum lycopersicum OX=4081 GN=CAB8 PE=3 SV=1}	{egu:105039517; K08909 LHCA3 light-harvesting complex I chlorophyll a/b binding protein 3 - ko00196; Metabolism; Energy metabolism; Photosynthesis - antenna proteins}	{NA}	{NA}	{XM_010915687.2; PREDICTED: Elaeis guineensis chlorophyll a-b binding protein 8, chloroplastic (LOC105039517), mRNA}	{NA}
i0_HQ_lily14_c14455/f2p3/705	{JAT40170.1; Nuclease S1, partial [Anthurium amnicola]}	{sp|P24021|NUS1_ASPOR; Nuclease S1 OS=Aspergillus oryzae (strain ATCC 42149 / RIB 40) OX=510516 GN=nucS PE=1 SV=2}	{egu:105041224; - - - - -}	{NA}	{GO:0004519; endonuclease activity; molecular_function GO:0003676; nucleic acid binding; molecular_function GO:0006308; DNA catabolic process; biological_process}	{NA}	{PF02265:S1/P1 Nuclease}
i0_HQ_lily14_c1447/f6p0/820	{XP_020113536.1; 60S ribosomal protein L18-2 [Ananas comosus]}	{sp|P42791|RL182_ARATH; 60S ribosomal protein L18-2 OS=Arabidopsis thaliana OX=3702 GN=RPL18B PE=1 SV=2}	{mus:103971965; K02883 RP-L18e, RPL18 large subunit ribosomal protein L18e - ko03010; Genetic Information Processing; Translation; Ribosome}	{At3g05590; KOG1714 60s ribosomal protein L18 J Translation, ribosomal structure and biogenesis ;}	{NA}	{XM_009386134.2; PREDICTED: Musa acuminata subsp. malaccensis 60S ribosomal protein L18-2 (LOC103971965), mRNA}	{NA}
i0_HQ_lily14_c14486/f2p0/802	{XP_008784634.1; PREDICTED: 21 kDa protein [Phoenix dactylifera]}	{sp|Q9SI72|PMEI9_ARATH; Pectinesterase inhibitor 9 OS=Arabidopsis thaliana OX=3702 GN=PMEI9 PE=2 SV=1}	{pda:103703534; - - - - -}	{NA}	{GO:0004857; enzyme inhibitor activity; molecular_function GO:0019087; transformation of host cell by virus; biological_process GO:0016021; integral to membrane; cellular_component}	{NA}	{PF05297:Herpesvirus latent membrane protein 1 (LMP1) PF04043:Plant invertase/pectin methylesterase inhibitor}
i0_HQ_lily14_c14492/f3p0/585	{XP_006425785.1; hypothetical protein CICLE_v10027038mg [Citrus clementina]}	{NA}	{cic:CICLE_v10027038mg; - - - - -}	{NA}	{NA}	{NA}	{NA}
i0_HQ_lily14_c14499/f5p0/950	{XP_009417755.1; PREDICTED: uncharacterized protein LOC103998088 [Musa acuminata subsp. malaccensis]}	{sp|Q32L65|MARH2_BOVIN; E3 ubiquitin-protein ligase MARCH2 OS=Bos taurus OX=9913 GN=MARCH2 PE=2 SV=1}	{egu:105045046; - - - - -}	{At1g14260; KOG1609 Protein involved in mRNA turnover and stability A RNA processing and modification ;}	{GO:0005515; protein binding; molecular_function GO:0008270; zinc ion binding; molecular_function}	{XM_008782869.2; PREDICTED: Phoenix dactylifera uncharacterized LOC103700961 (LOC103700961), transcript variant X2, mRNA}	{PF12906:RING-variant domain PF13639:Ring finger domain}
i0_HQ_lily14_c1450/f8p0/899	{JAT44194.1; ATP synthase subunit 4, mitochondrial [Anthurium amnicola]}	{sp|Q7SE71|ATPF_NEUCR; ATP synthase subunit 4, mitochondrial OS=Neurospora crassa (strain ATCC 24698 / 74-OR23-1A / CBS 708.71 / DSM 1257 / FGSC 987) OX=367110 GN=atp-3 PE=3 SV=1}	{NA}	{YPL078c; KOG3976 Mitochondrial F1F0-ATP synthase, subunit b/ATP4 C Energy production and conversion ;}	{GO:0004371; glycerone kinase activity; molecular_function GO:0000276; mitochondrial proton-transporting ATP synthase complex, coupling factor F(o); cellular_component GO:0015078; hydrogen ion transmembrane transporter activity; molecular_function GO:0006071; glycerol metabolic process; biological_process GO:0015986; ATP synthesis coupled proton transport; biological_process}	{NA}	{PF02734:DAK2 domain PF05405:Mitochondrial ATP synthase B chain precursor (ATP-synt_B)}
i0_HQ_lily14_c1454/f12p0/831	{XP_009382208.2; PREDICTED: cyanate hydratase [Musa acuminata subsp. malaccensis]}	{sp|A5BJL8|CYNS_VITVI; Cyanate hydratase OS=Vitis vinifera OX=29760 GN=CYN PE=3 SV=1}	{mus:103970239; K01725 cynS cyanate lyase 4.2.1.104 ko00910; Metabolism; Energy metabolism; Nitrogen metabolism}	{NA}	{GO:0009439; cyanate metabolic process; biological_process}	{XM_019594412.1; PREDICTED: Lupinus angustifolius cyanate hydratase (LOC109352429), mRNA}	{PF02560:Cyanate lyase C-terminal domain}
i0_HQ_lily14_c14546/f3p0/828	{CUT18450.1; mgH2B.in [Lilium davidii var. unicolor]}	{sp|P35068|H2B1_TIGCA; Histone H2B.1/H2B.2 OS=Tigriopus californicus OX=6832 PE=3 SV=2}	{pda:103699979; K11252 H2B histone H2B - ko05203; Human Diseases; Cancers: Overview; Viral carcinogenesis | ko05322; Human Diseases; Immune diseases; Systemic lupus erythematosus | ko05034; Human Diseases; Substance dependence; Alcoholism}	{Hs4504259; KOG1744 Histone H2B B Chromatin structure and dynamics ;}	{GO:0006352; transcription initiation, DNA-dependent; biological_process GO:0009289; pilus; cellular_component GO:0003677; DNA binding; molecular_function GO:0005669; transcription factor TFIID complex; cellular_component}	{LN906620.1; Lilium davidii var. unicolor mRNA for mgH2B.in (histone gene)}	{PF00125:Core histone H2A/H2B/H3/H4 PF04449:CS1 type fimbrial major subunit PF03847:Transcription initiation factor TFIID subunit A}
i0_HQ_lily14_c14549/f2p0/559	{XP_010919060.1; PREDICTED: uncharacterized protein LOC105043275 [Elaeis guineensis]}	{NA}	{egu:105043275; - - - - -}	{NA}	{NA}	{NA}	{NA}
i0_HQ_lily14_c14552/f2p0/914	{XP_019457890.1; PREDICTED: V-type proton ATPase subunit c''2 [Lupinus angustifolius]}	{sp|P23968|VATO_YEAST; V-type proton ATPase subunit c'' OS=Saccharomyces cerevisiae (strain ATCC 204508 / S288c) OX=559292 GN=VMA16 PE=1 SV=1}	{lang:109358233; K03661 ATPeV0B, ATP6F V-type H+-transporting ATPase 21kDa proteolipid subunit - ko00190; Metabolism; Energy metabolism; Oxidative phosphorylation | ko04145; Cellular Processes; Transport and catabolism; Phagosome | ko04142; Cellular Processes; Transport and catabolism; Lysosome | ko04721; Organismal Systems; Nervous system; Synaptic vesicle cycle | ko05323; Human Diseases; Immune…	{YHR026w; KOG0233 Vacuolar H+-ATPase V0 sector, subunit c'' C Energy production and conversion ;}	{GO:0015078; hydrogen ion transmembrane transporter activity; molecular_function GO:0015991; ATP hydrolysis coupled proton transport; biological_process GO:0033177; proton-transporting two-sector ATPase complex, proton-transporting domain; cellular_component}	{NA}	{PF00137:ATP synthase subunit C}
i0_HQ_lily14_c14556/f2p0/931	{XP_001764015.1; predicted protein [Physcomitrella patens]}	{sp|A6SLT9|RM04_BOTFB; 54S ribosomal protein L4, mitochondrial OS=Botryotinia fuckeliana (strain B05.10) OX=332648 GN=mrpl4 PE=3 SV=1}	{var:108344730; K17428 MRPL47, NCM1 large subunit ribosomal protein L47 - -}	{SPCC4G3.06c; KOG3331 Mitochondrial/chloroplast ribosomal protein L4/L29 J Translation, ribosomal structure and biogenesis ;}	{GO:0016021; integral to membrane; cellular_component GO:0005761; mitochondrial ribosome; cellular_component GO:0006412; translation; biological_process GO:0003735; structural constituent of ribosome; molecular_function}	{NA}	{PF07062:Clc-like PF06984:Mitochondrial 39-S ribosomal protein L47 (MRP-L47)}
i0_HQ_lily14_c1459/f4p4/859	{XP_008800688.1; PREDICTED: cold-regulated 413 inner membrane protein 1, chloroplastic-like [Phoenix dactylifera]}	{sp|F4I1G5|CRIM2_ARATH; Cold-regulated 413 inner membrane protein 2, chloroplastic OS=Arabidopsis thaliana OX=3702 GN=COR413IM2 PE=1 SV=1}	{egu:105048720; - - - - -}	{NA}	{GO:0016021; integral to membrane; cellular_component}	{NA}	{PF05562:Cold acclimation protein WCOR413}
i0_HQ_lily14_c1460/f8p0/609	{XP_008800905.1; PREDICTED: uncharacterized protein LOC103715145 [Phoenix dactylifera]}	{NA}	{NA}	{NA}	{GO:0019898; extrinsic to membrane; cellular_component GO:0009654; oxygen evolving complex; cellular_component GO:0005509; calcium ion binding; molecular_function GO:0009523; photosystem II; cellular_component GO:0015979; photosynthesis; biological_process}	{NA}	{PF05757:Oxygen evolving enhancer protein 3 (PsbQ)}
i0_HQ_lily14_c14600/f5p0/576	{XP_009410173.1; PREDICTED: auxin-responsive protein SAUR32-like [Musa acuminata subsp. malaccensis]}	{sp|Q9ZUZ3|SAU32_ARATH; Auxin-responsive protein SAUR32 OS=Arabidopsis thaliana OX=3702 GN=SAUR32 PE=2 SV=1}	{pop:POPTR_0001s31380g; K14488 SAUR SAUR family protein - ko04075; Environmental Information Processing; Signal transduction; Plant hormone signal transduction}	{NA}	{GO:0009733; response to auxin stimulus; biological_process}	{NA}	{PF02519:Auxin responsive protein}
i0_HQ_lily14_c14604/f3p1/583	{ONK68288.1; uncharacterized protein A4U43_C05F9690 [Asparagus officinalis]}	{sp|D7STK2|GATC_VITVI; Glutamyl-tRNA(Gln) amidotransferase subunit C, chloroplastic/mitochondrial OS=Vitis vinifera OX=29760 GN=GATC PE=3 SV=1}	{sind:105174139; K02435 gatC, GATC aspartyl-tRNA(Asn)/glutamyl-tRNA(Gln) amidotransferase subunit C [EC:6.3.5.6 6.3.5.7] 6.3.5.6,6.3.5.7 ko00970; Genetic Information Processing; Translation; Aminoacyl-tRNA biosynthesis}	{At4g32910; KOG2271 Nuclear pore complex component (sc Nup85) YU Nuclear structure ; Intracellular trafficking, secretion, and vesicular transport ;}	{GO:0006450; regulation of translational fidelity; biological_process}	{XR_671482.2; PREDICTED: Musa acuminata subsp. malaccensis glutamyl-tRNA(Gln) amidotransferase subunit C, chloroplastic/mitochondrial (LOC103982277), transcript variant X2, misc_RNA}	{PF02686:Glu-tRNAGln amidotransferase C subunit}
i0_HQ_lily14_c14617/f3p0/646	{XP_010545016.2; PREDICTED: mitochondrial zinc maintenance protein 1, mitochondrial [Tarenaya hassleriana]}	{sp|A3LNG8|MZM1_PICST; Mitochondrial zinc maintenance protein 1, mitochondrial OS=Scheffersomyces stipitis (strain ATCC 58785 / CBS 6054 / NBRC 10063 / NRRL Y-11545) OX=322104 GN=MZM1 PE=3 SV=1}	{pda:103703611; K18170 LYRM7, MZM1 complex III assembly factor LYRM7 - -}	{NA}	{GO:0005576; NA GO:0006869; lipid transport; biological_process GO:0008289; lipid binding; molecular_function}	{NA}	{PF07464:Apolipophorin-III precursor (apoLp-III)}
i0_HQ_lily14_c1464/f6p0/905	{XP_010930770.1; PREDICTED: nifU-like protein 2, chloroplastic [Elaeis guineensis]}	{sp|Q93W20|NIFU2_ARATH; NifU-like protein 2, chloroplastic OS=Arabidopsis thaliana OX=3702 GN=NIFU2 PE=1 SV=1}	{egu:105038416; - - - - -}	{At5g49940_1; KOG2358 NifU-like domain-containing proteins O Posttranslational modification, protein turnover, chaperones ;}	{GO:0016226; iron-sulfur cluster assembly; biological_process GO:0005506; iron ion binding; molecular_function GO:0016787; hydrolase activity; molecular_function GO:0051536; iron-sulfur cluster binding; molecular_function}	{XM_010932468.2; PREDICTED: Elaeis guineensis nifU-like protein 2, chloroplastic (LOC105051836), mRNA}	{PF01968:Hydantoinase/oxoprolinase PF01106:NifU-like domain}
i0_HQ_lily14_c1467/f5p0/670	{NA}	{NA}	{NA}	{NA}	{NA}	{NA}	{NA}
i0_HQ_lily14_c1470/f5p0/508	{XP_016719924.1; PREDICTED: uncharacterized protein LOC107932445 [Gossypium hirsutum]}	{sp|P59259|H4_ARATH; Histone H4 OS=Arabidopsis thaliana OX=3702 GN=At1g07660 PE=1 SV=2}	{vvi:100244527; K11254 H4 histone H4 - ko05203; Human Diseases; Cancers: Overview; Viral carcinogenesis | ko05322; Human Diseases; Immune diseases; Systemic lupus erythematosus | ko05034; Human Diseases; Substance dependence; Alcoholism}	{At1g07820; KOG3467 Histone H4 B Chromatin structure and dynamics ;}	{GO:0003677; DNA binding; molecular_function GO:0071821; FANCM-MHF complex; cellular_component GO:0006352; transcription initiation, DNA-dependent; biological_process}	{XM_010034841.2; PREDICTED: Eucalyptus grandis histone H4 (LOC104422505), mRNA}	{PF15630:CENP-S protein PF02291:Transcription initiation factor IID, 31kD subunit PF00125:Core histone H2A/H2B/H3/H4 PF02969:TATA box binding protein associated factor (TAF)}
i0_HQ_lily14_c1476/f4p0/958	{XP_010934069.1; PREDICTED: FAM10 family protein At4g22670 [Elaeis guineensis]}	{sp|Q8VWG7|TDX_ARATH; TPR repeat-containing thioredoxin TDX OS=Arabidopsis thaliana OX=3702 GN=TDX PE=1 SV=1}	{nnu:104611582; K09560 ST13 suppressor of tumorigenicity protein 13 - -}	{At4g22670_2; KOG1308 Hsp70-interacting protein Hip/Transient component of progesterone receptor complexes and an Hsp70-binding protein OT Posttranslational modification, protein turnover, chaperones ; Signal transduction mechanisms ;}	{GO:0005515; protein binding; molecular_function}	{XM_017380922.1; PREDICTED: Daucus carota subsp. sativus FAM10 family protein At4g22670 (LOC108209801), mRNA}	{PF13414:TPR repeat PF13371:Tetratricopeptide repeat PF13181:Tetratricopeptide repeat PF00515:Tetratricopeptide repeat}
i0_HQ_lily14_c14775/f2p16/285	{NA}	{NA}	{NA}	{NA}	{NA}	{NA}	{NA}
i0_HQ_lily14_c1481/f6p2/957	{NP_001149604.1; uncharacterized protein LOC100283230 [Zea mays]}	{sp|Q40522|RB11D_TOBAC; Ras-related protein Rab11D OS=Nicotiana tabacum OX=4097 GN=RAB11D PE=2 SV=1}	{pda:103701773; K07904 RAB11A Ras-related protein Rab-11A - ko04144; Cellular Processes; Transport and catabolism; Endocytosis | ko04972; Organismal Systems; Digestive system; Pancreatic secretion | ko04962; Organismal Systems; Excretory system; Vasopressin-regulated water reabsorption | ko04961; Organismal Systems; Excretory system; Endocrine and other factor-regulated calcium reabsorption}	{At5g65270; KOG0087 GTPase Rab11/YPT3, small G protein superfamily U Intracellular trafficking, secretion, and vesicular transport ;}	{GO:0005525; GTP binding; molecular_function GO:0003924; GTPase activity; molecular_function GO:0007264; small GTPase mediated signal transduction; biological_process}	{XM_010928024.2; PREDICTED: Elaeis guineensis ras-related protein Rab11D-like (LOC105048638), transcript variant X2, mRNA}	{PF00071:Ras family PF01926:50S ribosome-binding GTPase PF00025:ADP-ribosylation factor family PF04670:Gtr1/RagA G protein conserved region PF03193:Protein of unknown function, DUF258 PF08477:Ras of Complex, Roc, domain of DAPkinase}
i0_HQ_lily14_c1482/f6p3/503	{XP_010934804.1; PREDICTED: uncharacterized protein LOC105054870 [Elaeis guineensis]}	{NA}	{egu:105054870; - - - - -}	{NA}	{GO:0016020; membrane; cellular_component}	{NA}	{PF01299:Lysosome-associated membrane glycoprotein (Lamp)}
i0_HQ_lily14_c1483/f11p0/765	{XP_008796790.1; PREDICTED: ATP synthase subunit b', chloroplastic [Phoenix dactylifera]}	{sp|P31853|ATPX_SPIOL; ATP synthase subunit b', chloroplastic OS=Spinacia oleracea OX=3562 GN=ATPG PE=1 SV=2}	{pda:103712135; K02109 ATPF0B, atpF F-type H+-transporting ATPase subunit b - ko00190; Metabolism; Energy metabolism; Oxidative phosphorylation | ko00195; Metabolism; Energy metabolism; Photosynthesis}	{NA}	{GO:0042262; DNA protection; biological_process GO:0007165; signal transduction; biological_process GO:0051258; protein polymerization; biological_process GO:0015078; hydrogen ion transmembrane transporter activity; molecular_function GO:0019031; viral envelope; cellular_component GO:0005198; NA GO:0046806; viral scaffold; cellular_component GO:0003690; double-stranded DNA binding; molecular_func…	{CP019102.1; Spirodela polyrhiza strain 9509 chromosome 10 sequence}	{PF08702:Fibrinogen alpha/beta chain family PF06810:Phage minor structural protein GP20 PF00269:Small, acid-soluble spore proteins, alpha/beta type PF07352:Bacteriophage Mu Gam like protein PF00430:ATP synthase B/B' CF(0) PF04513:Baculovirus polyhedron envelope protein, PEP, C terminus PF01442:Apolipoprotein A1/A4/E domain}
i0_HQ_lily14_c14854/f2p4/287	{NA}	{NA}	{NA}	{NA}	{NA}	{NA}	{NA}
i0_HQ_lily14_c14862/f2p36/314	{XP_010936784.1; PREDICTED: cysteine-rich and transmembrane domain-containing protein B [Elaeis guineensis]}	{NA}	{egu:105056320; - - - - -}	{NA}	{GO:0016020; membrane; cellular_component GO:0015097; mercury ion transmembrane transporter activity; molecular_function GO:0015694; mercury ion transport; biological_process}	{NA}	{PF05052:MerE protein}
i0_HQ_lily14_c1489/f12p0/531	{XP_010943617.1; PREDICTED: uncharacterized protein LOC105061305 [Elaeis guineensis]}	{sp|Q1G3T1|TDL1_ARATH; TPD1 protein homolog 1 OS=Arabidopsis thaliana OX=3702 GN=TDL1 PE=2 SV=1}	{pda:103708719; - - - - -}	{NA}	{NA}	{NA}	{NA}
i0_HQ_lily14_c1492/f8p0/799	{XP_010914972.1; PREDICTED: profilin-2 [Elaeis guineensis]}	{sp|O22655|PROF4_MAIZE; Profilin-4 OS=Zea mays OX=4577 GN=PRO4 PE=1 SV=1}	{egu:105040237; K05759 PFN profilin - ko04015; Environmental Information Processing; Signal transduction; Rap1 signaling pathway | ko04013; Environmental Information Processing; Signal transduction; MAPK signaling pathway - fly | ko04810; Cellular Processes; Cell motility; Regulation of actin cytoskeleton | ko05132; Human Diseases; Infectious diseases: Bacterial; Salmonella infection | ko05131; H…	{At5g56600; KOG1755 Profilin Z Cytoskeleton ;}	{NA}	{XM_008801557.1; PREDICTED: Phoenix dactylifera profilin-2 (LOC103714349), mRNA}	{NA}
i0_HQ_lily14_c1493/f11p0/690	{KHN41911.1; V-type proton ATPase 16 kDa proteolipid subunit [Glycine soja]}	{sp|O22552|VATL_VIGRR; V-type proton ATPase 16 kDa proteolipid subunit OS=Vigna radiata var. radiata OX=3916 PE=2 SV=1}	{gmx:100798638; K02155 ATPeV0C, ATP6L V-type H+-transporting ATPase 16kDa proteolipid subunit - ko00190; Metabolism; Energy metabolism; Oxidative phosphorylation | ko04145; Cellular Processes; Transport and catabolism; Phagosome | ko04142; Cellular Processes; Transport and catabolism; Lysosome | ko04966; Organismal Systems; Excretory system; Collecting duct acid secretion | ko04721; Organismal Sy…	{At4g34720; KOG0232 Vacuolar H+-ATPase V0 sector, subunits c/c' C Energy production and conversion ;}	{GO:0015078; hydrogen ion transmembrane transporter activity; molecular_function GO:0033177; proton-transporting two-sector ATPase complex, proton-transporting domain; cellular_component GO:0015991; ATP hydrolysis coupled proton transport; biological_process}	{XM_009406711.2; PREDICTED: Musa acuminata subsp. malaccensis V-type proton ATPase subunit c1 (LOC103988168), mRNA}	{PF00137:ATP synthase subunit C}
i0_HQ_lily14_c14947/f2p0/316	{XP_002275935.1; PREDICTED: GEM-like protein 4 [Vitis vinifera]}	{sp|Q9FTA0|GEML4_ARATH; GEM-like protein 4 OS=Arabidopsis thaliana OX=3702 GN=At5g08350 PE=2 SV=1}	{vvi:100246424; - - - - -}	{NA}	{NA}	{NA}	{NA}
i0_HQ_lily14_c151/f34p0/782	{XP_009403630.1; PREDICTED: uncharacterized protein LOC103987145 [Musa acuminata subsp. malaccensis]}	{NA}	{nnu:104591538; - - - - -}	{NA}	{NA}	{NA}	{NA}
i0_HQ_lily14_c15101/f4p0/477	{XP_002522102.1; PREDICTED: uncharacterized protein LOC8268913 [Ricinus communis]}	{NA}	{pda:103707627; - - - - -}	{NA}	{NA}	{NA}	{NA}
i0_HQ_lily14_c1514/f5p3/735	{XP_010923900.1; PREDICTED: reactive Intermediate Deaminase A, chloroplastic [Elaeis guineensis]}	{sp|Q94JQ4|RIDA_ARATH; Reactive Intermediate Deaminase A, chloroplastic OS=Arabidopsis thaliana OX=3702 GN=RIDA PE=1 SV=1}	{bvg:104891684; - - - - -}	{At3g20390; KOG2317 Putative translation initiation inhibitor UK114/IBM1 J Translation, ribosomal structure and biogenesis ;}	{NA}	{XM_009420508.2; PREDICTED: Musa acuminata subsp. malaccensis reactive Intermediate Deaminase A, chloroplastic-like (LOC103998901), mRNA}	{NA}
i0_HQ_lily14_c1521/f12p0/932	{XP_008799708.1; PREDICTED: protein RER1A-like [Phoenix dactylifera]}	{sp|O48670|RER1A_ARATH; Protein RER1A OS=Arabidopsis thaliana OX=3702 GN=RER1A PE=1 SV=1}	{pda:103714286; - - - - -}	{At4g39220; KOG1688 Golgi proteins involved in ER retention (RER) U Intracellular trafficking, secretion, and vesicular transport ;}	{GO:0016021; integral to membrane; cellular_component}	{XM_016841887.1; PREDICTED: Gossypium hirsutum protein RER1A-like (LOC107913332), mRNA}	{PF03248:Rer1 family}
i0_HQ_lily14_c15211/f3p0/333	{NA}	{NA}	{NA}	{NA}	{NA}	{NA}	{NA}
i0_HQ_lily14_c1523/f3p0/582	{AFK45808.1; unknown [Medicago truncatula]}	{sp|Q9SK39|SBP3_ARATH; Probable steroid-binding protein 3 OS=Arabidopsis thaliana OX=3702 GN=MP3 PE=1 SV=1}	{sot:102598454; K17278 PGRMC1_2 membrane-associated progesterone receptor component - -}	{At2g24940; KOG1110 Putative steroid membrane receptor Hpr6.6/25-Dx R General function prediction only ;}	{NA}	{NA}	{NA}
i0_HQ_lily14_c1528/f4p1/905	{XP_008803536.1; PREDICTED: ER membrane protein complex subunit 4-like [Phoenix dactylifera]}	{sp|Q6GR43|EMC4_XENLA; ER membrane protein complex subunit 4 OS=Xenopus laevis OX=8355 GN=emc4 PE=2 SV=1}	{mus:103973869; - - - - -}	{At5g10780; KOG3318 Predicted membrane protein S Function unknown ;}	{NA}	{XM_008791671.2; PREDICTED: Phoenix dactylifera ER membrane protein complex subunit 4-like (LOC103707254), mRNA}	{NA}
i0_HQ_lily14_c15300/f2p0/308	{XP_008810028.1; PREDICTED: mitochondrial import receptor subunit TOM7-1-like [Phoenix dactylifera]}	{sp|Q9ASY8|TOM71_ARATH; Mitochondrial import receptor subunit TOM7-1 OS=Arabidopsis thaliana OX=3702 GN=TOM7-1 PE=1 SV=1}	{rcu:8289463; K17771 TOM7 mitochondrial import receptor subunit TOM7 - -}	{NA}	{NA}	{AC186755.1; Musa balbisiana clone MBP_91N22, complete sequence}	{NA}
i0_HQ_lily14_c15303/f2p0/310	{NA}	{NA}	{NA}	{NA}	{NA}	{NA}	{NA}
i0_HQ_lily14_c1549/f10p0/833	{ONK79281.1; uncharacterized protein A4U43_C01F4780 [Asparagus officinalis]}	{sp|Q94F47|UBC28_ARATH; Ubiquitin-conjugating enzyme E2 28 OS=Arabidopsis thaliana OX=3702 GN=UBC28 PE=1 SV=1}	{pda:103702351; K06689 UBE2D, UBC4, UBC5 ubiquitin-conjugating enzyme E2 D 2.3.2.23 ko04141; Genetic Information Processing; Folding, sorting and degradation; Protein processing in endoplasmic reticulum | ko04120; Genetic Information Processing; Folding, sorting and degradation; Ubiquitin mediated proteolysis | ko04013; Environmental Information Processing; Signal transduction; MAPK signaling pat…	{At5g41700; KOG0417 Ubiquitin-protein ligase O Posttranslational modification, protein turnover, chaperones ;}	{GO:0005515; protein binding; molecular_function GO:0015031; protein transport; biological_process GO:0006464; protein modification process; biological_process}	{XM_013831071.1; PREDICTED: Brassica napus ubiquitin-conjugating enzyme E2 10-like (LOC106390568), transcript variant X2, mRNA}	{PF05743:UEV domain PF05773:RWD domain}
i0_HQ_lily14_c155/f44p0/478	{NA}	{NA}	{NA}	{NA}	{NA}	{NA}	{NA}
i0_HQ_lily14_c15608/f2p0/310	{NA}	{NA}	{NA}	{NA}	{NA}	{NA}	{NA}
i0_HQ_lily14_c1569/f7p0/807	{NA}	{NA}	{NA}	{NA}	{NA}	{NA}	{NA}
i0_HQ_lily14_c15819/f2p0/292	{NA}	{NA}	{NA}	{NA}	{NA}	{NA}	{NA}
i0_HQ_lily14_c15844/f2p0/294	{NA}	{NA}	{NA}	{NA}	{NA}	{LN906608.1; Lilium davidii var. unicolor mRNA for H2A.Z (histone gene)}	{NA}
i0_HQ_lily14_c1590/f5p0/785	{OAY74237.1; Mitochondrial import inner membrane translocase subunit TIM23-1 [Ananas comosus]}	{sp|Q38820|TI232_ARATH; Mitochondrial import inner membrane translocase subunit TIM23-2 OS=Arabidopsis thaliana OX=3702 GN=TIM23-2 PE=1 SV=1}	{egu:105043463; K17794 TIM23 mitochondrial import inner membrane translocase subunit TIM23 - ko04212; Organismal Systems; Aging; Longevity regulating pathway - worm}	{At1g72750; KOG3324 Mitochondrial import inner membrane translocase, subunit TIM23 U Intracellular trafficking, secretion, and vesicular transport ;}	{NA}	{NA}	{NA}
i0_HQ_lily14_c1599/f6p0/512	{JAT53178.1; putative protein Pop3, partial [Anthurium amnicola]}	{sp|Q9LUV2|POP3_ARATH; Stress-response A/B barrel domain-containing protein HS1 OS=Arabidopsis thaliana OX=3702 GN=HS1 PE=1 SV=1}	{egr:104432610; - - - - -}	{NA}	{NA}	{NA}	{NA}
i0_HQ_lily14_c15998/f2p0/322	{XP_010648653.1; PREDICTED: EG45-like domain containing protein 2 [Vitis vinifera]}	{sp|Q9ZP41|EGC_CITJA; EG45-like domain containing protein OS=Citrus jambhiri OX=64884 GN=CjBAp12 PE=1 SV=1}	{pda:103708760; - - - - -}	{NA}	{NA}	{NA}	{NA}
i0_HQ_lily14_c1603/f6p0/438	{NA}	{sp|Q6BPV1|COX9_DEBHA; Cytochrome c oxidase subunit 7A OS=Debaryomyces hansenii (strain ATCC 36239 / CBS 767 / JCM 1990 / NBRC 0083 / IGC 2968) OX=284592 GN=COX9 PE=3 SV=3}	{NA}	{NA}	{NA}	{NA}	{NA}
i0_HQ_lily14_c16165/f3p3/307	{XP_004302773.1; PREDICTED: histone H2A [Fragaria vesca subsp. vesca]}	{sp|A2XZN0|H2A6_ORYSI; Probable histone H2A.6 OS=Oryza sativa subsp. indica OX=39946 GN=OsI_017523 PE=3 SV=2}	{sita:105913908; K11251 H2A histone H2A - ko05322; Human Diseases; Immune diseases; Systemic lupus erythematosus | ko05034; Human Diseases; Substance dependence; Alcoholism}	{At5g59870; KOG1756 Histone 2A B Chromatin structure and dynamics ;}	{NA}	{FP094029.1; Phyllostachys edulis cDNA clone: bphyst003p17, full insert sequence}	{NA}
i0_HQ_lily14_c165/f30p0/944	{JAT67558.1; 60S ribosomal protein L8 [Anthurium amnicola]}	{sp|P29453|RL8B_YEAST; 60S ribosomal protein L8-B OS=Saccharomyces cerevisiae (strain ATCC 204508 / S288c) OX=559292 GN=RPL8B PE=1 SV=3}	{mpp:MICPUCDRAFT_51525; K02936 RP-L7Ae, RPL7A large subunit ribosomal protein L7Ae - ko03010; Genetic Information Processing; Translation; Ribosome}	{YLL045c; KOG3166 60S ribosomal protein L7A J Translation, ribosomal structure and biogenesis ;}	{NA}	{NA}	{NA}
i0_HQ_lily14_c1650/f3p1/616	{JAT50181.1; Dynein light chain, flagellar outer arm [Anthurium amnicola]}	{sp|Q39580|DYL1_CHLRE; Dynein 8 kDa light chain, flagellar outer arm OS=Chlamydomonas reinhardtii OX=3055 PE=1 SV=1}	{csv:101206346; K10418 DYNLL dynein light chain LC8-type - ko04962; Organismal Systems; Excretory system; Vasopressin-regulated water reabsorption}	{At4g15930; KOG3430 Dynein light chain type 1 Z Cytoskeleton ;}	{GO:0030286; dynein complex; cellular_component GO:0007017; microtubule-based process; biological_process}	{XM_010026416.2; PREDICTED: Eucalyptus grandis dynein light chain 1, cytoplasmic (LOC104415162), mRNA}	{PF01221:Dynein light chain type 1 }
i0_HQ_lily14_c16548/f39p0/529	{NA}	{NA}	{NA}	{NA}	{NA}	{NA}	{NA}
i0_HQ_lily14_c16564/f42p0/811	{XP_009350200.1; PREDICTED: 60S ribosomal protein L1-A [Pyrus x bretschneideri]}	{sp|Q7RZS0|RL10A_NEUCR; 60S ribosomal protein L10a OS=Neurospora crassa (strain ATCC 24698 / 74-OR23-1A / CBS 708.71 / DSM 1257 / FGSC 987) OX=367110 GN=crp-74 PE=3 SV=1}	{gsl:Gasu_29500; K02865 RP-L10Ae, RPL10A large subunit ribosomal protein L10Ae - ko03010; Genetic Information Processing; Translation; Ribosome}	{SPCC1183.08c; KOG1570 60S ribosomal protein L10A J Translation, ribosomal structure and biogenesis ;}	{NA}	{AK119934.1; Oryza sativa Japonica Group cDNA clone:002-184-A10, full insert sequence}	{NA}
i0_HQ_lily14_c16583/f24p0/669	{XP_020107623.1; DNA-directed RNA polymerases II, IV and V subunit 11 isoform X2 [Ananas comosus]}	{sp|Q38859|NRPBB_ARATH; DNA-directed RNA polymerases II, IV and V subunit 11 OS=Arabidopsis thaliana OX=3702 GN=NRPB11 PE=1 SV=1}	{mus:103968487; K03008 RPB11, POLR2J DNA-directed RNA polymerase II subunit RPB11 - ko00230; Metabolism; Nucleotide metabolism; Purine metabolism | ko00240; Metabolism; Nucleotide metabolism; Pyrimidine metabolism | ko03020; Genetic Information Processing; Transcription; RNA polymerase | ko05016; Human Diseases; Neurodegenerative diseases; Huntington's disease | ko05169; Human Diseases; Infectiou…	{At3g52090; KOG4392 RNA polymerase, subunit L K Transcription ;}	{GO:0006351; transcription, DNA-dependent; biological_process GO:0046983; protein dimerization activity; molecular_function GO:0003899; DNA-directed RNA polymerase activity; molecular_function}	{NA}	{PF13656:RNA polymerase Rpb3/Rpb11 dimerisation domain PF01193:RNA polymerase Rpb3/Rpb11 dimerisation domain}
i0_HQ_lily14_c16642/f4p0/806	{XP_009389485.1; PREDICTED: uncharacterized protein LOC103976034 [Musa acuminata subsp. malaccensis]}	{NA}	{egu:105058680; - - - - -}	{NA}	{NA}	{XM_018822544.1; PREDICTED: Musa acuminata subsp. malaccensis uncharacterized LOC103976034 (LOC103976034), transcript variant X3, mRNA}	{NA}
i0_HQ_lily14_c16688/f19p0/844	{XP_008791625.1; PREDICTED: homeobox-leucine zipper protein HOX6-like [Phoenix dactylifera]}	{sp|Q651Z5|HOX6_ORYSJ; Homeobox-leucine zipper protein HOX6 OS=Oryza sativa subsp. japonica OX=39947 GN=HOX6 PE=2 SV=1}	{pda:103708469; K09338 HD-ZIP homeobox-leucine zipper protein - -}	{At3g61890; KOG0483 Transcription factor HEX, contains HOX and HALZ domains K Transcription ;}	{GO:0003677; DNA binding; molecular_function GO:0006355; regulation of transcription, DNA-dependent; biological_process GO:0003700; sequence-specific DNA binding transcription factor activity; molecular_function GO:0043565; sequence-specific DNA binding; molecular_function GO:0048870; cell motility; biological_process GO:0031514; motile cilium; cellular_component}	{NA}	{PF13851:Growth-arrest specific micro-tubule binding PF05920:Homeobox KN domain PF02183:Homeobox associated leucine zipper PF00046:Homeobox domain}
i0_HQ_lily14_c16694/f19p0/489	{XP_008794365.1; PREDICTED: hydrophobic protein OSR8-like [Phoenix dactylifera]}	{sp|Q9LRI7|OSR8_ORYSJ; Hydrophobic protein OSR8 OS=Oryza sativa subsp. japonica OX=39947 GN=OSR8 PE=3 SV=1}	{vvi:100244900; - - - - -}	{At4g30660; KOG1773 Stress responsive protein R General function prediction only ;}	{GO:0016021; integral to membrane; cellular_component}	{XM_010689311.2; PREDICTED: Beta vulgaris subsp. vulgaris hydrophobic protein OSR8 (LOC104901712), mRNA}	{PF01679:Proteolipid membrane potential modulator}
i0_HQ_lily14_c16703/f9p0/438	{XP_010936784.1; PREDICTED: cysteine-rich and transmembrane domain-containing protein B [Elaeis guineensis]}	{NA}	{egu:105056320; - - - - -}	{NA}	{NA}	{XM_009384054.2; PREDICTED: Musa acuminata subsp. malaccensis cysteine-rich and transmembrane domain-containing protein B-like (LOC103970319), mRNA}	{NA}
i0_HQ_lily14_c1671/f3p0/646	{APG55503.1; pathogenesis-related protein 4 [Lilium hybrid division VII]}	{sp|P43082|HEVL_ARATH; Hevein-like preproprotein OS=Arabidopsis thaliana OX=3702 GN=HEL PE=1 SV=1}	{mus:103989972; - - - - -}	{At3g04720; KOG4742 Predicted chitinase R General function prediction only ;}	{GO:0050832; defense response to fungus; biological_process GO:0042742; defense response to bacterium; biological_process}	{KX954611.1; Lilium hybrid division VII cultivar Sorbonne pathogenesis-related protein 4 (PR4b) mRNA, complete cds}	{PF00967:Barwin family}
i0_HQ_lily14_c16819/f10p0/743	{XP_020088416.1; ferredoxin-2, mitochondrial [Ananas comosus]}	{sp|Q05B51|FDX2_BOVIN; Ferredoxin-2, mitochondrial OS=Bos taurus OX=9913 GN=FDX2 PE=2 SV=1}	{egu:105035407; - - - - -}	{At3g07480; KOG3309 Ferredoxin C Energy production and conversion ;}	{NA}	{XM_015795936.1; PREDICTED: Oryza sativa Japonica Group putidaredoxin (LOC4347568), mRNA}	{NA}
i0_HQ_lily14_c16820/f5p0/623	{ONK67765.1; uncharacterized protein A4U43_C05F3540 [Asparagus officinalis]}	{sp|Q9M352|RL362_ARATH; 60S ribosomal protein L36-2 OS=Arabidopsis thaliana OX=3702 GN=RPL36B PE=3 SV=1}	{mus:103968990; K02920 RP-L36e, RPL36 large subunit ribosomal protein L36e - ko03010; Genetic Information Processing; Translation; Ribosome}	{At3g53740; KOG3452 60S ribosomal protein L36 J Translation, ribosomal structure and biogenesis ;}	{GO:0006412; translation; biological_process GO:0003735; structural constituent of ribosome; molecular_function GO:0005840; ribosome; cellular_component GO:0005622; intracellular; cellular_component}	{XM_015785181.1; PREDICTED: Oryza sativa Japonica Group 60S ribosomal protein L36-3 (LOC4339011), transcript variant X2, mRNA}	{PF01158:Ribosomal protein L36e}
i0_HQ_lily14_c16830/f7p0/355	{EEF47052.1; conserved hypothetical protein [Ricinus communis]}	{NA}	{pop:POPTR_0002s17980g; - - - - -}	{NA}	{NA}	{NA}	{NA}
i0_HQ_lily14_c16839/f17p0/543	{XP_010932103.1; PREDICTED: uncharacterized protein LOC105052845 [Elaeis guineensis]}	{NA}	{pda:103705182; - - - - -}	{NA}	{GO:0015986; ATP synthesis coupled proton transport; biological_process GO:0000276; mitochondrial proton-transporting ATP synthase complex, coupling factor F(o); cellular_component}	{XM_010933802.2; PREDICTED: Elaeis guineensis uncharacterized LOC105052845 (LOC105052845), transcript variant X2, mRNA}	{PF10791:Mitochondrial F1-F0 ATP synthase subunit F of fungi}
i0_HQ_lily14_c16846/f3p1/991	{XP_010912766.1; PREDICTED: 60S ribosomal protein L5 [Elaeis guineensis]}	{sp|A2WXX3|RL51_ORYSI; 60S ribosomal protein L5-1 OS=Oryza sativa subsp. indica OX=39946 GN=RPL5A PE=3 SV=2}	{egu:105038607; K02932 RP-L5e, RPL5 large subunit ribosomal protein L5e - ko03010; Genetic Information Processing; Translation; Ribosome}	{At5g39740; KOG0875 60S ribosomal protein L5 J Translation, ribosomal structure and biogenesis ;}	{GO:0005840; ribosome; cellular_component GO:0003735; structural constituent of ribosome; molecular_function GO:0006412; translation; biological_process GO:0005622; intracellular; cellular_component GO:0008097; 5S rRNA binding; molecular_function}	{XM_004970837.3; PREDICTED: Setaria italica 60S ribosomal protein L5-1 (LOC101764495), mRNA}	{PF17144:Ribosomal large subunit proteins 60S L5, and 50S L18}
i0_HQ_lily14_c1685/f2p2/910	{XP_009401850.1; PREDICTED: miraculin-like [Musa acuminata subsp. malaccensis]}	{sp|P83667|DRTI_DELRE; Kunitz-type serine protease inhibitor DrTI OS=Delonix regia OX=72433 PE=1 SV=1}	{cmo:103482596; - - - - -}	{NA}	{GO:0004866; endopeptidase inhibitor activity; molecular_function}	{NA}	{PF00197:Trypsin and protease inhibitor}
i0_HQ_lily14_c1689/f5p2/786	{EEF27933.1; Thioredoxin I, putative [Ricinus communis]}	{sp|O64764|TRXO1_ARATH; Thioredoxin O1, mitochondrial OS=Arabidopsis thaliana OX=3702 GN=At2g35010 PE=1 SV=1}	{vvi:100855130; K03671 trxA thioredoxin 1 - ko04621; Organismal Systems; Immune system; NOD-like receptor signaling pathway | ko05418; Human Diseases; Cardiovascular diseases; Fluid shear stress and atherosclerosis}	{At2g35010; KOG0907 Thioredoxin O Posttranslational modification, protein turnover, chaperones ;}	{GO:0016209; NA GO:0045454; cell redox homeostasis; biological_process GO:0016491; oxidoreductase activity; molecular_function GO:0055114; oxidation-reduction process; biological_process GO:0003779; actin binding; molecular_function GO:0007010; cytoskeleton organization; biological_process}	{XM_008777430.2; PREDICTED: Phoenix dactylifera thioredoxin O, mitochondrial-like (LOC103695969), transcript variant X4, mRNA}	{PF00578:AhpC/TSA family PF08534:Redoxin PF00085:Thioredoxin PF01213:Adenylate cyclase associated (CAP) N terminal}
i0_HQ_lily14_c16907/f10p0/694	{JAT47277.1; 60S ribosomal protein L35a-2, partial [Anthurium amnicola]}	{sp|P41056|RL33B_YEAST; 60S ribosomal protein L33-B OS=Saccharomyces cerevisiae (strain ATCC 204508 / S288c) OX=559292 GN=RPL33B PE=1 SV=2}	{nnu:104593385; K02917 RP-L35Ae, RPL35A large subunit ribosomal protein L35Ae - ko03010; Genetic Information Processing; Translation; Ribosome}	{YOR234c; KOG0887 60S ribosomal protein L35A/L37 J Translation, ribosomal structure and biogenesis ;}	{GO:0005840; ribosome; cellular_component GO:0006412; translation; biological_process GO:0003735; structural constituent of ribosome; molecular_function GO:0005622; intracellular; cellular_component GO:0006364; rRNA processing; biological_process}	{NA}	{PF01782:RimM N-terminal domain PF01247:Ribosomal protein L35Ae}
i0_HQ_lily14_c1691/f3p26/994	{JAT40664.1; Glycolipid transfer protein [Anthurium amnicola]}	{sp|Q80W71|PKHA8_MOUSE; Pleckstrin homology domain-containing family A member 8 OS=Mus musculus OX=10090 GN=Plekha8 PE=1 SV=2}	{csv:101206827; - - - - -}	{Hs7705684_2; KOG3221 Glycolipid transfer protein G Carbohydrate transport and metabolism ;}	{GO:0046836; glycolipid transport; biological_process GO:0005737; cytoplasm; cellular_component GO:0051861; glycolipid binding; molecular_function GO:0017089; glycolipid transporter activity; molecular_function}	{NA}	{PF08718:Glycolipid transfer protein (GLTP)}
i0_HQ_lily14_c16912/f5p0/989	{EMT20832.1; GTP-binding protein SAR1A [Aegilops tauschii]}	{sp|O04834|SAR1A_ARATH; GTP-binding protein SAR1A OS=Arabidopsis thaliana OX=3702 GN=SAR1A PE=2 SV=1}	{osa:4327708; K07953 SAR1 GTP-binding protein SAR1 3.6.5.- ko04141; Genetic Information Processing; Folding, sorting and degradation; Protein processing in endoplasmic reticulum | ko05134; Human Diseases; Infectious diseases: Bacterial; Legionellosis}	{At4g02080; KOG0077 Vesicle coat complex COPII, GTPase subunit SAR1 U Intracellular trafficking, secretion, and vesicular transport ;}	{GO:0006576; cellular biogenic amine metabolic process; biological_process GO:0031683; G-protein beta/gamma-subunit complex binding; molecular_function GO:0004871; signal transducer activity; molecular_function GO:0007264; small GTPase mediated signal transduction; biological_process GO:0019001; guanyl nucleotide binding; molecular_function GO:0005525; GTP binding; molecular_function GO:0007186; …	{AK439637.1; Brachypodium distachyon mRNA, clone: PL016C01-A-100_H19}	{PF10662:Ethanolamine utilisation - propanediol utilisation PF08477:Ras of Complex, Roc, domain of DAPkinase PF00503:G-protein alpha subunit PF00071:Ras family PF01926:50S ribosome-binding GTPase PF04670:Gtr1/RagA G protein conserved region PF00025:ADP-ribosylation factor family}
i0_HQ_lily14_c16935/f4p0/573	{XP_020114026.1; NADH dehydrogenase [ubiquinone] 1 alpha subcomplex subunit 1-like [Ananas comosus]}	{sp|Q9C9Z5|NDUA1_ARATH; NADH dehydrogenase [ubiquinone] 1 alpha subcomplex subunit 1 OS=Arabidopsis thaliana OX=3702 GN=At3g08610 PE=3 SV=1}	{pda:103702165; K03945 NDUFA1 NADH dehydrogenase (ubiquinone) 1 alpha subcomplex subunit 1 - ko00190; Metabolism; Energy metabolism; Oxidative phosphorylation | ko05010; Human Diseases; Neurodegenerative diseases; Alzheimer's disease | ko05012; Human Diseases; Neurodegenerative diseases; Parkinson's disease | ko05016; Human Diseases; Neurodegenerative diseases; Huntington's disease | ko04932; Hum…	{NA}	{NA}	{NA}	{NA}
i0_HQ_lily14_c16936/f4p0/877	{JAT50036.1; Small COPII coat GTPase SAR1 [Anthurium amnicola]}	{sp|P0C951|SAR1_ASPNC; Small COPII coat GTPase SAR1 OS=Aspergillus niger (strain CBS 513.88 / FGSC A1513) OX=425011 GN=sar1 PE=3 SV=1}	{ppp:PHYPADRAFT_192599; K07953 SAR1 GTP-binding protein SAR1 3.6.5.- ko04141; Genetic Information Processing; Folding, sorting and degradation; Protein processing in endoplasmic reticulum | ko05134; Human Diseases; Infectious diseases: Bacterial; Legionellosis}	{SPBC31F10.06c; KOG0077 Vesicle coat complex COPII, GTPase subunit SAR1 U Intracellular trafficking, secretion, and vesicular transport ;}	{GO:0031683; G-protein beta/gamma-subunit complex binding; molecular_function GO:0007186; G-protein coupled receptor protein signaling pathway; biological_process GO:0005525; GTP binding; molecular_function GO:0003924; GTPase activity; molecular_function GO:0004871; signal transducer activity; molecular_function GO:0019001; guanyl nucleotide binding; molecular_function GO:0007264; small GTPase me…	{XM_017579948.1; PREDICTED: Vigna angularis GTP-binding protein SAR1A-like (LOC108342213), mRNA}	{PF08477:Ras of Complex, Roc, domain of DAPkinase PF04670:Gtr1/RagA G protein conserved region PF00025:ADP-ribosylation factor family PF00071:Ras family PF01926:50S ribosome-binding GTPase PF00503:G-protein alpha subunit}
i0_HQ_lily14_c16957/f14p0/845	{OAY77890.1; 50S ribosomal protein L6, chloroplastic [Ananas comosus]}	{sp|O23049|RK6_ARATH; 50S ribosomal protein L6, chloroplastic OS=Arabidopsis thaliana OX=3702 GN=RPL6 PE=2 SV=1}	{vvi:100263647; K02933 RP-L6, MRPL6, rplF large subunit ribosomal protein L6 - ko03010; Genetic Information Processing; Translation; Ribosome}	{At1g05190; KOG3254 Mitochondrial/chloroplast ribosomal protein L6 J Translation, ribosomal structure and biogenesis ;}	{GO:0019843; rRNA binding; molecular_function GO:0005840; ribosome; cellular_component GO:0006412; translation; biological_process GO:0003735; structural constituent of ribosome; molecular_function}	{XM_007045569.2; PREDICTED: Theobroma cacao 50S ribosomal protein L6, chloroplastic (LOC18610090), mRNA}	{PF00347:Ribosomal protein L6}
i0_HQ_lily14_c1696/f4p0/781	{XP_010920046.1; PREDICTED: probable NADH dehydrogenase [ubiquinone] 1 alpha subcomplex subunit 12 [Elaeis guineensis]}	{sp|Q9M9M9|NDUAC_ARATH; Probable NADH dehydrogenase [ubiquinone] 1 alpha subcomplex subunit 12 OS=Arabidopsis thaliana OX=3702 GN=At3g03100 PE=1 SV=1}	{egu:105043983; K11352 NDUFA12 NADH dehydrogenase (ubiquinone) 1 alpha subcomplex subunit 12 - ko00190; Metabolism; Energy metabolism; Oxidative phosphorylation | ko05010; Human Diseases; Neurodegenerative diseases; Alzheimer's disease | ko05012; Human Diseases; Neurodegenerative diseases; Parkinson's disease | ko05016; Human Diseases; Neurodegenerative diseases; Huntington's disease | ko04932; H…	{At3g03100; KOG3382 NADH:ubiquinone oxidoreductase, B17.2 subunit C Energy production and conversion ;}	{GO:0016020; membrane; cellular_component GO:0008137; NADH dehydrogenase (ubiquinone) activity; molecular_function GO:0009055; NA}	{NA}	{PF05071:NADH ubiquinone oxidoreductase subunit NDUFA12}
i0_HQ_lily14_c16976/f5p0/653	{XP_002524472.1; PREDICTED: uncharacterized protein At2g34160 [Ricinus communis]}	{sp|O22969|Y2416_ARATH; Uncharacterized protein At2g34160 OS=Arabidopsis thaliana OX=3702 GN=At2g34160 PE=1 SV=1}	{rcu:8275864; - - - - -}	{NA}	{GO:0004526; ribonuclease P activity; molecular_function GO:0005634; nucleus; cellular_component GO:0008033; tRNA processing; biological_process GO:0003676; nucleic acid binding; molecular_function}	{XM_010926929.1; PREDICTED: Elaeis guineensis uncharacterized protein At2g34160 (LOC105047832), mRNA}	{PF01918:Alba PF12328:Rpp20 subunit of nuclear RNase MRP and P}
i0_HQ_lily14_c16982/f7p0/604	{ONK77452.1; uncharacterized protein A4U43_C02F6670 [Asparagus officinalis]}	{NA}	{pda:103701330; - - - - -}	{NA}	{NA}	{NA}	{NA}
i0_HQ_lily14_c17007/f4p0/333	{NA}	{NA}	{NA}	{NA}	{NA}	{NA}	{NA}
i0_HQ_lily14_c1703/f11p0/548	{XP_020091466.1; protein Asterix [Ananas comosus]}	{sp|Q9SD88|ASTER_ARATH; Protein Asterix OS=Arabidopsis thaliana OX=3702 GN=At5g07960 PE=3 SV=1}	{egu:105058197; - - - - -}	{At5g07960; KOG3462 Predicted membrane protein S Function unknown ;}	{NA}	{NA}	{NA}
i0_HQ_lily14_c17037/f5p0/382	{OEL38684.1; Chitinase 1 [Dichanthelium oligosanthes]}	{sp|Q42993|CHI1_ORYSJ; Chitinase 1 OS=Oryza sativa subsp. japonica OX=39947 GN=Cht1 PE=2 SV=1}	{cmo:103485182; K20547 CHIB basic endochitinase B 3.2.1.14 ko00520; Metabolism; Carbohydrate metabolism; Amino sugar and nucleotide sugar metabolism | ko04016; Environmental Information Processing; Signal transduction; MAPK signaling pathway - plant}	{At3g12500; KOG4742 Predicted chitinase R General function prediction only ;}	{GO:0006032; chitin catabolic process; biological_process GO:0016998; cell wall macromolecule catabolic process; biological_process GO:0004568; chitinase activity; molecular_function}	{NA}	{PF00182:Chitinase class I}
i0_HQ_lily14_c1704/f2p2/743	{ONK76333.1; uncharacterized protein A4U43_C03F26500 [Asparagus officinalis]}	{sp|Q9LF30|RS192_ARATH; 40S ribosomal protein S19-2 OS=Arabidopsis thaliana OX=3702 GN=RPS19B PE=2 SV=1}	{egu:105034280; K02966 RP-S19e, RPS19 small subunit ribosomal protein S19e - ko03010; Genetic Information Processing; Translation; Ribosome}	{At5g15520; KOG3411 40S ribosomal protein S19 J Translation, ribosomal structure and biogenesis ;}	{GO:0005840; ribosome; cellular_component GO:0006412; translation; biological_process GO:0003735; structural constituent of ribosome; molecular_function}	{XM_009409123.2; PREDICTED: Musa acuminata subsp. malaccensis 40S ribosomal protein S19 (LOC103990093), mRNA}	{PF01090:Ribosomal protein S19e}
i0_HQ_lily14_c1705/f6p4/650	{O22647.1; RecName: Full=40S ribosomal protein S16}	{sp|O22647|RS16_FRIAG; 40S ribosomal protein S16 OS=Fritillaria agrestis OX=64177 GN=RPS16 PE=2 SV=1}	{egu:105041659; K02960 RP-S16e, RPS16 small subunit ribosomal protein S16e - ko03010; Genetic Information Processing; Translation; Ribosome}	{At2g09990; KOG1753 40S ribosomal protein S16 J Translation, ribosomal structure and biogenesis ;}	{GO:0003735; structural constituent of ribosome; molecular_function GO:0006412; translation; biological_process GO:0005840; ribosome; cellular_component}	{XM_010918635.1; PREDICTED: Elaeis guineensis 40S ribosomal protein S16-like (LOC105041659), transcript variant X2, mRNA}	{PF00380:Ribosomal protein S9/S16}
i0_HQ_lily14_c17051/f2p0/480	{XP_010909567.1; PREDICTED: cell number regulator 2 [Elaeis guineensis]}	{sp|B6TYV8|CNR2_MAIZE; Cell number regulator 2 OS=Zea mays OX=4577 GN=CNR2 PE=2 SV=1}	{pda:103706797; - - - - -}	{NA}	{NA}	{NA}	{NA}
i0_HQ_lily14_c1707/f2p0/989	{XP_011047217.1; PREDICTED: V-type proton ATPase subunit c1 [Populus euphratica]}	{sp|O22552|VATL_VIGRR; V-type proton ATPase 16 kDa proteolipid subunit OS=Vigna radiata var. radiata OX=3916 PE=2 SV=1}	{pda:103701270; K02155 ATPeV0C, ATP6L V-type H+-transporting ATPase 16kDa proteolipid subunit - ko00190; Metabolism; Energy metabolism; Oxidative phosphorylation | ko04145; Cellular Processes; Transport and catabolism; Phagosome | ko04142; Cellular Processes; Transport and catabolism; Lysosome | ko04966; Organismal Systems; Excretory system; Collecting duct acid secretion | ko04721; Organismal Sy…	{At4g34720; KOG0232 Vacuolar H+-ATPase V0 sector, subunits c/c' C Energy production and conversion ;}	{GO:0015078; hydrogen ion transmembrane transporter activity; molecular_function GO:0015991; ATP hydrolysis coupled proton transport; biological_process GO:0033177; proton-transporting two-sector ATPase complex, proton-transporting domain; cellular_component}	{XM_009402852.2; PREDICTED: Musa acuminata subsp. malaccensis V-type proton ATPase subunit c1 (LOC103985214), mRNA}	{PF00137:ATP synthase subunit C}
i0_HQ_lily14_c171/f25p0/698	{XP_006652265.1; PREDICTED: 40S ribosomal protein S14-like [Oryza brachyantha]}	{sp|P19115|RS14_NEUCR; 40S ribosomal protein S14 OS=Neurospora crassa (strain ATCC 24698 / 74-OR23-1A / CBS 708.71 / DSM 1257 / FGSC 987) OX=367110 GN=rps-14 PE=3 SV=2}	{obr:102702838; K02955 RP-S14e, RPS14 small subunit ribosomal protein S14e - ko03010; Genetic Information Processing; Translation; Ribosome}	{At3g52580; KOG0407 40S ribosomal protein S14 J Translation, ribosomal structure and biogenesis ;}	{GO:0006412; translation; biological_process GO:0003735; structural constituent of ribosome; molecular_function GO:0005840; ribosome; cellular_component}	{NA}	{PF00411:Ribosomal protein S11}
i0_HQ_lily14_c17143/f4p0/403	{NA}	{NA}	{NA}	{NA}	{NA}	{NA}	{NA}
i0_HQ_lily14_c17152/f6p0/319	{NA}	{NA}	{NA}	{NA}	{NA}	{NA}	{NA}
i0_HQ_lily14_c17169/f3p0/461	{XP_009402168.1; PREDICTED: mitochondrial import inner membrane translocase subunit TIM8 [Musa acuminata subsp. malaccensis]}	{sp|Q9XGY4|TIM8_ARATH; Mitochondrial import inner membrane translocase subunit TIM8 OS=Arabidopsis thaliana OX=3702 GN=TIM8 PE=1 SV=1}	{pda:103707833; K17780 TIM8 mitochondrial import inner membrane translocase subunit TIM8 - -}	{At5g50810; KOG3489 Mitochondrial import inner membrane translocase, subunit TIM8 U Intracellular trafficking, secretion, and vesicular transport ;}	{NA}	{NA}	{NA}
i0_HQ_lily14_c1717/f4p0/951	{XP_009417755.1; PREDICTED: uncharacterized protein LOC103998088 [Musa acuminata subsp. malaccensis]}	{sp|Q32L65|MARH2_BOVIN; E3 ubiquitin-protein ligase MARCH2 OS=Bos taurus OX=9913 GN=MARCH2 PE=2 SV=1}	{pda:103700961; - - - - -}	{At1g14260; KOG1609 Protein involved in mRNA turnover and stability A RNA processing and modification ;}	{GO:0008270; zinc ion binding; molecular_function GO:0005515; protein binding; molecular_function}	{XM_010923206.2; PREDICTED: Elaeis guineensis uncharacterized LOC105045046 (LOC105045046), transcript variant X2, mRNA}	{PF17123:RING-like zinc finger PF13639:Ring finger domain PF12906:RING-variant domain}
i0_HQ_lily14_c17194/f2p0/350	{NA}	{NA}	{NA}	{NA}	{NA}	{NA}	{NA}
i0_HQ_lily14_c1723/f10p0/987	{XP_009401255.1; PREDICTED: uncharacterized protein LOC103985321 [Musa acuminata subsp. malaccensis]}	{NA}	{egu:105043913; - - - - -}	{NA}	{NA}	{XM_008798056.1; PREDICTED: Phoenix dactylifera uncharacterized LOC103711777 (LOC103711777), mRNA}	{NA}
i0_HQ_lily14_c1731/f3p0/897	{XP_008795009.1; PREDICTED: 50S ribosomal protein L21, chloroplastic [Phoenix dactylifera]}	{sp|P51412|RK21_ARATH; 50S ribosomal protein L21, chloroplastic OS=Arabidopsis thaliana OX=3702 GN=RPL21 PE=2 SV=1}	{egu:105040763; K02888 RP-L21, MRPL21, rplU large subunit ribosomal protein L21 - ko03010; Genetic Information Processing; Translation; Ribosome}	{At1g35680; KOG1686 Mitochondrial/chloroplast ribosomal L21 protein J Translation, ribosomal structure and biogenesis ;}	{GO:0005840; ribosome; cellular_component}	{NA}	{PF00829:Ribosomal prokaryotic L21 protein}
i0_HQ_lily14_c1734/f3p2/546	{NA}	{NA}	{NA}	{NA}	{GO:0005524; ATP binding; molecular_function GO:0008033; tRNA processing; biological_process GO:0000166; nucleotide binding; molecular_function GO:0005737; cytoplasm; cellular_component GO:0016879; ligase activity, forming carbon-nitrogen bonds; molecular_function}	{NA}	{PF11734:TilS substrate C-terminal domain}
i0_HQ_lily14_c17340/f3p0/858	{CBI36845.3; unnamed protein product, partial [Vitis vinifera]}	{sp|Q8L4N1|PHO34_ARATH; Universal stress protein PHOS34 OS=Arabidopsis thaliana OX=3702 GN=PHOS34 PE=1 SV=1}	{rcu:8259853; - - - - -}	{NA}	{GO:0006950; response to stress; biological_process}	{XM_011035248.1; PREDICTED: Populus euphratica uncharacterized LOC105132002 (LOC105132002), mRNA}	{PF00582:Universal stress protein family}
i0_HQ_lily14_c1735/f17p0/859	{JAT65980.1; Actin-depolymerizing factor 1 [Anthurium amnicola]}	{sp|Q9FVI2|ADF1_PETHY; Actin-depolymerizing factor 1 OS=Petunia hybrida OX=4102 GN=ADF1 PE=2 SV=1}	{egu:105046154; K05765 CFL cofilin - ko04810; Cellular Processes; Cell motility; Regulation of actin cytoskeleton | ko04666; Organismal Systems; Immune system; Fc gamma R-mediated phagocytosis | ko04360; Organismal Systems; Development; Axon guidance | ko05133; Human Diseases; Infectious diseases: Bacterial; Pertussis}	{At3g46010; KOG1735 Actin depolymerizing factor Z Cytoskeleton ;}	{GO:0003779; actin binding; molecular_function GO:0005622; intracellular; cellular_component}	{FP095240.1; Phyllostachys edulis cDNA clone: bphyst026b18, full insert sequence}	{PF00241:Cofilin/tropomyosin-type actin-binding protein}
i0_HQ_lily14_c1739/f3p1/670	{XP_008789849.1; PREDICTED: uncharacterized protein LOC103707226 [Phoenix dactylifera]}	{sp|Q9M015|Y5161_ARATH; Uncharacterized protein At5g01610 OS=Arabidopsis thaliana OX=3702 GN=At5g01610 PE=1 SV=1}	{pda:103707226; - - - - -}	{NA}	{NA}	{KM661011.1; Ananas bracteatus clone 40948 microsatellite sequence}	{NA}
i0_HQ_lily14_c1741/f4p0/564	{ONK58886.1; uncharacterized protein A4U43_C08F740 [Asparagus officinalis]}	{NA}	{pop:POPTR_0001s01165g; - - - - -}	{NA}	{NA}	{XR_605568.2; PREDICTED: Phoenix dactylifera uncharacterized LOC103716643 (LOC103716643), ncRNA}	{NA}
i0_HQ_lily14_c1749/f3p3/755	{O22644.1; RecName: Full=60S ribosomal protein L23A}	{sp|O22644|RL23A_FRIAG; 60S ribosomal protein L23A OS=Fritillaria agrestis OX=64177 GN=RPL23A PE=2 SV=1}	{nnu:104599273; K02893 RP-L23Ae, RPL23A large subunit ribosomal protein L23Ae - ko03010; Genetic Information Processing; Translation; Ribosome}	{At3g55280; KOG1751 60s ribosomal protein L23 J Translation, ribosomal structure and biogenesis ;}	{GO:0005840; ribosome; cellular_component GO:0006412; translation; biological_process GO:0003735; structural constituent of ribosome; molecular_function}	{AF031542.1; Fritillaria agrestis ribosomal protein L23a (rpl23a) mRNA, complete cds}	{PF00276:Ribosomal protein L23}
i0_HQ_lily14_c1750/f3p0/611	{OMP14070.1; Autophagy protein Atg8 ubiquitin-like protein [Corchorus olitorius]}	{sp|Q6Z1D5|ATG8C_ORYSJ; Autophagy-related protein 8C OS=Oryza sativa subsp. japonica OX=39947 GN=ATG8C PE=2 SV=1}	{lang:109352852; K08341 GABARAP, ATG8, LC3 GABA(A) receptor-associated protein - ko04371; Environmental Information Processing; Signal transduction; Apelin signaling pathway | ko04068; Environmental Information Processing; Signal transduction; FoxO signaling pathway | ko04140; Cellular Processes; Transport and catabolism; Autophagy - animal | ko04138; Cellular Processes; Transport and catabolism;…	{At1g62040; KOG1654 Microtubule-associated anchor protein involved in autophagy and membrane trafficking Z Cytoskeleton ;}	{GO:0005737; cytoplasm; cellular_component GO:0000045; autophagic vacuole assembly; biological_process}	{XM_007153893.1; Phaseolus vulgaris hypothetical protein (PHAVU_003G079300g) mRNA, complete cds}	{PF04110:Ubiquitin-like autophagy protein Apg12 }
i0_HQ_lily14_c1757/f6p7/719	{XP_008796734.1; PREDICTED: elicitor-responsive protein 3-like [Phoenix dactylifera]}	{sp|Q25AG5|ERG3_ORYSI; Elicitor-responsive protein 3 OS=Oryza sativa subsp. indica OX=39946 GN=ERG3 PE=2 SV=1}	{osa:4330108; - - - - -}	{At1g63220; KOG1030 Predicted Ca2+-dependent phospholipid-binding protein R General function prediction only ;}	{GO:0005515; protein binding; molecular_function}	{XM_009409869.2; PREDICTED: Musa acuminata subsp. malaccensis elicitor-responsive protein 3 (LOC103990659), mRNA}	{PF00168:C2 domain}
i0_HQ_lily14_c1767/f4p2/993	{JAT60357.1; Stromal cell-derived factor 2-like protein [Anthurium amnicola]}	{sp|Q93ZE8|SDF2_ARATH; Stromal cell-derived factor 2-like protein OS=Arabidopsis thaliana OX=3702 GN=SDF2 PE=1 SV=1}	{pda:103712239; - - - - -}	{At2g25110; KOG3358 Uncharacterized secreted protein SDF2 (Stromal cell-derived factor 2), contains MIR domains R General function prediction only ;}	{GO:0016020; membrane; cellular_component}	{XM_010930841.2; PREDICTED: Elaeis guineensis stromal cell-derived factor 2-like protein (LOC105050718), mRNA}	{PF02815:MIR domain}
i0_HQ_lily14_c1771/f5p0/863	{XP_008784370.1; PREDICTED: B-cell receptor-associated protein 31-like [Phoenix dactylifera]}	{NA}	{pda:103703332; K14009 BCAP31, BAP31 B-cell receptor-associated protein 31 - ko04141; Genetic Information Processing; Folding, sorting and degradation; Protein processing in endoplasmic reticulum}	{At5g42570; KOG1962 B-cell receptor-associated protein and related proteins V Defense mechanisms ;}	{GO:0006355; regulation of transcription, DNA-dependent; biological_process GO:0003700; sequence-specific DNA binding transcription factor activity; molecular_function GO:0006914; autophagy; biological_process GO:0006886; intracellular protein transport; biological_process GO:0005783; endoplasmic reticulum; cellular_component GO:0016021; integral to membrane; cellular_component GO:0006260; DNA re…	{XM_019848923.1; PREDICTED: Elaeis guineensis uncharacterized LOC105041025 (LOC105041025), mRNA}	{PF04111:Autophagy protein Apg6 PF05529:B-cell receptor-associated protein 31-like PF06156:Protein of unknown function (DUF972) PF02183:Homeobox associated leucine zipper}
i0_HQ_lily14_c1774/f4p0/823	{XP_010253098.1; PREDICTED: expansin-A8-like [Nelumbo nucifera]}	{sp|Q9LDR9|EXP10_ARATH; Expansin-A10 OS=Arabidopsis thaliana OX=3702 GN=EXPA10 PE=2 SV=1}	{nnu:104594501; - - - - -}	{NA}	{NA}	{XM_010253774.2; PREDICTED: Nelumbo nucifera expansin-A8-like (LOC104593779), mRNA}	{NA}
i0_HQ_lily14_c1776/f4p0/719	{JAT60289.1; Ubiquitin-conjugating enzyme spm2, partial [Anthurium amnicola]}	{sp|O74983|MMS2_SCHPO; Ubiquitin-conjugating enzyme spm2 OS=Schizosaccharomyces pombe (strain 972 / ATCC 24843) OX=284812 GN=spm2 PE=1 SV=1}	{vcn:VOLCADRAFT_73030; K10704 UBE2V ubiquitin-conjugating enzyme E2 variant - ko04624; Organismal Systems; Immune system; Toll and Imd signaling pathway}	{SPCC338.05c; KOG0896 Ubiquitin-conjugating enzyme E2 O Posttranslational modification, protein turnover, chaperones ;}	{GO:0005515; protein binding; molecular_function}	{NA}	{PF05773:RWD domain}
i0_HQ_lily14_c1780/f4p0/714	{XP_010931271.2; PREDICTED: elicitor-responsive protein 1 isoform X1 [Elaeis guineensis]}	{sp|Q0JHU5|ERG1_ORYSJ; Elicitor-responsive protein 1 OS=Oryza sativa subsp. japonica OX=39947 GN=ERG1 PE=1 SV=1}	{pda:103696986; - - - - -}	{At3g55470; KOG1030 Predicted Ca2+-dependent phospholipid-binding protein R General function prediction only ;}	{GO:0005515; protein binding; molecular_function}	{NA}	{PF00168:C2 domain}
i0_HQ_lily14_c1785/f3p0/570	{XP_006450619.1; hypothetical protein CICLE_v10010027mg [Citrus clementina]}	{sp|Q8LEM8|RL373_ARATH; 60S ribosomal protein L37-3 OS=Arabidopsis thaliana OX=3702 GN=RPL37C PE=3 SV=1}	{cit:102617479; K02922 RP-L37e, RPL37 large subunit ribosomal protein L37e - ko03010; Genetic Information Processing; Translation; Ribosome}	{At1g15250; KOG3475 60S ribosomal protein L37 J Translation, ribosomal structure and biogenesis ;}	{GO:0005622; intracellular; cellular_component GO:0005840; ribosome; cellular_component GO:0006412; translation; biological_process GO:0003735; structural constituent of ribosome; molecular_function}	{XM_004952111.3; PREDICTED: Setaria italica 60S ribosomal protein L37-1-like (LOC101780565), mRNA}	{PF01907:Ribosomal protein L37e}
i0_HQ_lily14_c1787/f2p2/835	{XP_009384668.1; PREDICTED: ubiquitin-fold modifier-conjugating enzyme 1 isoform X1 [Musa acuminata subsp. malaccensis]}	{sp|Q9SXC8|UFC1_ARATH; Ubiquitin-fold modifier-conjugating enzyme 1 OS=Arabidopsis thaliana OX=3702 GN=At1g27530 PE=2 SV=1}	{mus:103972171; K12165 UFC1 ufm1-conjugating enzyme 1 - -}	{At1g27530; KOG3357 Uncharacterized conserved protein S Function unknown ;}	{GO:0005515; protein binding; molecular_function}	{XM_010909768.2; PREDICTED: Elaeis guineensis ubiquitin-fold modifier-conjugating enzyme 1 (LOC105034554), transcript variant X1, mRNA}	{PF05773:RWD domain}
i0_HQ_lily14_c1789/f6p0/584	{XP_020096196.1; 40S ribosomal protein S18 [Ananas comosus]}	{sp|P34788|RS18_ARATH; 40S ribosomal protein S18 OS=Arabidopsis thaliana OX=3702 GN=RPS18A PE=1 SV=1}	{egu:105058722; K02964 RP-S18e, RPS18 small subunit ribosomal protein S18e - ko03010; Genetic Information Processing; Translation; Ribosome}	{At1g22780; KOG3311 Ribosomal protein S18 J Translation, ribosomal structure and biogenesis ;}	{GO:0005840; ribosome; cellular_component GO:0003735; structural constituent of ribosome; molecular_function GO:0006412; translation; biological_process GO:0005622; intracellular; cellular_component GO:0003723; RNA binding; molecular_function}	{XM_010934454.2; PREDICTED: Elaeis guineensis 40S ribosomal protein S18 (LOC105053351), mRNA}	{PF00416:Ribosomal protein S13/S18}
i0_HQ_lily14_c1791/f2p100/600	{JAT64032.1; Cytochrome b5, partial [Anthurium amnicola]}	{sp|P49098|CYB5_TOBAC; Cytochrome b5 OS=Nicotiana tabacum OX=4097 PE=2 SV=1}	{egu:105038764; - - - - -}	{At2g32720; KOG0537 Cytochrome b5 C Energy production and conversion ;}	{NA}	{XM_002521050.2; PREDICTED: Ricinus communis cytochrome b5 (LOC8264956), mRNA}	{NA}
i0_HQ_lily14_c17944/f3p0/997	{XP_010939119.1; PREDICTED: protein SYM1 [Elaeis guineensis]}	{sp|Q54FR4|PX24D_DICDI; PXMP2/4 family protein 4 OS=Dictyostelium discoideum OX=44689 GN=DDB_G0290631 PE=3 SV=1}	{pda:103705275; K13348 MPV17 protein Mpv17 - ko04146; Cellular Processes; Transport and catabolism; Peroxisome}	{At2g14860; KOG1944 Peroxisomal membrane protein MPV17 and related proteins R General function prediction only ;}	{GO:0016021; integral to membrane; cellular_component}	{NA}	{PF04117:Mpv17 / PMP22 family }
i0_HQ_lily14_c1795/f9p1/745	{XP_010912896.1; PREDICTED: uncharacterized protein LOC105038729 [Elaeis guineensis]}	{NA}	{egu:105038729; - - - - -}	{NA}	{NA}	{NA}	{NA}
i0_HQ_lily14_c17954/f3p0/899	{XP_011035605.1; PREDICTED: cell division protein FtsY homolog, chloroplastic [Populus euphratica]}	{sp|O80842|CFTSY_ARATH; Cell division protein FtsY homolog, chloroplastic OS=Arabidopsis thaliana OX=3702 GN=CPFTSY PE=1 SV=2}	{atr:18447698; K03110 ftsY fused signal recognition particle receptor - ko03060; Genetic Information Processing; Folding, sorting and degradation; Protein export | ko03070; Environmental Information Processing; Membrane transport; Bacterial secretion system | ko02024; Cellular Processes; Cellular community - prokaryotes; Quorum sensing}	{At2g45770; KOG0780 Signal recognition particle, subunit Srp54 U Intracellular trafficking, secretion, and vesicular transport ;}	{GO:0003677; DNA binding; molecular_function GO:0006614; SRP-dependent cotranslational protein targeting to membrane; biological_process GO:0000156; two-component response regulator activity; molecular_function GO:0005525; GTP binding; molecular_function GO:0016301; kinase activity; molecular_function GO:0006777; Mo-molybdopterin cofactor biosynthetic process; biological_process GO:0000160; two-c…	{XM_010936173.2; PREDICTED: Elaeis guineensis cell division protein FtsY homolog, chloroplastic (LOC105054613), transcript variant X2, mRNA}	{PF00005:ABC transporter PF06414:Zeta toxin PF03266:NTPase PF00448:SRP54-type protein, GTPase domain PF06506:Propionate catabolism activator PF03205:Molybdopterin guanine dinucleotide synthesis protein B}
i0_HQ_lily14_c17970/f3p0/732	{XP_008787952.1; PREDICTED: uncharacterized protein At4g28440-like isoform X1 [Phoenix dactylifera]}	{sp|O49453|Y4844_ARATH; Uncharacterized protein At4g28440 OS=Arabidopsis thaliana OX=3702 GN=At4g28440 PE=1 SV=1}	{pda:103705849; K07466 RFA1, RPA1, rpa replication factor A1 - ko03030; Genetic Information Processing; Replication and repair; DNA replication | ko03420; Genetic Information Processing; Replication and repair; Nucleotide excision repair | ko03430; Genetic Information Processing; Replication and repair; Mismatch repair | ko03440; Genetic Information Processing; Replication and repair; Homologous …	{NA}	{NA}	{XM_019566708.1; PREDICTED: Lupinus angustifolius uncharacterized protein At4g28440-like (LOC109331913), mRNA}	{NA}
i0_HQ_lily14_c17980/f7p0/630	{XP_017700777.1; PREDICTED: zinc finger AN1 domain-containing stress-associated protein 15-like [Phoenix dactylifera]}	{sp|Q0DJC7|SAP15_ORYSJ; Zinc finger AN1 domain-containing stress-associated protein 15 OS=Oryza sativa subsp. japonica OX=39947 GN=SAP15 PE=2 SV=1}	{egu:105038652; - - - - -}	{At3g12630; KOG3173 Predicted Zn-finger protein R General function prediction only ;}	{NA}	{NA}	{NA}
i0_HQ_lily14_c1799/f2p0/523	{ONK79850.1; uncharacterized protein A4U43_C01F10800 [Asparagus officinalis]}	{sp|P46290|RL31_NICGU; 60S ribosomal protein L31 OS=Nicotiana glutinosa OX=35889 GN=RPL31 PE=2 SV=1}	{pda:103702308; K02910 RP-L31e, RPL31 large subunit ribosomal protein L31e - ko03010; Genetic Information Processing; Translation; Ribosome}	{At5g56710; KOG0893 60S ribosomal protein L31 J Translation, ribosomal structure and biogenesis ;}	{GO:0005840; ribosome; cellular_component GO:0003735; structural constituent of ribosome; molecular_function GO:0006412; translation; biological_process}	{XM_002445865.1; Sorghum bicolor hypothetical protein, mRNA}	{PF01198:Ribosomal protein L31e}
i0_HQ_lily14_c18002/f6p0/779	{XP_009417042.1; PREDICTED: VQ motif-containing protein 31-like [Musa acuminata subsp. malaccensis]}	{sp|Q9FNP0|VQ31_ARATH; VQ motif-containing protein 31 OS=Arabidopsis thaliana OX=3702 GN=VQ31 PE=1 SV=1}	{cit:102609692; - - - - -}	{NA}	{NA}	{XM_009406026.2; PREDICTED: Musa acuminata subsp. malaccensis VQ motif-containing protein 31-like (LOC103987664), mRNA}	{NA}
i0_HQ_lily14_c18008/f6p0/795	{ABK22030.1; unknown [Picea sitchensis]}	{sp|P0CX47|RS11A_YEAST; 40S ribosomal protein S11-A OS=Saccharomyces cerevisiae (strain ATCC 204508 / S288c) OX=559292 GN=RPS11A PE=1 SV=1}	{aly:ARALYDRAFT_491674; K02949 RP-S11e, RPS11 small subunit ribosomal protein S11e - ko03010; Genetic Information Processing; Translation; Ribosome}	{YBR048w; KOG1728 40S ribosomal protein S11 J Translation, ribosomal structure and biogenesis ;}	{GO:0003735; structural constituent of ribosome; molecular_function GO:0006412; translation; biological_process GO:0005840; ribosome; cellular_component GO:0005622; intracellular; cellular_component}	{XM_002947852.1; Volvox carteri f. nagariensis component of cytosolic 80S ribosome and 40S small subunit (rps11), mRNA}	{PF00366:Ribosomal protein S17}
i0_HQ_lily14_c18025/f6p0/604	{XP_010918609.1; PREDICTED: arsenate reductase 2.2 [Elaeis guineensis]}	{sp|Q8GY31|CDC25_ARATH; Dual specificity phosphatase Cdc25 OS=Arabidopsis thaliana OX=3702 GN=CDC25 PE=1 SV=1}	{egu:105042935; K18065 CDC25 Cdc25 family phosphatase [EC:3.1.3.48 1.20.4.-] 3.1.3.48,1.20.4.- -}	{At5g03460; KOG3772 M-phase inducer phosphatase D Cell cycle control, cell division, chromosome partitioning ;}	{NA}	{NA}	{NA}
i0_HQ_lily14_c18060/f3p0/495	{XP_020085802.1; sm-like protein LSM5 [Ananas comosus]}	{sp|Q9FKB0|LSM5_ARATH; Sm-like protein LSM5 OS=Arabidopsis thaliana OX=3702 GN=LSM5 PE=1 SV=1}	{ini:109175822; K12624 LSM5 U6 snRNA-associated Sm-like protein LSm5 - ko03040; Genetic Information Processing; Transcription; Spliceosome | ko03018; Genetic Information Processing; Folding, sorting and degradation; RNA degradation}	{At5g48870; KOG1775 U6 snRNA-associated Sm-like protein A RNA processing and modification ;}	{NA}	{XM_010928712.2; PREDICTED: Elaeis guineensis sm-like protein LSM5 (LOC105049144), mRNA}	{NA}
i0_HQ_lily14_c18070/f8p0/680	{XP_020093220.1; 40S ribosomal protein S15 [Ananas comosus]}	{sp|O65059|RS15_PICMA; 40S ribosomal protein S15 OS=Picea mariana OX=3335 GN=RPS15 PE=2 SV=1}	{jcu:105632091; K02958 RP-S15e, RPS15 small subunit ribosomal protein S15e - ko03010; Genetic Information Processing; Translation; Ribosome}	{At1g04270; KOG0898 40S ribosomal protein S15 J Translation, ribosomal structure and biogenesis ;}	{GO:0005840; ribosome; cellular_component GO:0006412; translation; biological_process GO:0003735; structural constituent of ribosome; molecular_function}	{XM_010907733.2; PREDICTED: Elaeis guineensis 40S ribosomal protein S15 (LOC105033079), mRNA}	{PF00203:Ribosomal protein S19}
i0_HQ_lily14_c1808/f3p2/901	{XP_008809381.1; PREDICTED: neurogenic locus notch homolog protein 3-like [Phoenix dactylifera]}	{NA}	{mus:103980883; - - - - -}	{NA}	{NA}	{NA}	{NA}
i0_HQ_lily14_c18081/f4p0/795	{XP_019707144.1; PREDICTED: non-specific lipid transfer protein GPI-anchored 1 isoform X1 [Elaeis guineensis]}	{sp|Q9C7F7|LTPG1_ARATH; Non-specific lipid transfer protein GPI-anchored 1 OS=Arabidopsis thaliana OX=3702 GN=LTPG1 PE=2 SV=1}	{pmum:103322077; - - - - -}	{NA}	{GO:0007342; fusion of sperm to egg plasma membrane; biological_process GO:0007340; acrosome reaction; biological_process GO:0001669; acrosomal vesicle; cellular_component}	{NA}	{PF15754:Sperm equatorial segment protein 1}
i0_HQ_lily14_c18086/f3p0/951	{XP_010937260.1; PREDICTED: uncharacterized protein LOC105056669 [Elaeis guineensis]}	{NA}	{pda:103702548; - - - - -}	{NA}	{NA}	{XM_010938958.2; PREDICTED: Elaeis guineensis uncharacterized LOC105056669 (LOC105056669), mRNA}	{NA}
i0_HQ_lily14_c18089/f3p0/900	{XP_009378162.1; PREDICTED: 40S ribosomal protein S8-like [Pyrus x bretschneideri]}	{sp|P49199|RS8_ORYSJ; 40S ribosomal protein S8 OS=Oryza sativa subsp. japonica OX=39947 GN=RPS8 PE=2 SV=2}	{pmum:103322640; K02995 RP-S8e, RPS8 small subunit ribosomal protein S8e - ko03010; Genetic Information Processing; Translation; Ribosome}	{At5g20290; KOG3283 40S ribosomal protein S8 J Translation, ribosomal structure and biogenesis ;}	{NA}	{XM_010906859.2; PREDICTED: Elaeis guineensis 40S ribosomal protein S8 (LOC105032412), mRNA}	{NA}
i0_HQ_lily14_c1809/f5p3/494	{XP_008795361.1; PREDICTED: uncharacterized protein LOC103711121 [Phoenix dactylifera]}	{NA}	{egu:105043378; - - - - -}	{NA}	{NA}	{NA}	{NA}
i0_HQ_lily14_c18107/f2p0/566	{ACA58349.1; putative nitrilase-associated protein [Sandersonia aurantiaca]}	{sp|Q7Y1L9|SP1L1_ORYSJ; Protein SPIRAL1-like 1 OS=Oryza sativa subsp. japonica OX=39947 GN=Os03g0417800 PE=3 SV=1}	{sot:102587138; K18635 SPR1 protein SPIRAL1 and related proteins - -}	{NA}	{NA}	{XM_010938155.2; PREDICTED: Elaeis guineensis protein SPIRAL1-like 3 (LOC105056081), transcript variant X2, mRNA}	{NA}
i0_HQ_lily14_c18142/f3p0/753	{XP_010909212.1; PREDICTED: 15 kDa selenoprotein [Elaeis guineensis]}	{sp|Q802F3|SEP15_DANRE; Selenoprotein F OS=Danio rerio OX=7955 GN=selenof PE=2 SV=2}	{egu:105035360; - - - - -}	{At1g05720; KOG3384 Selenoprotein R General function prediction only ;}	{NA}	{XM_009388773.2; PREDICTED: Musa acuminata subsp. malaccensis 15 kDa selenoprotein-like (LOC103974040), mRNA}	{NA}
i0_HQ_lily14_c18144/f4p0/896	{XP_002466712.1; hypothetical protein SORBIDRAFT_01g012710 [Sorghum bicolor]}	{sp|P25096|P21_SOYBN; Protein P21 OS=Glycine max OX=3847 PE=1 SV=1}	{sbi:SORBI_01g012710; - - - - -}	{NA}	{NA}	{XM_015772938.1; PREDICTED: Oryza sativa Japonica Group alpha-amylase/trypsin inhibitor (LOC4333634), mRNA}	{NA}
i0_HQ_lily14_c1815/f4p0/904	{XP_006653943.1; PREDICTED: polygalacturonase inhibitor-like [Oryza brachyantha]}	{sp|Q05091|PGIP_PYRCO; Polygalacturonase inhibitor OS=Pyrus communis OX=23211 GN=PGIP PE=1 SV=1}	{bdi:100827147; - - - - -}	{NA}	{GO:0005515; protein binding; molecular_function}	{XM_009419024.2; PREDICTED: Musa acuminata subsp. malaccensis polygalacturonase inhibitor-like (LOC103997719), mRNA}	{PF13516:Leucine Rich repeat PF13855:Leucine rich repeat PF00560:Leucine Rich Repeat}
i0_HQ_lily14_c18156/f3p4/463	{XP_016576713.1; PREDICTED: uncharacterized protein LOC107874440 [Capsicum annuum]}	{sp|P59259|H4_ARATH; Histone H4 OS=Arabidopsis thaliana OX=3702 GN=At1g07660 PE=1 SV=2}	{bna:106392865; K11254 H4 histone H4 - ko05203; Human Diseases; Cancers: Overview; Viral carcinogenesis | ko05322; Human Diseases; Immune diseases; Systemic lupus erythematosus | ko05034; Human Diseases; Substance dependence; Alcoholism}	{At1g07660; KOG3467 Histone H4 B Chromatin structure and dynamics ;}	{GO:0071821; FANCM-MHF complex; cellular_component GO:0003677; DNA binding; molecular_function GO:0006352; transcription initiation, DNA-dependent; biological_process}	{XM_010941928.2; PREDICTED: Elaeis guineensis histone H4 (LOC105058869), mRNA}	{PF00125:Core histone H2A/H2B/H3/H4 PF02969:TATA box binding protein associated factor (TAF) PF02291:Transcription initiation factor IID, 31kD subunit PF15630:CENP-S protein}
i0_HQ_lily14_c1818/f3p0/997	{XP_010931598.1; PREDICTED: protein YIPF5 homolog [Elaeis guineensis]}	{sp|Q54QY3|YIPF5_DICDI; Protein YIPF5 homolog OS=Dictyostelium discoideum OX=44689 GN=yipf5 PE=3 SV=1}	{vvi:100267098; K20363 YIP1, YIPF5 protein transport protein YIP1 - -}	{At2g36300; KOG3103 Rab GTPase interacting factor, Golgi membrane protein U Intracellular trafficking, secretion, and vesicular transport ;}	{GO:0016020; membrane; cellular_component GO:0030150; protein import into mitochondrial matrix; biological_process GO:0005744; mitochondrial inner membrane presequence translocase complex; cellular_component}	{XM_008815143.2; PREDICTED: Phoenix dactylifera protein YIPF5 homolog (LOC103724021), mRNA}	{PF04893:Yip1 domain PF08294:TIM21}
i0_HQ_lily14_c18188/f4p0/736	{XP_008807047.1; PREDICTED: ESCRT-related protein CHMP1B-like [Phoenix dactylifera]}	{sp|Q9SSM4|CHM1B_ARATH; ESCRT-related protein CHMP1B OS=Arabidopsis thaliana OX=3702 GN=CHMP1B PE=1 SV=1}	{mus:103975123; K12197 CHMP1, VPS46, DID2 charged multivesicular body protein 1 - ko04144; Cellular Processes; Transport and catabolism; Endocytosis}	{At1g73030; KOG3232 Vacuolar assembly/sorting protein DID2 U Intracellular trafficking, secretion, and vesicular transport ;}	{GO:0048487; beta-tubulin binding; molecular_function GO:0007034; vacuolar transport; biological_process GO:0015031; protein transport; biological_process GO:0007023; post-chaperonin tubulin folding pathway; biological_process GO:0007021; tubulin complex assembly; biological_process}	{CP019110.1; Spirodela polyrhiza strain 9509 chromosome 18 sequence}	{PF03357:Snf7 PF03398:Regulator of Vps4 activity in the MVB pathway PF02970:Tubulin binding cofactor A}
i0_HQ_lily14_c18192/f2p0/551	{XP_020112811.1; uncharacterized protein LOC109727218 [Ananas comosus]}	{NA}	{egu:105044000; - - - - -}	{NA}	{GO:0006950; response to stress; biological_process}	{NA}	{PF03242:Late embryogenesis abundant protein}
i0_HQ_lily14_c18195/f4p0/822	{JAT45209.1; Ubiquitin-like protein pmt3/smt3 [Anthurium amnicola]}	{sp|Q12306|SMT3_YEAST; Ubiquitin-like protein SMT3 OS=Saccharomyces cerevisiae (strain ATCC 204508 / S288c) OX=559292 GN=SMT3 PE=1 SV=1}	{cann:107854314; - - - - -}	{YDR510w; KOG1769 Ubiquitin-like proteins O Posttranslational modification, protein turnover, chaperones ;}	{GO:0005515; protein binding; molecular_function}	{NA}	{PF00240:Ubiquitin family}
i0_HQ_lily14_c18204/f2p0/854	{XP_020111553.1; photosystem I reaction center subunit XI, chloroplastic [Ananas comosus]}	{sp|Q9SUI4|PSAL_ARATH; Photosystem I reaction center subunit XI, chloroplastic OS=Arabidopsis thaliana OX=3702 GN=PSAL PE=1 SV=2}	{egu:105038844; K02699 psaL photosystem I subunit XI - ko00195; Metabolism; Energy metabolism; Photosynthesis}	{NA}	{GO:0015979; photosynthesis; biological_process GO:0009538; photosystem I reaction center; cellular_component GO:0009522; photosystem I; cellular_component}	{FP094243.1; Phyllostachys edulis cDNA clone: bphylf026b01, full insert sequence}	{PF02605:Photosystem I reaction centre subunit XI}
i0_HQ_lily14_c18205/f2p0/909	{XP_010938633.1; PREDICTED: protein GAST1 [Elaeis guineensis]}	{sp|P27057|GAST1_SOLLC; Protein GAST1 OS=Solanum lycopersicum OX=4081 GN=GAST1 PE=2 SV=1}	{egr:104444481; - - - - -}	{NA}	{NA}	{XM_011047077.1; PREDICTED: Populus euphratica protein GAST1-like (LOC105140300), mRNA}	{NA}
i0_HQ_lily14_c18207/f2p0/536	{NA}	{NA}	{NA}	{NA}	{NA}	{NA}	{NA}
i0_HQ_lily14_c1821/f4p1/771	{XP_010910800.1; PREDICTED: AP-1 complex subunit sigma-1 [Elaeis guineensis]}	{sp|O23685|AP1S2_ARATH; AP-1 complex subunit sigma-2 OS=Arabidopsis thaliana OX=3702 GN=AAP19-2 PE=2 SV=1}	{cic:CICLE_v10029448mg; K12394 AP1S1_2 AP-1 complex subunit sigma 1/2 - ko04142; Cellular Processes; Transport and catabolism; Lysosome}	{At4g35410; KOG0934 Clathrin adaptor complex, small subunit U Intracellular trafficking, secretion, and vesicular transport ;}	{NA}	{XM_010912498.1; PREDICTED: Elaeis guineensis AP-1 complex subunit sigma-1 (LOC105036762), mRNA}	{NA}
i0_HQ_lily14_c18212/f2p0/558	{NA}	{NA}	{NA}	{NA}	{NA}	{NA}	{NA}
i0_HQ_lily14_c18222/f2p0/887	{NA}	{NA}	{NA}	{NA}	{GO:0005515; protein binding; molecular_function}	{NA}	{PF00240:Ubiquitin family}
i0_HQ_lily14_c18229/f2p0/975	{JAT67591.1; F-actin-capping protein subunit beta isoforms 1 and 2 [Anthurium amnicola]}	{sp|Q4INI2|CAPZB_GIBZE; F-actin-capping protein subunit beta OS=Gibberella zeae (strain PH-1 / ATCC MYA-4620 / FGSC 9075 / NRRL 31084) OX=229533 GN=CAP2 PE=3 SV=1}	{vvi:100242539; K10365 CAPZB capping protein (actin filament) muscle Z-line, beta - ko04144; Cellular Processes; Transport and catabolism; Endocytosis}	{Hs4826659; KOG3174 F-actin capping protein, beta subunit Z Cytoskeleton ;}	{GO:0008290; F-actin capping protein complex; cellular_component GO:0051016; barbed-end actin filament capping; biological_process}	{NA}	{PF01267:F-actin capping protein alpha subunit PF01115:F-actin capping protein, beta subunit}
i0_HQ_lily14_c18245/f2p0/458	{NA}	{NA}	{NA}	{NA}	{NA}	{NA}	{NA}
i0_HQ_lily14_c18258/f2p0/806	{OAY83391.1; putative membrane protein YuiD [Ananas comosus]}	{sp|O32107|YUID_BACSU; Uncharacterized membrane protein YuiD OS=Bacillus subtilis (strain 168) OX=224308 GN=yuiD PE=4 SV=1}	{bdi:100822083; - - - - -}	{NA}	{NA}	{NA}	{NA}
i0_HQ_lily14_c18260/f3p0/808	{XP_009383939.1; PREDICTED: Werner Syndrome-like exonuclease [Musa acuminata subsp. malaccensis]}	{sp|Q84LH3|WEX_ARATH; Werner Syndrome-like exonuclease OS=Arabidopsis thaliana OX=3702 GN=WEX PE=1 SV=1}	{mus:103971604; - - - - -}	{At2g36110; KOG4373 Predicted 3'-5' exonuclease R General function prediction only ;}	{GO:0003676; nucleic acid binding; molecular_function GO:0008408; 3'-5' exonuclease activity; molecular_function GO:0006139; nucleobase, nucleoside, nucleotide and nucleic acid metabolic process; biological_process}	{XM_010939920.2; PREDICTED: Elaeis guineensis Werner Syndrome-like exonuclease (LOC105057327), mRNA}	{PF01612:3'-5' exonuclease}
i0_HQ_lily14_c18264/f2p1/952	{ONK68416.1; uncharacterized protein A4U43_C05F11280 [Asparagus officinalis]}	{sp|Q5XEN5|MBD1_ARATH; Methyl-CpG-binding domain-containing protein 1 OS=Arabidopsis thaliana OX=3702 GN=MBD1 PE=1 SV=1}	{egu:105038097; - - - - -}	{At4g22740_1; KOG4161 Methyl-CpG binding transcription regulators KB Transcription ; Chromatin structure and dynamics ;}	{GO:0003677; DNA binding; molecular_function GO:0008270; zinc ion binding; molecular_function GO:0005634; nucleus; cellular_component}	{NA}	{PF01429:Methyl-CpG binding domain PF07496:CW-type Zinc Finger}
i0_HQ_lily14_c1827/f4p0/444	{XP_010920650.1; PREDICTED: gamma-glutamyltranspeptidase 3 [Elaeis guineensis]}	{sp|Q9M0G0|GAGT3_ARATH; Glutathione hydrolase 3 OS=Arabidopsis thaliana OX=3702 GN=GGT3 PE=2 SV=1}	{egu:105044445; K18592 GGT1_5, CD224 gamma-glutamyltranspeptidase / glutathione hydrolase / leukotriene-C4 hydrolase [EC:2.3.2.2 3.4.19.13 3.4.19.14] 2.3.2.2,3.4.19.13,3.4.19.14 ko00590; Metabolism; Lipid metabolism; Arachidonic acid metabolism | ko00430; Metabolism; Metabolism of other amino acids; Taurine and hypotaurine metabolism | ko00460; Metabolism; Metabolism of other amino acids; Cyanoam…	{At4g29210; KOG2410 Gamma-glutamyltransferase E Amino acid transport and metabolism ;}	{NA}	{NA}	{NA}
i0_HQ_lily14_c18277/f2p0/543	{JAT57333.1; Uncharacterized protein At5g22580 [Anthurium amnicola]}	{sp|Q9FK81|Y5258_ARATH; Stress-response A/B barrel domain-containing protein At5g22580 OS=Arabidopsis thaliana OX=3702 GN=At5g22580 PE=1 SV=1}	{atr:18441395; - - - - -}	{NA}	{NA}	{NA}	{NA}
i0_HQ_lily14_c18278/f2p0/995	{XP_008786409.1; PREDICTED: glucuronoxylan 4-O-methyltransferase 3 [Phoenix dactylifera]}	{sp|Q9LQ32|GXM3_ARATH; Glucuronoxylan 4-O-methyltransferase 3 OS=Arabidopsis thaliana OX=3702 GN=GXM3 PE=1 SV=1}	{pda:103704766; K18801 GXM glucuronoxylan 4-O-methyltransferase 2.1.1.112 -}	{NA}	{NA}	{XM_009355523.2; PREDICTED: Pyrus x bretschneideri glucuronoxylan 4-O-methyltransferase 1-like (LOC103945016), mRNA}	{NA}
i0_HQ_lily14_c18286/f3p0/691	{ADE77564.1; unknown [Picea sitchensis]}	{sp|P59999|ARPC4_MOUSE; Actin-related protein 2/3 complex subunit 4 OS=Mus musculus OX=10090 GN=Arpc4 PE=1 SV=3}	{aip:107629443; K05755 ARPC4 actin related protein 2/3 complex, subunit 4 - ko04144; Cellular Processes; Transport and catabolism; Endocytosis | ko04810; Cellular Processes; Cell motility; Regulation of actin cytoskeleton | ko04666; Organismal Systems; Immune system; Fc gamma R-mediated phagocytosis | ko05130; Human Diseases; Infectious diseases: Bacterial; Pathogenic Escherichia coli infection |…	{Hs5031595; KOG1876 Actin-related protein Arp2/3 complex, subunit ARPC4 Z Cytoskeleton ;}	{GO:0030041; actin filament polymerization; biological_process GO:0005885; Arp2/3 protein complex; cellular_component GO:0034314; Arp2/3 complex-mediated actin nucleation; biological_process GO:0015629; actin cytoskeleton; cellular_component}	{NA}	{PF05856:ARP2/3 complex 20 kDa subunit (ARPC4)}
i0_HQ_lily14_c18297/f6p0/841	{XP_020114989.1; uncharacterized protein LOC109728866 [Ananas comosus]}	{sp|P76469|RHMA_ECOLI; 2-keto-3-deoxy-L-rhamnonate aldolase OS=Escherichia coli (strain K12) OX=83333 GN=rhmA PE=1 SV=1}	{gra:105788177; - - - - -}	{NA}	{GO:0003824; NA}	{NA}	{PF03328:HpcH/HpaI aldolase/citrate lyase family}
i0_HQ_lily14_c18300/f2p0/447	{KNA18575.1; hypothetical protein SOVF_069460 [Spinacia oleracea]}	{sp|Q9FLM8|NRPBC_ARATH; DNA-directed RNA polymerases II, IV and V subunit 12 OS=Arabidopsis thaliana OX=3702 GN=NRPB12 PE=1 SV=1}	{bvg:104893387; K03009 RPB12, POLR2K DNA-directed RNA polymerases I, II, and III subunit RPABC4 - ko00230; Metabolism; Nucleotide metabolism; Purine metabolism | ko00240; Metabolism; Nucleotide metabolism; Pyrimidine metabolism | ko03020; Genetic Information Processing; Transcription; RNA polymerase | ko04623; Organismal Systems; Immune system; Cytosolic DNA-sensing pathway | ko05016; Human Disea…	{At5g41010; KOG3507 DNA-directed RNA polymerase, subunit RPB7.0 K Transcription ;}	{GO:0006464; protein modification process; biological_process GO:0016151; nickel ion binding; molecular_function GO:0003899; DNA-directed RNA polymerase activity; molecular_function GO:0016787; hydrolase activity; molecular_function GO:0046872; metal ion binding; molecular_function GO:0006351; transcription, DNA-dependent; biological_process GO:0003677; DNA binding; molecular_function}	{NA}	{PF03604:DNA directed RNA polymerase, 7 kDa subunit PF09297:NADH pyrophosphatase zinc ribbon domain PF01155:Hydrogenase/urease nickel incorporation, metallochaperone, hypA}
i0_HQ_lily14_c18308/f2p0/520	{XP_020080594.1; 40S ribosomal protein S11 [Ananas comosus]}	{sp|Q9M5M1|RS11_EUPES; 40S ribosomal protein S11 OS=Euphorbia esula OX=3993 GN=RPS11 PE=2 SV=1}	{cann:107853236; - - - - -}	{At5g23740; KOG1728 40S ribosomal protein S11 J Translation, ribosomal structure and biogenesis ;}	{GO:0005840; ribosome; cellular_component GO:0003735; structural constituent of ribosome; molecular_function GO:0006412; translation; biological_process GO:0005622; intracellular; cellular_component}	{XM_010929042.1; PREDICTED: Elaeis guineensis 40S ribosomal protein S11 (LOC105049411), mRNA}	{PF00366:Ribosomal protein S17}
i0_HQ_lily14_c18316/f2p0/882	{XP_008784388.1; PREDICTED: peptide methionine sulfoxide reductase B1, chloroplastic isoform X1 [Phoenix dactylifera]}	{sp|Q0DC89|MSRB1_ORYSJ; Peptide methionine sulfoxide reductase B1, chloroplastic OS=Oryza sativa subsp. japonica OX=39947 GN=MSRB1 PE=2 SV=2}	{pda:103703342; K07305 msrB peptide-methionine (R)-S-oxide reductase 1.8.4.12 -}	{At1g53670; KOG0856 Predicted pilin-like transcription factor O Posttranslational modification, protein turnover, chaperones ;}	{GO:0033743; peptide-methionine (R)-S-oxide reductase activity; molecular_function GO:0055114; oxidation-reduction process; biological_process}	{NA}	{PF01641:SelR domain}
i0_HQ_lily14_c18318/f3p0/806	{XP_009629758.1; PREDICTED: ADP-ribosylation factor 2 isoform X1 [Nicotiana tomentosiformis]}	{sp|Q06396|ARF1_ORYSJ; ADP-ribosylation factor 1 OS=Oryza sativa subsp. japonica OX=39947 GN=Os01g0813400 PE=2 SV=3}	{cit:102610747; K07937 ARF1 ADP-ribosylation factor 1 - ko04072; Environmental Information Processing; Signal transduction; Phospholipase D signaling pathway | ko04144; Cellular Processes; Transport and catabolism; Endocytosis | ko05110; Human Diseases; Infectious diseases: Bacterial; Vibrio cholerae infection | ko05134; Human Diseases; Infectious diseases: Bacterial; Legionellosis}	{At2g47170; KOG0070 GTP-binding ADP-ribosylation factor Arf1 U Intracellular trafficking, secretion, and vesicular transport ;}	{GO:0006000; fructose metabolic process; biological_process GO:0005524; ATP binding; molecular_function GO:0003924; GTPase activity; molecular_function GO:0005525; GTP binding; molecular_function GO:0003873; 6-phosphofructo-2-kinase activity; molecular_function GO:0007186; G-protein coupled receptor protein signaling pathway; biological_process GO:0004871; signal transducer activity; molecular_fu…	{XM_008809111.2; PREDICTED: Phoenix dactylifera ADP-ribosylation factor 2-like (LOC103719734), transcript variant X2, mRNA}	{PF08477:Ras of Complex, Roc, domain of DAPkinase PF01926:50S ribosome-binding GTPase PF01591:6-phosphofructo-2-kinase PF00503:G-protein alpha subunit PF00071:Ras family PF00025:ADP-ribosylation factor family PF04670:Gtr1/RagA G protein conserved region}
i0_HQ_lily14_c18319/f3p0/666	{O22642.3; RecName: Full=Cytochrome c}	{sp|O22642|CYC_FRIAG; Cytochrome c OS=Fritillaria agrestis OX=64177 GN=CYTC PE=3 SV=3}	{pvu:PHAVU_008G050800g; K08738 CYC cytochrome c - ko00920; Metabolism; Energy metabolism; Sulfur metabolism | ko02020; Environmental Information Processing; Signal transduction; Two-component system | ko04210; Cellular Processes; Cell growth and death; Apoptosis | ko04214; Cellular Processes; Cell growth and death; Apoptosis - fly | ko04215; Cellular Processes; Cell growth and death; Apoptosis - …	{At1g22840; KOG3453 Cytochrome c C Energy production and conversion ;}	{GO:0020037; heme binding; molecular_function GO:0009055; NA}	{AF031540.1; Fritillaria agrestis cytochrome C (cytC) mRNA, complete cds}	{PF00034:Cytochrome c PF13442:Cytochrome C oxidase, cbb3-type, subunit III }
i0_HQ_lily14_c1832/f7p0/708	{XP_017696180.1; PREDICTED: isoflavone reductase-like protein, partial [Phoenix dactylifera]}	{sp|P52580|IFRH_MAIZE; Isoflavone reductase homolog IRL OS=Zea mays OX=4577 GN=IRL PE=2 SV=1}	{pda:103706284; - - - - -}	{NA}	{NA}	{NA}	{NA}
i0_HQ_lily14_c18320/f2p0/643	{XP_012072128.1; PREDICTED: uncharacterized protein LOC105634009 [Jatropha curcas]}	{NA}	{jcu:105634009; K20824 NAA38 N-alpha-acetyltransferase 38, NatC auxiliary subunit - -}	{NA}	{NA}	{XR_002166302.1; PREDICTED: Elaeis guineensis uncharacterized LOC105059797 (LOC105059797), transcript variant X1, ncRNA}	{NA}
i0_HQ_lily14_c18323/f2p0/627	{XP_020095553.1; uncharacterized protein LOC109715130 [Ananas comosus]}	{NA}	{egu:105055811; - - - - -}	{NA}	{NA}	{NA}	{NA}
i0_HQ_lily14_c18331/f2p0/842	{XP_008796584.1; PREDICTED: uncharacterized protein LOC103711999 [Phoenix dactylifera]}	{NA}	{egu:105038788; - - - - -}	{NA}	{GO:0005515; protein binding; molecular_function GO:0008686; 3,4-dihydroxy-2-butanone-4-phosphate synthase activity; molecular_function GO:0009231; riboflavin biosynthetic process; biological_process}	{NA}	{PF00926:3,4-dihydroxy-2-butanone 4-phosphate synthase PF00564:PB1 domain}
i0_HQ_lily14_c18333/f2p1/427	{EEC81749.1; hypothetical protein OsI_25404 [Oryza sativa Indica Group]}	{sp|P50888|RL24_HORVU; 60S ribosomal protein L24 OS=Hordeum vulgare OX=4513 GN=RPL24 PE=2 SV=1}	{dosa:Os01t0815800-01; K02896 RP-L24e, RPL24 large subunit ribosomal protein L24e - ko03010; Genetic Information Processing; Translation; Ribosome}	{At2g36620; KOG1722 60s ribosomal protein L24 J Translation, ribosomal structure and biogenesis ;}	{GO:0005634; nucleus; cellular_component GO:0016020; membrane; cellular_component GO:0010508; positive regulation of autophagy; biological_process}	{BT061783.2; Zea mays full-length cDNA clone ZM_BFb0182N06 mRNA, complete cds}	{PF10186:Vacuolar sorting 38 and autophagy-related subunit 14 PF09468:Ydr279p protein family (RNase H2 complex component) PF01956:Integral membrane protein DUF106}
i0_HQ_lily14_c18337/f3p0/463	{XP_010924942.1; PREDICTED: uncharacterized protein LOC105047629 [Elaeis guineensis]}	{NA}	{NA}	{NA}	{NA}	{NA}	{NA}
i0_HQ_lily14_c18340/f3p0/732	{ONK71604.1; uncharacterized protein A4U43_C04F10400 [Asparagus officinalis]}	{NA}	{obr:102709640; - - - - -}	{NA}	{GO:0005509; calcium ion binding; molecular_function}	{XM_009390159.2; PREDICTED: Musa acuminata subsp. malaccensis uncharacterized LOC103975247 (LOC103975247), transcript variant X1, mRNA}	{PF00036:EF hand PF13405:EF-hand domain PF13833:EF-hand domain pair PF13202:EF hand PF13499:EF-hand domain pair}
i0_HQ_lily14_c18346/f5p0/516	{NA}	{NA}	{NA}	{NA}	{NA}	{NA}	{NA}
i0_HQ_lily14_c18354/f2p0/585	{XP_020084044.1; probable inactive beta-glucosidase 14 [Ananas comosus]}	{sp|Q7XPY7|BGL14_ORYSJ; Probable inactive beta-glucosidase 14 OS=Oryza sativa subsp. japonica OX=39947 GN=BGLU14 PE=2 SV=2}	{mus:103970559; K05350 bglB beta-glucosidase 3.2.1.21 ko00500; Metabolism; Carbohydrate metabolism; Starch and sucrose metabolism | ko00460; Metabolism; Metabolism of other amino acids; Cyanoamino acid metabolism | ko00940; Metabolism; Biosynthesis of other secondary metabolites; Phenylpropanoid biosynthesis}	{At1g61820; KOG0626 Beta-glucosidase, lactase phlorizinhydrolase, and related proteins G Carbohydrate transport and metabolism ;}	{GO:0004553; hydrolase activity, hydrolyzing O-glycosyl compounds; molecular_function GO:0005975; carbohydrate metabolic process; biological_process}	{NA}	{PF00232:Glycosyl hydrolase family 1}
i0_HQ_lily14_c18359/f2p0/348	{NA}	{NA}	{NA}	{NA}	{NA}	{NA}	{NA}
i0_HQ_lily14_c1836/f10p10/771	{XP_011625944.1; PREDICTED: 40S ribosomal protein S14 [Amborella trichopoda]}	{sp|P19951|RS142_MAIZE; 40S ribosomal protein S14 OS=Zea mays OX=4577 PE=3 SV=1}	{atr:105421196; K02955 RP-S14e, RPS14 small subunit ribosomal protein S14e - ko03010; Genetic Information Processing; Translation; Ribosome}	{At3g52580; KOG0407 40S ribosomal protein S14 J Translation, ribosomal structure and biogenesis ;}	{GO:2001070; NA GO:0005840; ribosome; cellular_component GO:0006412; translation; biological_process GO:0003735; structural constituent of ribosome; molecular_function}	{XM_006652202.2; PREDICTED: Oryza brachyantha 40S ribosomal protein S14-like (LOC102702838), mRNA}	{PF00411:Ribosomal protein S11 PF03423:Carbohydrate binding domain (family 25)}
i0_HQ_lily14_c18369/f3p0/903	{ABR18017.1; unknown [Picea sitchensis]}	{sp|P05738|RL9A_YEAST; 60S ribosomal protein L9-A OS=Saccharomyces cerevisiae (strain ATCC 204508 / S288c) OX=559292 GN=RPL9A PE=1 SV=2}	{nta:107813756; - - - - -}	{YGL147c; KOG3255 60S ribosomal protein L9 J Translation, ribosomal structure and biogenesis ;}	{GO:0005840; ribosome; cellular_component GO:0019843; rRNA binding; molecular_function GO:0003735; structural constituent of ribosome; molecular_function GO:0006412; translation; biological_process}	{NA}	{PF00347:Ribosomal protein L6}
i0_HQ_lily14_c18376/f5p0/590	{XP_009397591.1; PREDICTED: NADH dehydrogenase [ubiquinone] 1 beta subcomplex subunit 7-like [Musa acuminata subsp. malaccensis]}	{sp|Q9SKC9|NDUB7_ARATH; NADH dehydrogenase [ubiquinone] 1 beta subcomplex subunit 7 OS=Arabidopsis thaliana OX=3702 GN=At2g02050 PE=3 SV=1}	{egu:105042727; K03963 NDUFB7 NADH dehydrogenase (ubiquinone) 1 beta subcomplex subunit 7 - ko00190; Metabolism; Energy metabolism; Oxidative phosphorylation | ko05010; Human Diseases; Neurodegenerative diseases; Alzheimer's disease | ko05012; Human Diseases; Neurodegenerative diseases; Parkinson's disease | ko05016; Human Diseases; Neurodegenerative diseases; Huntington's disease | ko04932; Huma…	{At2g02050; KOG3468 NADH:ubiquinone oxidoreductase, NDUFB7/B18 subunit C Energy production and conversion ;}	{NA}	{XM_014805726.1; PREDICTED: Setaria italica NADH dehydrogenase [ubiquinone] 1 beta subcomplex subunit 7 (LOC101785383), mRNA}	{NA}
i0_HQ_lily14_c18378/f4p0/938	{ONK68077.1; uncharacterized protein A4U43_C05F7180 [Asparagus officinalis]}	{NA}	{mus:103969038; - - - - -}	{At5g58110; KOG2936 Uncharacterized conserved protein S Function unknown ;}	{GO:0051087; chaperone binding; molecular_function GO:0001671; ATPase activator activity; molecular_function}	{XM_010928834.2; PREDICTED: Elaeis guineensis uncharacterized LOC105049249 (LOC105049249), mRNA}	{PF09229:Activator of Hsp90 ATPase, N-terminal}
i0_HQ_lily14_c18379/f4p0/909	{NA}	{sp|O13808|GMF1_SCHPO; Actin-depolymerizing factor gmf1 OS=Schizosaccharomyces pombe (strain 972 / ATCC 24843) OX=284812 GN=gmf1 PE=3 SV=1}	{NA}	{SPAC17H9.11; KOG1736 Glia maturation factor beta W Extracellular structures ;}	{GO:0005622; intracellular; cellular_component GO:0003779; actin binding; molecular_function}	{NA}	{PF00241:Cofilin/tropomyosin-type actin-binding protein}
i0_HQ_lily14_c18381/f2p0/841	{XP_006395127.1; hypothetical protein EUTSA_v10004618mg [Eutrema salsugineum]}	{sp|B8G643|PANC_CHLAD; Pantothenate synthetase OS=Chloroflexus aggregans (strain MD-66 / DSM 9485) OX=326427 GN=panC PE=3 SV=1}	{ccp:CHC_T00001099001; - - - - -}	{YIL145c; KOG3042 Panthothenate synthetase H Coenzyme transport and metabolism ;}	{GO:0015940; pantothenate biosynthetic process; biological_process GO:0004592; pantoate-beta-alanine ligase activity; molecular_function}	{NA}	{PF02569:Pantoate-beta-alanine ligase}
i0_HQ_lily14_c18383/f2p0/865	{XP_020094029.1; mitotic apparatus protein p62-like, partial [Ananas comosus]}	{NA}	{egu:105044140; - - - - -}	{NA}	{NA}	{NA}	{NA}
i0_HQ_lily14_c18389/f2p0/575	{XP_020103969.1; uncharacterized protein At5g64816 [Ananas comosus]}	{sp|Q8L8Q8|Y5486_ARATH; Uncharacterized protein At5g64816 OS=Arabidopsis thaliana OX=3702 GN=At5g64816 PE=2 SV=1}	{bdi:100828533; - - - - -}	{NA}	{NA}	{NA}	{NA}
i0_HQ_lily14_c18393/f3p0/723	{XP_009398545.1; PREDICTED: uncharacterized protein LOC103983102 [Musa acuminata subsp. malaccensis]}	{sp|P05332|YP20_BACLI; Uncharacterized N-acetyltransferase p20 OS=Bacillus licheniformis OX=1402 GN=p20 PE=4 SV=1}	{zma:103646915; - - - - -}	{NA}	{GO:0015979; photosynthesis; biological_process GO:0008080; N-acetyltransferase activity; molecular_function}	{NA}	{PF02327:Bacteriochlorophyll A protein PF13302:Acetyltransferase (GNAT) domain PF00583:Acetyltransferase (GNAT) family}
i0_HQ_lily14_c18395/f2p0/480	{OAY67940.1; hypothetical protein ACMD2_16528 [Ananas comosus]}	{NA}	{cam:101491016; - - - - -}	{NA}	{NA}	{NA}	{NA}
i0_HQ_lily14_c1840/f7p0/514	{NA}	{NA}	{NA}	{NA}	{NA}	{NA}	{NA}
i0_HQ_lily14_c18400/f3p0/478	{AAP80664.1; S28 ribosomal protein, partial [Triticum aestivum]}	{sp|P46302|RS28_MAIZE; 40S ribosomal protein S28 OS=Zea mays OX=4577 GN=RPS28 PE=3 SV=1}	{pda:103706732; K02979 RP-S28e, RPS28 small subunit ribosomal protein S28e - ko03010; Genetic Information Processing; Translation; Ribosome}	{At5g03850; KOG3502 40S ribosomal protein S28 J Translation, ribosomal structure and biogenesis ;}	{GO:0005622; intracellular; cellular_component GO:0005840; ribosome; cellular_component GO:0006412; translation; biological_process GO:0003735; structural constituent of ribosome; molecular_function}	{XM_010056761.2; PREDICTED: Eucalyptus grandis 40S ribosomal protein S28-1 (LOC104443388), mRNA}	{PF01200:Ribosomal protein S28e}
i0_HQ_lily14_c18407/f2p0/717	{XP_010906437.1; PREDICTED: uncharacterized protein LOC105033368 [Elaeis guineensis]}	{NA}	{mus:103970095; - - - - -}	{NA}	{NA}	{NA}	{NA}
i0_HQ_lily14_c18418/f3p0/646	{XP_009414630.1; PREDICTED: tetraspanin-8 [Musa acuminata subsp. malaccensis]}	{sp|Q8S8Q6|TET8_ARATH; Tetraspanin-8 OS=Arabidopsis thaliana OX=3702 GN=TET8 PE=2 SV=1}	{mus:103995698; - - - - -}	{NA}	{GO:0016021; integral to membrane; cellular_component}	{XM_015786344.1; PREDICTED: Oryza sativa Japonica Group tetraspanin-8 (LOC4341703), mRNA}	{PF11770:GRB2-binding adapter (GAPT) PF00335:Tetraspanin family}
i0_HQ_lily14_c18422/f6p0/382	{AAB04686.1; tpc70 protein [Tradescantia paludosa]}	{NA}	{dosa:Os02t0127500-01; - - - - -}	{NA}	{NA}	{NA}	{NA}
i0_HQ_lily14_c18428/f2p0/888	{XP_008809019.1; PREDICTED: copper transport protein CCH-like [Phoenix dactylifera]}	{sp|Q58FZ0|NAKR2_ARATH; Protein SODIUM POTASSIUM ROOT DEFECTIVE 2 OS=Arabidopsis thaliana OX=3702 GN=NAKR2 PE=2 SV=1}	{pda:103720850; - - - - -}	{At3g24450; KOG1603 Copper chaperone P Inorganic ion transport and metabolism ;}	{GO:0030001; metal ion transport; biological_process GO:0055114; oxidation-reduction process; biological_process GO:0016491; oxidoreductase activity; molecular_function GO:0006508; proteolysis; biological_process GO:0005576; NA GO:0008236; serine-type peptidase activity; molecular_function GO:0046872; metal ion binding; molecular_function}	{NA}	{PF00403:Heavy-metal-associated domain PF12242:NAD(P)H binding domain of trans-2-enoyl-CoA reductase PF02983:Alpha-lytic protease prodomain}
i0_HQ_lily14_c18429/f2p0/823	{XP_008798271.1; PREDICTED: monothiol glutaredoxin-S9-like [Phoenix dactylifera]}	{sp|Q5QLR2|GRXS5_ORYSJ; Monothiol glutaredoxin-S5 OS=Oryza sativa subsp. japonica OX=39947 GN=GRXS5 PE=2 SV=1}	{egu:105043381; - - - - -}	{At1g28480; KOG1752 Glutaredoxin and related proteins O Posttranslational modification, protein turnover, chaperones ;}	{GO:0009055; NA GO:0045454; cell redox homeostasis; biological_process GO:0015035; protein disulfide oxidoreductase activity; molecular_function}	{NA}	{PF00462:Glutaredoxin}
i0_HQ_lily14_c18433/f2p0/687	{XP_008798353.1; PREDICTED: blue copper protein-like [Phoenix dactylifera]}	{NA}	{jcu:105635112; - - - - -}	{NA}	{GO:0009055; NA}	{NA}	{PF02298:Plastocyanin-like domain}
i0_HQ_lily14_c18437/f3p0/475	{XP_006493377.1; PREDICTED: uncharacterized protein LOC102622532 [Citrus sinensis]}	{NA}	{sind:105165199; - - - - -}	{NA}	{NA}	{NA}	{NA}
i0_HQ_lily14_c18440/f4p0/599	{NA}	{sp|P42117|NDUA3_NEUCR; NADH-ubiquinone oxidoreductase 9.5 kDa subunit OS=Neurospora crassa (strain ATCC 24698 / 74-OR23-1A / CBS 708.71 / DSM 1257 / FGSC 987) OX=367110 GN=nuo9.5 PE=1 SV=3}	{NA}	{NA}	{NA}	{NA}	{NA}
i0_HQ_lily14_c18444/f4p0/675	{XP_009383450.1; PREDICTED: dirigent protein 21-like [Musa acuminata subsp. malaccensis]}	{sp|Q9SS03|DIR21_ARATH; Dirigent protein 21 OS=Arabidopsis thaliana OX=3702 GN=DIR21 PE=3 SV=1}	{mus:103971210; - - - - -}	{NA}	{NA}	{NA}	{NA}
i0_HQ_lily14_c18446/f2p0/736	{AIU48376.1; pollen Ole e 1 allergen and extensin family protein, partial [Lilium brownii]}	{NA}	{pda:103698897; - - - - -}	{NA}	{NA}	{KM397710.1; Lilium brownii pollen Ole e 1 allergen and extensin family protein mRNA, partial cds}	{NA}
i0_HQ_lily14_c18448/f2p0/333	{NA}	{NA}	{NA}	{NA}	{NA}	{NA}	{NA}
i0_HQ_lily14_c18449/f2p0/807	{XP_019708795.1; PREDICTED: uncharacterized protein LOC105053331 [Elaeis guineensis]}	{sp|Q8GUU2|RIE1_ARATH; E3 ubiquitin protein ligase RIE1 OS=Arabidopsis thaliana OX=3702 GN=RIE1 PE=2 SV=1}	{pda:103706808; - - - - -}	{At1g68070; KOG0800 FOG: Predicted E3 ubiquitin ligase O Posttranslational modification, protein turnover, chaperones ;}	{GO:0004842; ubiquitin-protein ligase activity; molecular_function GO:0005680; anaphase-promoting complex; cellular_component GO:0005515; protein binding; molecular_function GO:0046872; metal ion binding; molecular_function GO:0008270; zinc ion binding; molecular_function}	{CP019098.1; Spirodela polyrhiza strain 9509 chromosome 6 sequence}	{PF00097:Zinc finger, C3HC4 type (RING finger) PF12861:Anaphase-promoting complex subunit 11 RING-H2 finger PF12678:RING-H2 zinc finger domain PF14634:zinc-RING finger domain PF17123:RING-like zinc finger PF13639:Ring finger domain}
i0_HQ_lily14_c18459/f2p8/776	{XP_008813556.1; PREDICTED: uncharacterized protein LOC103724162 [Phoenix dactylifera]}	{NA}	{pop:POPTR_0003s12210g; K18160 NDUFAF2 NADH dehydrogenase [ubiquinone] 1 alpha subcomplex assembly factor 2 - -}	{NA}	{GO:0008137; NADH dehydrogenase (ubiquinone) activity; molecular_function GO:0016020; membrane; cellular_component GO:0009055; NA}	{XM_010909494.2; PREDICTED: Elaeis guineensis NADH dehydrogenase [ubiquinone] 1 alpha subcomplex subunit 12 (LOC105034361), transcript variant X7, mRNA}	{PF05071:NADH ubiquinone oxidoreductase subunit NDUFA12}
i0_HQ_lily14_c18464/f2p0/506	{XP_016448403.1; PREDICTED: uncharacterized protein LOC107773508 [Nicotiana tabacum]}	{sp|P62887|H4_LOLTE; Histone H4 OS=Lolium temulentum OX=34176 PE=3 SV=2}	{nta:107773508; - - - - -}	{At1g07660; KOG3467 Histone H4 B Chromatin structure and dynamics ;}	{GO:0003677; DNA binding; molecular_function GO:0071821; FANCM-MHF complex; cellular_component GO:0006352; transcription initiation, DNA-dependent; biological_process}	{XM_010941928.2; PREDICTED: Elaeis guineensis histone H4 (LOC105058869), mRNA}	{PF02291:Transcription initiation factor IID, 31kD subunit PF15630:CENP-S protein PF02969:TATA box binding protein associated factor (TAF) PF00125:Core histone H2A/H2B/H3/H4}
i0_HQ_lily14_c18465/f3p1/907	{JAT42981.1; H/ACA ribonucleoprotein complex subunit 2, partial [Anthurium amnicola]}	{sp|P32495|NHP2_YEAST; H/ACA ribonucleoprotein complex subunit NHP2 OS=Saccharomyces cerevisiae (strain ATCC 204508 / S288c) OX=559292 GN=NHP2 PE=1 SV=2}	{csl:COCSUDRAFT_53708; K11129 NHP2, NOLA2 H/ACA ribonucleoprotein complex subunit 2 - ko03008; Genetic Information Processing; Translation; Ribosome biogenesis in eukaryotes}	{YDL208w; KOG3167 Box H/ACA snoRNP component, involved in ribosomal RNA pseudouridinylation A RNA processing and modification ;}	{NA}	{NA}	{NA}
i0_HQ_lily14_c18470/f3p0/566	{XP_010928487.1; PREDICTED: 60S ribosomal protein L31 [Elaeis guineensis]}	{sp|Q9M573|RL31_PERFR; 60S ribosomal protein L31 OS=Perilla frutescens OX=48386 GN=RPL31 PE=2 SV=1}	{pda:103702308; K02910 RP-L31e, RPL31 large subunit ribosomal protein L31e - ko03010; Genetic Information Processing; Translation; Ribosome}	{At5g56710; KOG0893 60S ribosomal protein L31 J Translation, ribosomal structure and biogenesis ;}	{GO:0003735; structural constituent of ribosome; molecular_function GO:0006412; translation; biological_process GO:0005840; ribosome; cellular_component}	{XM_017845334.1; PREDICTED: Phoenix dactylifera 60S ribosomal protein L31-like (LOC103717742), transcript variant X2, mRNA}	{PF01198:Ribosomal protein L31e}
i0_HQ_lily14_c18472/f2p0/646	{JAT53178.1; putative protein Pop3, partial [Anthurium amnicola]}	{sp|Q9LUV2|POP3_ARATH; Stress-response A/B barrel domain-containing protein HS1 OS=Arabidopsis thaliana OX=3702 GN=HS1 PE=1 SV=1}	{egr:104432610; - - - - -}	{NA}	{NA}	{NA}	{NA}
i0_HQ_lily14_c18478/f3p0/716	{NA}	{sp|Q5AUI1|LBSA_EMENI; Lactobacillus shifted protein OS=Emericella nidulans (strain FGSC A4 / ATCC 38163 / CBS 112.46 / NRRL 194 / M139) OX=227321 GN=lbsA PE=1 SV=1}	{NA}	{Hs4758792; KOG3456 NADH:ubiquinone oxidoreductase, NDUFS6/13 kDa subunit C Energy production and conversion ;}	{NA}	{NA}	{NA}
i0_HQ_lily14_c18480/f7p0/849	{NA}	{NA}	{NA}	{NA}	{NA}	{NA}	{NA}
i0_HQ_lily14_c18486/f4p0/571	{XP_010920066.1; PREDICTED: uncharacterized protein LOC105044000 [Elaeis guineensis]}	{sp|F4KFM8|LEA65_ARATH; Late embryogenesis abundant protein At5g17165 OS=Arabidopsis thaliana OX=3702 GN=At5g17165 PE=3 SV=1}	{egu:105044000; - - - - -}	{NA}	{GO:0006950; response to stress; biological_process}	{NA}	{PF03242:Late embryogenesis abundant protein}
i0_HQ_lily14_c18489/f5p0/691	{XP_019710609.1; PREDICTED: protein ELF4-LIKE 4-like [Elaeis guineensis]}	{sp|Q570U6|EF4L4_ARATH; Protein ELF4-LIKE 4 OS=Arabidopsis thaliana OX=3702 GN=EFL4 PE=2 SV=1}	{pda:103705772; - - - - -}	{NA}	{GO:0003713; transcription coactivator activity; molecular_function}	{XM_006662994.2; PREDICTED: Oryza brachyantha protein ELF4-LIKE 4-like (LOC102703728), transcript variant X4, mRNA}	{PF05030:SSXT protein (N-terminal region)}
i0_HQ_lily14_c18490/f2p0/409	{NA}	{NA}	{NA}	{NA}	{NA}	{NA}	{NA}
i0_HQ_lily14_c18500/f2p0/945	{XP_010925903.1; PREDICTED: 3-ketoacyl-CoA synthase 4-like [Elaeis guineensis]}	{sp|Q9LN49|KCS4_ARATH; 3-ketoacyl-CoA synthase 4 OS=Arabidopsis thaliana OX=3702 GN=KCS4 PE=2 SV=1}	{egu:105048315; K15397 KCS 3-ketoacyl-CoA synthase 2.3.1.199 ko00062; Metabolism; Lipid metabolism; Fatty acid elongation}	{NA}	{GO:0016020; membrane; cellular_component GO:0016747; transferase activity, transferring acyl groups other than amino-acyl groups; molecular_function GO:0006633; fatty acid biosynthetic process; biological_process}	{XM_008370162.2; PREDICTED: Malus x domestica 3-ketoacyl-CoA synthase 20-like (LOC103431992), mRNA}	{PF08392:FAE1/Type III polyketide synthase-like protein}
i0_HQ_lily14_c18502/f3p0/422	{AFG17073.1; caffeoyl-CoA O-methyltransferase [Paeonia lactiflora]}	{sp|O24144|CAMT1_TOBAC; Caffeoyl-CoA O-methyltransferase 1 OS=Nicotiana tabacum OX=4097 GN=CCOAOMT1 PE=1 SV=1}	{sot:102585995; K00588 E2.1.1.104 caffeoyl-CoA O-methyltransferase 2.1.1.104 ko00360; Metabolism; Amino acid metabolism; Phenylalanine metabolism | ko00940; Metabolism; Biosynthesis of other secondary metabolites; Phenylpropanoid biosynthesis | ko00945; Metabolism; Biosynthesis of other secondary metabolites; Stilbenoid, diarylheptanoid and gingerol biosynthesis | ko00941; Metabolism; Biosynthesi…	{At4g34050; KOG1663 O-methyltransferase Q Secondary metabolites biosynthesis, transport and catabolism ;}	{GO:0008171; O-methyltransferase activity; molecular_function}	{XM_010109614.1; Morus notabilis Caffeoyl-CoA O-methyltransferase partial mRNA}	{PF01596:O-methyltransferase}
i0_HQ_lily14_c18507/f5p0/662	{JAT43863.1; Cytochrome c oxidase subunit 6, mitochondrial, partial [Anthurium amnicola]}	{sp|Q01359|COX6_NEUCR; Cytochrome c oxidase subunit 6, mitochondrial OS=Neurospora crassa (strain ATCC 24698 / 74-OR23-1A / CBS 708.71 / DSM 1257 / FGSC 987) OX=367110 GN=cox-6 PE=3 SV=2}	{NA}	{YHR051w; KOG4077 Cytochrome c oxidase, subunit Va/COX6 C Energy production and conversion ;}	{GO:0005743; mitochondrial inner membrane; cellular_component GO:0004129; cytochrome-c oxidase activity; molecular_function}	{NA}	{PF02284:Cytochrome c oxidase subunit Va}
i0_HQ_lily14_c18518/f2p0/614	{XP_009386219.1; PREDICTED: protein BTR1-like [Musa acuminata subsp. malaccensis]}	{sp|Q9LZ82|BTR1_ARATH; Protein BTR1 OS=Arabidopsis thaliana OX=3702 GN=BTR1 PE=1 SV=1}	{mus:103973390; K14944 NOVA RNA-binding protein Nova - -}	{At5g04430; KOG2191 RNA-binding protein NOVA1/PASILLA and related KH domain proteins AR RNA processing and modification ; General function prediction only ;}	{GO:0003723; RNA binding; molecular_function}	{NA}	{PF07650:KH domain PF13184:NusA-like KH domain PF00013:KH domain}
i0_HQ_lily14_c18526/f6p0/888	{XP_010937667.2; PREDICTED: uncharacterized protein LOC105056940 [Elaeis guineensis]}	{NA}	{egu:105056940; - - - - -}	{NA}	{GO:0005215; NA}	{NA}	{PF12822:Protein of unknown function (DUF3816)}
i0_HQ_lily14_c18527/f2p0/536	{JAT49120.1; putative bolA-like protein C8C9.11, partial [Anthurium amnicola]}	{sp|Q9FIC3|BOLA2_ARATH; Protein BOLA2 OS=Arabidopsis thaliana OX=3702 GN=BOLA2 PE=1 SV=1}	{pda:103704354; - - - - -}	{At5g09830; KOG3348 BolA (bacterial stress-induced morphogen)-related protein T Signal transduction mechanisms ;}	{NA}	{FP099415.1; Phyllostachys edulis cDNA clone: bphyst009o21, full insert sequence}	{NA}
i0_HQ_lily14_c1853/f2p70/692	{XP_010666758.1; PREDICTED: 40S ribosomal protein S2-2 [Beta vulgaris subsp. vulgaris]}	{sp|Q8L8Y0|RS21_ARATH; 40S ribosomal protein S2-1 OS=Arabidopsis thaliana OX=3702 GN=RPS2A PE=2 SV=2}	{egr:104445114; K02981 RP-S2e, RPS2 small subunit ribosomal protein S2e - ko03010; Genetic Information Processing; Translation; Ribosome}	{At1g58983; KOG0877 40S ribosomal protein S2/30S ribosomal protein S5 J Translation, ribosomal structure and biogenesis ;}	{GO:0003735; structural constituent of ribosome; molecular_function GO:0006412; translation; biological_process GO:0005840; ribosome; cellular_component GO:0003723; RNA binding; molecular_function}	{XM_016714145.1; PREDICTED: Capsicum annuum 40S ribosomal protein S2-3-like (LOC107867754), mRNA}	{PF00333:Ribosomal protein S5, N-terminal domain PF03719:Ribosomal protein S5, C-terminal domain}
i0_HQ_lily14_c18536/f3p0/865	{XP_010937955.1; PREDICTED: macrophage migration inhibitory factor homolog [Elaeis guineensis]}	{sp|P81748|MIFH_TRITR; Macrophage migration inhibitory factor homolog OS=Trichuris trichiura OX=36087 PE=1 SV=2}	{egu:105044745; - - - - -}	{At5g01650; KOG1759 Macrophage migration inhibitory factor V Defense mechanisms ;}	{NA}	{XM_008805926.1; PREDICTED: Phoenix dactylifera macrophage migration inhibitory factor homolog (LOC103717501), transcript variant X2, mRNA}	{NA}
i0_HQ_lily14_c18547/f4p0/934	{XP_010930043.1; PREDICTED: plant UBX domain-containing protein 1 [Elaeis guineensis]}	{sp|Q9LK22|PUX1_ARATH; Plant UBX domain-containing protein 1 OS=Arabidopsis thaliana OX=3702 GN=PUX1 PE=1 SV=1}	{nnu:104591631; K15627 ASPSCR1, ASPL tether containing UBX domain for GLUT4 - ko05202; Human Diseases; Cancers: Overview; Transcriptional misregulation in cancer}	{Hs13129078; KOG2699 Predicted ubiquitin regulatory protein O Posttranslational modification, protein turnover, chaperones ;}	{GO:0005515; protein binding; molecular_function}	{NA}	{PF00789:UBX domain}
i0_HQ_lily14_c18548/f2p0/740	{KZM86682.1; hypothetical protein DCAR_023816 [Daucus carota subsp. sativus]}	{NA}	{gmx:100787548; - - - - -}	{NA}	{NA}	{NA}	{NA}
i0_HQ_lily14_c18549/f3p0/694	{ONK60901.1; uncharacterized protein A4U43_C08F23880 [Asparagus officinalis]}	{sp|P93836|HPPD_ARATH; 4-hydroxyphenylpyruvate dioxygenase OS=Arabidopsis thaliana OX=3702 GN=HPD PE=1 SV=2}	{osa:4328425; K00457 HPD, hppD 4-hydroxyphenylpyruvate dioxygenase 1.13.11.27 ko00350; Metabolism; Amino acid metabolism; Tyrosine metabolism | ko00360; Metabolism; Amino acid metabolism; Phenylalanine metabolism | ko00130; Metabolism; Metabolism of cofactors and vitamins; Ubiquinone and other terpenoid-quinone biosynthesis}	{At1g06570; KOG0638 4-hydroxyphenylpyruvate dioxygenase E Amino acid transport and metabolism ;}	{NA}	{XM_009120285.2; PREDICTED: Brassica rapa 4-hydroxyphenylpyruvate dioxygenase (LOC103843547), mRNA}	{NA}
i0_HQ_lily14_c18553/f2p0/817	{ACS91930.1; secretory carrier membrane protein [Lilium longiflorum]}	{sp|Q60EA5|SCAM3_ORYSJ; Secretory carrier-associated membrane protein 3 OS=Oryza sativa subsp. japonica OX=39947 GN=SCAMP3 PE=2 SV=1}	{cit:102621153; K19995 SCAMP secretory carrier-associated membrane protein - -}	{At1g61250; KOG3088 Secretory carrier membrane protein U Intracellular trafficking, secretion, and vesicular transport ;}	{GO:0015031; protein transport; biological_process GO:0016021; integral to membrane; cellular_component}	{GQ222069.1; Lilium longiflorum secretory carrier membrane protein mRNA, complete cds}	{PF04144:SCAMP family}
i0_HQ_lily14_c18554/f6p0/726	{XP_008790857.1; PREDICTED: uncharacterized protein LOC103707921 [Phoenix dactylifera]}	{NA}	{pda:103707921; - - - - -}	{NA}	{NA}	{NA}	{NA}
i0_HQ_lily14_c18555/f3p0/498	{ONK73856.1; uncharacterized protein A4U43_C03F280 [Asparagus officinalis]}	{sp|P42813|RNS1_ARATH; Ribonuclease 1 OS=Arabidopsis thaliana OX=3702 GN=RNS1 PE=1 SV=1}	{pmum:103321683; K01166 E3.1.27.1 ribonuclease T2 3.1.27.1 -}	{At2g02990; KOG1642 Ribonuclease, T2 family A RNA processing and modification ;}	{GO:0033897; ribonuclease T2 activity; molecular_function GO:0003723; RNA binding; molecular_function}	{NA}	{PF00445:Ribonuclease T2 family}
i0_HQ_lily14_c18558/f2p0/347	{XP_010915166.1; PREDICTED: protein NRT1/ PTR FAMILY 4.6 isoform X1 [Elaeis guineensis]}	{sp|Q9FM20|PTR54_ARATH; Protein NRT1/ PTR FAMILY 4.7 OS=Arabidopsis thaliana OX=3702 GN=NPF4.7 PE=2 SV=2}	{egu:105040374; - - - - -}	{At5g62730; KOG1237 H+/oligopeptide symporter E Amino acid transport and metabolism ;}	{NA}	{NA}	{NA}
i0_HQ_lily14_c18559/f3p0/662	{XP_008804728.1; PREDICTED: uncharacterized N-acetyltransferase p20-like [Phoenix dactylifera]}	{sp|P05332|YP20_BACLI; Uncharacterized N-acetyltransferase p20 OS=Bacillus licheniformis OX=1402 GN=p20 PE=4 SV=1}	{egu:105041549; - - - - -}	{NA}	{GO:0008080; N-acetyltransferase activity; molecular_function}	{NA}	{PF00583:Acetyltransferase (GNAT) family PF13302:Acetyltransferase (GNAT) domain}
i0_HQ_lily14_c18561/f2p0/707	{NA}	{NA}	{NA}	{NA}	{NA}	{NA}	{NA}
i0_HQ_lily14_c18567/f4p0/890	{XP_010241684.1; PREDICTED: probable xyloglucan endotransglucosylase/hydrolase protein 23 [Nelumbo nucifera]}	{sp|Q38910|XTH23_ARATH; Probable xyloglucan endotransglucosylase/hydrolase protein 23 OS=Arabidopsis thaliana OX=3702 GN=XTH23 PE=2 SV=1}	{vvi:100252949; K08235 E2.4.1.207 xyloglucan:xyloglucosyl transferase 2.4.1.207 -}	{NA}	{GO:0005975; carbohydrate metabolic process; biological_process GO:0006073; cellular glucan metabolic process; biological_process GO:0004553; hydrolase activity, hydrolyzing O-glycosyl compounds; molecular_function GO:0016762; xyloglucan:xyloglucosyl transferase activity; molecular_function GO:0005618; cell wall; cellular_component GO:0048046; apoplast; cellular_component}	{XM_002274368.4; PREDICTED: Vitis vinifera xyloglucan endotransglucosylase/hydrolase 2 (LOC100256457), mRNA}	{PF00722:Glycosyl hydrolases family 16 PF06955:Xyloglucan endo-transglycosylase (XET) C-terminus}
i0_HQ_lily14_c18568/f3p1/468	{NA}	{NA}	{NA}	{NA}	{NA}	{NA}	{NA}
i0_HQ_lily14_c18571/f6p0/805	{XP_003574974.1; PREDICTED: 40S ribosomal protein S27 [Brachypodium distachyon]}	{sp|Q7RVN2|RS27_NEUCR; 40S ribosomal protein S27 OS=Neurospora crassa (strain ATCC 24698 / 74-OR23-1A / CBS 708.71 / DSM 1257 / FGSC 987) OX=367110 GN=crp-6 PE=3 SV=1}	{gsl:Gasu_53510; K02978 RP-S27e, RPS27 small subunit ribosomal protein S27e - ko03010; Genetic Information Processing; Translation; Ribosome}	{SPBC1685.10; KOG1779 40s ribosomal protein S27 J Translation, ribosomal structure and biogenesis ;}	{NA}	{NA}	{NA}
i0_HQ_lily14_c18572/f2p0/654	{XP_010924381.1; PREDICTED: 60S ribosomal protein L18a-like protein [Elaeis guineensis]}	{sp|Q8L9S1|R18AL_ARATH; 60S ribosomal protein L18a-like protein OS=Arabidopsis thaliana OX=3702 GN=At1g29970 PE=2 SV=2}	{egu:105043156; - - - - -}	{NA}	{NA}	{XM_010926079.1; PREDICTED: Elaeis guineensis 60S ribosomal protein L18a-like protein (LOC105047245), mRNA}	{NA}
i0_HQ_lily14_c18576/f5p0/519	{ONK81876.1; uncharacterized protein A4U43_C01F33770 [Asparagus officinalis]}	{sp|Q9C9K2|CP123_ARATH; Calvin cycle protein CP12-3, chloroplastic OS=Arabidopsis thaliana OX=3702 GN=CP12-3 PE=1 SV=1}	{atr:18439706; - - - - -}	{NA}	{GO:0008083; growth factor activity; molecular_function GO:0008283; NA GO:0005576; NA}	{NA}	{PF06404:Phytosulfokine precursor protein (PSK)}
i0_HQ_lily14_c18583/f4p0/721	{XP_010259901.1; PREDICTED: uncharacterized protein LOC104599177 [Nelumbo nucifera]}	{NA}	{nnu:104599177; - - - - -}	{NA}	{NA}	{NA}	{NA}
i0_HQ_lily14_c18587/f2p0/943	{AIA09928.1; eukaryotic translation initiation factor 5A [Quercus suber]}	{sp|Q9SC12|IF5A_SENVE; Eukaryotic translation initiation factor 5A OS=Senecio vernalis OX=93496 GN=EIFSV1 PE=2 SV=1}	{mus:104000696; K03263 EIF5A translation initiation factor 5A - -}	{At1g69410; KOG3271 Translation initiation factor 5A (eIF-5A) J Translation, ribosomal structure and biogenesis ;}	{GO:0003746; translation elongation factor activity; molecular_function GO:0003723; RNA binding; molecular_function GO:0006452; translational frameshifting; biological_process GO:0045905; positive regulation of translational termination; biological_process GO:0045901; positive regulation of translational elongation; biological_process GO:0043022; ribosome binding; molecular_function}	{XM_011465369.1; PREDICTED: Fragaria vesca subsp. vesca mitotic checkpoint protein BUB3.3-like (LOC101296375), mRNA}	{PF01287:Eukaryotic elongation factor 5A hypusine, DNA-binding OB fold}
i0_HQ_lily14_c18593/f2p0/499	{NA}	{NA}	{NA}	{NA}	{GO:0050790; regulation of catalytic activity; biological_process GO:0030234; NA GO:0005887; integral to plasma membrane; cellular_component}	{NA}	{PF08114:ATPase proteolipid family PF06305:Protein of unknown function (DUF1049)}
i0_HQ_lily14_c18599/f5p0/910	{XP_020104257.1; caltractin-like [Ananas comosus]}	{sp|P41210|CATR_ATRNU; Caltractin OS=Atriplex nummularia OX=3553 PE=2 SV=1}	{pda:103701814; K13448 CML calcium-binding protein CML - ko04626; Organismal Systems; Environmental adaptation; Plant-pathogen interaction}	{At3g50360; KOG0028 Ca2+-binding protein (centrin/caltractin), EF-Hand superfamily protein ZD Cytoskeleton ; Cell cycle control, cell division, chromosome partitioning ;}	{GO:0005515; protein binding; molecular_function GO:0005578; proteinaceous extracellular matrix; cellular_component GO:0005509; calcium ion binding; molecular_function GO:0007165; signal transduction; biological_process}	{XM_010271659.2; PREDICTED: Nelumbo nucifera caltractin-like (LOC104606439), mRNA}	{PF10591:Secreted protein acidic and rich in cysteine Ca binding region PF13405:EF-hand domain PF00036:EF hand PF13833:EF-hand domain pair PF12763:Cytoskeletal-regulatory complex EF hand PF13499:EF-hand domain pair PF13202:EF hand}
i0_HQ_lily14_c1860/f7p0/969	{XP_020100538.1; serine carboxypeptidase-like 18 isoform X2 [Ananas comosus]}	{sp|Q8VZU3|SCP19_ARATH; Serine carboxypeptidase-like 19 OS=Arabidopsis thaliana OX=3702 GN=SCPL19 PE=1 SV=1}	{pda:103707550; K16296 SCPL-I serine carboxypeptidase-like clade I 3.4.16.- -}	{At1g73270; KOG1282 Serine carboxypeptidases (lysosomal cathepsin A) OE Posttranslational modification, protein turnover, chaperones ; Amino acid transport and metabolism ;}	{GO:0006508; proteolysis; biological_process GO:0004185; serine-type carboxypeptidase activity; molecular_function}	{NA}	{PF00450:Serine carboxypeptidase}
i0_HQ_lily14_c18600/f3p0/728	{XP_010933682.1; PREDICTED: nudC domain-containing protein 2 [Elaeis guineensis]}	{sp|Q9CQ48|NUDC2_MOUSE; NudC domain-containing protein 2 OS=Mus musculus OX=10090 GN=Nudcd2 PE=1 SV=1}	{crb:CARUB_v10027284mg; - - - - -}	{At5g58740; KOG2265 Nuclear distribution protein NUDC T Signal transduction mechanisms ;}	{NA}	{XM_010935380.2; PREDICTED: Elaeis guineensis nudC domain-containing protein 2 (LOC105054011), mRNA}	{NA}
i0_HQ_lily14_c18601/f6p0/683	{O22647.1; RecName: Full=40S ribosomal protein S16}	{sp|O22647|RS16_FRIAG; 40S ribosomal protein S16 OS=Fritillaria agrestis OX=64177 GN=RPS16 PE=2 SV=1}	{pda:103706501; K02960 RP-S16e, RPS16 small subunit ribosomal protein S16e - ko03010; Genetic Information Processing; Translation; Ribosome}	{At2g09990; KOG1753 40S ribosomal protein S16 J Translation, ribosomal structure and biogenesis ;}	{GO:0006412; translation; biological_process GO:0003735; structural constituent of ribosome; molecular_function GO:0005840; ribosome; cellular_component}	{AF031546.1; Fritillaria agrestis ribosomal protein S16 (rps16) mRNA, complete cds}	{PF00380:Ribosomal protein S9/S16}
i0_HQ_lily14_c18602/f4p16/449	{NA}	{NA}	{NA}	{NA}	{NA}	{NA}	{NA}
i0_HQ_lily14_c18610/f2p0/924	{XP_020106207.1; myosin IB heavy chain-like [Ananas comosus]}	{sp|P34109|MYOD_DICDI; Myosin ID heavy chain OS=Dictyostelium discoideum OX=44689 GN=myoD PE=1 SV=2}	{pda:103708355; - - - - -}	{NA}	{GO:0016459; myosin complex; cellular_component GO:0003774; motor activity; molecular_function}	{NA}	{PF06017:Unconventional myosin tail, actin- and lipid-binding}
i0_HQ_lily14_c18612/f3p0/711	{XP_020099204.1; umecyanin-like [Ananas comosus]}	{sp|P42849|UMEC_ARMRU; Umecyanin OS=Armoracia rusticana OX=3704 PE=1 SV=1}	{egu:105039623; - - - - -}	{NA}	{GO:0005515; protein binding; molecular_function GO:0009055; NA}	{NA}	{PF07646:Kelch motif PF02298:Plastocyanin-like domain}
i0_HQ_lily14_c18614/f3p0/665	{JAT40352.1; putative small nuclear ribonucleoprotein Sm D2 [Anthurium amnicola]}	{sp|O14036|SMD2_SCHPO; Small nuclear ribonucleoprotein Sm D2 OS=Schizosaccharomyces pombe (strain 972 / ATCC 24843) OX=284812 GN=smd2 PE=1 SV=1}	{ota:Ot02g07600; K11096 SNRPD2, SMD2 small nuclear ribonucleoprotein D2 - ko03040; Genetic Information Processing; Transcription; Spliceosome}	{SPAC2C4.03c; KOG3459 Small nuclear ribonucleoprotein (snRNP) Sm core protein A RNA processing and modification ;}	{NA}	{NA}	{NA}
i0_HQ_lily14_c18620/f2p0/962	{XP_010913749.1; PREDICTED: allene oxide synthase 2-like [Elaeis guineensis]}	{sp|Q96242|CP74A_ARATH; Allene oxide synthase, chloroplastic OS=Arabidopsis thaliana OX=3702 GN=CYP74A PE=1 SV=3}	{egu:105039328; K01723 AOS hydroperoxide dehydratase 4.2.1.92 ko00592; Metabolism; Lipid metabolism; alpha-Linolenic acid metabolism}	{NA}	{GO:0055114; oxidation-reduction process; biological_process GO:0020037; heme binding; molecular_function GO:0016226; iron-sulfur cluster assembly; biological_process GO:0005506; iron ion binding; molecular_function GO:0051536; iron-sulfur cluster binding; molecular_function GO:0016705; oxidoreductase activity, acting on paired donors, with incorporation or reduction of molecular oxygen; molecula…	{NA}	{PF01106:NifU-like domain PF00067:Cytochrome P450}
i0_HQ_lily14_c18626/f2p0/868	{XP_019706755.1; PREDICTED: protein SAWADEE HOMEODOMAIN HOMOLOG 1-like isoform X2 [Elaeis guineensis]}	{sp|Q9XI47|SHH1_ARATH; Protein SAWADEE HOMEODOMAIN HOMOLOG 1 OS=Arabidopsis thaliana OX=3702 GN=SHH1 PE=1 SV=1}	{egu:105040622; - - - - -}	{NA}	{GO:0003682; chromatin binding; molecular_function}	{NA}	{PF16719:SAWADEE domain}
i0_HQ_lily14_c18636/f2p0/914	{XP_012855270.1; PREDICTED: sphinganine C(4)-monooxygenase 1 [Erythranthe guttata]}	{sp|Q8VYI1|SBH1_ARATH; Sphinganine C4-monooxygenase 1 OS=Arabidopsis thaliana OX=3702 GN=SBH1 PE=1 SV=1}	{jcu:105630430; K04713 SUR2 sphinganine C4-monooxygenase 1.14.18.5 ko00600; Metabolism; Lipid metabolism; Sphingolipid metabolism}	{At1g69640; KOG0874 Sphingolipid hydroxylase I Lipid transport and metabolism ;}	{GO:0006633; fatty acid biosynthetic process; biological_process GO:0005506; iron ion binding; molecular_function GO:0016491; oxidoreductase activity; molecular_function GO:0055114; oxidation-reduction process; biological_process}	{NA}	{PF04116:Fatty acid hydroxylase superfamily}
i0_HQ_lily14_c18639/f5p0/808	{XP_010911482.1; PREDICTED: transcription initiation factor TFIID subunit 10-like [Elaeis guineensis]}	{sp|O04173|TAF10_ARATH; Transcription initiation factor TFIID subunit 10 OS=Arabidopsis thaliana OX=3702 GN=TAF10 PE=1 SV=1}	{pda:103702412; K03134 TAF10 transcription initiation factor TFIID subunit 10 - ko03022; Genetic Information Processing; Transcription; Basal transcription factors | ko05168; Human Diseases; Infectious diseases: Viral; Herpes simplex infection}	{At4g31720; KOG3423 Transcription initiation factor TFIID, subunit TAF10 (also component of histone acetyltransferase SAGA) K Transcription ;}	{GO:0005634; nucleus; cellular_component GO:0006352; transcription initiation, DNA-dependent; biological_process}	{KC862183.1; Saururus cernuus TBP-associated factor II 15 (tafII15) mRNA, partial cds}	{PF03540:Transcription initiation factor TFIID 23-30kDa subunit}
i0_HQ_lily14_c18642/f3p0/909	{JAT60407.1; Inositol monophosphatase 3, partial [Anthurium amnicola]}	{sp|P54928|IMP3_SOLLC; Inositol monophosphatase 3 OS=Solanum lycopersicum OX=4081 GN=IMP3 PE=1 SV=1}	{nnu:104594191; K10047 VTC4 inositol-phosphate phosphatase / L-galactose 1-phosphate phosphatase [EC:3.1.3.25 3.1.3.93] 3.1.3.25,3.1.3.93 ko00053; Metabolism; Carbohydrate metabolism; Ascorbate and aldarate metabolism | ko00562; Metabolism; Carbohydrate metabolism; Inositol phosphate metabolism | ko04070; Environmental Information Processing; Signal transduction; Phosphatidylinositol signaling sy…	{At3g02870; KOG2951 Inositol monophosphatase G Carbohydrate transport and metabolism ;}	{GO:0046854; phosphatidylinositol phosphorylation; biological_process}	{XM_008779600.2; PREDICTED: Phoenix dactylifera inositol monophosphatase 3 (LOC103697686), transcript variant X4, mRNA}	{PF00459:Inositol monophosphatase family}
i0_HQ_lily14_c18659/f4p0/649	{KMZ72383.1; Ubiquinol-cytochrome c reductase complex protein [Zostera marina]}	{sp|P46270|QCR9_SOLTU; Cytochrome b-c1 complex subunit 9 OS=Solanum tuberosum OX=4113 PE=1 SV=1}	{pper:PRUPE_ppa014374mg; K00419 QCR9, UCRC ubiquinol-cytochrome c reductase subunit 9 - ko00190; Metabolism; Energy metabolism; Oxidative phosphorylation | ko04260; Organismal Systems; Circulatory system; Cardiac muscle contraction | ko05010; Human Diseases; Neurodegenerative diseases; Alzheimer's disease | ko05012; Human Diseases; Neurodegenerative diseases; Parkinson's disease | ko05016; Human …	{At3g52730; KOG3494 Ubiquinol cytochrome c oxidoreductase, subunit QCR9 C Energy production and conversion ;}	{GO:0006122; mitochondrial electron transport, ubiquinol to cytochrome c; biological_process GO:0005750; mitochondrial respiratory chain complex III; cellular_component GO:0005743; mitochondrial inner membrane; cellular_component}	{XM_008806613.2; PREDICTED: Phoenix dactylifera cytochrome b-c1 complex subunit 9 (LOC103717998), mRNA}	{PF05365:Ubiquinol-cytochrome C reductase, UQCRX/QCR9 like}
i0_HQ_lily14_c18660/f3p0/843	{XP_008808046.1; PREDICTED: probable ran guanine nucleotide release factor [Phoenix dactylifera]}	{sp|A3KPP3|MOG1_DANRE; Ran guanine nucleotide release factor OS=Danio rerio OX=7955 GN=rangrf PE=2 SV=1}	{mdm:103451830; - - - - -}	{At1g69680; KOG3329 RAN guanine nucleotide release factor T Signal transduction mechanisms ;}	{NA}	{NA}	{NA}
i0_HQ_lily14_c18671/f2p0/371	{XP_020087607.1; pentatricopeptide repeat-containing protein At3g46870-like [Ananas comosus]}	{NA}	{pda:103702875; - - - - -}	{NA}	{NA}	{NA}	{NA}
i0_HQ_lily14_c18672/f2p0/829	{XP_008809381.1; PREDICTED: neurogenic locus notch homolog protein 3-like [Phoenix dactylifera]}	{NA}	{mus:103980883; - - - - -}	{NA}	{NA}	{NA}	{NA}
i0_HQ_lily14_c18673/f2p0/811	{JAT63176.1; putative cytokinin riboside 5'-monophosphate phosphoribohydrolase LOGL1 [Anthurium amnicola]}	{sp|Q8LR50|LOGL1_ORYSJ; Probable cytokinin riboside 5'-monophosphate phosphoribohydrolase LOGL1 OS=Oryza sativa subsp. japonica OX=39947 GN=LOGL1 PE=2 SV=1}	{egu:105035179; K06966 K06966 uncharacterized protein - -}	{NA}	{NA}	{XM_010456660.1; PREDICTED: Camelina sativa cytokinin riboside 5'-monophosphate phosphoribohydrolase LOG8-like (LOC104736640), mRNA}	{NA}
i0_HQ_lily14_c18679/f2p1/780	{XP_018818583.1; PREDICTED: nascent polypeptide-associated complex subunit alpha-like protein 1 [Juglans regia]}	{sp|Q9LHG9|NACA1_ARATH; Nascent polypeptide-associated complex subunit alpha-like protein 1 OS=Arabidopsis thaliana OX=3702 GN=At3g12390 PE=1 SV=1}	{egu:105045320; K03626 EGD2, NACA nascent polypeptide-associated complex subunit alpha - -}	{At3g12390; KOG2239 Transcription factor containing NAC and TS-N domains K Transcription ;}	{NA}	{XM_010940376.2; PREDICTED: Elaeis guineensis nascent polypeptide-associated complex subunit alpha-like protein 1 (LOC105057690), mRNA}	{NA}
i0_HQ_lily14_c18705/f3p0/676	{XP_009381959.1; PREDICTED: uncharacterized protein LOC103970050 isoform X1 [Musa acuminata subsp. malaccensis]}	{sp|Q9C7Y4|FDC2_ARATH; Ferredoxin C 2, chloroplastic OS=Arabidopsis thaliana OX=3702 GN=FDC2 PE=2 SV=1}	{mus:103970050; K02639 petF ferredoxin - ko00195; Metabolism; Energy metabolism; Photosynthesis}	{NA}	{GO:0051536; iron-sulfur cluster binding; molecular_function GO:0009055; NA}	{XM_009403688.2; PREDICTED: Musa acuminata subsp. malaccensis ferredoxin-2-like (LOC103985836), mRNA}	{PF13085:2Fe-2S iron-sulfur cluster binding domain PF00111:2Fe-2S iron-sulfur cluster binding domain}
i0_HQ_lily14_c18706/f2p4/693	{XP_009410489.1; PREDICTED: 2,3-bisphosphoglycerate-independent phosphoglycerate mutase [Musa acuminata subsp. malaccensis]}	{sp|P35493|PMGI_RICCO; 2,3-bisphosphoglycerate-independent phosphoglycerate mutase OS=Ricinus communis OX=3988 PE=1 SV=2}	{egu:105046041; K15633 gpmI 2,3-bisphosphoglycerate-independent phosphoglycerate mutase 5.4.2.12 ko01200; Metabolism; Global and overview maps; Carbon metabolism | ko01230; Metabolism; Global and overview maps; Biosynthesis of amino acids | ko00010; Metabolism; Carbohydrate metabolism; Glycolysis / Gluconeogenesis | ko00680; Metabolism; Energy metabolism; Methane metabolism | ko00260; Metabolism;…	{At1g09780; KOG4513 Phosphoglycerate mutase G Carbohydrate transport and metabolism ;}	{GO:0008152; NA GO:0016791; phosphatase activity; molecular_function GO:0046872; metal ion binding; molecular_function GO:0003824; NA}	{XM_010924524.2; PREDICTED: Elaeis guineensis 2,3-bisphosphoglycerate-independent phosphoglycerate mutase (LOC105046041), mRNA}	{PF01676:Metalloenzyme superfamily PF00245:Alkaline phosphatase}
i0_HQ_lily14_c18711/f2p0/878	{XP_010917186.1; PREDICTED: uncharacterized protein LOC105041839 isoform X1 [Elaeis guineensis]}	{NA}	{egu:105041839; - - - - -}	{NA}	{NA}	{XM_019333379.1; PREDICTED: Ipomoea nil uncharacterized LOC109183181 (LOC109183181), mRNA}	{NA}
i0_HQ_lily14_c18715/f3p0/630	{XP_020094002.1; DNA-directed RNA polymerases II, IV and V subunit 9A-like isoform X1 [Ananas comosus]}	{sp|Q6NLH0|RPB9A_ARATH; DNA-directed RNA polymerases II, IV and V subunit 9A OS=Arabidopsis thaliana OX=3702 GN=NRPB9A PE=1 SV=1}	{pmum:103323131; K03017 RPB9, POLR2I DNA-directed RNA polymerase II subunit RPB9 - ko00230; Metabolism; Nucleotide metabolism; Purine metabolism | ko00240; Metabolism; Nucleotide metabolism; Pyrimidine metabolism | ko03020; Genetic Information Processing; Transcription; RNA polymerase | ko05016; Human Diseases; Neurodegenerative diseases; Huntington's disease | ko05169; Human Diseases; Infectious…	{At3g16980; KOG2691 RNA polymerase II subunit 9 K Transcription ;}	{GO:0003676; nucleic acid binding; molecular_function GO:0006351; transcription, DNA-dependent; biological_process GO:0008270; zinc ion binding; molecular_function}	{XM_019574399.1; PREDICTED: Lupinus angustifolius DNA-directed RNA polymerases II, IV and V subunit 9B-like (LOC109337420), mRNA}	{PF01096:Transcription factor S-II (TFIIS) PF02150:RNA polymerases M/15 Kd subunit}
i0_HQ_lily14_c1872/f2p4/948	{ONK68938.1; uncharacterized protein A4U43_C05F17600 [Asparagus officinalis]}	{sp|Q9VFS8|PSMD9_DROME; 26S proteasome non-ATPase regulatory subunit 9 OS=Drosophila melanogaster OX=7227 GN=CG9588 PE=1 SV=1}	{sita:101755476; K06693 PSMD9 26S proteasome non-ATPase regulatory subunit 9 - -}	{At5g57950; KOG3129 26S proteasome regulatory complex, subunit PSMD9 O Posttranslational modification, protein turnover, chaperones ;}	{GO:0005515; protein binding; molecular_function}	{NA}	{PF00595:PDZ domain (Also known as DHR or GLGF) PF13180:PDZ domain}
i0_HQ_lily14_c18726/f2p1/463	{NA}	{NA}	{NA}	{NA}	{NA}	{KF573549.1; Lilium hybrid cultivar Sorbonne LS-ZJU25 microsatellite sequence}	{NA}
i0_HQ_lily14_c1873/f4p5/670	{XP_010930371.1; PREDICTED: uncharacterized protein LOC105051566 [Elaeis guineensis]}	{NA}	{pda:103701618; K06995 K06995 uncharacterized protein - -}	{NA}	{GO:0045735; NA}	{XM_002965204.1; Selaginella moellendorffii hypothetical protein, mRNA}	{PF00190:Cupin}
i0_HQ_lily14_c18730/f2p4/618	{XP_009383463.1; PREDICTED: auxin-responsive protein SAUR64-like [Musa acuminata subsp. malaccensis]}	{sp|Q0V7Z5|SAU64_ARATH; Auxin-responsive protein SAUR64 OS=Arabidopsis thaliana OX=3702 GN=SAUR64 PE=2 SV=1}	{pda:103701074; - - - - -}	{NA}	{GO:0009733; response to auxin stimulus; biological_process}	{NA}	{PF02519:Auxin responsive protein}
i0_HQ_lily14_c18753/f4p0/841	{XP_010941084.1; PREDICTED: nucleosome assembly protein 1;2 isoform X3 [Elaeis guineensis]}	{sp|Q53WK4|NAP1B_ORYSJ; Nucleosome assembly protein 1;2 OS=Oryza sativa subsp. japonica OX=39947 GN=NAP1;2 PE=2 SV=1}	{egu:105059339; K11279 NAP1L1, NRP nucleosome assembly protein 1-like 1 - -}	{At5g56950; KOG1507 Nucleosome assembly protein NAP-1 BD Chromatin structure and dynamics ; Cell cycle control, cell division, chromosome partitioning ;}	{GO:0005634; nucleus; cellular_component GO:0046872; metal ion binding; molecular_function GO:0006334; nucleosome assembly; biological_process GO:0032040; small-subunit processome; cellular_component}	{XM_010926718.1; PREDICTED: Elaeis guineensis nucleosome assembly protein 1;2 (LOC105047679), partial mRNA}	{PF04147:Nop14-like family PF02862:DDHD domain PF00956:Nucleosome assembly protein (NAP)}
i0_HQ_lily14_c18760/f2p0/384	{NA}	{NA}	{NA}	{NA}	{NA}	{NA}	{NA}
i0_HQ_lily14_c18763/f2p2/623	{JAT43761.1; Myosin regulatory light chain cdc4 [Anthurium amnicola]}	{sp|Q09196|MLR4_SCHPO; Myosin regulatory light chain cdc4 OS=Schizosaccharomyces pombe (strain 972 / ATCC 24843) OX=284812 GN=cdc4 PE=1 SV=1}	{atr:18439217; K02183 CALM calmodulin - ko04014; Environmental Information Processing; Signal transduction; Ras signaling pathway | ko04015; Environmental Information Processing; Signal transduction; Rap1 signaling pathway | ko04016; Environmental Information Processing; Signal transduction; MAPK signaling pathway - plant | ko04371; Environmental Information Processing; Signal transduction; Apeli…	{SPAP8A3.08; KOG0027 Calmodulin and related proteins (EF-Hand superfamily) T Signal transduction mechanisms ;}	{GO:0005509; calcium ion binding; molecular_function}	{NA}	{PF13833:EF-hand domain pair PF13499:EF-hand domain pair PF13405:EF-hand domain PF00036:EF hand}
i0_HQ_lily14_c18764/f2p0/464	{NA}	{NA}	{NA}	{NA}	{NA}	{NA}	{NA}
i0_HQ_lily14_c18765/f2p0/425	{NA}	{NA}	{NA}	{NA}	{NA}	{NA}	{NA}
i0_HQ_lily14_c18766/f3p0/654	{CUT18451.1; H2B.2 [Lilium davidii var. unicolor]}	{sp|Q1S9I9|H2B1_MEDTR; Probable histone H2B.1 OS=Medicago truncatula OX=3880 PE=3 SV=3}	{jcu:105628000; K11252 H2B histone H2B - ko05203; Human Diseases; Cancers: Overview; Viral carcinogenesis | ko05322; Human Diseases; Immune diseases; Systemic lupus erythematosus | ko05034; Human Diseases; Substance dependence; Alcoholism}	{At5g59910; KOG1744 Histone H2B B Chromatin structure and dynamics ;}	{GO:0005634; nucleus; cellular_component GO:0000786; nucleosome; cellular_component GO:0006352; transcription initiation, DNA-dependent; biological_process GO:0007283; spermatogenesis; biological_process GO:0003677; DNA binding; molecular_function GO:0005669; transcription factor TFIID complex; cellular_component}	{LN906621.1; Lilium davidii var. unicolor mRNA for H2B.2 (histone gene)}	{PF01254:Nuclear transition protein 2 PF00125:Core histone H2A/H2B/H3/H4 PF03847:Transcription initiation factor TFIID subunit A}
i0_HQ_lily14_c18772/f2p4/667	{KVH94596.1; Ribosomal protein S8, partial [Cynara cardunculus var. scolymus]}	{sp|Q9AT34|RS15A_DAUCA; 40S ribosomal protein S15a OS=Daucus carota OX=4039 GN=RPS15A PE=2 SV=3}	{thj:104809034; K02957 RP-S15Ae, RPS15A small subunit ribosomal protein S15Ae - ko03010; Genetic Information Processing; Translation; Ribosome}	{At5g59850; KOG1754 40S ribosomal protein S15/S22 J Translation, ribosomal structure and biogenesis ;}	{GO:0005840; ribosome; cellular_component GO:0003735; structural constituent of ribosome; molecular_function GO:0006412; translation; biological_process}	{XM_010939388.2; PREDICTED: Elaeis guineensis 40S ribosomal protein S15a (LOC105056981), transcript variant X4, mRNA}	{PF00410:Ribosomal protein S8}
i0_HQ_lily14_c18773/f8p1/672	{XP_010932739.1; PREDICTED: thioredoxin H1 [Elaeis guineensis]}	{sp|P29448|TRXH1_ARATH; Thioredoxin H1 OS=Arabidopsis thaliana OX=3702 GN=TRX1 PE=1 SV=1}	{egu:105053337; K03671 trxA thioredoxin 1 - ko04621; Organismal Systems; Immune system; NOD-like receptor signaling pathway | ko05418; Human Diseases; Cardiovascular diseases; Fluid shear stress and atherosclerosis}	{At3g51030; KOG0907 Thioredoxin O Posttranslational modification, protein turnover, chaperones ;}	{GO:0055114; oxidation-reduction process; biological_process GO:0016491; oxidoreductase activity; molecular_function GO:0045454; cell redox homeostasis; biological_process GO:0016209; NA}	{XM_009400113.2; PREDICTED: Musa acuminata subsp. malaccensis thioredoxin H1-like (LOC103982994), mRNA}	{PF00085:Thioredoxin PF00578:AhpC/TSA family PF08534:Redoxin}
i0_HQ_lily14_c18777/f2p0/693	{ABK41612.1; lipid transfer protein [Lilium longiflorum]}	{sp|Q9SW93|SCA_LILLO; Stigma/stylar cysteine-rich adhesin OS=Lilium longiflorum OX=4690 GN=SCA PE=1 SV=1}	{pmum:103343068; - - - - -}	{NA}	{NA}	{NA}	{NA}
i0_HQ_lily14_c18782/f3p2/682	{JAT67905.1; V-type proton ATPase subunit G [Anthurium amnicola]}	{sp|Q9SP55|VATG_CITLI; V-type proton ATPase subunit G OS=Citrus limon OX=2708 GN=VATG PE=3 SV=1}	{vvi:100853261; K02152 ATPeV1G, ATP6G V-type H+-transporting ATPase subunit G - ko00190; Metabolism; Energy metabolism; Oxidative phosphorylation | ko04150; Environmental Information Processing; Signal transduction; mTOR signaling pathway | ko04145; Cellular Processes; Transport and catabolism; Phagosome | ko04966; Organismal Systems; Excretory system; Collecting duct acid secretion | ko04721; Or…	{At3g01390; KOG1772 Vacuolar H+-ATPase V1 sector, subunit G C Energy production and conversion ;}	{GO:0031083; BLOC-1 complex; cellular_component GO:0030133; transport vesicle; cellular_component}	{NA}	{PF14942:Organelle biogenesis, Muted-like protein}
i0_HQ_lily14_c18788/f4p1/622	{XP_015942651.1; PREDICTED: caffeoylshikimate esterase-like [Arachis duranensis]}	{sp|Q9C942|CSE_ARATH; Caffeoylshikimate esterase OS=Arabidopsis thaliana OX=3702 GN=CSE PE=1 SV=1}	{lja:Lj0g3v0065229.1; K01054 MGLL acylglycerol lipase 3.1.1.23 ko00561; Metabolism; Lipid metabolism; Glycerolipid metabolism | ko04923; Organismal Systems; Endocrine system; Regulation of lipolysis in adipocytes | ko04723; Organismal Systems; Nervous system; Retrograde endocannabinoid signaling}	{At5g19290; KOG1455 Lysophospholipase I Lipid transport and metabolism ;}	{GO:0016787; hydrolase activity; molecular_function}	{NA}	{PF02230:Phospholipase/Carboxylesterase PF01738:Dienelactone hydrolase family}
i0_HQ_lily14_c18797/f2p0/942	{XP_008799776.1; PREDICTED: LOW QUALITY PROTEIN: derlin-1-like [Phoenix dactylifera]}	{sp|Q8VZU9|DERL1_ARATH; Derlin-1 OS=Arabidopsis thaliana OX=3702 GN=DER1 PE=2 SV=1}	{egu:105040211; K13989 DERL2_3 Derlin-2/3 - ko04141; Genetic Information Processing; Folding, sorting and degradation; Protein processing in endoplasmic reticulum}	{At4g29330; KOG0858 Predicted membrane protein S Function unknown ;}	{NA}	{XM_008801554.1; PREDICTED: Phoenix dactylifera derlin-1-like (LOC103714347), mRNA}	{NA}
i0_HQ_lily14_c1883/f3p0/871	{XP_010937048.1; PREDICTED: stress enhanced protein 2, chloroplastic [Elaeis guineensis]}	{sp|Q9SJ02|STEP2_ARATH; Stress enhanced protein 2, chloroplastic OS=Arabidopsis thaliana OX=3702 GN=SEP2 PE=2 SV=1}	{pda:103703498; - - - - -}	{NA}	{NA}	{NA}	{NA}
i0_HQ_lily14_c1884/f3p2/703	{XP_009418522.1; PREDICTED: F-box protein GID2-like [Musa acuminata subsp. malaccensis]}	{sp|Q7XAK4|GID2_ORYSJ; F-box protein GID2 OS=Oryza sativa subsp. japonica OX=39947 GN=GID2 PE=1 SV=1}	{pda:103714146; K14495 GID2, SLY1 F-box protein GID2 - ko04075; Environmental Information Processing; Signal transduction; Plant hormone signal transduction}	{NA}	{NA}	{NA}	{NA}
i0_HQ_lily14_c18870/f2p0/550	{XP_010924682.1; PREDICTED: uncharacterized protein LOC105047459 [Elaeis guineensis]}	{NA}	{pda:103708946; - - - - -}	{NA}	{NA}	{NA}	{NA}
i0_HQ_lily14_c1889/f8p0/680	{JAT58944.1; 60S ribosomal protein L25-A, partial [Anthurium amnicola]}	{sp|P62751|RL23A_MOUSE; 60S ribosomal protein L23a OS=Mus musculus OX=10090 GN=Rpl23a PE=1 SV=1}	{smo:SELMODRAFT_272039; K02893 RP-L23Ae, RPL23A large subunit ribosomal protein L23Ae - ko03010; Genetic Information Processing; Translation; Ribosome}	{Hs17105394; KOG1751 60s ribosomal protein L23 J Translation, ribosomal structure and biogenesis ;}	{GO:0005840; ribosome; cellular_component GO:0006412; translation; biological_process GO:0003735; structural constituent of ribosome; molecular_function}	{BT101875.1; Picea glauca clone GQ0132_E05 mRNA sequence}	{PF00276:Ribosomal protein L23}
i0_HQ_lily14_c18904/f2p0/944	{XP_020105494.1; protein LURP-one-related 5-like isoform X2 [Ananas comosus]}	{sp|Q9LVZ8|LOR12_ARATH; Protein LURP-one-related 12 OS=Arabidopsis thaliana OX=3702 GN=At3g15810 PE=2 SV=1}	{egu:105045613; - - - - -}	{NA}	{NA}	{NA}	{NA}
i0_HQ_lily14_c18910/f2p0/930	{XP_009403630.1; PREDICTED: uncharacterized protein LOC103987145 [Musa acuminata subsp. malaccensis]}	{NA}	{nnu:104591538; - - - - -}	{NA}	{NA}	{NA}	{NA}
i0_HQ_lily14_c1893/f5p0/830	{XP_009382822.1; PREDICTED: 60S ribosomal protein L13-1-like [Musa acuminata subsp. malaccensis]}	{sp|P41127|RL131_ARATH; 60S ribosomal protein L13-1 OS=Arabidopsis thaliana OX=3702 GN=RPL13B PE=1 SV=1}	{mus:103970672; K02873 RP-L13e, RPL13 large subunit ribosomal protein L13e - ko03010; Genetic Information Processing; Translation; Ribosome}	{At3g49010; KOG3295 60S Ribosomal protein L13 J Translation, ribosomal structure and biogenesis ;}	{GO:0005622; intracellular; cellular_component GO:0005840; ribosome; cellular_component GO:0003735; structural constituent of ribosome; molecular_function GO:0006412; translation; biological_process}	{XM_008786807.2; PREDICTED: Phoenix dactylifera 60S ribosomal protein L13-1-like (LOC103703810), mRNA}	{PF01294:Ribosomal protein L13e}
i0_HQ_lily14_c18949/f2p0/505	{XP_016176273.1; PREDICTED: TATA-binding protein-associated factor 2N-like [Arachis ipaensis]}	{sp|A2ZBV1|ASR5_ORYSI; Abscisic stress-ripening protein 5 OS=Oryza sativa subsp. indica OX=39946 GN=ASR5 PE=2 SV=1}	{nta:107771681; - - - - -}	{NA}	{GO:0006950; response to stress; biological_process}	{XM_011102980.1; PREDICTED: Sesamum indicum abscisic stress-ripening protein 3-like (LOC105179370), mRNA}	{PF02496:ABA/WDS induced protein}
i0_HQ_lily14_c1895/f2p0/582	{XP_009395990.1; PREDICTED: 60S ribosomal protein L27-3 [Musa acuminata subsp. malaccensis]}	{sp|P51419|RL273_ARATH; 60S ribosomal protein L27-3 OS=Arabidopsis thaliana OX=3702 GN=RPL27C PE=2 SV=2}	{vvi:100261052; K02901 RP-L27e, RPL27 large subunit ribosomal protein L27e - ko03010; Genetic Information Processing; Translation; Ribosome}	{At4g15000; KOG3418 60S ribosomal protein L27 J Translation, ribosomal structure and biogenesis ;}	{GO:0005622; intracellular; cellular_component GO:0005840; ribosome; cellular_component GO:0006412; translation; biological_process GO:0003735; structural constituent of ribosome; molecular_function}	{CP019111.1; Spirodela polyrhiza strain 9509 chromosome 19 sequence}	{PF01777:Ribosomal L27e protein family}
i0_HQ_lily14_c18955/f3p0/986	{XP_005846240.1; hypothetical protein CHLNCDRAFT_135527 [Chlorella variabilis]}	{sp|Q55A45|RSMB_DICDI; Small nuclear ribonucleoprotein-associated protein B OS=Dictyostelium discoideum OX=44689 GN=snrpb PE=3 SV=1}	{cvr:CHLNCDRAFT_135527; K11086 SNRPB, SMB small nuclear ribonucleoprotein B and B' - ko03040; Genetic Information Processing; Transcription; Spliceosome | ko05322; Human Diseases; Immune diseases; Systemic lupus erythematosus}	{At5g44500; KOG3168 U1 snRNP component K Transcription ;}	{NA}	{NA}	{NA}
i0_HQ_lily14_c1899/f3p0/382	{XP_004245665.1; PREDICTED: agamous-like MADS-box protein AGL19 [Solanum lycopersicum]}	{sp|Q38838|AGL14_ARATH; Agamous-like MADS-box protein AGL14 OS=Arabidopsis thaliana OX=3702 GN=AGL14 PE=1 SV=2}	{obr:102721428; - - - - -}	{At4g11880; KOG0014 MADS box transcription factor K Transcription ;}	{GO:0003677; DNA binding; molecular_function GO:0046983; protein dimerization activity; molecular_function}	{AB079261.1; Agapanthus praecox ApMADS3 mRNA for MADS-box transcription factor SEP1, complete cds}	{PF00319:SRF-type transcription factor (DNA-binding and dimerisation domain)}
i0_HQ_lily14_c19000/f5p1/960	{ONK74163.1; uncharacterized protein A4U43_C03F3410 [Asparagus officinalis]}	{sp|Q9FQA3|GST23_MAIZE; Glutathione transferase GST 23 OS=Zea mays OX=4577 PE=2 SV=1}	{sita:101756971; K00799 GST, gst glutathione S-transferase 2.5.1.18 ko00480; Metabolism; Metabolism of other amino acids; Glutathione metabolism | ko00980; Metabolism; Xenobiotics biodegradation and metabolism; Metabolism of xenobiotics by cytochrome P450 | ko00982; Metabolism; Xenobiotics biodegradation and metabolism; Drug metabolism - cytochrome P450 | ko05204; Human Diseases; Cancers: Overvie…	{At3g09270; KOG0406 Glutathione S-transferase O Posttranslational modification, protein turnover, chaperones ;}	{GO:0006626; protein targeting to mitochondrion; biological_process GO:0005741; mitochondrial outer membrane; cellular_component GO:0005515; protein binding; molecular_function}	{NA}	{PF13417:Glutathione S-transferase, N-terminal domain PF10568:Outer mitochondrial membrane transport complex protein PF13409:Glutathione S-transferase, N-terminal domain PF02798:Glutathione S-transferase, N-terminal domain}
i0_HQ_lily14_c19011/f3p0/935	{XP_009404494.1; PREDICTED: membrane-associated progesterone-binding protein 4 [Musa acuminata subsp. malaccensis]}	{sp|Q2HIW2|MAPR4_ARATH; Membrane-associated progesterone-binding protein 4 OS=Arabidopsis thaliana OX=3702 GN=MAPR4 PE=2 SV=1}	{pda:103704743; - - - - -}	{At4g14950_2; KOG1108 Predicted heme/steroid binding protein R General function prediction only ;}	{NA}	{XM_004985226.1; PREDICTED: Setaria italica membrane-associated progesterone-binding protein 4 (LOC101772025), mRNA}	{NA}
i0_HQ_lily14_c19095/f3p0/946	{XP_009400203.1; PREDICTED: uncharacterized protein LOC103984445 [Musa acuminata subsp. malaccensis]}	{NA}	{obr:102721525; - - - - -}	{NA}	{NA}	{XM_010936627.2; PREDICTED: Elaeis guineensis uncharacterized LOC105054956 (LOC105054956), mRNA}	{NA}
i0_HQ_lily14_c1910/f7p6/693	{XP_010922390.1; PREDICTED: zinc finger protein ZAT11 [Elaeis guineensis]}	{sp|Q9SLD4|ZAT11_ARATH; Zinc finger protein ZAT11 OS=Arabidopsis thaliana OX=3702 GN=ZAT11 PE=2 SV=1}	{egu:105045719; - - - - -}	{At2g37430; KOG1721 FOG: Zn-finger R General function prediction only ;}	{GO:0046872; metal ion binding; molecular_function}	{XM_010069074.2; PREDICTED: Eucalyptus grandis zinc finger protein ZAT12 (LOC104454274), mRNA}	{PF13912:C2H2-type zinc finger PF13465:Zinc-finger double domain PF00096:Zinc finger, C2H2 type PF01363:FYVE zinc finger}
i0_HQ_lily14_c1912/f2p1/999	{ONK61830.1; uncharacterized protein A4U43_C08F34030 [Asparagus officinalis]}	{sp|A4FV84|MRT4_BOVIN; mRNA turnover protein 4 homolog OS=Bos taurus OX=9913 GN=MRTO4 PE=2 SV=1}	{pda:103718119; K14815 MRT4 mRNA turnover protein 4 - -}	{At1g25260; KOG0816 Protein involved in mRNA turnover A RNA processing and modification ;}	{GO:0051016; barbed-end actin filament capping; biological_process GO:0042254; ribosome biogenesis; biological_process GO:0008290; F-actin capping protein complex; cellular_component GO:0005622; intracellular; cellular_component}	{XM_008813451.2; PREDICTED: Phoenix dactylifera mRNA turnover protein 4 homolog (LOC103722773), transcript variant X4, mRNA}	{PF01267:F-actin capping protein alpha subunit PF00466:Ribosomal protein L10}
i0_HQ_lily14_c19137/f3p0/912	{XP_008776116.1; PREDICTED: oxygen-evolving enhancer protein 3-1, chloroplastic-like isoform X2 [Phoenix dactylifera]}	{sp|P12301|PSBQ_SPIOL; Oxygen-evolving enhancer protein 3, chloroplastic OS=Spinacia oleracea OX=3562 GN=PSBQ PE=1 SV=1}	{egu:105052408; K08901 psbQ photosystem II oxygen-evolving enhancer protein 3 - ko00195; Metabolism; Energy metabolism; Photosynthesis}	{NA}	{GO:0009654; oxygen evolving complex; cellular_component GO:0019898; extrinsic to membrane; cellular_component GO:0015979; photosynthesis; biological_process GO:0009523; photosystem II; cellular_component GO:0005509; calcium ion binding; molecular_function}	{NA}	{PF05757:Oxygen evolving enhancer protein 3 (PsbQ)}
i0_HQ_lily14_c19158/f4p0/818	{XP_009412311.1; PREDICTED: magnesium-dependent phosphatase 1 [Musa acuminata subsp. malaccensis]}	{sp|Q86V88|MGDP1_HUMAN; Magnesium-dependent phosphatase 1 OS=Homo sapiens OX=9606 GN=MDP1 PE=1 SV=1}	{obr:102710387; K17619 MDP1 magnesium-dependent phosphatase 1 [EC:3.1.3.48 3.1.3.-] 3.1.3.48,3.1.3.- -}	{At2g14110; KOG4549 Magnesium-dependent phosphatase R General function prediction only ;}	{GO:0016791; phosphatase activity; molecular_function}	{XM_002269055.3; PREDICTED: Vitis vinifera magnesium-dependent phosphatase 1 (LOC100264147), mRNA}	{PF12689:Acid Phosphatase}
i0_HQ_lily14_c1919/f4p3/864	{XP_008784307.1; PREDICTED: probable signal peptidase complex subunit 2 [Phoenix dactylifera]}	{sp|P58684|SPCS2_ARATH; Probable signal peptidase complex subunit 2 OS=Arabidopsis thaliana OX=3702 GN=At2g39960 PE=2 SV=1}	{pda:103703284; K12947 SPCS2, SPC2 signal peptidase complex subunit 2 3.4.-.- ko03060; Genetic Information Processing; Folding, sorting and degradation; Protein export}	{NA}	{GO:0006465; signal peptide processing; biological_process GO:0005787; signal peptidase complex; cellular_component GO:0008233; peptidase activity; molecular_function GO:0016021; integral to membrane; cellular_component}	{XM_006652271.2; PREDICTED: Oryza brachyantha probable signal peptidase complex subunit 2 (LOC102722849), mRNA}	{PF06703:Microsomal signal peptidase 25 kDa subunit (SPC25)}
i0_HQ_lily14_c19199/f2p0/415	{XP_009390293.1; PREDICTED: probable protein phosphatase 2C BIPP2C1 [Musa acuminata subsp. malaccensis]}	{sp|Q6J2K6|BIP2C_ORYSI; Probable protein phosphatase 2C BIPP2C1 OS=Oryza sativa subsp. indica OX=39946 GN=BIPP2C1 PE=2 SV=1}	{pda:103701738; K17508 PTC7, PPTC7 protein phosphatase PTC7 3.1.3.16 -}	{NA}	{NA}	{NA}	{NA}
i0_HQ_lily14_c1920/f4p0/810	{JAT70224.1; hypothetical protein g.23428 [Auxenochlorella protothecoides]}	{sp|Q4IQX3|NHP6_GIBZE; Non-histone chromosomal protein 6 OS=Gibberella zeae (strain PH-1 / ATCC MYA-4620 / FGSC 9075 / NRRL 31084) OX=229533 GN=NHP6 PE=3 SV=1}	{apro:F751_4652; K09272 SSRP1 structure-specific recognition protein 1 - -}	{YPR052c; KOG0381 HMG box-containing protein R General function prediction only ;}	{NA}	{NA}	{NA}
i0_HQ_lily14_c19210/f2p2/696	{NA}	{NA}	{NA}	{NA}	{GO:0006260; DNA replication; biological_process GO:0003677; DNA binding; molecular_function GO:0005664; nuclear origin of replication recognition complex; cellular_component}	{NA}	{PF05460:Origin recognition complex subunit 6 (ORC6)}
i0_HQ_lily14_c19231/f2p0/845	{NA}	{sp|P38293|UMP1_YEAST; Proteasome maturation factor UMP1 OS=Saccharomyces cerevisiae (strain ATCC 204508 / S288c) OX=559292 GN=UMP1 PE=1 SV=1}	{NA}	{YBR173c; KOG3061 Proteasome maturation factor O Posttranslational modification, protein turnover, chaperones ;}	{NA}	{NA}	{NA}
i0_HQ_lily14_c19251/f2p1/814	{JAT42399.1; 37S ribosomal protein S8, mitochondrial, partial [Anthurium amnicola]}	{sp|Q03799|RT08_YEAST; 37S ribosomal protein S8, mitochondrial OS=Saccharomyces cerevisiae (strain ATCC 204508 / S288c) OX=559292 GN=MRPS8 PE=1 SV=1}	{NA}	{NA}	{GO:0005840; ribosome; cellular_component GO:0003735; structural constituent of ribosome; molecular_function GO:0006412; translation; biological_process}	{NA}	{PF00410:Ribosomal protein S8}
i0_HQ_lily14_c19259/f3p0/507	{XP_008784753.1; PREDICTED: late embryogenesis abundant protein Lea5-like [Phoenix dactylifera]}	{sp|Q39644|LEA5_CITSI; Late embryogenesis abundant protein Lea5 OS=Citrus sinensis OX=2711 GN=LEA5 PE=2 SV=1}	{pda:103703621; - - - - -}	{NA}	{NA}	{NA}	{NA}
i0_HQ_lily14_c1927/f2p6/419	{NA}	{NA}	{NA}	{NA}	{NA}	{NA}	{NA}
i0_HQ_lily14_c1928/f8p0/929	{XP_008453211.1; PREDICTED: chlorophyll a-b binding protein P4, chloroplastic [Cucumis melo]}	{sp|Q9SQL2|CB24_PEA; Chlorophyll a-b binding protein P4, chloroplastic OS=Pisum sativum OX=3888 GN=lhcA-P4 PE=1 SV=1}	{csv:101222701; K08910 LHCA4 light-harvesting complex I chlorophyll a/b binding protein 4 - ko00196; Metabolism; Energy metabolism; Photosynthesis - antenna proteins}	{NA}	{NA}	{XM_009390487.2; PREDICTED: Musa acuminata subsp. malaccensis chlorophyll a-b binding protein 4, chloroplastic (LOC103975507), mRNA}	{NA}
i0_HQ_lily14_c19286/f4p4/315	{NA}	{NA}	{NA}	{NA}	{NA}	{NA}	{NA}
i0_HQ_lily14_c1933/f4p1/387	{NA}	{NA}	{NA}	{NA}	{NA}	{NA}	{NA}
i0_HQ_lily14_c19346/f2p0/868	{BAJ94434.1; predicted protein [Hordeum vulgare subsp. vulgare]}	{NA}	{zma:103637759; - - - - -}	{NA}	{NA}	{KM663761.1; Ananas bracteatus clone 48328a microsatellite sequence}	{NA}
i0_HQ_lily14_c1938/f2p0/990	{XP_010928407.1; PREDICTED: ethylene-responsive transcription factor 3-like [Elaeis guineensis]}	{sp|O80339|ERF82_ARATH; Ethylene-responsive transcription factor 3 OS=Arabidopsis thaliana OX=3702 GN=ERF3 PE=1 SV=1}	{pvu:PHAVU_008G271100g; K09286 EREBP EREBP-like factor - -}	{NA}	{GO:0006355; regulation of transcription, DNA-dependent; biological_process GO:0003700; sequence-specific DNA binding transcription factor activity; molecular_function}	{XM_014640128.1; PREDICTED: Vigna radiata var. radiata ethylene-responsive transcription factor 3-like (LOC106757455), mRNA}	{PF00847:AP2 domain}
i0_HQ_lily14_c19391/f4p3/641	{ONK73655.1; uncharacterized protein A4U43_C04F33890 [Asparagus officinalis]}	{sp|Q42342|CYB5E_ARATH; Cytochrome b5 isoform E OS=Arabidopsis thaliana OX=3702 GN=CYTB5-E PE=1 SV=2}	{nta:107770339; - - - - -}	{At5g53560; KOG0537 Cytochrome b5 C Energy production and conversion ;}	{NA}	{DQ019482.1; Lilium longiflorum clone LP26 cytochome b5-like mRNA, partial sequence}	{NA}
i0_HQ_lily14_c19414/f2p0/868	{XP_010276653.1; PREDICTED: NADPH:quinone oxidoreductase-like [Nelumbo nucifera]}	{sp|Q9LK88|NQR_ARATH; NADPH:quinone oxidoreductase OS=Arabidopsis thaliana OX=3702 GN=NQR PE=1 SV=1}	{egu:105045567; - - - - -}	{At3g27890; KOG4530 Predicted flavoprotein R General function prediction only ;}	{GO:0016491; oxidoreductase activity; molecular_function}	{XM_009388572.1; PREDICTED: Musa acuminata subsp. malaccensis NAD(P)H:quinone oxidoreductase (LOC103973900), mRNA}	{PF03358:NADPH-dependent FMN reductase}
i0_HQ_lily14_c19440/f2p2/711	{XP_010932550.1; PREDICTED: trafficking protein particle complex subunit 3 [Elaeis guineensis]}	{sp|Q5ZI57|TPPC3_CHICK; Trafficking protein particle complex subunit 3 OS=Gallus gallus OX=9031 GN=TRAPPC3 PE=2 SV=1}	{pda:103706811; K20302 TRAPPC3, BET3 trafficking protein particle complex subunit 3 - -}	{At5g54750; KOG3330 Transport protein particle (TRAPP) complex subunit U Intracellular trafficking, secretion, and vesicular transport ;}	{NA}	{XM_010934249.2; PREDICTED: Elaeis guineensis trafficking protein particle complex subunit 3 (LOC105053178), transcript variant X2, mRNA}	{NA}
i0_HQ_lily14_c19452/f5p0/538	{NA}	{NA}	{NA}	{NA}	{NA}	{NA}	{NA}
i0_HQ_lily14_c1948/f3p0/970	{OAY74237.1; Mitochondrial import inner membrane translocase subunit TIM23-1 [Ananas comosus]}	{sp|Q9LNQ1|TI231_ARATH; Mitochondrial import inner membrane translocase subunit TIM23-1 OS=Arabidopsis thaliana OX=3702 GN=TIM23-1 PE=2 SV=1}	{egu:105043463; K17794 TIM23 mitochondrial import inner membrane translocase subunit TIM23 - ko04212; Organismal Systems; Aging; Longevity regulating pathway - worm}	{At1g72750; KOG3324 Mitochondrial import inner membrane translocase, subunit TIM23 U Intracellular trafficking, secretion, and vesicular transport ;}	{NA}	{XM_017845807.1; PREDICTED: Phoenix dactylifera mitochondrial import inner membrane translocase subunit TIM23-1-like (LOC103719477), mRNA}	{NA}
i0_HQ_lily14_c1949/f3p1/548	{XP_009417059.1; PREDICTED: protein TIFY 5A-like [Musa acuminata subsp. malaccensis]}	{sp|O64687|TIF5B_ARATH; Protein TIFY 5B OS=Arabidopsis thaliana OX=3702 GN=TIFY 5B PE=2 SV=1}	{egu:105059530; - - - - -}	{NA}	{NA}	{NA}	{NA}
i0_HQ_lily14_c1952/f3p1/784	{XP_010934341.1; PREDICTED: uncharacterized protein LOC105054512 [Elaeis guineensis]}	{NA}	{pda:103703964; - - - - -}	{NA}	{NA}	{NA}	{NA}
i0_HQ_lily14_c19559/f2p0/597	{XP_008791817.1; PREDICTED: protein FAM136A-like [Phoenix dactylifera]}	{sp|Q9CR98|F136A_MOUSE; Protein FAM136A OS=Mus musculus OX=10090 GN=Fam136a PE=1 SV=1}	{pda:103708587; - - - - -}	{At2g31725; KOG3377 Uncharacterized conserved protein S Function unknown ;}	{NA}	{XM_010674138.2; PREDICTED: Beta vulgaris subsp. vulgaris protein FAM136A (LOC104889012), mRNA}	{NA}
i0_HQ_lily14_c1956/f3p0/956	{XP_020107580.1; RNA polymerase II subunit A C-terminal domain phosphatase SSU72 [Ananas comosus]}	{sp|Q6PC19|SSU72_DANRE; RNA polymerase II subunit A C-terminal domain phosphatase SSU72 OS=Danio rerio OX=7955 GN=ssu72 PE=2 SV=1}	{pda:103701243; K15544 SSU72 RNA polymerase II subunit A C-terminal domain phosphatase SSU72 3.1.3.16 ko03015; Genetic Information Processing; Translation; mRNA surveillance pathway}	{At1g73820; KOG2424 Protein involved in transcription start site selection K Transcription ;}	{GO:0005634; nucleus; cellular_component GO:0006397; mRNA processing; biological_process GO:0004721; phosphoprotein phosphatase activity; molecular_function}	{XM_009416573.2; PREDICTED: Musa acuminata subsp. malaccensis RNA polymerase II subunit A C-terminal domain phosphatase SSU72 (LOC103995855), mRNA}	{PF04722:Ssu72-like protein}
i0_HQ_lily14_c19611/f2p0/648	{XP_019193028.1; PREDICTED: probable small nuclear ribonucleoprotein F [Ipomoea nil]}	{sp|Q9P5Z8|RUXF_NEUCR; Probable small nuclear ribonucleoprotein F OS=Neurospora crassa (strain ATCC 24698 / 74-OR23-1A / CBS 708.71 / DSM 1257 / FGSC 987) OX=367110 GN=B2O8.190 PE=3 SV=1}	{aip:107642396; K11098 SNRPF, SMF small nuclear ribonucleoprotein F - ko03040; Genetic Information Processing; Transcription; Spliceosome}	{At4g30220; KOG3482 Small nuclear ribonucleoprotein (snRNP) SMF A RNA processing and modification ;}	{NA}	{NA}	{NA}
i0_HQ_lily14_c19626/f2p0/801	{XP_020093519.1; putative F-box protein At1g47790 isoform X1 [Ananas comosus]}	{NA}	{pxb:103948894; - - - - -}	{NA}	{GO:0005515; protein binding; molecular_function}	{NA}	{PF01344:Kelch motif}
i0_HQ_lily14_c1963/f3p0/860	{XP_010916343.1; PREDICTED: oil body-associated protein 2B-like [Elaeis guineensis]}	{sp|B6UI56|OBP2B_MAIZE; Oil body-associated protein 2B OS=Zea mays OX=4577 GN=OBAP2B PE=2 SV=1}	{egu:105041180; - - - - -}	{NA}	{NA}	{XM_010090321.1; Morus notabilis hypothetical protein partial mRNA}	{NA}
i0_HQ_lily14_c1964/f2p0/784	{JAT54709.1; putative membrane protein C17A5.08 [Anthurium amnicola]}	{sp|O13770|YE98_SCHPO; Uncharacterized membrane protein C17A5.08 OS=Schizosaccharomyces pombe (strain 972 / ATCC 24843) OX=284812 GN=SPAC17A5.08 PE=3 SV=1}	{ccp:CHC_T00009413001; K20347 TMED2, EMP24 p24 family protein beta-1 - -}	{SPAC17A5.08; KOG1693 emp24/gp25L/p24 family of membrane trafficking proteins U Intracellular trafficking, secretion, and vesicular transport ;}	{GO:0006810; transport; biological_process GO:0016021; integral to membrane; cellular_component}	{NA}	{PF01105:emp24/gp25L/p24 family/GOLD}
i0_HQ_lily14_c1968/f6p0/800	{XP_009396141.2; PREDICTED: glutathione S-transferase F12 [Musa acuminata subsp. malaccensis]}	{sp|Q9FE46|GSTFC_ARATH; Glutathione S-transferase F12 OS=Arabidopsis thaliana OX=3702 GN=GSTF12 PE=1 SV=1}	{cic:CICLE_v10012739mg; K00799 GST, gst glutathione S-transferase 2.5.1.18 ko00480; Metabolism; Metabolism of other amino acids; Glutathione metabolism | ko00980; Metabolism; Xenobiotics biodegradation and metabolism; Metabolism of xenobiotics by cytochrome P450 | ko00982; Metabolism; Xenobiotics biodegradation and metabolism; Drug metabolism - cytochrome P450 | ko05204; Human Diseases; Cancers: …	{At5g17220; KOG0867 Glutathione S-transferase O Posttranslational modification, protein turnover, chaperones ;}	{GO:0005515; protein binding; molecular_function}	{NA}	{PF13417:Glutathione S-transferase, N-terminal domain PF13409:Glutathione S-transferase, N-terminal domain PF02798:Glutathione S-transferase, N-terminal domain}
i0_HQ_lily14_c19708/f2p0/943	{NA}	{NA}	{NA}	{NA}	{GO:0019867; outer membrane; cellular_component}	{NA}	{PF05433:Glycine zipper 2TM domain}
i0_HQ_lily14_c1971/f8p0/892	{XP_004287727.1; PREDICTED: HMG1/2-like protein [Fragaria vesca subsp. vesca]}	{sp|P93047|HMGB3_ARATH; High mobility group B protein 3 OS=Arabidopsis thaliana OX=3702 GN=HMGB3 PE=1 SV=1}	{fve:101299516; K11296 HMGB3 high mobility group protein B3 - -}	{At1g20690_2; KOG0381 HMG box-containing protein R General function prediction only ;}	{GO:0006351; transcription, DNA-dependent; biological_process GO:0003887; DNA-directed DNA polymerase activity; molecular_function GO:0003677; DNA binding; molecular_function}	{FP093009.1; Phyllostachys edulis cDNA clone: bphyst012i07, full insert sequence}	{PF04931:DNA polymerase phi}
i0_HQ_lily14_c19718/f3p0/871	{XP_010941356.1; PREDICTED: uncharacterized protein At1g76070-like [Elaeis guineensis]}	{sp|Q9SGS5|Y1607_ARATH; Uncharacterized protein At1g76070 OS=Arabidopsis thaliana OX=3702 GN=At1g76070 PE=1 SV=1}	{pda:103724135; - - - - -}	{NA}	{NA}	{NA}	{NA}
i0_HQ_lily14_c1972/f5p2/654	{XP_004487629.1; PREDICTED: eukaryotic translation initiation factor 1A [Cicer arietinum]}	{sp|P56331|IF1A_ONOVI; Eukaryotic translation initiation factor 1A OS=Onobrychis viciifolia OX=3882 PE=2 SV=2}	{lang:109359978; K03236 EIF1A translation initiation factor 1A - ko03013; Genetic Information Processing; Translation; RNA transport; lang:109359978; - - - - -}	{At2g04520; KOG3403 Translation initiation factor 1A (eIF-1A) J Translation, ribosomal structure and biogenesis ;}	{GO:0003743; translation initiation factor activity; molecular_function GO:0003723; RNA binding; molecular_function GO:0006413; translational initiation; biological_process}	{XM_003528771.3; PREDICTED: Glycine max eukaryotic translation initiation factor 1A-like (LOC100777129), mRNA}	{PF01176:Translation initiation factor 1A / IF-1}
i0_HQ_lily14_c19737/f2p0/609	{NA}	{NA}	{NA}	{NA}	{GO:0005783; endoplasmic reticulum; cellular_component}	{NA}	{PF06624:Ribosome associated membrane protein RAMP4}
i0_HQ_lily14_c1975/f4p0/643	{XP_008807907.1; PREDICTED: preprotein translocase subunit SECE1 [Phoenix dactylifera]}	{sp|O23342|SECE1_ARATH; Preprotein translocase subunit SECE1 OS=Arabidopsis thaliana OX=3702 GN=SECE1 PE=1 SV=1}	{egu:105038595; - - - - -}	{NA}	{GO:0006260; DNA replication; biological_process GO:0003677; DNA binding; molecular_function GO:0005576; NA GO:0006605; protein targeting; biological_process GO:0007155; cell adhesion; biological_process GO:0001503; ossification; biological_process GO:0006886; intracellular protein transport; biological_process GO:0016020; membrane; cellular_component}	{XM_008809685.2; PREDICTED: Phoenix dactylifera preprotein translocase subunit SECE1 (LOC103720119), mRNA}	{PF05432:Bone sialoprotein II (BSP-II) PF00584:SecE/Sec61-gamma subunits of protein translocation complex PF02459:Adenoviral DNA terminal protein}
i0_HQ_lily14_c1976/f3p5/573	{XP_009397192.1; PREDICTED: dormancy-associated protein 1 [Musa acuminata subsp. malaccensis]}	{sp|Q05349|12KD_FRAAN; Auxin-repressed 12.5 kDa protein OS=Fragaria ananassa OX=3747 PE=2 SV=1}	{atr:18448118; - - - - -}	{NA}	{NA}	{NA}	{NA}
i0_HQ_lily14_c19784/f3p0/404	{NA}	{NA}	{NA}	{NA}	{GO:0006950; response to stress; biological_process}	{NA}	{PF03242:Late embryogenesis abundant protein}
i0_HQ_lily14_c1980/f8p0/904	{XP_019710905.1; PREDICTED: RING-H2 finger protein ATL79-like [Elaeis guineensis]}	{sp|Q9FGJ6|ATL79_ARATH; RING-H2 finger protein ATL79 OS=Arabidopsis thaliana OX=3702 GN=ATL79 PE=2 SV=1}	{mus:103992917; - - - - -}	{At5g47610; KOG0800 FOG: Predicted E3 ubiquitin ligase O Posttranslational modification, protein turnover, chaperones ;}	{GO:0046872; metal ion binding; molecular_function GO:0005515; protein binding; molecular_function GO:0008270; zinc ion binding; molecular_function GO:0004842; ubiquitin-protein ligase activity; molecular_function GO:0005680; anaphase-promoting complex; cellular_component}	{NA}	{PF00097:Zinc finger, C3HC4 type (RING finger) PF12861:Anaphase-promoting complex subunit 11 RING-H2 finger PF17123:RING-like zinc finger PF14634:zinc-RING finger domain PF12678:RING-H2 zinc finger domain PF12906:RING-variant domain PF17122:Zinc-finger PF13639:Ring finger domain}
i0_HQ_lily14_c19811/f2p7/954	{XP_020089856.1; 14-3-3-like protein [Ananas comosus]}	{sp|Q9SP07|1433_LILLO; 14-3-3-like protein OS=Lilium longiflorum OX=4690 PE=2 SV=1}	{egu:105041071; K06630 YWHAE 14-3-3 protein epsilon - ko04011; Environmental Information Processing; Signal transduction; MAPK signaling pathway - yeast | ko04390; Environmental Information Processing; Signal transduction; Hippo signaling pathway | ko04391; Environmental Information Processing; Signal transduction; Hippo signaling pathway - fly | ko04151; Environmental Information Processing; Sig…	{At3g02520; KOG0841 Multifunctional chaperone (14-3-3 family) O Posttranslational modification, protein turnover, chaperones ;}	{GO:0005198; NA GO:0019028; viral capsid; cellular_component}	{AF037460.1; Fritillaria agrestis GF14 protein (GRF) mRNA, complete cds}	{PF00901:Orbivirus outer capsid protein VP5}
i0_HQ_lily14_c1984/f2p0/600	{EMT04526.1; Histone H4 [Aegilops tauschii]}	{sp|P59259|H4_ARATH; Histone H4 OS=Arabidopsis thaliana OX=3702 GN=At1g07660 PE=1 SV=2}	{aip:107625148; K11254 H4 histone H4 - ko05203; Human Diseases; Cancers: Overview; Viral carcinogenesis | ko05322; Human Diseases; Immune diseases; Systemic lupus erythematosus | ko05034; Human Diseases; Substance dependence; Alcoholism}	{At1g07660; KOG3467 Histone H4 B Chromatin structure and dynamics ;}	{GO:0003677; DNA binding; molecular_function GO:0071821; FANCM-MHF complex; cellular_component GO:0006352; transcription initiation, DNA-dependent; biological_process}	{LN906628.1; Lilium davidii var. unicolor mRNA for H4 (histone gene)}	{PF15630:CENP-S protein PF02291:Transcription initiation factor IID, 31kD subunit PF02969:TATA box binding protein associated factor (TAF) PF00125:Core histone H2A/H2B/H3/H4}
i0_HQ_lily14_c1985/f9p0/454	{NA}	{NA}	{NA}	{NA}	{NA}	{NA}	{NA}
i0_HQ_lily14_c19859/f3p0/399	{XP_010043899.1; PREDICTED: NADH dehydrogenase [ubiquinone] 1 beta subcomplex subunit 7 [Eucalyptus grandis]}	{sp|Q9SKC9|NDUB7_ARATH; NADH dehydrogenase [ubiquinone] 1 beta subcomplex subunit 7 OS=Arabidopsis thaliana OX=3702 GN=At2g02050 PE=3 SV=1}	{egr:104432990; K03963 NDUFB7 NADH dehydrogenase (ubiquinone) 1 beta subcomplex subunit 7 - ko00190; Metabolism; Energy metabolism; Oxidative phosphorylation | ko05010; Human Diseases; Neurodegenerative diseases; Alzheimer's disease | ko05012; Human Diseases; Neurodegenerative diseases; Parkinson's disease | ko05016; Human Diseases; Neurodegenerative diseases; Huntington's disease | ko04932; Huma…	{At2g02050; KOG3468 NADH:ubiquinone oxidoreductase, NDUFB7/B18 subunit C Energy production and conversion ;}	{GO:0005739; mitochondrion; cellular_component GO:0003954; NADH dehydrogenase activity; molecular_function GO:0008137; NADH dehydrogenase (ubiquinone) activity; molecular_function}	{NA}	{PF05676:NADH-ubiquinone oxidoreductase B18 subunit (NDUFB7)}
i0_HQ_lily14_c1993/f9p0/603	{XP_010943230.1; PREDICTED: upstream activation factor subunit spp27 [Elaeis guineensis]}	{sp|O74503|UAF30_SCHPO; Upstream activation factor subunit spp27 OS=Schizosaccharomyces pombe (strain 972 / ATCC 24843) OX=284812 GN=spp27 PE=1 SV=1}	{fve:101310789; - - - - -}	{At4g26810; KOG1946 RNA polymerase I transcription factor UAF K Transcription ;}	{GO:0005515; protein binding; molecular_function}	{XM_008807858.1; PREDICTED: Phoenix dactylifera upstream activation factor subunit UAF30 (LOC103718860), mRNA}	{PF02201:SWIB/MDM2 domain}
i0_HQ_lily14_c19937/f2p13/825	{NA}	{NA}	{NA}	{NA}	{NA}	{NA}	{NA}
i0_HQ_lily14_c1997/f8p3/873	{XP_009140299.1; PREDICTED: glycine-rich RNA-binding protein GRP2A [Brassica rapa]}	{sp|P49311|GRP2_SINAL; Glycine-rich RNA-binding protein GRP2A OS=Sinapis alba OX=3728 PE=2 SV=1}	{bdi:100842305; - - - - -}	{At2g21660; KOG0118 FOG: RRM domain R General function prediction only ;}	{NA}	{XR_604167.2; PREDICTED: Phoenix dactylifera glycine-rich RNA-binding protein GRP1A-like (LOC103707612), transcript variant X1, misc_RNA}	{NA}
i0_HQ_lily14_c19972/f2p0/558	{XP_009384427.1; PREDICTED: cytochrome c oxidase subunit 5C [Musa acuminata subsp. malaccensis]}	{sp|Q9SXX7|COX5C_ORYSJ; Cytochrome c oxidase subunit 5C OS=Oryza sativa subsp. japonica OX=39947 GN=COX5C PE=3 SV=3}	{mus:103971980; - - - - -}	{NA}	{NA}	{XM_010923190.2; PREDICTED: Elaeis guineensis cytochrome c oxidase subunit 5C (LOC105045030), transcript variant X2, mRNA}	{NA}
i0_HQ_lily14_c19991/f3p0/768	{XP_008797284.1; PREDICTED: uncharacterized protein LOC103712520 [Phoenix dactylifera]}	{NA}	{nnu:104585884; - - - - -}	{NA}	{NA}	{NA}	{NA}
i0_HQ_lily14_c2000/f3p2/885	{XP_010920011.1; PREDICTED: protein AE7 isoform X1 [Elaeis guineensis]}	{sp|Q9C9G6|AE7_ARATH; Protein AE7 OS=Arabidopsis thaliana OX=3702 GN=AE7 PE=1 SV=2}	{egu:105043960; - - - - -}	{At1g68310; KOG3381 Uncharacterized conserved protein S Function unknown ;}	{GO:0009522; photosystem I; cellular_component GO:0015979; photosynthesis; biological_process}	{NA}	{PF05479:Photosystem I reaction centre subunit N (PSAN or PSI-N)}
i0_HQ_lily14_c2001/f4p1/948	{CUT18432.1; H1.6, partial [Lilium davidii var. unicolor]}	{sp|P27806|H1_WHEAT; Histone H1 OS=Triticum aestivum OX=4565 PE=2 SV=2}	{bdi:100833820; K11275 H1_5 histone H1/5 - -}	{NA}	{GO:0000786; nucleosome; cellular_component GO:0005634; nucleus; cellular_component GO:0006334; nucleosome assembly; biological_process GO:0003677; DNA binding; molecular_function}	{LN906602.1; Lilium davidii var. unicolor mRNA for H1.6 (histone gene)}	{PF00538:linker histone H1 and H5 family}
i0_HQ_lily14_c20015/f3p1/935	{XP_009359965.1; PREDICTED: probable WRKY transcription factor 11 [Pyrus x bretschneideri]}	{sp|Q9SV15|WRK11_ARATH; Probable WRKY transcription factor 11 OS=Arabidopsis thaliana OX=3702 GN=WRKY11 PE=2 SV=2}	{vra:106760973; - - - - -}	{NA}	{GO:0003700; sequence-specific DNA binding transcription factor activity; molecular_function GO:0006355; regulation of transcription, DNA-dependent; biological_process GO:0043565; sequence-specific DNA binding; molecular_function}	{XM_010915411.2; PREDICTED: Elaeis guineensis WRKY transcription factor WRKY51 (LOC105039302), mRNA}	{PF03106:WRKY DNA -binding domain}
i0_HQ_lily14_c20047/f2p2/887	{XP_008813377.1; PREDICTED: uncharacterized protein LOC103724030 [Phoenix dactylifera]}	{NA}	{mus:103971600; - - - - -}	{NA}	{GO:0005515; protein binding; molecular_function}	{XM_008815155.2; PREDICTED: Phoenix dactylifera uncharacterized LOC103724030 (LOC103724030), mRNA}	{PF01436:NHL repeat}
i0_HQ_lily14_c2006/f2p2/521	{KVI06293.1; Ribosomal protein L15, conserved site-containing protein [Cynara cardunculus var. scolymus]}	{sp|P49637|R27A3_ARATH; 60S ribosomal protein L27a-3 OS=Arabidopsis thaliana OX=3702 GN=RPL27AC PE=2 SV=2}	{egu:105041861; K02900 RP-L27Ae, RPL27A large subunit ribosomal protein L27Ae - ko03010; Genetic Information Processing; Translation; Ribosome}	{At1g70600; KOG1742 60s ribosomal protein L15/L27 J Translation, ribosomal structure and biogenesis ;}	{NA}	{XM_009410529.2; PREDICTED: Musa acuminata subsp. malaccensis 60S ribosomal protein L27a-3-like (LOC103991160), transcript variant X2, mRNA}	{NA}
i0_HQ_lily14_c2011/f4p0/944	{XP_008786278.1; PREDICTED: ubiquitin carboxyl-terminal hydrolase 3-like isoform X2 [Phoenix dactylifera]}	{sp|Q8GWE1|UCH3_ARATH; Ubiquitin carboxyl-terminal hydrolase 3 OS=Arabidopsis thaliana OX=3702 GN=UCH3 PE=2 SV=1}	{mus:103972176; K05609 UCHL3, YUH1 ubiquitin carboxyl-terminal hydrolase L3 3.4.19.12 -}	{At4g17510; KOG1415 Ubiquitin C-terminal hydrolase UCHL1 O Posttranslational modification, protein turnover, chaperones ;}	{GO:0005622; intracellular; cellular_component GO:0003899; DNA-directed RNA polymerase activity; molecular_function GO:0006511; ubiquitin-dependent protein catabolic process; biological_process GO:0004843; ubiquitin-specific protease activity; molecular_function GO:0006351; transcription, DNA-dependent; biological_process}	{XM_008788056.2; PREDICTED: Phoenix dactylifera ubiquitin carboxyl-terminal hydrolase 3-like (LOC103704666), transcript variant X2, mRNA}	{PF01088:Ubiquitin carboxyl-terminal hydrolase, family 1 PF01193:RNA polymerase Rpb3/Rpb11 dimerisation domain}
i0_HQ_lily14_c20115/f4p3/949	{NA}	{NA}	{NA}	{NA}	{NA}	{NA}	{NA}
i0_HQ_lily14_c20117/f3p0/839	{XP_020086395.1; very-long-chain (3R)-3-hydroxyacyl-CoA dehydratase PASTICCINO 2A [Ananas comosus]}	{sp|Q7XSZ4|HACDA_ORYSJ; Very-long-chain (3R)-3-hydroxyacyl-CoA dehydratase PASTICCINO 2A OS=Oryza sativa subsp. japonica OX=39947 GN=PAS2A PE=2 SV=2}	{egu:105044431; K10703 PHS1, PAS2 very-long-chain (3R)-3-hydroxyacyl-CoA dehydratase 4.2.1.134 ko01212; Metabolism; Global and overview maps; Fatty acid metabolism | ko00062; Metabolism; Lipid metabolism; Fatty acid elongation | ko01040; Metabolism; Lipid metabolism; Biosynthesis of unsaturated fatty acids}	{At5g10480; KOG3187 Protein tyrosine phosphatase-like protein PTPLA (contains Pro instead of catalytic Arg) R General function prediction only ;}	{NA}	{XM_015778268.1; PREDICTED: Oryza sativa Japonica Group very-long-chain (3R)-3-hydroxyacyl-CoA dehydratase PASTICCINO 2A (LOC4335343), transcript variant X2, mRNA}	{NA}
i0_HQ_lily14_c20120/f3p3/469	{XP_009390162.1; PREDICTED: uncharacterized protein LOC103976619 [Musa acuminata subsp. malaccensis]}	{NA}	{cmo:103486274; - - - - -}	{NA}	{NA}	{NA}	{NA}
i0_HQ_lily14_c2014/f12p5/714	{XP_008803816.1; PREDICTED: uncharacterized protein LOC103717274 isoform X1 [Phoenix dactylifera]}	{sp|O65660|PLAT1_ARATH; PLAT domain-containing protein 1 OS=Arabidopsis thaliana OX=3702 GN=PLAT1 PE=1 SV=1}	{mus:103970397; - - - - -}	{NA}	{GO:0005515; protein binding; molecular_function}	{XM_009384162.2; PREDICTED: Musa acuminata subsp. malaccensis PLAT domain-containing protein 3-like (LOC103970397), mRNA}	{PF01477:PLAT/LH2 domain}
i0_HQ_lily14_c20168/f2p12/635	{NA}	{NA}	{NA}	{NA}	{NA}	{NA}	{NA}
i0_HQ_lily14_c20174/f2p0/783	{XP_009409064.1; PREDICTED: uncharacterized protein LOC103991360 [Musa acuminata subsp. malaccensis]}	{NA}	{mus:103991360; K17402 MRPS23 small subunit ribosomal protein S23 - -}	{NA}	{GO:0003735; structural constituent of ribosome; molecular_function GO:0005763; mitochondrial small ribosomal subunit; cellular_component}	{XM_010928278.2; PREDICTED: Elaeis guineensis uncharacterized LOC105048821 (LOC105048821), mRNA}	{PF13741:Mitochondrial ribosomal protein S25}
i0_HQ_lily14_c2019/f11p0/651	{XP_020100808.1; autophagy-related protein 8C [Ananas comosus]}	{sp|A2YS06|ATG8C_ORYSI; Autophagy-related protein 8C OS=Oryza sativa subsp. indica OX=39946 GN=ATG8C PE=3 SV=2}	{cann:107856326; - - - - -}	{At1g62040; KOG1654 Microtubule-associated anchor protein involved in autophagy and membrane trafficking Z Cytoskeleton ;}	{GO:0005737; cytoplasm; cellular_component GO:0000045; autophagic vacuole assembly; biological_process}	{XM_008806079.2; PREDICTED: Phoenix dactylifera autophagy-related protein 8C-like (LOC103717620), transcript variant X2, mRNA}	{PF04110:Ubiquitin-like autophagy protein Apg12 }
i0_HQ_lily14_c20203/f2p0/705	{XP_009381153.1; PREDICTED: ATP synthase subunit d, mitochondrial-like [Musa acuminata subsp. malaccensis]}	{sp|Q9FT52|ATP5H_ARATH; ATP synthase subunit d, mitochondrial OS=Arabidopsis thaliana OX=3702 GN=At3g52300 PE=1 SV=3}	{mus:103969373; K02138 ATPeF0D, ATP5H, ATP7 F-type H+-transporting ATPase subunit d - ko00190; Metabolism; Energy metabolism; Oxidative phosphorylation | ko05010; Human Diseases; Neurodegenerative diseases; Alzheimer's disease | ko05012; Human Diseases; Neurodegenerative diseases; Parkinson's disease | ko05016; Human Diseases; Neurodegenerative diseases; Huntington's disease}	{At3g52300; KOG3366 Mitochondrial F1F0-ATP synthase, subunit d/ATP7 C Energy production and conversion ;}	{GO:0009401; phosphoenolpyruvate-dependent sugar phosphotransferase system; biological_process GO:0071816; tail-anchored membrane protein insertion into ER membrane; biological_process GO:0003677; DNA binding; molecular_function GO:0019076; release of virus from host; biological_process GO:0019835; cytolysis; biological_process}	{XM_008795250.2; PREDICTED: Phoenix dactylifera ATP synthase subunit d, mitochondrial (LOC103709753), mRNA}	{PF04420:CHD5-like protein PF05524:PEP-utilising enzyme, N-terminal PF03245:Bacteriophage Rz lysis protein PF16326:ABC transporter C-terminal domain}
i0_HQ_lily14_c2022/f2p0/595	{ONK81322.1; uncharacterized protein A4U43_C01F27800 [Asparagus officinalis]}	{sp|A3A2W2|CSPLO_ORYSJ; CASP-like protein 4A2 OS=Oryza sativa subsp. japonica OX=39947 GN=Os02g0134500 PE=2 SV=2}	{pda:103701982; - - - - -}	{NA}	{GO:0016020; membrane; cellular_component}	{AK336629.1; Lotus japonicus cDNA, clone: LjFL1-015-BG05, HTC}	{PF01284:Membrane-associating domain}
i0_HQ_lily14_c20243/f2p2/658	{XP_009404501.1; PREDICTED: prefoldin subunit 6 [Musa acuminata subsp. malaccensis]}	{sp|Q17Q89|PFD6_BOVIN; Prefoldin subunit 6 OS=Bos taurus OX=9913 GN=PFDN6 PE=2 SV=1}	{mus:104000848; K04798 pfdB, PFDN6 prefoldin beta subunit - -}	{At1g29990; KOG3478 Prefoldin subunit 6, KE2 family O Posttranslational modification, protein turnover, chaperones ;}	{GO:0055085; transmembrane transport; biological_process GO:0071973; bacterial-type flagellar cell motility; biological_process GO:0007155; cell adhesion; biological_process GO:0017048; Rho GTPase binding; molecular_function GO:0046813; virion attachment, binding of host cell surface receptor; biological_process GO:0061025; membrane fusion; biological_process GO:0046873; metal ion transmembrane t…	{XM_008785719.2; PREDICTED: Phoenix dactylifera prefoldin subunit 6 (LOC103703023), transcript variant X1, mRNA}	{PF01544:CorA-like Mg2+ transporter protein PF08912:Rho Binding PF01920:Prefoldin subunit PF15556:ZW10 interactor PF06009:Laminin Domain II PF05531:Nucleopolyhedrovirus P10 protein PF04111:Autophagy protein Apg6 PF01601:Coronavirus S2 glycoprotein PF03836:RasGAP C-terminus PF02050:Flagellar FliJ protein}
i0_HQ_lily14_c2027/f5p2/878	{XP_010922520.1; PREDICTED: cucumber peeling cupredoxin-like [Elaeis guineensis]}	{sp|O82081|UCC1_ARATH; Uclacyanin 1 OS=Arabidopsis thaliana OX=3702 GN=UCC1 PE=1 SV=1}	{egu:105045783; - - - - -}	{NA}	{GO:0009055; NA}	{NA}	{PF02298:Plastocyanin-like domain}
i0_HQ_lily14_c2028/f3p0/730	{XP_020102979.1; CASP-like protein 2A1 [Ananas comosus]}	{sp|B8ARW3|CSPLA_ORYSI; CASP-like protein 2A1 OS=Oryza sativa subsp. indica OX=39946 GN=OsI_15195 PE=3 SV=1}	{egu:105041948; - - - - -}	{NA}	{GO:0016020; membrane; cellular_component}	{NA}	{PF01284:Membrane-associating domain}
i0_HQ_lily14_c2030/f2p2/784	{XP_009399353.1; PREDICTED: transmembrane emp24 domain-containing protein p24beta3-like [Musa acuminata subsp. malaccensis]}	{sp|Q9LIL4|P24B3_ARATH; Transmembrane emp24 domain-containing protein p24beta3 OS=Arabidopsis thaliana OX=3702 GN=At3g22845 PE=2 SV=1}	{nnu:104598671; K20347 TMED2, EMP24 p24 family protein beta-1 - -}	{At3g22845; KOG1692 Putative cargo transport protein EMP24 (p24 protein family) U Intracellular trafficking, secretion, and vesicular transport ;}	{GO:0006810; transport; biological_process GO:0016021; integral to membrane; cellular_component}	{XM_010925215.2; PREDICTED: Elaeis guineensis transmembrane emp24 domain-containing protein p24beta3 (LOC105046586), transcript variant X1, mRNA}	{PF01105:emp24/gp25L/p24 family/GOLD}
i0_HQ_lily14_c2031/f3p0/791	{CBI32005.3; unnamed protein product, partial [Vitis vinifera]}	{sp|P35130|UBC2_MEDSA; Ubiquitin-conjugating enzyme E2 2 OS=Medicago sativa OX=3879 GN=UBC2 PE=2 SV=1}	{mtr:MTR_8g468530; K10573 UBE2A, UBC2, RAD6A ubiquitin-conjugating enzyme E2 A 2.3.2.23 ko04120; Genetic Information Processing; Folding, sorting and degradation; Ubiquitin mediated proteolysis}	{At2g02760; KOG0419 Ubiquitin-protein ligase O Posttranslational modification, protein turnover, chaperones ;}	{GO:0005515; protein binding; molecular_function}	{XM_008788397.1; PREDICTED: Phoenix dactylifera ubiquitin-conjugating enzyme E2 2 (LOC103704901), mRNA}	{PF05773:RWD domain}
i0_HQ_lily14_c2033/f4p0/712	{XP_020106787.1; uncharacterized protein LOC109723007 [Ananas comosus]}	{NA}	{pda:103715418; - - - - -}	{NA}	{NA}	{NA}	{NA}
i0_HQ_lily14_c20330/f2p0/590	{XP_020080578.1; ER membrane protein complex subunit 2-like isoform X1 [Ananas comosus]}	{sp|Q5E993|EMC2_BOVIN; ER membrane protein complex subunit 2 OS=Bos taurus OX=9913 GN=EMC2 PE=2 SV=1}	{cam:101497172; - - - - -}	{At3g04830; KOG3060 Uncharacterized conserved protein S Function unknown ;}	{NA}	{NA}	{NA}
i0_HQ_lily14_c2035/f3p1/458	{XP_020086970.1; mitochondrial pyruvate carrier 4 [Ananas comosus]}	{sp|O49636|MPC4_ARATH; Mitochondrial pyruvate carrier 4 OS=Arabidopsis thaliana OX=3702 GN=MPC4 PE=3 SV=1}	{vvi:100247570; - - - - -}	{At4g22310; KOG1589 Uncharacterized conserved protein S Function unknown ;}	{GO:0006850; mitochondrial pyruvate transport; biological_process GO:0005743; mitochondrial inner membrane; cellular_component}	{NA}	{PF03650:Uncharacterised protein family (UPF0041)}
i0_HQ_lily14_c2036/f2p0/847	{XP_011077818.1; PREDICTED: ubiquitin-conjugating enzyme E2 variant 1D-like [Sesamum indicum]}	{sp|Q9SVD7|UEV1D_ARATH; Ubiquitin-conjugating enzyme E2 variant 1D OS=Arabidopsis thaliana OX=3702 GN=UEV1D PE=1 SV=1}	{sind:105161725; K10704 UBE2V ubiquitin-conjugating enzyme E2 variant - ko04624; Organismal Systems; Immune system; Toll and Imd signaling pathway}	{At3g52560; KOG0896 Ubiquitin-conjugating enzyme E2 O Posttranslational modification, protein turnover, chaperones ;}	{GO:0005515; protein binding; molecular_function}	{XM_008785868.2; PREDICTED: Phoenix dactylifera ubiquitin-conjugating enzyme E2 variant 1D (LOC103703125), mRNA}	{PF05773:RWD domain}
i0_HQ_lily14_c20364/f2p0/641	{XP_020108925.1; uncharacterized protein LOC109724491 [Ananas comosus]}	{sp|Q9QYI5|DNJB2_MOUSE; DnaJ homolog subfamily B member 2 OS=Mus musculus OX=10090 GN=Dnajb2 PE=1 SV=3}	{pda:103707668; - - - - -}	{Hs5921581; KOG0714 Molecular chaperone (DnaJ superfamily) O Posttranslational modification, protein turnover, chaperones ;}	{NA}	{NA}	{NA}
i0_HQ_lily14_c2038/f5p0/689	{KVI06293.1; Ribosomal protein L15, conserved site-containing protein [Cynara cardunculus var. scolymus]}	{sp|P49637|R27A3_ARATH; 60S ribosomal protein L27a-3 OS=Arabidopsis thaliana OX=3702 GN=RPL27AC PE=2 SV=2}	{aip:107631353; K02900 RP-L27Ae, RPL27A large subunit ribosomal protein L27Ae - ko03010; Genetic Information Processing; Translation; Ribosome}	{At1g70600; KOG1742 60s ribosomal protein L15/L27 J Translation, ribosomal structure and biogenesis ;}	{NA}	{XM_013797884.1; PREDICTED: Brassica napus 60S ribosomal protein L27a-2-like (LOC106358133), mRNA}	{NA}
i0_HQ_lily14_c20393/f3p0/974	{XP_019702652.1; PREDICTED: cytokinin dehydrogenase 3-like [Elaeis guineensis]}	{sp|A2XVN3|CKX8_ORYSI; Cytokinin dehydrogenase 8 OS=Oryza sativa subsp. indica OX=39946 GN=CKX8 PE=3 SV=1}	{atr:18437669; K00279 CKX cytokinin dehydrogenase 1.5.99.12 ko00908; Metabolism; Metabolism of terpenoids and polyketides; Zeatin biosynthesis}	{At1g75450; KOG1231 Proteins containing the FAD binding domain C Energy production and conversion ;}	{GO:0050660; flavin adenine dinucleotide binding; molecular_function GO:0019139; cytokinin dehydrogenase activity; molecular_function GO:0009690; cytokinin metabolic process; biological_process GO:0003824; NA GO:0055114; oxidation-reduction process; biological_process}	{NA}	{PF02913:FAD linked oxidases, C-terminal domain PF09265:Cytokinin dehydrogenase 1, FAD and cytokinin binding}
i0_HQ_lily14_c20406/f2p0/534	{NA}	{NA}	{NA}	{NA}	{GO:0015986; ATP synthesis coupled proton transport; biological_process GO:0000276; mitochondrial proton-transporting ATP synthase complex, coupling factor F(o); cellular_component}	{NA}	{PF10775:ATP synthase complex subunit h}
i0_HQ_lily14_c2044/f3p1/575	{XP_002304708.1; synptobrevin-related family protein [Populus trichocarpa]}	{sp|Q9ZTW3|VA721_ARATH; Vesicle-associated membrane protein 721 OS=Arabidopsis thaliana OX=3702 GN=VAMP721 PE=2 SV=1}	{pop:POPTR_0003s17620g; K08511 ATVAMP72 vesicle-associated membrane protein 72 - -}	{At1g04750; KOG0859 Synaptobrevin/VAMP-like protein U Intracellular trafficking, secretion, and vesicular transport ;}	{GO:0016192; vesicle-mediated transport; biological_process GO:0016021; integral to membrane; cellular_component GO:0006810; transport; biological_process}	{XM_008777210.2; PREDICTED: Phoenix dactylifera vesicle-associated membrane protein 721-like (LOC103695798), mRNA}	{PF00957:Synaptobrevin PF01105:emp24/gp25L/p24 family/GOLD}
i0_HQ_lily14_c20445/f2p0/396	{XP_010913104.1; PREDICTED: ferrochelatase-1, chloroplastic [Elaeis guineensis]}	{sp|P42045|HEMH_HORVU; Ferrochelatase-2, chloroplastic OS=Hordeum vulgare OX=4513 GN=HEMH PE=2 SV=1}	{egu:105038882; K01772 hemH, FECH protoporphyrin/coproporphyrin ferrochelatase [EC:4.99.1.1 4.99.1.9] 4.99.1.1,4.99.1.9 ko00860; Metabolism; Metabolism of cofactors and vitamins; Porphyrin and chlorophyll metabolism}	{At5g26030; KOG1321 Protoheme ferro-lyase (ferrochelatase) H Coenzyme transport and metabolism ;}	{NA}	{NA}	{NA}
i0_HQ_lily14_c20471/f2p3/687	{XP_008793204.1; PREDICTED: uncharacterized protein LOC103709558 isoform X1 [Phoenix dactylifera]}	{NA}	{pda:103708229; - - - - -}	{NA}	{NA}	{XM_009351103.2; PREDICTED: Pyrus x bretschneideri uncharacterized LOC103940922 (LOC103940922), mRNA}	{NA}
i0_HQ_lily14_c20476/f2p2/660	{ONK76958.1; uncharacterized protein A4U43_C02F1660 [Asparagus officinalis]}	{NA}	{zma:101027259; K02902 RP-L28, MRPL28, rpmB large subunit ribosomal protein L28 - ko03010; Genetic Information Processing; Translation; Ribosome}	{NA}	{GO:0005509; calcium ion binding; molecular_function}	{XM_010543095.1; PREDICTED: Tarenaya hassleriana uncharacterized LOC104814874 (LOC104814874), transcript variant X3, mRNA}	{PF07645:Calcium-binding EGF domain}
i0_HQ_lily14_c20538/f4p0/735	{KHN00380.1; Lipase [Glycine soja]}	{NA}	{pxb:103949798; - - - - -}	{NA}	{NA}	{NA}	{NA}
i0_HQ_lily14_c20544/f4p0/807	{XP_010943568.1; PREDICTED: outer envelope pore protein 16-3, chloroplastic/mitochondrial [Elaeis guineensis]}	{sp|O48528|OP163_ARATH; Outer envelope pore protein 16-3, chloroplastic/mitochondrial OS=Arabidopsis thaliana OX=3702 GN=OEP163 PE=1 SV=1}	{sind:105159700; - - - - -}	{At2g42210; KOG3225 Mitochondrial import inner membrane translocase, subunit TIM22 U Intracellular trafficking, secretion, and vesicular transport ;}	{GO:0051537; 2 iron, 2 sulfur cluster binding; molecular_function GO:0042651; thylakoid membrane; cellular_component GO:0055114; oxidation-reduction process; biological_process GO:0009496; plastoquinol-plastocyanin reductase activity; molecular_function}	{NA}	{PF08802:Cytochrome B6-F complex Fe-S subunit }
i0_HQ_lily14_c20546/f3p0/671	{XP_020081864.1; acyl-coenzyme A thioesterase 13-like [Ananas comosus]}	{sp|Q9NPJ3|ACO13_HUMAN; Acyl-coenzyme A thioesterase 13 OS=Homo sapiens OX=9606 GN=ACOT13 PE=1 SV=1}	{egu:105038474; K17362 ACOT13 acyl-coenzyme A thioesterase 13 3.1.2.- -}	{At1g04290; KOG3328 HGG motif-containing thioesterase R General function prediction only ;}	{NA}	{NA}	{NA}
i0_HQ_lily14_c2057/f5p0/692	{XP_010908337.1; PREDICTED: CRIB domain-containing protein RIC4 [Elaeis guineensis]}	{sp|Q9FFD5|RIC4_ARATH; CRIB domain-containing protein RIC4 OS=Arabidopsis thaliana OX=3702 GN=RIC4 PE=1 SV=1}	{mus:103969501; - - - - -}	{NA}	{NA}	{NA}	{NA}
i0_HQ_lily14_c2062/f3p0/703	{AFD32277.1; stigma/style cysteine-rich adhesin [Lilium hybrid cultivar]}	{sp|Q9SW93|SCA_LILLO; Stigma/stylar cysteine-rich adhesin OS=Lilium longiflorum OX=4690 GN=SCA PE=1 SV=1}	{egu:105045973; - - - - -}	{NA}	{NA}	{KF573540.1; Lilium hybrid cultivar Sorbonne LS-ZJU16 microsatellite sequence}	{NA}
i0_HQ_lily14_c2063/f2p0/782	{ONK73311.1; uncharacterized protein A4U43_C04F29600 [Asparagus officinalis]}	{sp|Q949R4|DIOXL_ARATH; Extradiol ring-cleavage dioxygenase OS=Arabidopsis thaliana OX=3702 GN=LIGB PE=2 SV=1}	{egu:105037895; K15777 DOPA 4,5-DOPA dioxygenase extradiol 1.13.11.- ko00965; Metabolism; Biosynthesis of other secondary metabolites; Betalain biosynthesis}	{NA}	{GO:0008198; ferrous iron binding; molecular_function GO:0006725; cellular aromatic compound metabolic process; biological_process GO:0016491; oxidoreductase activity; molecular_function}	{XM_010944601.2; PREDICTED: Elaeis guineensis extradiol ring-cleavage dioxygenase-like (LOC105060762), mRNA}	{PF02900:Catalytic LigB subunit of aromatic ring-opening dioxygenase}
i0_HQ_lily14_c20685/f2p0/958	{XP_008805798.1; PREDICTED: nuclear speckle RNA-binding protein A-like [Phoenix dactylifera]}	{sp|Q8H0P8|RBP1_MEDTR; RNA-binding protein 1 OS=Medicago truncatula OX=3880 GN=RBP1 PE=2 SV=1}	{egu:105040390; - - - - -}	{NA}	{GO:0003676; nucleic acid binding; molecular_function}	{NA}	{PF00076:RNA recognition motif. (a.k.a. RRM, RBD, or RNP domain)}
i0_HQ_lily14_c2069/f3p0/673	{NA}	{NA}	{NA}	{NA}	{NA}	{NA}	{NA}
i0_HQ_lily14_c20691/f2p3/829	{XP_008792862.1; PREDICTED: uncharacterized protein LOC103709340 [Phoenix dactylifera]}	{NA}	{pop:POPTR_0001s16710g; - - - - -}	{NA}	{NA}	{XM_015842101.1; PREDICTED: Oryza brachyantha uncharacterized LOC107305211 (LOC107305211), mRNA}	{NA}
i0_HQ_lily14_c2076/f2p1/610	{XP_010533275.1; PREDICTED: ubiquinol oxidase 1a, mitochondrial-like, partial [Tarenaya hassleriana]}	{sp|Q39219|AOX1A_ARATH; Ubiquinol oxidase 1a, mitochondrial OS=Arabidopsis thaliana OX=3702 GN=AOX1A PE=1 SV=2}	{thj:104809077; K17893 AOX1, AOX2 ubiquinol oxidase 1.10.3.11 -}	{NA}	{GO:0006744; ubiquinone biosynthetic process; biological_process GO:0005524; ATP binding; molecular_function GO:0016021; integral to membrane; cellular_component GO:0009916; alternative oxidase activity; molecular_function GO:0004222; metalloendopeptidase activity; molecular_function GO:0008270; zinc ion binding; molecular_function GO:0055114; oxidation-reduction process; biological_process}	{XM_018631630.1; PREDICTED: Raphanus sativus ubiquinol oxidase 1a, mitochondrial-like (LOC108857628), mRNA}	{PF06480:FtsH Extracellular PF01786:Alternative oxidase PF03232:Ubiquinone biosynthesis protein COQ7}
i0_HQ_lily14_c20828/f2p0/807	{XP_010923020.1; PREDICTED: ATP synthase delta chain, chloroplastic-like [Elaeis guineensis]}	{sp|P11402|ATPD_SPIOL; ATP synthase delta chain, chloroplastic OS=Spinacia oleracea OX=3562 GN=ATPD PE=1 SV=2}	{egu:105046198; K02113 ATPF1D, atpH F-type H+-transporting ATPase subunit delta - ko00190; Metabolism; Energy metabolism; Oxidative phosphorylation | ko00195; Metabolism; Energy metabolism; Photosynthesis}	{At4g09650; KOG1662 Mitochondrial F1F0-ATP synthase, subunit OSCP/ATP5 C Energy production and conversion ;}	{GO:0046933; hydrogen ion transporting ATP synthase activity, rotational mechanism; molecular_function GO:0015986; ATP synthesis coupled proton transport; biological_process}	{NA}	{PF00213:ATP synthase delta (OSCP) subunit}
i0_HQ_lily14_c20843/f4p0/406	{NA}	{NA}	{NA}	{NA}	{NA}	{NA}	{NA}
i0_HQ_lily14_c20891/f2p0/623	{XP_001759663.1; predicted protein [Physcomitrella patens]}	{sp|Q9HD34|LYRM4_HUMAN; LYR motif-containing protein 4 OS=Homo sapiens OX=9606 GN=LYRM4 PE=1 SV=1}	{gsl:Gasu_47540; - - - - -}	{HsM9966893; KOG3801 Uncharacterized conserved protein BCN92 A RNA processing and modification ;}	{NA}	{NA}	{NA}
i0_HQ_lily14_c20901/f2p0/877	{XP_010255350.1; PREDICTED: mitochondrial pyruvate carrier 1 isoform X1 [Nelumbo nucifera]}	{sp|Q949R9|MPC1_ARATH; Mitochondrial pyruvate carrier 1 OS=Arabidopsis thaliana OX=3702 GN=MPC1 PE=3 SV=1}	{nnu:104596049; - - - - -}	{At5g20090; KOG1590 Uncharacterized conserved protein S Function unknown ;}	{GO:0006850; mitochondrial pyruvate transport; biological_process GO:0005743; mitochondrial inner membrane; cellular_component}	{XM_008786101.2; PREDICTED: Phoenix dactylifera mitochondrial pyruvate carrier 1 (LOC103703293), transcript variant X1, mRNA}	{PF03650:Uncharacterised protein family (UPF0041)}
i0_HQ_lily14_c20902/f4p0/960	{XP_010931455.1; PREDICTED: uncharacterized protein At5g19025-like [Elaeis guineensis]}	{sp|P0C8Q9|Y5902_ARATH; Uncharacterized protein At5g19025 OS=Arabidopsis thaliana OX=3702 GN=At5g19025 PE=2 SV=3}	{egu:105046090; - - - - -}	{NA}	{NA}	{NA}	{NA}
i0_HQ_lily14_c2091/f4p1/576	{XP_010919770.1; PREDICTED: uncharacterized protein LOC105043773 [Elaeis guineensis]}	{NA}	{egu:105043773; - - - - -}	{NA}	{NA}	{NA}	{NA}
i0_HQ_lily14_c20918/f2p0/456	{NA}	{NA}	{NA}	{NA}	{NA}	{XM_003534435.3; PREDICTED: Glycine max uncharacterized LOC100813004 (LOC100813004), transcript variant X4, mRNA}	{NA}
i0_HQ_lily14_c20934/f3p0/879	{EEF26310.1; gluconate 5-dehydrogenase, putative [Ricinus communis]}	{sp|P50842|KDUD_BACSU; 2-dehydro-3-deoxy-D-gluconate 5-dehydrogenase OS=Bacillus subtilis (strain 168) OX=224308 GN=kduD PE=2 SV=1}	{nnu:104591645; K00059 fabG 3-oxoacyl-[acyl-carrier protein] reductase 1.1.1.100 ko01212; Metabolism; Global and overview maps; Fatty acid metabolism | ko00061; Metabolism; Lipid metabolism; Fatty acid biosynthesis | ko01040; Metabolism; Lipid metabolism; Biosynthesis of unsaturated fatty acids | ko00780; Metabolism; Metabolism of cofactors and vitamins; Biotin metabolism}	{At2g29260; KOG0725 Reductases with broad range of substrate specificities R General function prediction only ;}	{GO:0050662; coenzyme binding; molecular_function GO:0003824; NA}	{NA}	{PF01370:NAD dependent epimerase/dehydratase family}
i0_HQ_lily14_c20966/f2p1/513	{XP_010928264.1; PREDICTED: uncharacterized protein LOC105050093 [Elaeis guineensis]}	{NA}	{pda:103706459; - - - - -}	{NA}	{NA}	{XM_008651043.1; PREDICTED: Zea mays uncharacterized LOC103629942 (LOC103629942), mRNA}	{NA}
i0_HQ_lily14_c2097/f4p2/799	{XP_010941540.1; PREDICTED: 40S ribosomal protein S12 isoform X1 [Elaeis guineensis]}	{sp|Q9XHS0|RS12_HORVU; 40S ribosomal protein S12 OS=Hordeum vulgare OX=4513 GN=RPS12 PE=2 SV=1}	{mus:103985598; K02951 RP-S12e, RPS12 small subunit ribosomal protein S12e - ko03010; Genetic Information Processing; Translation; Ribosome}	{At2g32060; KOG3406 40S ribosomal protein S12 J Translation, ribosomal structure and biogenesis ;}	{NA}	{FP095561.1; Phyllostachys edulis cDNA clone: bphyst023n19, full insert sequence}	{NA}
i0_HQ_lily14_c20976/f3p2/895	{XP_020086395.1; very-long-chain (3R)-3-hydroxyacyl-CoA dehydratase PASTICCINO 2A [Ananas comosus]}	{sp|Q7XSZ4|HACDA_ORYSJ; Very-long-chain (3R)-3-hydroxyacyl-CoA dehydratase PASTICCINO 2A OS=Oryza sativa subsp. japonica OX=39947 GN=PAS2A PE=2 SV=2}	{egu:105044431; K10703 PHS1, PAS2 very-long-chain (3R)-3-hydroxyacyl-CoA dehydratase 4.2.1.134 ko01212; Metabolism; Global and overview maps; Fatty acid metabolism | ko00062; Metabolism; Lipid metabolism; Fatty acid elongation | ko01040; Metabolism; Lipid metabolism; Biosynthesis of unsaturated fatty acids}	{At5g10480; KOG3187 Protein tyrosine phosphatase-like protein PTPLA (contains Pro instead of catalytic Arg) R General function prediction only ;}	{NA}	{XM_015778268.1; PREDICTED: Oryza sativa Japonica Group very-long-chain (3R)-3-hydroxyacyl-CoA dehydratase PASTICCINO 2A (LOC4335343), transcript variant X2, mRNA}	{NA}
i0_HQ_lily14_c2098/f5p0/638	{XP_008804594.2; PREDICTED: protein MKS1-like [Phoenix dactylifera]}	{sp|Q8LGD5|MKS1_ARATH; Protein MKS1 OS=Arabidopsis thaliana OX=3702 GN=MKS1 PE=1 SV=2}	{egu:105038081; K20725 MKS1 MAP kinase substrate 1 - ko04016; Environmental Information Processing; Signal transduction; MAPK signaling pathway - plant}	{NA}	{NA}	{NA}	{NA}
i0_HQ_lily14_c2099/f5p0/509	{XP_009379969.1; PREDICTED: NAC domain-containing protein 83-like [Musa acuminata subsp. malaccensis]}	{sp|Q9FY93|NAC83_ARATH; NAC domain-containing protein 83 OS=Arabidopsis thaliana OX=3702 GN=NAC083 PE=1 SV=1}	{mus:103968462; - - - - -}	{NA}	{GO:0003677; DNA binding; molecular_function GO:0006355; regulation of transcription, DNA-dependent; biological_process}	{NA}	{PF02365:No apical meristem (NAM) protein}
i0_HQ_lily14_c21058/f2p0/400	{JAT65109.1; putative ubiquitin-conjugating enzyme E2 16, partial [Anthurium amnicola]}	{sp|Q9FWT2|UBC16_ARATH; Probable ubiquitin-conjugating enzyme E2 16 OS=Arabidopsis thaliana OX=3702 GN=UBC16 PE=2 SV=1}	{gmx:100785024; K10688 UBE2W, UBC16 ubiquitin-conjugating enzyme E2 W 2.3.2.25 ko04120; Genetic Information Processing; Folding, sorting and degradation; Ubiquitin mediated proteolysis}	{At1g75440; KOG0427 Ubiquitin conjugating enzyme O Posttranslational modification, protein turnover, chaperones ;}	{NA}	{XM_016832126.1; PREDICTED: Gossypium hirsutum probable ubiquitin-conjugating enzyme E2 18 (LOC107905467), mRNA}	{NA}
i0_HQ_lily14_c2106/f3p0/511	{XP_010929184.1; PREDICTED: probable steroid-binding protein 3 [Elaeis guineensis]}	{sp|Q9SK39|SBP3_ARATH; Probable steroid-binding protein 3 OS=Arabidopsis thaliana OX=3702 GN=MP3 PE=1 SV=1}	{pda:103707424; K17278 PGRMC1_2 membrane-associated progesterone receptor component - -}	{At2g24940; KOG1110 Putative steroid membrane receptor Hpr6.6/25-Dx R General function prediction only ;}	{NA}	{XM_010930882.2; PREDICTED: Elaeis guineensis probable steroid-binding protein 3 (LOC105050749), mRNA}	{NA}
i0_HQ_lily14_c21072/f2p0/1000	{XP_010926115.1; PREDICTED: ubiquitin-conjugating enzyme E2 variant 1D [Elaeis guineensis]}	{sp|Q93YP0|UEV1A_ARATH; Ubiquitin-conjugating enzyme E2 variant 1A OS=Arabidopsis thaliana OX=3702 GN=UEV1A PE=1 SV=1}	{egu:105041098; K10704 UBE2V ubiquitin-conjugating enzyme E2 variant - ko04624; Organismal Systems; Immune system; Toll and Imd signaling pathway}	{At1g70660; KOG0896 Ubiquitin-conjugating enzyme E2 O Posttranslational modification, protein turnover, chaperones ;}	{NA}	{XM_010917900.2; PREDICTED: Elaeis guineensis ubiquitin-conjugating enzyme E2 variant 1D (LOC105041098), mRNA}	{NA}
i0_HQ_lily14_c2108/f4p1/476	{NA}	{NA}	{NA}	{NA}	{NA}	{NA}	{NA}
i0_HQ_lily14_c2111/f4p3/679	{XP_020101314.1; acyl-coenzyme A thioesterase 13-like [Ananas comosus]}	{sp|Q5R833|ACO13_PONAB; Acyl-coenzyme A thioesterase 13 OS=Pongo abelii OX=9601 GN=ACOT13 PE=2 SV=1}	{egu:105046283; K17362 ACOT13 acyl-coenzyme A thioesterase 13 3.1.2.- -}	{At2g29590; KOG3328 HGG motif-containing thioesterase R General function prediction only ;}	{NA}	{NA}	{NA}
i0_HQ_lily14_c21135/f5p0/987	{XP_010938713.1; PREDICTED: uncharacterized protein LOC105057717 [Elaeis guineensis]}	{NA}	{ini:109174956; - - - - -}	{NA}	{GO:0005515; protein binding; molecular_function}	{NA}	{PF12937:F-box-like PF00646:F-box domain}
i0_HQ_lily14_c21142/f3p1/915	{XP_010918289.1; PREDICTED: protein EXORDIUM-like 5 [Elaeis guineensis]}	{sp|Q9SII5|EXOL5_ARATH; Protein EXORDIUM-like 5 OS=Arabidopsis thaliana OX=3702 GN=EXL5 PE=2 SV=1}	{egu:105042693; - - - - -}	{NA}	{NA}	{XM_006401901.1; Eutrema salsugineum hypothetical protein (EUTSA_v10014042mg) mRNA, complete cds}	{NA}
i0_HQ_lily14_c21147/f4p0/403	{XP_010908218.1; PREDICTED: photosynthetic NDH subunit of subcomplex B 5, chloroplastic [Elaeis guineensis]}	{sp|Q9FG89|PNSB5_ARATH; Photosynthetic NDH subunit of subcomplex B 5, chloroplastic OS=Arabidopsis thaliana OX=3702 GN=PNSB5 PE=2 SV=1}	{csv:101219293; - - - - -}	{NA}	{NA}	{NA}	{NA}
i0_HQ_lily14_c21169/f2p0/579	{XP_010931747.1; PREDICTED: probable WRKY transcription factor 65 [Elaeis guineensis]}	{NA}	{NA}	{NA}	{NA}	{NA}	{NA}
i0_HQ_lily14_c21181/f2p0/542	{BAK02157.1; predicted protein [Hordeum vulgare subsp. vulgare]}	{NA}	{bdi:100828394; - - - - -}	{NA}	{NA}	{XM_017786521.1; PREDICTED: Gossypium arboreum uncharacterized LOC108483239 (LOC108483239), mRNA}	{NA}
i0_HQ_lily14_c21187/f2p0/819	{XP_019705871.1; PREDICTED: NADPH:quinone oxidoreductase-like [Elaeis guineensis]}	{sp|Q9LK88|NQR_ARATH; NADPH:quinone oxidoreductase OS=Arabidopsis thaliana OX=3702 GN=NQR PE=1 SV=1}	{egu:105045564; - - - - -}	{At3g27890; KOG4530 Predicted flavoprotein R General function prediction only ;}	{GO:0016491; oxidoreductase activity; molecular_function}	{XM_006854749.2; PREDICTED: Amborella trichopoda NADPH:quinone oxidoreductase (LOC18444583), mRNA}	{PF03358:NADPH-dependent FMN reductase}
i0_HQ_lily14_c2119/f2p2/496	{ACA30282.1; putative elongation factor 1A, partial [Cupressus sempervirens]}	{sp|O64937|EF1A_ORYSJ; Elongation factor 1-alpha OS=Oryza sativa subsp. japonica OX=39947 GN=REFA1 PE=2 SV=2}	{bvg:104886831; K03231 EEF1A elongation factor 1-alpha - ko03013; Genetic Information Processing; Translation; RNA transport | ko05134; Human Diseases; Infectious diseases: Bacterial; Legionellosis}	{At1g07930; KOG0052 Translation elongation factor EF-1 alpha/Tu J Translation, ribosomal structure and biogenesis ;}	{NA}	{AF181492.1; Lilium longiflorum elongation factor-1 alpha 3 mRNA, complete cds}	{NA}
i0_HQ_lily14_c21197/f3p0/499	{NA}	{NA}	{NA}	{NA}	{NA}	{NA}	{NA}
i0_HQ_lily14_c2122/f4p3/487	{XP_018684872.1; PREDICTED: soluble inorganic pyrophosphatase isoform X2 [Musa acuminata subsp. malaccensis]}	{sp|O48556|IPYR_MAIZE; Soluble inorganic pyrophosphatase OS=Zea mays OX=4577 GN=IPP PE=2 SV=1}	{pda:103701206; K01507 ppa inorganic pyrophosphatase 3.6.1.1 ko00190; Metabolism; Energy metabolism; Oxidative phosphorylation}	{At3g53620; KOG1626 Inorganic pyrophosphatase/Nucleosome remodeling factor, subunit NURF38 C Energy production and conversion ;}	{GO:0004427; inorganic diphosphatase activity; molecular_function GO:0005737; cytoplasm; cellular_component GO:0000287; magnesium ion binding; molecular_function GO:0006796; phosphate metabolic process; biological_process}	{XM_010932684.2; PREDICTED: Elaeis guineensis soluble inorganic pyrophosphatase (LOC105052009), transcript variant X2, mRNA}	{PF00719:Inorganic pyrophosphatase}
i0_HQ_lily14_c2123/f4p0/762	{XP_010929321.1; PREDICTED: coatomer subunit beta-1 [Elaeis guineensis]}	{sp|Q53PC7|COPB1_ORYSJ; Coatomer subunit beta-1 OS=Oryza sativa subsp. japonica OX=39947 GN=Os11g0174000 PE=2 SV=1}	{zma:100384159; K17301 COPB1, SEC26 coatomer subunit beta - -}	{At4g31480; KOG1058 Vesicle coat complex COPI, beta subunit U Intracellular trafficking, secretion, and vesicular transport ;}	{GO:0005515; protein binding; molecular_function}	{XM_010931020.2; PREDICTED: Elaeis guineensis coatomer subunit beta-1 (LOC105050839), transcript variant X4, mRNA}	{PF01833:IPT/TIG domain}
i0_HQ_lily14_c21256/f2p2/862	{XP_010931001.1; PREDICTED: transcription factor VIP1 [Elaeis guineensis]}	{sp|Q6S4P4|RF2B_ORYSJ; Transcription factor RF2b OS=Oryza sativa subsp. japonica OX=39947 GN=RF2b PE=1 SV=2}	{pda:103701196; K20557 VIP1 transcription factor VIP1 - ko04016; Environmental Information Processing; Signal transduction; MAPK signaling pathway - plant}	{NA}	{GO:0043093; cytokinesis by binary fission; biological_process GO:0007275; multicellular organismal development; biological_process GO:0090529; NA GO:0005634; nucleus; cellular_component GO:0005672; transcription factor TFIIA complex; cellular_component GO:0006260; DNA replication; biological_process GO:0006367; transcription initiation from RNA polymerase II promoter; biological_process GO:00057…	{NA}	{PF07989:Centrosomin N-terminal motif 1 PF03153:Transcription factor IIA, alpha/beta subunit PF00170:bZIP transcription factor PF04690:YABBY protein PF03131:bZIP Maf transcription factor PF04871:Uso1 / p115 like vesicle tethering protein, C terminal region PF07716:Basic region leucine zipper PF06156:Protein of unknown function (DUF972) PF06005:Protein of unknown function (DUF904)}
i0_HQ_lily14_c2129/f2p9/382	{XP_008807940.1; PREDICTED: uncharacterized protein LOC103720141 [Phoenix dactylifera]}	{NA}	{egu:105040110; - - - - -}	{NA}	{NA}	{XM_019848329.1; PREDICTED: Elaeis guineensis uncharacterized LOC109505515 (LOC109505515), mRNA}	{NA}
i0_HQ_lily14_c2135/f7p0/704	{XP_010908152.1; PREDICTED: transmembrane protein 50A [Elaeis guineensis]}	{NA}	{sita:101784378; - - - - -}	{At1g36980; KOG3393 Predicted membrane protein S Function unknown ;}	{NA}	{XM_010909850.2; PREDICTED: Elaeis guineensis transmembrane protein 50A (LOC105034630), mRNA}	{NA}
i0_HQ_lily14_c21352/f3p0/915	{JAT52826.1; putative ribosome biogenesis protein RLP24 [Anthurium amnicola]}	{sp|Q6CF69|RLP24_YARLI; Ribosome biogenesis protein RLP24 OS=Yarrowia lipolytica (strain CLIB 122 / E 150) OX=284591 GN=RLP24 PE=3 SV=1}	{cvr:CHLNCDRAFT_13957; K02896 RP-L24e, RPL24 large subunit ribosomal protein L24e - ko03010; Genetic Information Processing; Translation; Ribosome}	{YLR009w; KOG1723 60s ribosomal protein L30 isolog J Translation, ribosomal structure and biogenesis ;}	{NA}	{XM_016322364.1; PREDICTED: Arachis ipaensis uncharacterized LOC107620154 (LOC107620154), mRNA}	{NA}
i0_HQ_lily14_c2146/f8p0/796	{ERN01104.1; hypothetical protein AMTR_s00002p00197000 [Amborella trichopoda]}	{sp|Q7XVA8|RIP1_ORYSJ; Putative ripening-related protein 1 OS=Oryza sativa subsp. japonica OX=39947 GN=Os04g0364800 PE=3 SV=2}	{pda:103707026; - - - - -}	{NA}	{NA}	{HG975440.1; Solanum pennellii chromosome ch01, complete genome}	{NA}
i0_HQ_lily14_c21473/f2p0/873	{ONK79334.1; uncharacterized protein A4U43_C01F5310 [Asparagus officinalis]}	{sp|B1AZA5|TM245_MOUSE; Transmembrane protein 245 OS=Mus musculus OX=10090 GN=Tmem245 PE=1 SV=1}	{mus:103974300; - - - - -}	{At5g55960; KOG2365 Uncharacterized membrane protein S Function unknown ;}	{NA}	{NA}	{NA}
i0_HQ_lily14_c2152/f4p0/934	{XP_010929530.1; PREDICTED: probable BOI-related E3 ubiquitin-protein ligase 2 isoform X5 [Elaeis guineensis]}	{sp|F4IDI6|BRG2_ARATH; Probable BOI-related E3 ubiquitin-protein ligase 2 OS=Arabidopsis thaliana OX=3702 GN=BRG2 PE=1 SV=1}	{atr:18434582; K19042 BOI E3 ubiquitin-protein ligase BOI and related proteins 2.3.2.27 -}	{At1g79110; KOG1100 Predicted E3 ubiquitin ligase O Posttranslational modification, protein turnover, chaperones ;}	{NA}	{NA}	{NA}
i0_HQ_lily14_c21531/f3p0/866	{XP_010934027.1; PREDICTED: nascent polypeptide-associated complex subunit alpha-like protein 4 [Elaeis guineensis]}	{sp|Q8LGC6|NACA5_ARATH; Nascent polypeptide-associated complex subunit alpha-like protein 5 OS=Arabidopsis thaliana OX=3702 GN=At1g33040 PE=2 SV=2}	{pda:103702764; K03626 EGD2, NACA nascent polypeptide-associated complex subunit alpha - -}	{At1g33040; KOG2239 Transcription factor containing NAC and TS-N domains K Transcription ;}	{GO:0003677; DNA binding; molecular_function GO:0032040; small-subunit processome; cellular_component GO:0003887; DNA-directed DNA polymerase activity; molecular_function GO:0003682; chromatin binding; molecular_function GO:0006351; transcription, DNA-dependent; biological_process GO:0000775; chromosome, centromeric region; cellular_component GO:0005634; nucleus; cellular_component}	{XM_010104759.1; Morus notabilis Nascent polypeptide-associated complex subunit alpha-like protein 2 partial mRNA}	{PF04147:Nop14-like family PF04931:DNA polymerase phi PF09026:Centromere protein B dimerisation domain}
i0_HQ_lily14_c2154/f2p1/752	{XP_009399879.1; PREDICTED: UPF0769 protein C21orf59 homolog [Musa acuminata subsp. malaccensis]}	{sp|Q6DRC3|CF298_DANRE; Cilia- and flagella-associated protein 298 OS=Danio rerio OX=7955 GN=cfap298 PE=1 SV=1}	{nnu:104594670; - - - - -}	{NA}	{GO:0005515; protein binding; molecular_function}	{NA}	{PF00240:Ubiquitin family}
i0_HQ_lily14_c2155/f9p7/838	{XP_010942627.1; PREDICTED: uncharacterized protein LOC105060558 [Elaeis guineensis]}	{NA}	{egu:105041426; - - - - -}	{NA}	{GO:0031083; BLOC-1 complex; cellular_component GO:0005685; U1 snRNP; cellular_component GO:0006376; mRNA splice site selection; biological_process GO:0005524; ATP binding; molecular_function GO:0016491; oxidoreductase activity; molecular_function GO:0003729; mRNA binding; molecular_function GO:0055114; oxidation-reduction process; biological_process}	{NA}	{PF06320:GCN5-like protein 1 (GCN5L1) PF00142:4Fe-4S iron sulfur cluster binding proteins, NifH/frxC family PF03194:LUC7 N_terminus}
i0_HQ_lily14_c2157/f3p1/469	{JAT63014.1; Auxin-induced protein 6B [Anthurium amnicola]}	{sp|Q9ZUZ3|SAU32_ARATH; Auxin-responsive protein SAUR32 OS=Arabidopsis thaliana OX=3702 GN=SAUR32 PE=2 SV=1}	{pop:POPTR_0001s31380g; K14488 SAUR SAUR family protein - ko04075; Environmental Information Processing; Signal transduction; Plant hormone signal transduction}	{NA}	{GO:0009733; response to auxin stimulus; biological_process}	{NA}	{PF02519:Auxin responsive protein}
i0_HQ_lily14_c21592/f2p0/969	{GAQ83931.1; hypothetical protein KFL_001690090 [Klebsormidium flaccidum]}	{NA}	{NA}	{NA}	{GO:0050662; coenzyme binding; molecular_function GO:0003824; NA}	{NA}	{PF01370:NAD dependent epimerase/dehydratase family}
i0_HQ_lily14_c2160/f2p0/928	{XP_010919681.1; PREDICTED: LOW QUALITY PROTEIN: peptidyl-prolyl cis-trans isomerase FKBP20-2, chloroplastic [Elaeis guineensis]}	{sp|Q0WRJ7|FK202_ARATH; Peptidyl-prolyl cis-trans isomerase FKBP20-2, chloroplastic OS=Arabidopsis thaliana OX=3702 GN=FKBP20-2 PE=1 SV=1}	{egu:105043715; - - - - -}	{NA}	{NA}	{XM_008804275.2; PREDICTED: Phoenix dactylifera peptidyl-prolyl cis-trans isomerase FKBP20-2, chloroplastic (LOC103716323), transcript variant X1, mRNA}	{NA}
i0_HQ_lily14_c21613/f2p0/768	{KMZ67802.1; GRAM domain-containing protein / ABA-responsive [Zostera marina]}	{sp|Q9FTA0|GEML4_ARATH; GEM-like protein 4 OS=Arabidopsis thaliana OX=3702 GN=At5g08350 PE=2 SV=1}	{vvi:100251568; - - - - -}	{NA}	{GO:0030942; endoplasmic reticulum signal peptide binding; molecular_function GO:0008312; 7S RNA binding; molecular_function GO:0005786; signal recognition particle, endoplasmic reticulum targeting; cellular_component GO:0006614; SRP-dependent cotranslational protein targeting to membrane; biological_process}	{XM_013825115.1; PREDICTED: Brassica napus GEM-like protein 4 (LOC106385160), mRNA}	{PF02290:Signal recognition particle 14kD protein}
i0_HQ_lily14_c21614/f6p6/918	{XP_019704532.1; PREDICTED: uncharacterized protein LOC105054819 [Elaeis guineensis]}	{NA}	{egu:105054819; - - - - -}	{NA}	{NA}	{NA}	{NA}
i0_HQ_lily14_c2162/f2p0/512	{XP_019705747.1; PREDICTED: NAC domain-containing protein 21/22-like [Elaeis guineensis]}	{NA}	{egu:105033559; - - - - -}	{NA}	{NA}	{NA}	{NA}
i0_HQ_lily14_c21641/f2p0/518	{XP_019709825.1; PREDICTED: autophagy-related protein 8f [Elaeis guineensis]}	{sp|Q9LZZ9|ATG8G_ARATH; Autophagy-related protein 8g OS=Arabidopsis thaliana OX=3702 GN=ATG8G PE=2 SV=1}	{mdm:103453447; K08341 GABARAP, ATG8, LC3 GABA(A) receptor-associated protein - ko04371; Environmental Information Processing; Signal transduction; Apelin signaling pathway | ko04068; Environmental Information Processing; Signal transduction; FoxO signaling pathway | ko04140; Cellular Processes; Transport and catabolism; Autophagy - animal | ko04138; Cellular Processes; Transport and catabolism; …	{At3g60640; KOG1654 Microtubule-associated anchor protein involved in autophagy and membrane trafficking Z Cytoskeleton ;}	{GO:0000045; autophagic vacuole assembly; biological_process GO:0005515; protein binding; molecular_function GO:0005737; cytoplasm; cellular_component}	{XM_008363992.2; PREDICTED: Malus x domestica autophagy-related protein 8g-like (LOC103425893), mRNA}	{PF14604:Variant SH3 domain PF04110:Ubiquitin-like autophagy protein Apg12 }
i0_HQ_lily14_c21675/f4p1/880	{XP_019701877.1; PREDICTED: somatic embryogenesis receptor kinase 2 [Elaeis guineensis]}	{sp|Q6NQP4|LRR2_ARATH; Leucine-rich repeat protein 2 OS=Arabidopsis thaliana OX=3702 GN=LRR2 PE=2 SV=1}	{pda:103705272; - - - - -}	{At5g21090; KOG0619 FOG: Leucine rich repeat R General function prediction only ;}	{GO:0005515; protein binding; molecular_function}	{KF573564.1; Lilium hybrid cultivar Sorbonne LS-ZJU40 microsatellite sequence}	{PF00560:Leucine Rich Repeat PF13855:Leucine rich repeat}
i0_HQ_lily14_c2170/f3p0/636	{XP_008778973.1; PREDICTED: immediate early response 3-interacting protein 1-like [Phoenix dactylifera]}	{NA}	{jcu:105646758; - - - - -}	{NA}	{NA}	{XM_010107338.1; Morus notabilis hypothetical protein partial mRNA}	{NA}
i0_HQ_lily14_c21706/f2p1/484	{XP_008235050.1; PREDICTED: stress-related protein [Prunus mume]}	{sp|Q9SW70|SRP_VITRI; Stress-related protein OS=Vitis riparia OX=96939 GN=SRP PE=2 SV=1}	{cit:102612439; - - - - -}	{NA}	{NA}	{NA}	{NA}
i0_HQ_lily14_c21726/f2p0/786	{NA}	{NA}	{NA}	{NA}	{GO:0005622; intracellular; cellular_component GO:0006412; translation; biological_process GO:0003735; structural constituent of ribosome; molecular_function GO:0005840; ribosome; cellular_component}	{NA}	{PF00468:Ribosomal protein L34}
i0_HQ_lily14_c21727/f2p0/307	{XP_009385798.1; PREDICTED: uncharacterized protein LOC103973057 [Musa acuminata subsp. malaccensis]}	{NA}	{mus:103973057; - - - - -}	{NA}	{NA}	{KF573555.1; Lilium hybrid cultivar Sorbonne LS-ZJU31 microsatellite sequence}	{NA}
i0_HQ_lily14_c2174/f8p0/907	{XP_010904930.1; PREDICTED: cell division topological specificity factor homolog, chloroplastic-like isoform X1 [Elaeis guineensis]}	{sp|Q9C4Z7|MINE1_ARATH; Cell division topological specificity factor homolog, chloroplastic OS=Arabidopsis thaliana OX=3702 GN=MINE1 PE=1 SV=1}	{pda:103710163; - - - - -}	{NA}	{GO:0032955; regulation of barrier septum formation; biological_process GO:0051301; cell division; biological_process}	{NA}	{PF03776:Septum formation topological specificity factor MinE}
i0_HQ_lily14_c21757/f2p1/961	{JAT50652.1; putative proteasome subunit alpha type-5 [Anthurium amnicola]}	{sp|Q9UT97|PSA5_SCHPO; Probable proteasome subunit alpha type-5 OS=Schizosaccharomyces pombe (strain 972 / ATCC 24843) OX=284812 GN=pup2 PE=1 SV=1}	{mus:103970768; K02729 PSMA5 20S proteasome subunit alpha 5 3.4.25.1 ko03050; Genetic Information Processing; Folding, sorting and degradation; Proteasome}	{SPAC323.02c; KOG0176 20S proteasome, regulatory subunit alpha type PSMA5/PUP2 O Posttranslational modification, protein turnover, chaperones ;}	{GO:0005839; proteasome core complex; cellular_component GO:0004175; endopeptidase activity; molecular_function GO:0004298; threonine-type endopeptidase activity; molecular_function GO:0019773; proteasome core complex, alpha-subunit complex; cellular_component GO:0051603; proteolysis involved in cellular protein catabolic process; biological_process GO:0006511; ubiquitin-dependent protein catabol…	{NA}	{PF00227:Proteasome subunit PF10584:Proteasome subunit A N-terminal signature}
i0_HQ_lily14_c21759/f2p1/513	{KMZ56032.1; Cysteine desulfurase [Zostera marina]}	{sp|O49543|MNIF1_ARATH; Cysteine desulfurase, mitochondrial OS=Arabidopsis thaliana OX=3702 GN=NIFS1 PE=1 SV=1}	{vvi:104878163; K04487 iscS, NFS1 cysteine desulfurase 2.8.1.7 ko00730; Metabolism; Metabolism of cofactors and vitamins; Thiamine metabolism | ko04122; Genetic Information Processing; Folding, sorting and degradation; Sulfur relay system}	{At5g65720; KOG1549 Cysteine desulfurase NFS1 E Amino acid transport and metabolism ;}	{NA}	{NA}	{NA}
i0_HQ_lily14_c21770/f2p0/978	{XP_013897494.1; hypothetical protein MNEG_9489 [Monoraphidium neglectum]}	{sp|Q11118|WOS2_SCHPO; Protein wos2 OS=Schizosaccharomyces pombe (strain 972 / ATCC 24843) OX=284812 GN=wos2 PE=2 SV=1}	{csl:COCSUDRAFT_65198; - - - - -}	{SPAC9E9.13; KOG3158 HSP90 co-chaperone p23 O Posttranslational modification, protein turnover, chaperones ;}	{NA}	{NA}	{NA}
i0_HQ_lily14_c21850/f2p0/849	{XP_007205794.1; hypothetical protein PRUPE_ppa010615mg [Prunus persica]}	{sp|P51823|ARF2_ORYSJ; ADP-ribosylation factor 2 OS=Oryza sativa subsp. japonica OX=39947 GN=ARF PE=2 SV=2}	{pper:PRUPE_ppa010615mg; K07937 ARF1 ADP-ribosylation factor 1 - ko04072; Environmental Information Processing; Signal transduction; Phospholipase D signaling pathway | ko04144; Cellular Processes; Transport and catabolism; Endocytosis | ko05110; Human Diseases; Infectious diseases: Bacterial; Vibrio cholerae infection | ko05134; Human Diseases; Infectious diseases: Bacterial; Legionellosis}	{At3g62290; KOG0070 GTP-binding ADP-ribosylation factor Arf1 U Intracellular trafficking, secretion, and vesicular transport ;}	{GO:0007264; small GTPase mediated signal transduction; biological_process GO:0019001; guanyl nucleotide binding; molecular_function GO:0004871; signal transducer activity; molecular_function GO:0031683; G-protein beta/gamma-subunit complex binding; molecular_function GO:0003924; GTPase activity; molecular_function GO:0006000; fructose metabolic process; biological_process GO:0005524; ATP binding…	{XM_010278200.2; PREDICTED: Nelumbo nucifera ADP-ribosylation factor (LOC104611227), transcript variant X1, mRNA}	{PF08477:Ras of Complex, Roc, domain of DAPkinase PF01591:6-phosphofructo-2-kinase PF01926:50S ribosome-binding GTPase PF00503:G-protein alpha subunit PF00071:Ras family PF04670:Gtr1/RagA G protein conserved region PF00025:ADP-ribosylation factor family}
i0_HQ_lily14_c21882/f5p0/523	{NA}	{NA}	{NA}	{NA}	{NA}	{NA}	{NA}
i0_HQ_lily14_c21883/f2p3/694	{XP_008805245.1; PREDICTED: uncharacterized protein LOC103718282 [Phoenix dactylifera]}	{NA}	{mus:103974252; K02911 RP-L32, MRPL32, rpmF large subunit ribosomal protein L32 - ko03010; Genetic Information Processing; Translation; Ribosome}	{NA}	{GO:0006412; translation; biological_process GO:0003735; structural constituent of ribosome; molecular_function GO:0015934; large ribosomal subunit; cellular_component}	{FP098055.1; Phyllostachys edulis cDNA clone: bphyst027b24, full insert sequence}	{PF01783:Ribosomal L32p protein family}
i0_HQ_lily14_c21892/f2p0/389	{XP_008778345.1; PREDICTED: CBS domain-containing protein CBSX5-like [Phoenix dactylifera]}	{sp|Q84WQ5|CBSX5_ARATH; CBS domain-containing protein CBSX5 OS=Arabidopsis thaliana OX=3702 GN=CBSX5 PE=2 SV=2}	{pda:103698131; - - - - -}	{At4g27460; KOG1764 5'-AMP-activated protein kinase, gamma subunit C Energy production and conversion ;}	{NA}	{XM_009384116.2; PREDICTED: Musa acuminata subsp. malaccensis CBS domain-containing protein CBSX5-like (LOC103970363), mRNA}	{NA}
i0_HQ_lily14_c2190/f3p7/422	{NA}	{NA}	{NA}	{NA}	{GO:0006952; defense response; biological_process}	{NA}	{PF01097:Arthropod defensin}
i0_HQ_lily14_c21946/f3p0/659	{XP_020108925.1; uncharacterized protein LOC109724491 [Ananas comosus]}	{sp|Q9QYI5|DNJB2_MOUSE; DnaJ homolog subfamily B member 2 OS=Mus musculus OX=10090 GN=Dnajb2 PE=1 SV=3}	{pda:103707668; - - - - -}	{Hs5921581; KOG0714 Molecular chaperone (DnaJ superfamily) O Posttranslational modification, protein turnover, chaperones ;}	{NA}	{NA}	{NA}
i0_HQ_lily14_c220/f2p0/578	{NA}	{NA}	{NA}	{NA}	{GO:0006950; response to stress; biological_process}	{NA}	{PF03242:Late embryogenesis abundant protein}
i0_HQ_lily14_c2200/f12p0/892	{XP_009386318.1; PREDICTED: chlorophyll a-b binding protein 6, chloroplastic-like [Musa acuminata subsp. malaccensis]}	{sp|P12360|CB11_SOLLC; Chlorophyll a-b binding protein 6A, chloroplastic OS=Solanum lycopersicum OX=4081 GN=CAB6A PE=2 SV=1}	{nnu:104594830; K08907 LHCA1 light-harvesting complex I chlorophyll a/b binding protein 1 - ko00196; Metabolism; Energy metabolism; Photosynthesis - antenna proteins}	{NA}	{NA}	{XM_010101326.1; Morus notabilis Chlorophyll a-b binding protein 6A partial mRNA}	{NA}
i0_HQ_lily14_c2201/f4p0/420	{EPS63192.1; proteasome subunit alpha type-6 [Genlisea aurea]}	{sp|Q9XG77|PSA6_TOBAC; Proteasome subunit alpha type-6 OS=Nicotiana tabacum OX=4097 GN=PAA1 PE=2 SV=1}	{sind:105177080; K02730 PSMA6 20S proteasome subunit alpha 1 3.4.25.1 ko03050; Genetic Information Processing; Folding, sorting and degradation; Proteasome}	{At2g05840; KOG0182 20S proteasome, regulatory subunit alpha type PSMA6/SCL1 O Posttranslational modification, protein turnover, chaperones ;}	{GO:0005839; proteasome core complex; cellular_component GO:0004298; threonine-type endopeptidase activity; molecular_function GO:0051603; proteolysis involved in cellular protein catabolic process; biological_process}	{KM661255.1; Ananas bracteatus clone 42853b microsatellite sequence}	{PF00227:Proteasome subunit}
i0_HQ_lily14_c22047/f2p2/681	{ALO77720.1; pathogenesis-related protein 10 [Lilium hybrid cultivar]}	{sp|Q05736|PR1_ASPOF; Pathogenesis-related protein 1 OS=Asparagus officinalis OX=4686 GN=PR1 PE=2 SV=1}	{egu:105045612; - - - - -}	{NA}	{GO:0009607; response to biotic stimulus; biological_process GO:0006952; defense response; biological_process}	{KF746435.1; Lilium regale pathogenesis-related protein 10 (PR10-3) mRNA, complete cds}	{PF00407:Pathogenesis-related protein Bet v I family}
i0_HQ_lily14_c2205/f2p0/527	{XP_009409064.1; PREDICTED: uncharacterized protein LOC103991360 [Musa acuminata subsp. malaccensis]}	{NA}	{mus:103991360; K17402 MRPS23 small subunit ribosomal protein S23 - -}	{NA}	{NA}	{XM_008789593.2; PREDICTED: Phoenix dactylifera uncharacterized LOC103705748 (LOC103705748), transcript variant X4, mRNA}	{NA}
i0_HQ_lily14_c22066/f2p1/783	{XP_010912616.1; PREDICTED: thioredoxin M-type, chloroplastic-like [Elaeis guineensis]}	{sp|Q41864|TRXM_MAIZE; Thioredoxin M-type, chloroplastic OS=Zea mays OX=4577 GN=TRM1 PE=2 SV=1}	{egu:105038494; K03671 trxA thioredoxin 1 - ko04621; Organismal Systems; Immune system; NOD-like receptor signaling pathway | ko05418; Human Diseases; Cardiovascular diseases; Fluid shear stress and atherosclerosis}	{At4g03520; KOG0910 Thioredoxin-like protein O Posttranslational modification, protein turnover, chaperones ;}	{GO:0045454; cell redox homeostasis; biological_process GO:0016788; hydrolase activity, acting on ester bonds; molecular_function}	{XM_007201332.1; Prunus persica hypothetical protein (PRUPE_ppa012199mg) mRNA, complete cds}	{PF01026:TatD related DNase PF00085:Thioredoxin}
i0_HQ_lily14_c22077/f2p0/984	{ONK56557.1; uncharacterized protein A4U43_C10F10030 [Asparagus officinalis]}	{sp|Q8L9J7|SWET1_ARATH; Bidirectional sugar transporter SWEET1 OS=Arabidopsis thaliana OX=3702 GN=SWEET1 PE=1 SV=1}	{egu:105045219; K15382 SLC50A, SWEET solute carrier family 50 (sugar transporter) - -}	{At1g21460; KOG1623 Multitransmembrane protein R General function prediction only ;}	{GO:0016021; integral to membrane; cellular_component GO:0006508; proteolysis; biological_process GO:0004190; aspartic-type endopeptidase activity; molecular_function GO:0030436; asexual sporulation; biological_process}	{NA}	{PF03419:Sporulation factor SpoIIGA PF03083:Sugar efflux transporter for intercellular exchange}
i0_HQ_lily14_c2208/f2p0/541	{NA}	{NA}	{NA}	{NA}	{NA}	{NA}	{NA}
i0_HQ_lily14_c22089/f2p0/584	{XP_019194353.1; PREDICTED: uncharacterized protein LOC109188224 [Ipomoea nil]}	{sp|Q9M8S0|MBS1_ARATH; Protein METHYLENE BLUE SENSITIVITY 1 OS=Arabidopsis thaliana OX=3702 GN=MBS1 PE=2 SV=1}	{spen:107015764; - - - - -}	{NA}	{NA}	{FP100145.1; Phyllostachys edulis cDNA clone: bphyst013o14, full insert sequence}	{NA}
i0_HQ_lily14_c2209/f7p0/595	{Q41346.1; RecName: Full=Cytochrome c}	{sp|P00048|CYC_NEUCR; Cytochrome c OS=Neurospora crassa (strain ATCC 24698 / 74-OR23-1A / CBS 708.71 / DSM 1257 / FGSC 987) OX=367110 GN=cyc-1 PE=1 SV=2}	{pxb:103947953; K08738 CYC cytochrome c - ko00920; Metabolism; Energy metabolism; Sulfur metabolism | ko02020; Environmental Information Processing; Signal transduction; Two-component system | ko04210; Cellular Processes; Cell growth and death; Apoptosis | ko04214; Cellular Processes; Cell growth and death; Apoptosis - fly | ko04215; Cellular Processes; Cell growth and death; Apoptosis - multiple…	{SPCC191.07; KOG3453 Cytochrome c C Energy production and conversion ;}	{GO:0009055; NA GO:0020037; heme binding; molecular_function}	{Z21499.1; S.longipes mRNA for mitochondrial cytochrome c}	{PF00034:Cytochrome c PF13442:Cytochrome C oxidase, cbb3-type, subunit III }
i0_HQ_lily14_c22095/f2p13/409	{NA}	{NA}	{NA}	{NA}	{NA}	{NA}	{NA}
i0_HQ_lily14_c22124/f2p0/708	{ACG48240.1; transcription factor BTF3 [Zea mays]}	{sp|A6S6B0|NACB_BOTFB; Nascent polypeptide-associated complex subunit beta OS=Botryotinia fuckeliana (strain B05.10) OX=332648 GN=egd1 PE=3 SV=1}	{csv:101204598; K01527 EGD1, BTF3 nascent polypeptide-associated complex subunit beta - ko04214; Cellular Processes; Cell growth and death; Apoptosis - fly}	{7303391; KOG2240 RNA polymerase II general transcription factor BTF3 and related proteins K Transcription ;}	{NA}	{NA}	{NA}
i0_HQ_lily14_c2213/f8p0/420	{NA}	{NA}	{NA}	{NA}	{NA}	{NA}	{NA}
i0_HQ_lily14_c22169/f4p11/788	{XP_002310215.2; hypothetical protein POPTR_0007s12630g [Populus trichocarpa]}	{NA}	{nnu:104595729; - - - - -}	{NA}	{NA}	{XM_008792120.2; PREDICTED: Phoenix dactylifera uncharacterized LOC103707584 (LOC103707584), mRNA}	{NA}
i0_HQ_lily14_c2219/f3p0/396	{NA}	{NA}	{NA}	{NA}	{NA}	{NA}	{NA}
i0_HQ_lily14_c22195/f2p0/731	{XP_010939633.1; PREDICTED: uncharacterized protein LOC105058407 [Elaeis guineensis]}	{NA}	{pda:103707901; - - - - -}	{NA}	{NA}	{NA}	{NA}
i0_HQ_lily14_c2221/f7p1/668	{XP_010927870.1; PREDICTED: glycine-rich cell wall structural protein 1 [Elaeis guineensis]}	{NA}	{nnu:104593924; - - - - -}	{NA}	{NA}	{NA}	{NA}
i0_HQ_lily14_c22249/f2p1/651	{NA}	{NA}	{NA}	{NA}	{NA}	{NA}	{NA}
i0_HQ_lily14_c22271/f2p0/670	{XP_017697210.1; PREDICTED: lipid transfer-like protein VAS [Phoenix dactylifera]}	{NA}	{pda:103702791; - - - - -}	{NA}	{NA}	{NA}	{NA}
i0_HQ_lily14_c22337/f2p0/440	{NA}	{NA}	{NA}	{NA}	{NA}	{NA}	{NA}
i0_HQ_lily14_c2238/f4p0/788	{XP_010912028.1; PREDICTED: 40S ribosomal protein S10-1 [Elaeis guineensis]}	{sp|P0DKK9|RS10B_ORYSJ; 40S ribosomal protein S10-2 OS=Oryza sativa subsp. japonica OX=39947 GN=RPS10-2 PE=2 SV=1}	{egu:105038041; K02947 RP-S10e, RPS10 small subunit ribosomal protein S10e - ko03010; Genetic Information Processing; Translation; Ribosome}	{At5g52650; KOG3344 40s ribosomal protein s10 J Translation, ribosomal structure and biogenesis ;}	{NA}	{XM_010914157.2; PREDICTED: Elaeis guineensis 40S ribosomal protein S10-1 (LOC105038368), mRNA}	{NA}
i0_HQ_lily14_c22380/f5p1/443	{XP_018815086.1; PREDICTED: cytochrome b-c1 complex subunit 8 [Juglans regia]}	{sp|P46269|QCR8_SOLTU; Cytochrome b-c1 complex subunit 8 OS=Solanum tuberosum OX=4113 PE=1 SV=2}	{sind:105163840; - - - - -}	{NA}	{GO:0008121; ubiquinol-cytochrome-c reductase activity; molecular_function GO:0070469; respiratory chain; cellular_component GO:0022900; electron transport chain; biological_process GO:0005743; mitochondrial inner membrane; cellular_component}	{XM_008800972.2; PREDICTED: Phoenix dactylifera cytochrome b-c1 complex subunit 8 (LOC103713922), mRNA}	{PF02939:UcrQ family PF10890:Protein of unknown function (DUF2741)}
i0_HQ_lily14_c22386/f2p1/766	{XP_010929189.1; PREDICTED: uncharacterized protein LOC105050752 [Elaeis guineensis]}	{NA}	{cann:107848728; - - - - -}	{NA}	{GO:0006260; DNA replication; biological_process GO:0051301; cell division; biological_process GO:0030001; metal ion transport; biological_process GO:0008017; microtubule binding; molecular_function GO:0005801; cis-Golgi network; cellular_component GO:0000940; condensed chromosome outer kinetochore; cellular_component GO:0046873; metal ion transmembrane transporter activity; molecular_function GO…	{NA}	{PF16740:Spindle and kinetochore-associated protein 2 PF04136:Sec34-like family PF06156:Protein of unknown function (DUF972) PF01544:CorA-like Mg2+ transporter protein}
i0_HQ_lily14_c2239/f8p4/936	{OAY71783.1; putative glutathione peroxidase 3, mitochondrial [Ananas comosus]}	{sp|O04922|GPX2_ARATH; Probable glutathione peroxidase 2 OS=Arabidopsis thaliana OX=3702 GN=GPX2 PE=1 SV=1}	{rcu:8264294; K00432 gpx glutathione peroxidase 1.11.1.9 ko00590; Metabolism; Lipid metabolism; Arachidonic acid metabolism | ko00480; Metabolism; Metabolism of other amino acids; Glutathione metabolism | ko04918; Organismal Systems; Endocrine system; Thyroid hormone synthesis}	{At2g31570; KOG1651 Glutathione peroxidase O Posttranslational modification, protein turnover, chaperones ;}	{GO:0004602; glutathione peroxidase activity; molecular_function GO:0006979; response to oxidative stress; biological_process GO:0055114; oxidation-reduction process; biological_process GO:0016491; oxidoreductase activity; molecular_function GO:0016209; NA}	{XM_010913818.2; PREDICTED: Elaeis guineensis probable glutathione peroxidase 2 (LOC105038124), mRNA}	{PF00255:Glutathione peroxidase PF08534:Redoxin PF00578:AhpC/TSA family}
i0_HQ_lily14_c22390/f2p9/322	{NA}	{NA}	{NA}	{NA}	{NA}	{NA}	{NA}
i0_HQ_lily14_c22393/f4p1/494	{JAT56955.1; Transmembrane emp24 domain-containing protein A, partial [Anthurium amnicola]}	{sp|Q9LIL4|P24B3_ARATH; Transmembrane emp24 domain-containing protein p24beta3 OS=Arabidopsis thaliana OX=3702 GN=At3g22845 PE=2 SV=1}	{nnu:104598671; K20347 TMED2, EMP24 p24 family protein beta-1 - -}	{At3g22845; KOG1692 Putative cargo transport protein EMP24 (p24 protein family) U Intracellular trafficking, secretion, and vesicular transport ;}	{GO:0006810; transport; biological_process GO:0016021; integral to membrane; cellular_component}	{XM_010925215.2; PREDICTED: Elaeis guineensis transmembrane emp24 domain-containing protein p24beta3 (LOC105046586), transcript variant X1, mRNA}	{PF01105:emp24/gp25L/p24 family/GOLD}
i0_HQ_lily14_c22411/f2p0/381	{KHN44040.1; 60S ribosomal protein L39 [Glycine soja]}	{sp|Q6KAJ8|RL391_ORYSJ; 60S ribosomal protein L39-1 OS=Oryza sativa subsp. japonica OX=39947 GN=RPL39A PE=3 SV=2}	{nnu:104599547; K02924 RP-L39e, RPL39 large subunit ribosomal protein L39e - ko03010; Genetic Information Processing; Translation; Ribosome}	{At2g25210; KOG0002 60s ribosomal protein L39 J Translation, ribosomal structure and biogenesis ;}	{GO:0005840; ribosome; cellular_component GO:0003735; structural constituent of ribosome; molecular_function GO:0006412; translation; biological_process GO:0005622; intracellular; cellular_component}	{XM_009367857.1; PREDICTED: Pyrus x bretschneideri 60S ribosomal protein L39-1 (LOC103955944), mRNA}	{PF00832:Ribosomal L39 protein}
i0_HQ_lily14_c22418/f2p0/966	{XP_010932378.1; PREDICTED: 20 kDa chaperonin, chloroplastic [Elaeis guineensis]}	{sp|O65282|CH20_ARATH; 20 kDa chaperonin, chloroplastic OS=Arabidopsis thaliana OX=3702 GN=CPN20 PE=1 SV=2}	{egu:105042032; K04078 groES, HSPE1 chaperonin GroES - -}	{At5g20720; KOG1641 Mitochondrial chaperonin O Posttranslational modification, protein turnover, chaperones ;}	{GO:0006457; protein folding; biological_process GO:0005737; cytoplasm; cellular_component}	{XM_010934076.2; PREDICTED: Elaeis guineensis 20 kDa chaperonin, chloroplastic (LOC105053060), mRNA}	{PF00166:Chaperonin 10 Kd subunit}
i0_HQ_lily14_c2245/f3p0/824	{XP_010943713.1; PREDICTED: histidine-containing phosphotransfer protein 2 [Elaeis guineensis]}	{sp|Q6VAK4|OHP2_ORYSJ; Histidine-containing phosphotransfer protein 2 OS=Oryza sativa subsp. japonica OX=39947 GN=AHP2 PE=1 SV=1}	{mus:104000245; K14490 AHP histidine-containing phosphotransfer peotein - ko04075; Environmental Information Processing; Signal transduction; Plant hormone signal transduction}	{At3g21510; KOG4747 Two-component phosphorelay intermediate involved in MAP kinase cascade regulation T Signal transduction mechanisms ;}	{GO:0004871; signal transducer activity; molecular_function GO:0000160; two-component signal transduction system (phosphorelay); biological_process}	{NA}	{PF01627:Hpt domain}
i0_HQ_lily14_c2246/f4p0/596	{NP_001324431.1; RING/U-box superfamily protein [Arabidopsis thaliana]}	{sp|O82239|RFI2_ARATH; E3 ubiquitin-protein ligase RFI2 OS=Arabidopsis thaliana OX=3702 GN=RFI2 PE=1 SV=2}	{atr:18434631; - - - - -}	{NA}	{GO:0008270; zinc ion binding; molecular_function GO:0046872; metal ion binding; molecular_function GO:0005515; protein binding; molecular_function GO:0004842; ubiquitin-protein ligase activity; molecular_function GO:0005680; anaphase-promoting complex; cellular_component}	{NA}	{PF14634:zinc-RING finger domain PF17123:RING-like zinc finger PF00628:PHD-finger PF12861:Anaphase-promoting complex subunit 11 RING-H2 finger PF00097:Zinc finger, C3HC4 type (RING finger) PF13639:Ring finger domain PF17122:Zinc-finger PF12678:RING-H2 zinc finger domain}
i0_HQ_lily14_c22465/f2p1/720	{XP_008786684.1; PREDICTED: phosphatidylinositol-glycan biosynthesis class F protein [Phoenix dactylifera]}	{sp|Q9Y7P2|YCKF_SCHPO; Uncharacterized protein C1450.15 OS=Schizosaccharomyces pombe (strain 972 / ATCC 24843) OX=284812 GN=SPCC1450.15 PE=3 SV=2}	{pda:103704937; K05287 PIGF phosphatidylinositol glycan, class F 2.7.-.- ko00563; Metabolism; Glycan biosynthesis and metabolism; Glycosylphosphatidylinositol (GPI)-anchor biosynthesis}	{At1g16050; KOG3144 Ethanolamine-P-transferase GPI11/PIG-F, involved in glycosylphosphatidylinositol anchor biosynthesis MO Cell wall/membrane/envelope biogenesis ; Posttranslational modification, protein turnover, chaperones ;}	{GO:0005887; integral to plasma membrane; cellular_component GO:0016021; integral to membrane; cellular_component GO:0005789; endoplasmic reticulum membrane; cellular_component GO:0006506; GPI anchor biosynthetic process; biological_process}	{XM_010912743.2; PREDICTED: Elaeis guineensis phosphatidylinositol-glycan biosynthesis class F protein (LOC105037039), mRNA}	{PF06305:Protein of unknown function (DUF1049) PF06699:GPI biosynthesis protein family Pig-F}
i0_HQ_lily14_c22490/f3p0/757	{OEL24009.1; hypothetical protein BAE44_0014971 [Dichanthelium oligosanthes]}	{sp|Q9FEC1|OHP2_ARATH; Light-harvesting complex-like protein OHP2, chloroplastic OS=Arabidopsis thaliana OX=3702 GN=OHP2 PE=2 SV=1}	{pda:103720677; - - - - -}	{NA}	{NA}	{XM_008779542.2; PREDICTED: Phoenix dactylifera uncharacterized LOC103697636 (LOC103697636), mRNA}	{NA}
i0_HQ_lily14_c22517/f2p0/880	{XP_008811258.1; PREDICTED: calcyclin-binding protein-like [Phoenix dactylifera]}	{sp|Q9CXW3|CYBP_MOUSE; Calcyclin-binding protein OS=Mus musculus OX=10090 GN=Cacybp PE=1 SV=1}	{egu:105043857; K04507 CACYBP, SIP calcyclin binding protein - ko04310; Environmental Information Processing; Signal transduction; Wnt signaling pathway}	{At1g30070; KOG3260 Calcyclin-binding protein CacyBP T Signal transduction mechanisms ;}	{NA}	{XM_018954212.1; PREDICTED: Juglans regia calcyclin-binding protein-like (LOC108982753), mRNA}	{NA}
i0_HQ_lily14_c2255/f2p0/818	{XP_010908214.1; PREDICTED: ubiquitin-conjugating enzyme E2 27 isoform X2 [Elaeis guineensis]}	{sp|Q9FI61|UBC27_ARATH; Ubiquitin-conjugating enzyme E2 27 OS=Arabidopsis thaliana OX=3702 GN=UBC27 PE=2 SV=1}	{nnu:104592793; K04649 HIP2, UBC1 ubiquitin-conjugating enzyme (huntingtin interacting protein 2) 2.3.2.23 ko04120; Genetic Information Processing; Folding, sorting and degradation; Ubiquitin mediated proteolysis}	{At5g50870; KOG0418 Ubiquitin-protein ligase O Posttranslational modification, protein turnover, chaperones ;}	{GO:0006464; protein modification process; biological_process GO:0015031; protein transport; biological_process GO:0005515; protein binding; molecular_function}	{XM_010909912.1; PREDICTED: Elaeis guineensis ubiquitin-conjugating enzyme E2 27 (LOC105034671), transcript variant X2, mRNA}	{PF05743:UEV domain PF05773:RWD domain}
i0_HQ_lily14_c22560/f3p1/640	{XP_008781820.1; PREDICTED: uncharacterized protein LOC103701517 [Phoenix dactylifera]}	{sp|Q9VWH8|KISH_DROME; Protein kish OS=Drosophila melanogaster OX=7227 GN=ksh PE=3 SV=2}	{pda:103701517; - - - - -}	{7293589; KOG3808 Uncharacterized conserved protein S Function unknown ;}	{NA}	{XM_019848967.1; PREDICTED: Elaeis guineensis protein kish-like (LOC109505583), mRNA}	{NA}
i0_HQ_lily14_c2259/f3p1/829	{XP_010937888.1; PREDICTED: ran-binding protein 1 homolog b [Elaeis guineensis]}	{sp|P92985|RBP1C_ARATH; Ran-binding protein 1 homolog c OS=Arabidopsis thaliana OX=3702 GN=RANBP1C PE=2 SV=1}	{pda:103709288; K15306 RANBP1 Ran-binding protein 1 - ko05203; Human Diseases; Cancers: Overview; Viral carcinogenesis | ko05166; Human Diseases; Infectious diseases: Viral; HTLV-I infection}	{At1g07140; KOG0864 Ran-binding protein RANBP1 and related RanBD domain proteins U Intracellular trafficking, secretion, and vesicular transport ;}	{GO:0046907; intracellular transport; biological_process}	{XM_008794565.2; PREDICTED: Phoenix dactylifera ran-binding protein 1 homolog b-like (LOC103709288), mRNA}	{PF00638:RanBP1 domain}
i0_HQ_lily14_c2261/f5p0/690	{XP_010915393.1; PREDICTED: 40S ribosomal protein S24-1 [Elaeis guineensis]}	{sp|Q9SS17|RS241_ARATH; 40S ribosomal protein S24-1 OS=Arabidopsis thaliana OX=3702 GN=RPS24A PE=2 SV=1}	{egu:105040529; K02974 RP-S24e, RPS24 small subunit ribosomal protein S24e - ko03010; Genetic Information Processing; Translation; Ribosome}	{At3g04920; KOG3424 40S ribosomal protein S24 J Translation, ribosomal structure and biogenesis ;}	{GO:0005622; intracellular; cellular_component GO:0005840; ribosome; cellular_component GO:0006412; translation; biological_process GO:0003735; structural constituent of ribosome; molecular_function}	{XM_008795884.1; PREDICTED: Phoenix dactylifera 40S ribosomal protein S24-1-like (LOC103710232), mRNA}	{PF01282:Ribosomal protein S24e}
i0_HQ_lily14_c22621/f2p0/526	{XP_010917974.1; PREDICTED: 60S acidic ribosomal protein P1 [Elaeis guineensis]}	{sp|P52855|RLA1_MAIZE; 60S acidic ribosomal protein P1 OS=Zea mays OX=4577 GN=RPP1A PE=1 SV=1}	{egu:105042449; K02942 RP-LP1, RPLP1 large subunit ribosomal protein LP1 - ko03010; Genetic Information Processing; Translation; Ribosome}	{At5g24510; KOG1762 60s acidic ribosomal protein P1 J Translation, ribosomal structure and biogenesis ;}	{NA}	{XM_017376392.1; PREDICTED: Daucus carota subsp. sativus 60S acidic ribosomal protein P1-like (LOC108206176), transcript variant X2, mRNA}	{NA}
i0_HQ_lily14_c22644/f2p0/376	{XP_020087449.1; ubiquinol-cytochrome c reductase complex 6.7 kDa protein [Ananas comosus]}	{NA}	{nnu:104594466; - - - - -}	{NA}	{NA}	{NA}	{NA}
i0_HQ_lily14_c22651/f2p0/598	{NA}	{sp|Q9UTI9|YKZ2_SCHPO; UPF0591 membrane protein C15E1.02c OS=Schizosaccharomyces pombe (strain 972 / ATCC 24843) OX=284812 GN=SPAC15E1.02c PE=3 SV=1}	{NA}	{NA}	{NA}	{NA}	{NA}
i0_HQ_lily14_c22687/f2p1/674	{ONK63187.1; uncharacterized protein A4U43_C07F12300 [Asparagus officinalis]}	{sp|Q8VYN9|PHO32_ARATH; Universal stress protein PHOS32 OS=Arabidopsis thaliana OX=3702 GN=PHOS32 PE=1 SV=1}	{pda:103700958; - - - - -}	{NA}	{GO:0006950; response to stress; biological_process}	{XM_008782862.2; PREDICTED: Phoenix dactylifera universal stress protein PHOS34-like (LOC103700958), mRNA}	{PF00582:Universal stress protein family}
i0_HQ_lily14_c22691/f3p0/833	{XP_010941509.1; PREDICTED: tetratricopeptide repeat protein 1 [Elaeis guineensis]}	{sp|F1RBN2|SPAG1_DANRE; Sperm-associated antigen 1A OS=Danio rerio OX=7955 GN=spag1a PE=2 SV=1}	{egu:105040000; - - - - -}	{At4g30480; KOG4234 TPR repeat-containing protein R General function prediction only ;}	{GO:0005515; protein binding; molecular_function}	{NA}	{PF13181:Tetratricopeptide repeat PF13176:Tetratricopeptide repeat PF00515:Tetratricopeptide repeat PF13414:TPR repeat}
i0_HQ_lily14_c22699/f2p0/877	{XP_008800495.1; PREDICTED: transcription factor ILR3-like [Phoenix dactylifera]}	{sp|Q9FH37|ILR3_ARATH; Transcription factor ILR3 OS=Arabidopsis thaliana OX=3702 GN=ILR3 PE=1 SV=1}	{egu:105052348; - - - - -}	{NA}	{GO:0005737; cytoplasm; cellular_component GO:0008608; attachment of spindle microtubules to kinetochore; biological_process GO:0072686; mitotic spindle; cellular_component GO:0090529; NA GO:0046983; protein dimerization activity; molecular_function GO:0043093; cytokinesis by binary fission; biological_process GO:0019901; protein kinase binding; molecular_function GO:0042729; DASH complex; cellul…	{NA}	{PF08650:DASH complex subunit Dad4 PF00010:Helix-loop-helix DNA-binding domain PF15898:cGMP-dependent protein kinase interacting domain PF06005:Protein of unknown function (DUF904)}
i0_HQ_lily14_c2270/f16p5/529	{XP_009390036.1; PREDICTED: 40S ribosomal protein S25-4 [Musa acuminata subsp. malaccensis]}	{sp|Q9T029|RS254_ARATH; 40S ribosomal protein S25-4 OS=Arabidopsis thaliana OX=3702 GN=RPS25E PE=3 SV=1}	{mus:103968360; K02975 RP-S25e, RPS25 small subunit ribosomal protein S25e - ko03010; Genetic Information Processing; Translation; Ribosome}	{At4g39200; KOG1767 40S ribosomal protein S25 J Translation, ribosomal structure and biogenesis ;}	{NA}	{XM_008790731.2; PREDICTED: Phoenix dactylifera 40S ribosomal protein S25-like (LOC103706584), mRNA}	{NA}
i0_HQ_lily14_c22703/f2p3/671	{XP_008806268.1; PREDICTED: uncharacterized protein LOC103719004 [Phoenix dactylifera]}	{NA}	{egu:105041168; - - - - -}	{NA}	{NA}	{XM_010918023.2; PREDICTED: Elaeis guineensis uncharacterized LOC105041169 (LOC105041169), mRNA}	{NA}
i0_HQ_lily14_c22730/f3p1/772	{JAT63088.1; putative proteasome subunit beta type-2, partial [Anthurium amnicola]}	{sp|Q9P6U7|PSB4_NEUCR; Probable proteasome subunit beta type-4 OS=Neurospora crassa (strain ATCC 24698 / 74-OR23-1A / CBS 708.71 / DSM 1257 / FGSC 987) OX=367110 GN=pcb-4 PE=3 SV=2}	{obr:102720504; K02734 PSMB2 20S proteasome subunit beta 4 3.4.25.1 ko03050; Genetic Information Processing; Folding, sorting and degradation; Proteasome}	{YER012w; KOG0177 20S proteasome, regulatory subunit beta type PSMB2/PRE1 O Posttranslational modification, protein turnover, chaperones ;}	{GO:0004298; threonine-type endopeptidase activity; molecular_function GO:0005839; proteasome core complex; cellular_component GO:0051603; proteolysis involved in cellular protein catabolic process; biological_process}	{NA}	{PF00227:Proteasome subunit}
i0_HQ_lily14_c2274/f5p0/322	{NA}	{NA}	{NA}	{NA}	{NA}	{NA}	{NA}
i0_HQ_lily14_c2277/f2p0/942	{XP_020103232.1; ras-related protein RGP1 [Ananas comosus]}	{sp|P25766|RLGP1_ORYSJ; Ras-related protein RGP1 OS=Oryza sativa subsp. japonica OX=39947 GN=RGP1 PE=2 SV=2}	{pda:103705373; K07904 RAB11A Ras-related protein Rab-11A - ko04144; Cellular Processes; Transport and catabolism; Endocytosis | ko04972; Organismal Systems; Digestive system; Pancreatic secretion | ko04962; Organismal Systems; Excretory system; Vasopressin-regulated water reabsorption | ko04961; Organismal Systems; Excretory system; Endocrine and other factor-regulated calcium reabsorption}	{At3g12160; KOG0087 GTPase Rab11/YPT3, small G protein superfamily U Intracellular trafficking, secretion, and vesicular transport ;}	{GO:0005525; GTP binding; molecular_function GO:0003924; GTPase activity; molecular_function GO:0007264; small GTPase mediated signal transduction; biological_process}	{XM_006660434.2; PREDICTED: Oryza brachyantha ras-related protein RGP1 (LOC102699429), mRNA}	{PF08477:Ras of Complex, Roc, domain of DAPkinase PF03193:Protein of unknown function, DUF258 PF00025:ADP-ribosylation factor family PF04670:Gtr1/RagA G protein conserved region PF00071:Ras family PF01926:50S ribosome-binding GTPase}
i0_HQ_lily14_c22778/f2p0/820	{XP_001759663.1; predicted protein [Physcomitrella patens]}	{sp|Q9HD34|LYRM4_HUMAN; LYR motif-containing protein 4 OS=Homo sapiens OX=9606 GN=LYRM4 PE=1 SV=1}	{gsl:Gasu_47540; - - - - -}	{HsM9966893; KOG3801 Uncharacterized conserved protein BCN92 A RNA processing and modification ;}	{NA}	{NA}	{NA}
i0_HQ_lily14_c22808/f3p0/870	{ONK65106.1; uncharacterized protein A4U43_C07F33740 [Asparagus officinalis]}	{sp|O94183|NPC2_ASPOR; Phosphatidylglycerol/phosphatidylinositol transfer protein OS=Aspergillus oryzae (strain ATCC 42149 / RIB 40) OX=510516 GN=pltp PE=1 SV=1}	{sot:102589931; - - - - -}	{At5g06480; KOG4680 Uncharacterized conserved protein, contains ML domain R General function prediction only ;}	{NA}	{NA}	{NA}
i0_HQ_lily14_c22811/f2p0/726	{XP_011000910.1; PREDICTED: cytochrome c1-2, heme protein, mitochondrial-like [Populus euphratica]}	{sp|P25076|CY11_SOLTU; Cytochrome c1-1, heme protein, mitochondrial OS=Solanum tuberosum OX=4113 GN=CYCL PE=2 SV=1}	{csv:101215010; K00413 CYC1, CYT1, petC ubiquinol-cytochrome c reductase cytochrome c1 subunit - ko00190; Metabolism; Energy metabolism; Oxidative phosphorylation | ko02020; Environmental Information Processing; Signal transduction; Two-component system | ko04260; Organismal Systems; Circulatory system; Cardiac muscle contraction | ko05010; Human Diseases; Neurodegenerative diseases; Alzheimer's …	{At5g40810; KOG3052 Cytochrome c1 C Energy production and conversion ;}	{GO:0020037; heme binding; molecular_function GO:0009055; NA}	{XM_010937720.2; PREDICTED: Elaeis guineensis cytochrome c1-2, heme protein, mitochondrial (LOC105055754), transcript variant X2, mRNA}	{PF02167:Cytochrome C1 family}
i0_HQ_lily14_c22815/f3p0/969	{XP_010915964.1; PREDICTED: heme-binding protein 2-like [Elaeis guineensis]}	{sp|Q9Y5Z4|HEBP2_HUMAN; Heme-binding protein 2 OS=Homo sapiens OX=9606 GN=HEBP2 PE=1 SV=1}	{egu:105040913; - - - - -}	{NA}	{NA}	{NA}	{NA}
i0_HQ_lily14_c2282/f2p0/908	{XP_008812644.1; PREDICTED: sugar carrier protein C-like [Phoenix dactylifera]}	{sp|Q7EZD7|MST3_ORYSJ; Sugar transport protein MST3 OS=Oryza sativa subsp. japonica OX=39947 GN=MST3 PE=2 SV=1}	{egu:105032198; - - - - -}	{At3g19930; KOG0254 Predicted transporter (major facilitator superfamily) R General function prediction only ;}	{GO:0022857; transmembrane transporter activity; molecular_function GO:0016021; integral to membrane; cellular_component GO:0055085; transmembrane transport; biological_process}	{XM_006644194.2; PREDICTED: Oryza brachyantha sugar carrier protein C-like (LOC102700658), mRNA}	{PF00083:Sugar (and other) transporter}
i0_HQ_lily14_c2284/f10p2/628	{XP_010906975.1; PREDICTED: heavy metal-associated isoprenylated plant protein 21-like [Elaeis guineensis]}	{sp|Q9LF57|HIP21_ARATH; Heavy metal-associated isoprenylated plant protein 21 OS=Arabidopsis thaliana OX=3702 GN=HIPP21 PE=1 SV=1}	{egu:105041181; - - - - -}	{At5g17450; KOG1603 Copper chaperone P Inorganic ion transport and metabolism ;}	{GO:0030001; metal ion transport; biological_process GO:0046872; metal ion binding; molecular_function}	{XM_002315858.2; Populus trichocarpa heavy-metal-associated domain-containing family protein (POPTR_0010s12480g) mRNA, complete cds}	{PF00403:Heavy-metal-associated domain}
i0_HQ_lily14_c22856/f2p0/703	{ONK67529.1; uncharacterized protein A4U43_C05F990 [Asparagus officinalis]}	{NA}	{egu:105045238; - - - - -}	{At5g18630; KOG4569 Predicted lipase I Lipid transport and metabolism ;}	{GO:0006629; lipid metabolic process; biological_process}	{NA}	{PF01764:Lipase (class 3)}
i0_HQ_lily14_c2288/f2p0/835	{NA}	{NA}	{NA}	{NA}	{NA}	{NA}	{NA}
i0_HQ_lily14_c22881/f2p10/308	{NA}	{NA}	{NA}	{NA}	{NA}	{NA}	{NA}
i0_HQ_lily14_c22890/f5p0/719	{XP_008804023.1; PREDICTED: uncharacterized protein LOC103717422 [Phoenix dactylifera]}	{NA}	{egu:105042900; - - - - -}	{NA}	{GO:0006284; base-excision repair; biological_process}	{NA}	{PF00730:HhH-GPD superfamily base excision DNA repair protein}
i0_HQ_lily14_c22912/f2p0/973	{XP_009395849.1; PREDICTED: proline--tRNA ligase, cytoplasmic [Musa acuminata subsp. malaccensis]}	{sp|Q9M1R2|SYPC_ARATH; Proline--tRNA ligase, cytoplasmic OS=Arabidopsis thaliana OX=3702 GN=At3g62120 PE=1 SV=1}	{nta:107809645; - - - - -}	{At3g62120; KOG4163 Prolyl-tRNA synthetase J Translation, ribosomal structure and biogenesis ;}	{GO:0005737; cytoplasm; cellular_component GO:0006433; prolyl-tRNA aminoacylation; biological_process GO:0005524; ATP binding; molecular_function GO:0000166; nucleotide binding; molecular_function GO:0004827; proline-tRNA ligase activity; molecular_function}	{XM_008802223.2; PREDICTED: Phoenix dactylifera proline--tRNA ligase, cytoplasmic-like (LOC103714806), mRNA}	{PF09180:Prolyl-tRNA synthetase, C-terminal}
i0_HQ_lily14_c22916/f2p0/505	{XP_020098293.1; late embryogenesis abundant protein 29-like [Ananas comosus]}	{NA}	{atr:18444154; - - - - -}	{NA}	{NA}	{NA}	{NA}
i0_HQ_lily14_c22921/f2p3/534	{XP_010691595.1; PREDICTED: cinnamoyl-CoA reductase 1 [Beta vulgaris subsp. vulgaris]}	{sp|Q9S9N9|CCR1_ARATH; Cinnamoyl-CoA reductase 1 OS=Arabidopsis thaliana OX=3702 GN=CCR1 PE=1 SV=1}	{jcu:105630319; K09753 CCR cinnamoyl-CoA reductase 1.2.1.44 ko00940; Metabolism; Biosynthesis of other secondary metabolites; Phenylpropanoid biosynthesis}	{At1g15950; KOG1502 Flavonol reductase/cinnamoyl-CoA reductase V Defense mechanisms ;}	{NA}	{NA}	{NA}
[truncated: 72,434 more rows]
