# Supplementary material for: SMRT and Illumina RNA Sequencing and Characterization of a Key NAC Gene LoNAC29 during the Flower Senescence in Lilium oriental ‘Siberia’
Source: Genes (Basel). 2021 Jun 6;12(6):869. doi: 10.3390/genes12060869 (PMC8227295; doi:10.3390/genes12060869)
Supplement: Supplementary file 1 [file genes-12-00869-s001.zip › Supplementary data/Table S4 Gene lists in cogent analysis.xlsx]

## Sheet: Pacbio.un.blast
i0_HQ_lily14_c9723/f11p0/616
i0_HQ_lily14_c3515/f5p0/578
i0_HQ_lily14_c107/f34p0/779
i0_HQ_lily14_c111/f36p0/557
i0_HQ_lily14_c9757/f2p1/716
i0_HQ_lily14_c9759/f2p0/553
i0_HQ_lily14_c120/f43p0/853
i0_HQ_lily14_c35929/f3p0/312
i0_HQ_lily14_c3543/f5p0/508
i0_HQ_lily14_c151/f34p0/782
i0_HQ_lily14_c155/f44p0/478
i0_HQ_lily14_c165/f30p0/944
i0_HQ_lily14_c9815/f4p0/660
i0_HQ_lily14_c171/f25p0/698
i0_HQ_lily14_c35941/f2p0/470
i0_HQ_lily14_c220/f2p0/578
i0_HQ_lily14_c3586/f2p6/509
i0_HQ_lily14_c9838/f2p3/837
i0_HQ_lily14_c3592/f5p1/669
i0_HQ_lily14_c249/f17p0/538
i0_HQ_lily14_c35950/f5p0/754
i0_HQ_lily14_c9859/f2p2/769
i0_HQ_lily14_c9863/f4p1/837
i0_HQ_lily14_c291/f31p0/730
i0_HQ_lily14_c24736/f2p0/635
i0_HQ_lily14_c24785/f2p0/845
i0_HQ_lily14_c389/f19p0/817
i0_HQ_lily14_c402/f21p0/657
i0_HQ_lily14_c35966/f3p0/960
i0_HQ_lily14_c18008/f6p0/795
i0_HQ_lily14_c531/f19p0/983
i0_HQ_lily14_c24939/f3p0/594
i0_HQ_lily14_c35989/f4p0/874
i0_HQ_lily14_c540/f11p0/470
i0_HQ_lily14_c547/f31p0/492
i0_HQ_lily14_c579/f18p0/956
i0_HQ_lily14_c583/f22p0/559
i0_HQ_lily14_c614/f15p0/725
i0_HQ_lily14_c10062/f3p1/887
i0_HQ_lily14_c3848/f3p0/580
i0_HQ_lily14_c25077/f3p0/598
i0_HQ_lily14_c680/f18p0/851
i0_HQ_lily14_c36022/f2p0/482
i0_HQ_lily14_c706/f16p0/655
i0_HQ_lily14_c10095/f3p7/801
i0_HQ_lily14_c25124/f3p3/845
i0_HQ_lily14_c3938/f4p1/401
i0_HQ_lily14_c36057/f3p0/346
i0_HQ_lily14_c3995/f7p0/600
i0_HQ_lily14_c25165/f2p0/784
i0_HQ_lily14_c733/f15p0/783
i0_HQ_lily14_c10147/f7p0/984
i0_HQ_lily14_c10169/f4p9/778
i0_HQ_lily14_c36064/f2p0/760
i0_HQ_lily14_c768/f26p0/601
i0_HQ_lily14_c4040/f2p0/483
i0_HQ_lily14_c36079/f2p0/414
i0_HQ_lily14_c4092/f2p0/556
i0_HQ_lily14_c10210/f3p0/764
i0_HQ_lily14_c25305/f2p0/941
i0_HQ_lily14_c18192/f2p0/551
i0_HQ_lily14_c873/f10p0/611
i0_HQ_lily14_c4136/f6p0/861
i0_HQ_lily14_c4137/f2p0/521
i0_HQ_lily14_c18195/f4p0/822
i0_HQ_lily14_c25340/f2p0/612
i0_HQ_lily14_c891/f5p0/784
i0_HQ_lily14_c899/f8p1/657
i0_HQ_lily14_c4176/f2p1/777
i0_HQ_lily14_c10289/f2p0/882
i0_HQ_lily14_c10296/f2p0/969
i0_HQ_lily14_c18212/f2p0/558
i0_HQ_lily14_c25406/f2p9/1171
i0_HQ_lily14_c930/f4p0/762
i0_HQ_lily14_c18222/f2p0/887
i0_HQ_lily14_c4351/f2p0/474
i0_HQ_lily14_c4374/f2p0/846
i0_HQ_lily14_c18229/f2p0/975
i0_HQ_lily14_c4408/f2p1/693
i0_HQ_lily14_c10446/f3p1/771
i0_HQ_lily14_c976/f23p0/746
i0_HQ_lily14_c25583/f2p0/702
i0_HQ_lily14_c988/f20p0/548
i0_HQ_lily14_c25618/f4p0/789
i0_HQ_lily14_c36174/f2p0/915
i0_HQ_lily14_c4468/f2p14/627
i0_HQ_lily14_c1022/f9p0/855
i0_HQ_lily14_c1030/f13p0/935
i0_HQ_lily14_c4539/f3p0/622
i0_HQ_lily14_c4560/f2p0/546
i0_HQ_lily14_c18286/f3p0/691
i0_HQ_lily14_c10546/f2p0/633
i0_HQ_lily14_c1109/f18p7/643
i0_HQ_lily14_c25950/f5p3/525
i0_HQ_lily14_c36225/f3p0/899
i0_HQ_lily14_c18297/f6p0/841
i0_HQ_lily14_c4665/f2p0/423
i0_HQ_lily14_c1209/f5p0/434
i0_HQ_lily14_c4671/f2p0/987
i0_HQ_lily14_c10650/f2p0/717
i0_HQ_lily14_c1212/f8p0/680
i0_HQ_lily14_c4725/f4p0/798
i0_HQ_lily14_c4739/f6p0/796
i0_HQ_lily14_c18333/f2p1/427
i0_HQ_lily14_c4761/f2p1/467
i0_HQ_lily14_c1234/f9p0/853
i0_HQ_lily14_c4808/f4p0/829
i0_HQ_lily14_c10791/f5p1/796
i0_HQ_lily14_c26241/f2p0/932
i0_HQ_lily14_c26245/f2p0/936
i0_HQ_lily14_c1256/f4p0/922
i0_HQ_lily14_c18369/f3p0/903
i0_HQ_lily14_c10835/f3p0/856
i0_HQ_lily14_c18379/f4p0/909
i0_HQ_lily14_c18381/f2p0/841
i0_HQ_lily14_c26293/f2p16/357
i0_HQ_lily14_c10896/f2p0/508
i0_HQ_lily14_c4973/f2p0/967
i0_HQ_lily14_c1294/f6p2/542
i0_HQ_lily14_c10973/f2p0/498
i0_HQ_lily14_c18429/f2p0/823
i0_HQ_lily14_c36989/f2p0/502
i0_HQ_lily14_c5098/f5p0/886
i0_HQ_lily14_c18440/f4p0/599
i0_HQ_lily14_c26556/f2p3/586
i0_HQ_lily14_c26608/f4p5/643
i0_HQ_lily14_c5173/f4p0/733
i0_HQ_lily14_c1364/f5p8/471
i0_HQ_lily14_c1371/f3p0/819
i0_HQ_lily14_c18465/f3p1/907
i0_HQ_lily14_c11126/f2p1/372
i0_HQ_lily14_c37393/f3p0/400
i0_HQ_lily14_c18478/f3p0/716
i0_HQ_lily14_c26788/f2p1/628
i0_HQ_lily14_c37496/f2p0/728
i0_HQ_lily14_c1393/f9p0/838
i0_HQ_lily14_c37598/f2p7/685
i0_HQ_lily14_c37696/f2p0/335
i0_HQ_lily14_c1427/f4p0/454
i0_HQ_lily14_c11234/f3p0/647
i0_HQ_lily14_c1450/f8p0/899
i0_HQ_lily14_c1467/f5p0/670
i0_HQ_lily14_c5454/f4p0/347
i0_HQ_lily14_c1470/f5p0/508
i0_HQ_lily14_c11288/f2p2/568
i0_HQ_lily14_c11310/f2p0/529
i0_HQ_lily14_c18480/f7p0/849
i0_HQ_lily14_c5510/f3p1/425
i0_HQ_lily14_c1523/f3p0/582
i0_HQ_lily14_c11337/f2p1/837
i0_HQ_lily14_c5539/f2p0/709
i0_HQ_lily14_c38368/f2p2/922
i0_HQ_lily14_c5582/f5p0/949
i0_HQ_lily14_c18507/f5p0/662
i0_HQ_lily14_c5629/f2p0/955
i0_HQ_lily14_c1569/f7p0/807
i0_HQ_lily14_c5639/f3p0/967
i0_HQ_lily14_c5643/f2p0/817
i0_HQ_lily14_c5655/f5p0/788
i0_HQ_lily14_c1603/f6p0/438
i0_HQ_lily14_c27298/f3p0/660
i0_HQ_lily14_c11426/f3p0/614
i0_HQ_lily14_c18548/f2p0/740
i0_HQ_lily14_c1671/f3p0/646
i0_HQ_lily14_c1685/f2p2/910
i0_HQ_lily14_c5709/f2p50/400
i0_HQ_lily14_c1691/f3p26/994
i0_HQ_lily14_c18554/f6p0/726
i0_HQ_lily14_c18561/f2p0/707
i0_HQ_lily14_c18568/f3p1/468
i0_HQ_lily14_c5801/f2p3/834
i0_HQ_lily14_c39178/f2p4/971
i0_HQ_lily14_c18571/f6p0/805
i0_HQ_lily14_c5827/f10p0/682
i0_HQ_lily14_c1707/f2p0/989
i0_HQ_lily14_c11475/f2p3/663
i0_HQ_lily14_c18576/f5p0/519
i0_HQ_lily14_c27511/f2p1/780
i0_HQ_lily14_c5878/f3p0/438
i0_HQ_lily14_c11506/f2p1/526
i0_HQ_lily14_c11512/f2p1/445
i0_HQ_lily14_c5926/f3p5/957
i0_HQ_lily14_c5937/f4p1/744
i0_HQ_lily14_c11529/f2p5/517
i0_HQ_lily14_c18602/f4p16/449
i0_HQ_lily14_c18614/f3p0/665
i0_HQ_lily14_c11581/f2p2/982
i0_HQ_lily14_c27631/f2p2/405
i0_HQ_lily14_c27647/f2p0/564
i0_HQ_lily14_c27662/f2p1/432
i0_HQ_lily14_c6035/f7p0/939
i0_HQ_lily14_c18626/f2p0/868
i0_HQ_lily14_c1774/f4p0/823
i0_HQ_lily14_c1776/f4p0/719
i0_HQ_lily14_c11647/f5p0/689
i0_HQ_lily14_c27764/f2p0/971
i0_HQ_lily14_c1795/f9p1/745
i0_HQ_lily14_c1809/f5p3/494
i0_HQ_lily14_c27858/f3p0/914
i0_HQ_lily14_c6147/f6p0/751
i0_HQ_lily14_c1815/f4p0/904
i0_HQ_lily14_c1818/f3p0/997
i0_HQ_lily14_c6171/f2p1/740
i0_HQ_lily14_c6187/f2p0/668
i0_HQ_lily14_c6196/f2p4/778
i0_HQ_lily14_c11789/f2p0/874
i0_HQ_lily14_c6234/f2p1/538
i0_HQ_lily14_c1840/f7p0/514
i0_HQ_lily14_c11832/f2p0/956
i0_HQ_lily14_c6279/f2p0/644
i0_HQ_lily14_c6308/f2p0/910
i0_HQ_lily14_c40747/f2p0/319
i0_HQ_lily14_c11954/f2p0/800
i0_HQ_lily14_c6389/f3p0/571
i0_HQ_lily14_c28219/f3p3/556
i0_HQ_lily14_c18730/f2p4/618
i0_HQ_lily14_c6432/f7p1/964
i0_HQ_lily14_c1889/f8p0/680
i0_HQ_lily14_c40808/f2p0/989
i0_HQ_lily14_c6451/f2p0/881
i0_HQ_lily14_c12020/f3p21/469
i0_HQ_lily14_c6499/f2p0/435
i0_HQ_lily14_c1899/f3p0/382
i0_HQ_lily14_c6512/f2p0/818
i0_HQ_lily14_c28343/f2p1/884
i0_HQ_lily14_c12089/f2p12/404
i0_HQ_lily14_c12109/f2p2/357
i0_HQ_lily14_c1920/f4p0/810
i0_HQ_lily14_c18763/f2p2/623
i0_HQ_lily14_c1927/f2p6/419
i0_HQ_lily14_c12156/f3p0/685
i0_HQ_lily14_c18766/f3p0/654
i0_HQ_lily14_c12159/f2p2/811
i0_HQ_lily14_c12163/f2p0/710
i0_HQ_lily14_c6588/f2p3/743
i0_HQ_lily14_c1948/f3p0/970
i0_HQ_lily14_c1949/f3p1/548
i0_HQ_lily14_c41435/f3p0/776
i0_HQ_lily14_c41489/f2p0/792
i0_HQ_lily14_c6668/f2p1/918
i0_HQ_lily14_c6669/f2p0/895
i0_HQ_lily14_c1964/f2p0/784
i0_HQ_lily14_c6754/f6p15/693
i0_HQ_lily14_c1984/f2p0/600
i0_HQ_lily14_c18949/f2p0/505
i0_HQ_lily14_c18955/f3p0/986
i0_HQ_lily14_c6811/f5p1/842
i0_HQ_lily14_c41860/f2p0/450
i0_HQ_lily14_c6845/f2p0/462
i0_HQ_lily14_c12399/f2p0/666
i0_HQ_lily14_c28605/f2p0/461
i0_HQ_lily14_c12427/f2p3/900
i0_HQ_lily14_c28701/f2p0/975
i0_HQ_lily14_c19231/f2p0/845
i0_HQ_lily14_c6976/f2p0/842
i0_HQ_lily14_c19251/f2p1/814
i0_HQ_lily14_c28719/f3p0/583
i0_HQ_lily14_c12502/f3p1/563
i0_HQ_lily14_c19286/f4p4/315
i0_HQ_lily14_c2036/f2p0/847
i0_HQ_lily14_c42399/f3p0/559
i0_HQ_lily14_c7066/f3p0/375
i0_HQ_lily14_c42416/f2p0/536
i0_HQ_lily14_c42462/f2p0/479
i0_HQ_lily14_c42570/f2p1/975
i0_HQ_lily14_c28896/f2p1/864
i0_HQ_lily14_c28931/f2p0/978
i0_HQ_lily14_c42747/f2p12/528
i0_HQ_lily14_c7190/f3p1/409
i0_HQ_lily14_c2091/f4p1/576
i0_HQ_lily14_c12792/f5p0/422
i0_HQ_lily14_c19611/f2p0/648
i0_HQ_lily14_c2098/f5p0/638
i0_HQ_lily14_c7225/f3p21/990
i0_HQ_lily14_c29081/f2p0/765
i0_HQ_lily14_c19626/f2p0/801
i0_HQ_lily14_c7230/f6p56/504
i0_HQ_lily14_c12827/f2p0/622
i0_HQ_lily14_c12837/f4p0/406
i0_HQ_lily14_c12842/f2p0/649
i0_HQ_lily14_c19708/f2p0/943
i0_HQ_lily14_c19737/f2p0/609
i0_HQ_lily14_c43269/f2p0/856
i0_HQ_lily14_c7338/f3p0/552
i0_HQ_lily14_c29361/f3p50/455
i0_HQ_lily14_c19859/f3p0/399
i0_HQ_lily14_c29383/f3p0/979
i0_HQ_lily14_c7445/f2p0/410
i0_HQ_lily14_c29403/f2p0/378
i0_HQ_lily14_c13032/f3p2/908
i0_HQ_lily14_c7477/f3p4/834
i0_HQ_lily14_c29514/f3p1/920
i0_HQ_lily14_c29534/f2p0/562
i0_HQ_lily14_c29540/f2p0/740
i0_HQ_lily14_c13094/f4p2/864
i0_HQ_lily14_c44096/f2p1/956
i0_HQ_lily14_c44116/f2p0/353
i0_HQ_lily14_c13140/f3p0/905
i0_HQ_lily14_c30094/f3p0/384
i0_HQ_lily14_c20115/f4p3/949
i0_HQ_lily14_c20120/f3p3/469
i0_HQ_lily14_c7581/f2p0/718
i0_HQ_lily14_c7587/f3p0/650
i0_HQ_lily14_c30211/f2p0/263
i0_HQ_lily14_c2190/f3p7/422
i0_HQ_lily14_c30285/f2p0/308
i0_HQ_lily14_c7643/f2p12/578
i0_HQ_lily14_c2208/f2p0/541
i0_HQ_lily14_c2209/f7p0/595
i0_HQ_lily14_c13289/f2p0/345
i0_HQ_lily14_c13296/f2p0/321
i0_HQ_lily14_c7738/f4p0/1004
i0_HQ_lily14_c44876/f2p2/802
i0_HQ_lily14_c20406/f2p0/534
i0_HQ_lily14_c13365/f3p4/693
i0_HQ_lily14_c13385/f2p0/458
i0_HQ_lily14_c45259/f2p0/993
i0_HQ_lily14_c13394/f3p0/787
i0_HQ_lily14_c45264/f2p1/920
i0_HQ_lily14_c7915/f2p0/667
i0_HQ_lily14_c7923/f3p0/856
i0_HQ_lily14_c30946/f2p0/274
i0_HQ_lily14_c13424/f2p0/696
i0_HQ_lily14_c45483/f2p0/499
i0_HQ_lily14_c13488/f2p5/845
i0_HQ_lily14_c45512/f2p7/803
i0_HQ_lily14_c2288/f2p0/835
i0_HQ_lily14_c8052/f6p0/534
i0_HQ_lily14_c45790/f2p1/948
i0_HQ_lily14_c20828/f2p0/807
i0_HQ_lily14_c8158/f2p2/479
i0_HQ_lily14_c20891/f2p0/623
i0_HQ_lily14_c8192/f3p0/508
i0_HQ_lily14_c45936/f2p0/986
i0_HQ_lily14_c2336/f6p0/701
i0_HQ_lily14_c45971/f2p0/358
i0_HQ_lily14_c20934/f3p0/879
i0_HQ_lily14_c2340/f4p0/888
i0_HQ_lily14_c33501/f31p0/578
i0_HQ_lily14_c46120/f2p0/507
i0_HQ_lily14_c33511/f24p0/708
i0_HQ_lily14_c13697/f2p0/689
i0_HQ_lily14_c2358/f2p0/940
i0_HQ_lily14_c46215/f2p0/517
i0_HQ_lily14_c2369/f10p2/816
i0_HQ_lily14_c8305/f2p0/941
i0_HQ_lily14_c8322/f2p0/764
i0_HQ_lily14_c46295/f2p0/656
i0_HQ_lily14_c2375/f2p0/569
i0_HQ_lily14_c13768/f2p0/361
i0_HQ_lily14_c13773/f3p1/905
i0_HQ_lily14_c13792/f2p0/825
i0_HQ_lily14_c2390/f5p0/704
i0_HQ_lily14_c8346/f2p3/744
i0_HQ_lily14_c2395/f3p0/630
i0_HQ_lily14_c13844/f2p7/936
i0_HQ_lily14_c21169/f2p0/579
i0_HQ_lily14_c21181/f2p0/542
i0_HQ_lily14_c2410/f2p1/752
i0_HQ_lily14_c21197/f3p0/499
i0_HQ_lily14_c2417/f4p1/647
i0_HQ_lily14_c8411/f6p0/628
i0_HQ_lily14_c46741/f2p0/524
i0_HQ_lily14_c46783/f2p0/721
i0_HQ_lily14_c13911/f2p0/584
i0_HQ_lily14_c8453/f2p0/370
i0_HQ_lily14_c33712/f17p0/597
i0_HQ_lily14_c46896/f2p0/956
i0_HQ_lily14_c13923/f2p0/692
i0_HQ_lily14_c8483/f4p0/756
i0_HQ_lily14_c2443/f6p0/659
i0_HQ_lily14_c21352/f3p0/915
i0_HQ_lily14_c47143/f3p1/998
i0_HQ_lily14_c14103/f4p3/968
i0_HQ_lily14_c8560/f4p0/485
i0_HQ_lily14_c33813/f3p0/485
i0_HQ_lily14_c2466/f7p0/987
i0_HQ_lily14_c14162/f2p0/874
i0_HQ_lily14_c21592/f2p0/969
i0_HQ_lily14_c21613/f2p0/768
i0_HQ_lily14_c8603/f3p1/695
i0_HQ_lily14_c2486/f2p0/537
i0_HQ_lily14_c21726/f2p0/786
i0_HQ_lily14_c21757/f2p1/961
i0_HQ_lily14_c21770/f2p0/978
i0_HQ_lily14_c8673/f2p0/847
i0_HQ_lily14_c14260/f4p0/500
i0_HQ_lily14_c2512/f3p4/500
i0_HQ_lily14_c21850/f2p0/849
i0_HQ_lily14_c21882/f5p0/523
i0_HQ_lily14_c14310/f2p2/847
i0_HQ_lily14_c48578/f4p1/252
i0_HQ_lily14_c33997/f12p19/926
i0_HQ_lily14_c8780/f4p0/510
i0_HQ_lily14_c14405/f2p0/772
i0_HQ_lily14_c14442/f2p0/872
i0_HQ_lily14_c2546/f16p8/406
i0_HQ_lily14_c34042/f43p0/839
i0_HQ_lily14_c14455/f2p3/705
i0_HQ_lily14_c48768/f3p0/258
i0_HQ_lily14_c2558/f4p0/498
i0_HQ_lily14_c22124/f2p0/708
i0_HQ_lily14_c8940/f2p3/667
i0_HQ_lily14_c48873/f2p0/246
i0_HQ_lily14_c14552/f2p0/914
i0_HQ_lily14_c2579/f4p0/971
i0_HQ_lily14_c14556/f2p0/931
i0_HQ_lily14_c48910/f2p0/233
i0_HQ_lily14_c9026/f9p0/792
i0_HQ_lily14_c9038/f2p0/974
i0_HQ_lily14_c2589/f3p86/340
i0_HQ_lily14_c22380/f5p1/443
i0_HQ_lily14_c9063/f2p0/783
i0_HQ_lily14_c9142/f2p0/678
i0_HQ_lily14_c2616/f2p1/510
i0_HQ_lily14_c9155/f5p0/730
i0_HQ_lily14_c9170/f2p0/519
i0_HQ_lily14_c9179/f2p0/737
i0_HQ_lily14_c49045/f2p0/278
i0_HQ_lily14_c49055/f2p0/269
i0_HQ_lily14_c9255/f11p13/973
i0_HQ_lily14_c14862/f2p36/314
i0_HQ_lily14_c9291/f2p6/705
i0_HQ_lily14_c49100/f2p0/229
i0_HQ_lily14_c2650/f2p1/684
i0_HQ_lily14_c2651/f5p0/623
i0_HQ_lily14_c22651/f2p0/598
i0_HQ_lily14_c15819/f2p0/292
i0_HQ_lily14_c34558/f2p0/434
i0_HQ_lily14_c9374/f5p0/717
i0_HQ_lily14_c22703/f2p3/671
i0_HQ_lily14_c15998/f2p0/322
i0_HQ_lily14_c22730/f3p1/772
i0_HQ_lily14_c2730/f2p0/566
i0_HQ_lily14_c22778/f2p0/820
i0_HQ_lily14_c9420/f2p0/640
i0_HQ_lily14_c2860/f3p1/877
i0_HQ_lily14_c2870/f2p0/554
i0_HQ_lily14_c16564/f42p0/811
i0_HQ_lily14_c22916/f2p0/505
i0_HQ_lily14_c22921/f2p3/534
i0_HQ_lily14_c22928/f4p5/845
i0_HQ_lily14_c22949/f2p0/539
i0_HQ_lily14_c9544/f2p0/615
i0_HQ_lily14_c9576/f2p0/896
i0_HQ_lily14_c2950/f2p0/755
i0_HQ_lily14_c9597/f2p0/863
i0_HQ_lily14_c9607/f3p0/573
i0_HQ_lily14_c23107/f3p0/797
i0_HQ_lily14_c35143/f6p0/371
i0_HQ_lily14_c16907/f10p0/694
i0_HQ_lily14_c3208/f2p13/853
i0_HQ_lily14_c16936/f4p0/877
i0_HQ_lily14_c23354/f2p0/957
i0_HQ_lily14_c35423/f4p0/702
i0_HQ_lily14_c53980/f17p0/783
i0_HQ_lily14_c17037/f5p0/382
i0_HQ_lily14_c23606/f3p0/901
i0_HQ_lily14_c54022/f22p0/641
i0_HQ_lily14_c54034/f15p0/548
i0_HQ_lily14_c35590/f3p0/929
i0_HQ_lily14_c23737/f5p0/815
i0_HQ_lily14_c54056/f5p0/825
i0_HQ_lily14_c3467/f5p0/800
i0_HQ_lily14_c23773/f2p0/926
i0_HQ_lily14_c54065/f16p0/531
i0_HQ_lily14_c3504/f2p1/867
i0_HQ_lily14_c54070/f22p0/568
i0_HQ_lily14_c54308/f14p0/804
i0_HQ_lily14_c54336/f7p0/998
i0_HQ_lily14_c35647/f3p1/768
i0_HQ_lily14_c54345/f26p0/738
i0_HQ_lily14_c23994/f2p0/879
i0_HQ_lily14_c35712/f3p0/644
i0_HQ_lily14_c35736/f3p0/955
i0_HQ_lily14_c70329/f2p0/551
i0_HQ_lily14_c35810/f2p0/853
i0_HQ_lily14_c35830/f3p0/900
i0_HQ_lily14_c76907/f25p0/806
i0_HQ_lily14_c35859/f2p0/909
i0_HQ_lily14_c76924/f3p3/705
i0_HQ_lily14_c54556/f2p0/357
i0_HQ_lily14_c76955/f22p0/678
i0_HQ_lily14_c24503/f5p0/952
i1_HQ_lily14_c8097/f2p0/1537
i0_HQ_lily14_c77003/f117p0/646
i1_HQ_lily14_c8112/f4p4/1622
i1_HQ_lily14_c2520/f8p2/1336
i0_HQ_lily14_c77007/f2p0/890
i0_HQ_lily14_c86949/f5p0/904
i0_HQ_lily14_c77017/f6p0/270
i0_HQ_lily14_c75621/f16p0/688
i0_HQ_lily14_c77020/f3p0/756
i0_HQ_lily14_c54784/f11p0/898
i1_HQ_lily14_c2540/f16p1/1943
i1_HQ_lily14_c8200/f6p2/1469
i0_HQ_lily14_c54868/f2p0/514
i1_HQ_lily14_c8210/f4p0/1480
i0_HQ_lily14_c75644/f11p0/613
i1_HQ_lily14_c8264/f2p0/1733
i0_HQ_lily14_c77072/f10p0/775
i0_HQ_lily14_c77074/f25p0/742
i1_HQ_lily14_c8279/f2p0/1735
i0_HQ_lily14_c75657/f6p0/933
i1_HQ_lily14_c2562/f3p5/1994
i0_HQ_lily14_c77095/f2p0/987
i1_HQ_lily14_c2565/f3p7/1833
i0_HQ_lily14_c55071/f4p0/393
i0_HQ_lily14_c75676/f12p0/908
i1_HQ_lily14_c8299/f2p1/1260
i0_HQ_lily14_c75679/f15p3/713
i1_HQ_lily14_c2607/f5p0/1292
i1_HQ_lily14_c8325/f7p4/1694
i1_HQ_lily14_c8338/f3p2/1225
i0_HQ_lily14_c75698/f6p0/770
i1_HQ_lily14_c8365/f2p0/1752
i0_HQ_lily14_c55350/f3p0/309
i1_HQ_lily14_c2647/f4p2/1860
i1_HQ_lily14_c2655/f3p0/1203
i1_HQ_lily14_c2678/f2p0/1742
i1_HQ_lily14_c8420/f2p0/1347
i1_HQ_lily14_c2690/f4p2/1201
i1_HQ_lily14_c2691/f2p1/1388
i0_HQ_lily14_c55583/f19p0/683
i1_HQ_lily14_c2796/f5p1/1234
i1_HQ_lily14_c2811/f2p0/1836
i1_HQ_lily14_c8574/f2p0/1658
i1_HQ_lily14_c2815/f2p2/1201
i0_HQ_lily14_c77379/f17p0/584
i1_HQ_lily14_c2832/f9p1/1442
i1_HQ_lily14_c2847/f2p0/1189
i1_HQ_lily14_c8621/f2p0/1845
i0_HQ_lily14_c75790/f4p2/395
i1_HQ_lily14_c2879/f3p0/1347
i1_HQ_lily14_c8661/f11p2/1210
i1_HQ_lily14_c8667/f2p0/1429
i1_HQ_lily14_c8719/f3p0/1521
i1_HQ_lily14_c2957/f3p0/1424
i0_HQ_lily14_c77535/f19p0/575
i1_HQ_lily14_c244/f19p2/1336
i1_HQ_lily14_c2976/f3p1/1502
i1_HQ_lily14_c329/f21p2/1195
i1_HQ_lily14_c8728/f2p1/1537
i1_HQ_lily14_c339/f34p3/1425
i0_HQ_lily14_c75860/f2p0/744
i0_HQ_lily14_c77572/f3p0/689
i0_HQ_lily14_c56725/f3p0/935
i1_HQ_lily14_c440/f10p6/1277
i1_HQ_lily14_c3060/f4p0/1275
i0_HQ_lily14_c56812/f3p0/842
i0_HQ_lily14_c77624/f29p0/816
i0_HQ_lily14_c77631/f80p0/714
i1_HQ_lily14_c463/f13p2/1864
i0_HQ_lily14_c77657/f51p0/784
i0_HQ_lily14_c75917/f2p0/694
i1_HQ_lily14_c3091/f2p1/1636
i0_HQ_lily14_c56916/f2p0/844
i1_HQ_lily14_c482/f13p2/1520
i0_HQ_lily14_c56923/f2p0/627
i0_HQ_lily14_c56926/f2p0/989
i0_HQ_lily14_c77690/f44p0/528
i0_HQ_lily14_c77709/f52p8/615
i1_HQ_lily14_c586/f25p7/1488
i1_HQ_lily14_c8926/f2p0/1529
i1_HQ_lily14_c3131/f2p0/1562
i1_HQ_lily14_c3139/f8p0/1355
i0_HQ_lily14_c56971/f2p0/710
i0_HQ_lily14_c56980/f2p0/948
i0_HQ_lily14_c77753/f31p0/776
i0_HQ_lily14_c57008/f2p0/332
i1_HQ_lily14_c3165/f2p0/1349
i0_HQ_lily14_c77797/f20p0/820
i0_HQ_lily14_c57059/f2p0/838
i0_HQ_lily14_c77804/f25p34/872
i0_HQ_lily14_c77808/f19p0/754
i1_HQ_lily14_c9017/f10p1/1344
i0_HQ_lily14_c57067/f2p0/826
i1_HQ_lily14_c777/f10p0/1758
i1_HQ_lily14_c797/f8p0/1227
i1_HQ_lily14_c803/f16p2/1330
i1_HQ_lily14_c9068/f3p0/1691
i1_HQ_lily14_c9071/f5p0/1182
i0_HQ_lily14_c76004/f3p0/391
i1_HQ_lily14_c3215/f2p0/1459
i1_HQ_lily14_c3230/f2p0/1350
i1_HQ_lily14_c854/f17p2/1168
i1_HQ_lily14_c861/f5p2/1244
i0_HQ_lily14_c77878/f13p0/561
i1_HQ_lily14_c9174/f2p1/1660
i1_HQ_lily14_c9202/f2p1/1107
i1_HQ_lily14_c914/f5p0/1331
i0_HQ_lily14_c57201/f2p0/537
i1_HQ_lily14_c3352/f2p1/1888
i1_HQ_lily14_c3365/f3p0/1319
i1_HQ_lily14_c921/f11p0/1857
i1_HQ_lily14_c9213/f2p0/1313
i1_HQ_lily14_c953/f13p1/1766
i1_HQ_lily14_c9239/f2p1/1962
i1_HQ_lily14_c3383/f2p0/1904
i0_HQ_lily14_c57239/f2p0/965
i1_HQ_lily14_c994/f8p1/1797
i0_HQ_lily14_c77926/f17p1/419
i1_HQ_lily14_c3394/f2p1/1204
i0_HQ_lily14_c76101/f60p3/727
i1_HQ_lily14_c9270/f5p0/1368
i1_HQ_lily14_c9288/f2p0/1858
i1_HQ_lily14_c9295/f2p0/1332
i0_HQ_lily14_c77981/f66p0/637
i1_HQ_lily14_c9320/f3p0/1450
i0_HQ_lily14_c76142/f8p0/348
i0_HQ_lily14_c76146/f3p0/426
i1_HQ_lily14_c3507/f13p2/1233
i0_HQ_lily14_c77999/f25p0/978
i0_HQ_lily14_c78014/f13p0/584
i1_HQ_lily14_c3523/f2p1/1758
i1_HQ_lily14_c1089/f8p11/1599
i1_HQ_lily14_c9384/f2p2/1385
i1_HQ_lily14_c3564/f2p0/1697
i0_HQ_lily14_c59661/f2p0/749
i0_HQ_lily14_c59717/f2p0/739
i1_HQ_lily14_c1105/f5p0/1841
i1_HQ_lily14_c9409/f2p0/1430
i1_HQ_lily14_c3621/f4p0/1457
i1_HQ_lily14_c3642/f5p0/1857
i0_HQ_lily14_c76225/f41p0/846
i1_HQ_lily14_c3661/f5p2/1415
i1_HQ_lily14_c3667/f4p2/1455
i0_HQ_lily14_c78137/f3p0/671
i1_HQ_lily14_c9488/f4p1/1361
i0_HQ_lily14_c76246/f6p0/723
i1_HQ_lily14_c9491/f2p1/1478
i0_HQ_lily14_c62235/f2p0/755
i1_HQ_lily14_c9498/f2p0/1901
i1_HQ_lily14_c9499/f5p0/1983
i0_HQ_lily14_c76261/f13p0/996
i1_HQ_lily14_c3778/f5p1/1682
i1_HQ_lily14_c1169/f5p10/1264
i0_HQ_lily14_c62643/f2p0/442
i0_HQ_lily14_c76295/f10p0/782
i1_HQ_lily14_c3880/f4p0/1409
i1_HQ_lily14_c1210/f5p1/1358
i1_HQ_lily14_c1223/f9p1/1581
i1_HQ_lily14_c9640/f3p1/2006
i1_HQ_lily14_c9649/f2p1/1745
i1_HQ_lily14_c3951/f2p1/1268
i1_HQ_lily14_c1240/f4p0/1271
i1_HQ_lily14_c1244/f9p0/1793
i1_HQ_lily14_c1251/f9p1/1563
i1_HQ_lily14_c3977/f3p3/1609
i1_HQ_lily14_c4012/f8p1/1487
i1_HQ_lily14_c9744/f2p0/1687
i1_HQ_lily14_c4016/f3p0/1321
i1_HQ_lily14_c1274/f5p0/1734
i1_HQ_lily14_c9750/f2p7/1851
i0_HQ_lily14_c76406/f40p2/659
i1_HQ_lily14_c4027/f2p0/1467
i1_HQ_lily14_c4040/f3p0/1783
i1_HQ_lily14_c1294/f12p2/1288
i1_HQ_lily14_c4060/f2p0/1891
i1_HQ_lily14_c1302/f14p0/1190
i0_HQ_lily14_c67094/f2p0/652
i0_HQ_lily14_c76458/f35p0/578
i0_HQ_lily14_c76462/f2p0/741
i1_HQ_lily14_c9902/f3p0/1302
i1_HQ_lily14_c4075/f2p0/1396
i0_HQ_lily14_c76484/f13p0/814
i0_HQ_lily14_c76485/f4p1/552
i1_HQ_lily14_c9922/f3p1/1849
i1_HQ_lily14_c1340/f6p2/1779
i1_HQ_lily14_c4102/f2p0/1653
i1_HQ_lily14_c1347/f8p0/1766
i1_HQ_lily14_c9999/f4p1/1496
i0_HQ_lily14_c68410/f6p0/243
i0_HQ_lily14_c76505/f15p0/641
i1_HQ_lily14_c4183/f2p0/1471
i1_HQ_lily14_c10012/f3p0/1866
i0_HQ_lily14_c78626/f3p0/854
i1_HQ_lily14_c4231/f3p1/1549
i1_HQ_lily14_c1364/f6p8/1499
i1_HQ_lily14_c4239/f3p1/1762
i1_HQ_lily14_c10051/f3p1/1936
i1_HQ_lily14_c10065/f2p1/1203
i1_HQ_lily14_c1392/f8p0/1184
i1_HQ_lily14_c1394/f7p0/1769
i1_HQ_lily14_c4288/f2p3/1111
i1_HQ_lily14_c1402/f4p8/1883
i0_HQ_lily14_c76548/f2p0/827
i1_HQ_lily14_c1405/f9p0/1434
i1_HQ_lily14_c10110/f4p0/1666
i0_HQ_lily14_c78681/f4p0/640
i0_HQ_lily14_c69048/f3p0/241
i0_HQ_lily14_c69080/f9p0/766
i1_HQ_lily14_c4347/f3p2/1409
i1_HQ_lily14_c10168/f2p0/1379
i1_HQ_lily14_c4354/f2p2/1566
i0_HQ_lily14_c76573/f2p0/803
i1_HQ_lily14_c4357/f2p0/1320
i1_HQ_lily14_c1449/f5p6/1143
i1_HQ_lily14_c4366/f6p6/1799
i1_HQ_lily14_c4368/f2p0/1527
i0_HQ_lily14_c78749/f3p0/286
i1_HQ_lily14_c4377/f4p0/1140
i0_HQ_lily14_c69306/f3p0/680
i1_HQ_lily14_c4402/f2p3/1259
i1_HQ_lily14_c1486/f10p2/1716
i0_HQ_lily14_c69315/f2p0/434
i1_HQ_lily14_c1488/f6p1/1458
i1_HQ_lily14_c4451/f3p0/1910
i1_HQ_lily14_c10342/f2p4/1719
i1_HQ_lily14_c4459/f2p0/1734
i1_HQ_lily14_c1502/f23p5/1288
i1_HQ_lily14_c4474/f2p0/1282
i1_HQ_lily14_c10395/f2p0/1596
i0_HQ_lily14_c78867/f3p0/375
i1_HQ_lily14_c10438/f2p0/1171
i1_HQ_lily14_c10446/f2p1/1122
i1_HQ_lily14_c4496/f3p0/1199
i1_HQ_lily14_c14093/f2p1/1386
i1_HQ_lily14_c10453/f2p0/1412
i0_HQ_lily14_c78900/f3p0/511
i1_HQ_lily14_c10455/f10p1/1795
i1_HQ_lily14_c14105/f3p0/1733
i1_HQ_lily14_c1524/f5p6/1498
i1_HQ_lily14_c1534/f6p1/1801
i1_HQ_lily14_c4532/f3p0/1699
i0_HQ_lily14_c78937/f2p0/408
i1_HQ_lily14_c10530/f4p13/2001
i1_HQ_lily14_c14180/f3p0/1497
i1_HQ_lily14_c10548/f4p0/1565
i1_HQ_lily14_c4551/f2p1/1447
i1_HQ_lily14_c10569/f2p0/1559
i0_HQ_lily14_c76707/f40p1/578
i1_HQ_lily14_c1603/f4p0/1503
i1_HQ_lily14_c1605/f3p0/1309
i1_HQ_lily14_c14251/f8p2/1242
i1_HQ_lily14_c4633/f2p0/1188
i1_HQ_lily14_c4643/f5p0/1603
i1_HQ_lily14_c1619/f3p0/1907
i1_HQ_lily14_c1622/f10p1/1736
i1_HQ_lily14_c14310/f2p2/1796
i0_HQ_lily14_c80751/f2p2/790
i1_HQ_lily14_c4667/f2p0/1888
i1_HQ_lily14_c1625/f2p0/1429
i1_HQ_lily14_c1627/f2p0/1432
i1_HQ_lily14_c14322/f3p7/1528
i1_HQ_lily14_c1641/f3p0/1728
i1_HQ_lily14_c4709/f2p2/1370
i1_HQ_lily14_c4716/f2p1/1843
i1_HQ_lily14_c4721/f2p1/1826
i1_HQ_lily14_c10744/f2p0/1341
i1_HQ_lily14_c4747/f5p0/1290
i1_HQ_lily14_c1656/f3p0/1832
i1_HQ_lily14_c14404/f2p1/1357
i1_HQ_lily14_c1659/f5p0/1528
i0_HQ_lily14_c81826/f2p2/490
i1_HQ_lily14_c14412/f3p1/1580
i1_HQ_lily14_c10791/f2p1/1264
i1_HQ_lily14_c10812/f2p2/1447
i1_HQ_lily14_c1663/f2p0/1655
i0_HQ_lily14_c76819/f46p0/550
i1_HQ_lily14_c1682/f10p0/1857
i0_HQ_lily14_c76822/f18p0/573
i1_HQ_lily14_c10921/f3p5/1654
i1_HQ_lily14_c1684/f6p0/1257
i0_HQ_lily14_c76826/f14p0/457
i1_HQ_lily14_c14472/f2p2/1892
i1_HQ_lily14_c10923/f2p27/1927
i1_HQ_lily14_c4931/f2p0/1376
i1_HQ_lily14_c4936/f6p4/1141
i1_HQ_lily14_c21871/f3p0/1620
i1_HQ_lily14_c4951/f4p0/1640
i1_HQ_lily14_c1700/f5p0/1665
i1_HQ_lily14_c1704/f8p2/1861
i1_HQ_lily14_c1705/f2p4/1535
i1_HQ_lily14_c21880/f2p8/1388
i1_HQ_lily14_c1707/f3p0/1172
i1_HQ_lily14_c14551/f2p0/1592
i1_HQ_lily14_c21895/f2p0/1525
i1_HQ_lily14_c21918/f3p0/1197
i1_HQ_lily14_c4982/f2p0/1841
i1_HQ_lily14_c10983/f2p2/1439
i0_HQ_lily14_c83878/f2p2/970
i1_HQ_lily14_c21925/f3p0/1740
i1_HQ_lily14_c14613/f2p0/1251
i1_HQ_lily14_c5041/f8p1/1711
i1_HQ_lily14_c5043/f3p0/1326
i1_HQ_lily14_c14662/f8p4/1956
i1_HQ_lily14_c14668/f3p4/1072
i1_HQ_lily14_c22115/f2p2/1848
i1_HQ_lily14_c11124/f2p0/1383
i1_HQ_lily14_c11126/f2p1/1439
i1_HQ_lily14_c5076/f2p0/1948
i1_HQ_lily14_c14768/f3p0/1771
i1_HQ_lily14_c14790/f5p1/1727
i1_HQ_lily14_c22230/f2p3/1529
i1_HQ_lily14_c5146/f5p0/1586
i1_HQ_lily14_c14842/f2p0/1997
i1_HQ_lily14_c14844/f2p0/1487
i1_HQ_lily14_c11251/f2p0/1096
i1_HQ_lily14_c14857/f6p1/1603
i1_HQ_lily14_c1757/f3p7/1766
i1_HQ_lily14_c1761/f6p1/1291
i1_HQ_lily14_c14873/f2p3/1298
i1_HQ_lily14_c22337/f4p0/1187
i1_HQ_lily14_c22384/f2p0/1891
i1_HQ_lily14_c11293/f5p11/1645
i1_HQ_lily14_c14941/f2p11/1242
i1_HQ_lily14_c14968/f4p5/1418
i1_HQ_lily14_c11328/f7p4/1090
i1_HQ_lily14_c1793/f5p0/1636
i1_HQ_lily14_c11381/f2p0/1485
i1_HQ_lily14_c22491/f3p1/1994
i1_HQ_lily14_c5286/f2p0/1193
i1_HQ_lily14_c22541/f2p0/1878
i1_HQ_lily14_c15044/f2p7/1214
i1_HQ_lily14_c5299/f2p0/1228
i1_HQ_lily14_c11416/f2p0/1232
i1_HQ_lily14_c11447/f3p4/1084
i1_HQ_lily14_c15118/f3p1/1751
i1_HQ_lily14_c30673/f2p0/1800
i1_HQ_lily14_c1814/f4p0/1145
i1_HQ_lily14_c22669/f4p4/1187
i1_HQ_lily14_c15374/f2p2/1031
i1_HQ_lily14_c5375/f2p113/1535
i1_HQ_lily14_c1829/f3p0/1428
i1_HQ_lily14_c11502/f2p0/1230
i1_HQ_lily14_c15889/f2p3/1227
i1_HQ_lily14_c22677/f2p130/1568
i1_HQ_lily14_c15970/f4p10/1076
i1_HQ_lily14_c5418/f2p0/1269
i1_HQ_lily14_c11529/f2p5/1291
i1_HQ_lily14_c16542/f2p1/1087
i1_HQ_lily14_c1854/f3p1/1679
i1_HQ_lily14_c22721/f3p0/1240
i1_HQ_lily14_c1857/f3p1/1335
i1_HQ_lily14_c11565/f2p0/1339
i1_HQ_lily14_c16812/f2p3/1080
i1_HQ_lily14_c1858/f6p1/1804
i1_HQ_lily14_c16821/f3p0/1087
i1_HQ_lily14_c22724/f2p7/1780
i1_HQ_lily14_c5492/f3p1/1558
i1_HQ_lily14_c11584/f3p187/1744
i1_HQ_lily14_c17049/f52p7/1290
i1_HQ_lily14_c11621/f2p0/1758
i1_HQ_lily14_c11624/f3p0/1663
i1_HQ_lily14_c17090/f41p10/1155
i1_HQ_lily14_c1885/f6p0/1581
i1_HQ_lily14_c22868/f2p0/1122
i1_HQ_lily14_c5558/f4p2/1314
i1_HQ_lily14_c17105/f32p8/1774
i1_HQ_lily14_c1891/f8p1/1545
i1_HQ_lily14_c1896/f4p0/1212
i1_HQ_lily14_c1902/f5p1/1504
i1_HQ_lily14_c1903/f2p0/1366
i1_HQ_lily14_c22931/f3p0/1985
i1_HQ_lily14_c22934/f2p0/1691
i1_HQ_lily14_c11735/f2p1/1399
i1_HQ_lily14_c22957/f3p1/1515
i1_HQ_lily14_c1913/f7p0/1733
i1_HQ_lily14_c22991/f2p0/1870
i1_HQ_lily14_c23025/f2p2/1815
i1_HQ_lily14_c1919/f11p3/1398
i1_HQ_lily14_c32517/f2p8/1021
i1_HQ_lily14_c23037/f2p0/2000
i1_HQ_lily14_c17412/f6p1/1884
i1_HQ_lily14_c23040/f3p68/1369
i1_HQ_lily14_c5613/f3p0/1235
i1_HQ_lily14_c5628/f3p0/1183
i1_HQ_lily14_c32963/f4p4/1342
i1_HQ_lily14_c23059/f2p0/1353
i1_HQ_lily14_c23070/f5p3/1758
i1_HQ_lily14_c11826/f2p0/1239
i1_HQ_lily14_c23074/f4p0/1136
i1_HQ_lily14_c17454/f15p3/1741
i1_HQ_lily14_c1939/f2p2/1956
i1_HQ_lily14_c33441/f2p1/1243
i1_HQ_lily14_c5702/f5p0/1436
i1_HQ_lily14_c17527/f2p6/1145
i1_HQ_lily14_c5707/f2p5/1895
i1_HQ_lily14_c1951/f3p0/1262
i1_HQ_lily14_c23223/f2p1/1176
i1_HQ_lily14_c11887/f2p0/1109
i1_HQ_lily14_c1964/f9p0/1214
i1_HQ_lily14_c1967/f2p0/1619
i1_HQ_lily14_c34458/f4p2/1788
i1_HQ_lily14_c23352/f2p1/1609
i1_HQ_lily14_c1980/f3p0/1399
i1_HQ_lily14_c11981/f3p0/1790
i1_HQ_lily14_c23517/f2p0/1780
i1_HQ_lily14_c1991/f5p2/1543
i1_HQ_lily14_c12015/f3p0/1765
i1_HQ_lily14_c1992/f5p1/1725
i1_HQ_lily14_c12018/f2p2/1108
i1_HQ_lily14_c1995/f2p0/1972
i1_HQ_lily14_c34764/f17p8/1304
i1_HQ_lily14_c1998/f4p0/1260
i1_HQ_lily14_c5873/f3p0/1378
i1_HQ_lily14_c23571/f2p0/1501
i1_HQ_lily14_c12055/f2p5/1114
i1_HQ_lily14_c5885/f2p0/1526
i1_HQ_lily14_c2010/f6p0/1584
i1_HQ_lily14_c5932/f2p1/1998
i1_HQ_lily14_c5966/f2p0/1238
i1_HQ_lily14_c2023/f5p0/1527
i1_HQ_lily14_c34941/f4p0/1953
i1_HQ_lily14_c12181/f6p0/1845
i1_HQ_lily14_c12182/f6p0/1588
i1_HQ_lily14_c23769/f2p4/1545
i1_HQ_lily14_c6029/f2p0/1675
i1_HQ_lily14_c34965/f3p7/1610
i1_HQ_lily14_c18258/f8p0/1104
i1_HQ_lily14_c12219/f3p8/1965
i1_HQ_lily14_c6112/f3p9/1833
i1_HQ_lily14_c23887/f6p0/1208
i1_HQ_lily14_c2073/f4p2/1853
i1_HQ_lily14_c35034/f2p2/1239
i1_HQ_lily14_c2074/f2p1/1733
i1_HQ_lily14_c35036/f2p0/1150
i1_HQ_lily14_c12223/f3p0/1235
i1_HQ_lily14_c2082/f2p2/1393
i1_HQ_lily14_c12231/f8p1/1815
i1_HQ_lily14_c35068/f16p0/1966
i1_HQ_lily14_c12242/f3p0/1748
i1_HQ_lily14_c2085/f5p1/1742
i1_HQ_lily14_c35110/f30p2/1499
i1_HQ_lily14_c12288/f2p0/1599
i1_HQ_lily14_c23942/f4p8/1522
i1_HQ_lily14_c2100/f2p0/1747
i1_HQ_lily14_c6212/f12p3/1134
i1_HQ_lily14_c12307/f7p0/1682
i1_HQ_lily14_c23958/f2p4/1530
i1_HQ_lily14_c23961/f2p2/1137
i1_HQ_lily14_c6224/f3p1/1128
i1_HQ_lily14_c2105/f2p1/1728
i1_HQ_lily14_c24027/f2p1/1431
i1_HQ_lily14_c2114/f3p0/1268
i1_HQ_lily14_c24053/f2p0/1164
i1_HQ_lily14_c18502/f4p0/1253
i1_HQ_lily14_c6264/f2p0/1567
i1_HQ_lily14_c24089/f2p0/1784
i1_HQ_lily14_c2124/f2p0/1966
i1_HQ_lily14_c2125/f2p0/1640
i1_HQ_lily14_c2127/f3p0/1870
i1_HQ_lily14_c24155/f2p0/1540
i1_HQ_lily14_c6282/f2p0/1579
i1_HQ_lily14_c2134/f2p3/1277
i1_HQ_lily14_c24173/f2p0/1664
i1_HQ_lily14_c6316/f4p0/1563
i1_HQ_lily14_c6342/f4p0/1918
i1_HQ_lily14_c18581/f4p0/1299
i1_HQ_lily14_c2152/f2p0/1144
i1_HQ_lily14_c24273/f6p0/1458
i1_HQ_lily14_c2167/f3p0/1363
i1_HQ_lily14_c6415/f2p0/1628
i1_HQ_lily14_c6418/f2p0/1910
i1_HQ_lily14_c6424/f2p2/1516
i1_HQ_lily14_c2180/f2p0/1158
i1_HQ_lily14_c12535/f9p1/1437
i1_HQ_lily14_c12581/f2p14/1394
i1_HQ_lily14_c24423/f3p0/1438
i1_HQ_lily14_c6485/f5p1/1364
i1_HQ_lily14_c6491/f2p4/1296
i1_HQ_lily14_c35635/f2p6/1981
i1_HQ_lily14_c12625/f12p0/1825
i1_HQ_lily14_c24486/f2p0/1133
i1_HQ_lily14_c2214/f2p1/1679
i1_HQ_lily14_c6546/f3p7/1340
i1_HQ_lily14_c18712/f3p0/1812
i1_HQ_lily14_c18716/f2p0/1393
i1_HQ_lily14_c35731/f2p3/1205
i1_HQ_lily14_c6605/f7p0/1475
i1_HQ_lily14_c24564/f2p1/1528
i1_HQ_lily14_c2254/f6p3/1869
i1_HQ_lily14_c2255/f2p0/1495
i1_HQ_lily14_c6669/f2p0/1527
i1_HQ_lily14_c2271/f3p0/1987
i1_HQ_lily14_c2276/f2p0/1434
i1_HQ_lily14_c2278/f4p0/1232
i1_HQ_lily14_c6697/f3p0/1453
i1_HQ_lily14_c6707/f2p0/1095
i1_HQ_lily14_c18740/f4p24/1237
i1_HQ_lily14_c2289/f12p1/1793
i1_HQ_lily14_c6729/f2p0/1451
i1_HQ_lily14_c2290/f4p0/1907
i1_HQ_lily14_c6737/f2p0/1210
i1_HQ_lily14_c18745/f2p0/1519
i1_HQ_lily14_c24669/f2p0/1707
i1_HQ_lily14_c6739/f2p0/1226
i1_HQ_lily14_c12760/f3p0/1327
i1_HQ_lily14_c24708/f3p0/1869
i1_HQ_lily14_c18763/f2p2/1760
i1_HQ_lily14_c2305/f2p2/1342
i1_HQ_lily14_c18769/f2p0/1253
i1_HQ_lily14_c18771/f4p7/1498
i1_HQ_lily14_c12818/f2p0/1505
i1_HQ_lily14_c24780/f2p1/1516
i1_HQ_lily14_c12878/f7p1/1706
i1_HQ_lily14_c12893/f2p1/1447
i1_HQ_lily14_c24827/f3p0/1978
i1_HQ_lily14_c18799/f2p0/1215
i1_HQ_lily14_c18808/f4p0/1236
i1_HQ_lily14_c6904/f3p0/1385
i1_HQ_lily14_c18815/f3p1/1257
i1_HQ_lily14_c12964/f2p0/1838
i1_HQ_lily14_c25000/f3p0/1285
i1_HQ_lily14_c6996/f4p3/1757
i1_HQ_lily14_c18836/f2p0/1398
i1_HQ_lily14_c13004/f3p0/1113
i1_HQ_lily14_c7027/f2p0/1676
i1_HQ_lily14_c18839/f3p0/1815
i1_HQ_lily14_c25109/f2p0/1226
i1_HQ_lily14_c7064/f4p2/1421
i1_HQ_lily14_c18860/f2p1/1421
i1_HQ_lily14_c7072/f2p1/1880
i1_HQ_lily14_c13120/f2p0/1188
i1_HQ_lily14_c13121/f3p0/1425
i1_HQ_lily14_c36782/f4p0/1144
i1_HQ_lily14_c2402/f3p0/1929
i1_HQ_lily14_c2404/f4p0/1828
i1_HQ_lily14_c18873/f5p1/1720
i1_HQ_lily14_c7147/f3p0/1126
i1_HQ_lily14_c13131/f4p24/1998
i1_HQ_lily14_c7180/f2p1/1341
i1_HQ_lily14_c18884/f2p1/1218
i1_HQ_lily14_c25175/f3p3/1422
i1_HQ_lily14_c7193/f3p0/1215
i1_HQ_lily14_c18892/f3p0/1570
i1_HQ_lily14_c2414/f4p1/1532
i1_HQ_lily14_c7229/f3p4/1833
i1_HQ_lily14_c7234/f2p0/1415
i1_HQ_lily14_c18908/f3p1/1182
i1_HQ_lily14_c13208/f2p0/1113
i1_HQ_lily14_c18913/f3p0/1984
i1_HQ_lily14_c13222/f2p3/1774
i1_HQ_lily14_c13273/f4p4/1849
i1_HQ_lily14_c13275/f7p2/1770
i1_HQ_lily14_c2441/f2p0/1991
i1_HQ_lily14_c36928/f3p5/1370
i1_HQ_lily14_c25343/f2p2/1986
i1_HQ_lily14_c18947/f3p0/1091
i1_HQ_lily14_c25379/f2p1/1381
i1_HQ_lily14_c2464/f4p2/1544
i1_HQ_lily14_c2480/f2p6/1152
i1_HQ_lily14_c2482/f4p0/1720
i1_HQ_lily14_c25413/f3p3/1335
i1_HQ_lily14_c2483/f4p0/1634
i1_HQ_lily14_c7384/f5p0/1807
i1_HQ_lily14_c13360/f2p5/1695
i1_HQ_lily14_c2488/f3p8/1203
i1_HQ_lily14_c18976/f2p0/1522
i1_HQ_lily14_c36971/f6p4/1154
i1_HQ_lily14_c2495/f5p0/1452
i1_HQ_lily14_c36986/f5p0/1732
i1_HQ_lily14_c18979/f2p0/1370
i1_HQ_lily14_c7392/f2p11/1542
i1_HQ_lily14_c13423/f2p1/1198
i1_HQ_lily14_c25581/f2p1/1367
i1_HQ_lily14_c25600/f2p0/1377
i1_HQ_lily14_c37029/f6p0/1288
i1_HQ_lily14_c13484/f2p7/1654
i1_HQ_lily14_c19015/f2p2/1943
i1_HQ_lily14_c7477/f2p4/1366
i1_HQ_lily14_c13501/f3p2/1478
i1_HQ_lily14_c37076/f3p5/1297
i1_HQ_lily14_c13514/f2p2/1123
i1_HQ_lily14_c19028/f2p0/1360
i1_HQ_lily14_c25705/f2p0/1083
i1_HQ_lily14_c37087/f3p15/1655
i1_HQ_lily14_c25729/f2p0/1861
i1_HQ_lily14_c37094/f2p3/1763
i1_HQ_lily14_c13535/f4p1/1388
i1_HQ_lily14_c19047/f2p0/1931
i1_HQ_lily14_c7544/f2p1/1961
i1_HQ_lily14_c37107/f2p0/1306
i1_HQ_lily14_c25865/f5p0/1107
i1_HQ_lily14_c25885/f3p1/1969
i1_HQ_lily14_c37109/f2p0/1649
i1_HQ_lily14_c37114/f4p0/1301
i1_HQ_lily14_c25892/f2p0/1407
i1_HQ_lily14_c13599/f2p2/1319
i1_HQ_lily14_c37122/f2p2/1101
i1_HQ_lily14_c25915/f3p0/1979
i1_HQ_lily14_c37129/f3p2/1851
i1_HQ_lily14_c19065/f3p3/1642
i1_HQ_lily14_c19068/f5p0/1778
i1_HQ_lily14_c13642/f2p1/1353
i1_HQ_lily14_c19074/f4p1/1595
i1_HQ_lily14_c19084/f2p0/1422
i1_HQ_lily14_c19086/f2p3/1458
i1_HQ_lily14_c37162/f3p11/1866
i1_HQ_lily14_c26015/f2p0/1818
i1_HQ_lily14_c19091/f2p0/1257
i1_HQ_lily14_c13721/f2p0/1953
i1_HQ_lily14_c7686/f2p0/1643
i1_HQ_lily14_c26028/f2p0/1863
i1_HQ_lily14_c19103/f2p2/1603
i1_HQ_lily14_c37177/f3p3/1932
i1_HQ_lily14_c43075/f2p0/1936
i1_HQ_lily14_c37182/f4p0/1966
i1_HQ_lily14_c13766/f4p1/1275
i1_HQ_lily14_c13770/f4p0/1320
i1_HQ_lily14_c7733/f2p68/1053
i1_HQ_lily14_c19118/f6p0/1209
i1_HQ_lily14_c13777/f3p2/1658
i1_HQ_lily14_c19125/f2p0/1718
i1_HQ_lily14_c13808/f2p0/1496
i1_HQ_lily14_c7757/f2p1/913
i1_HQ_lily14_c19135/f2p6/1323
i1_HQ_lily14_c37201/f2p0/1546
i1_HQ_lily14_c13853/f7p0/1213
i1_HQ_lily14_c26153/f2p0/1669
i1_HQ_lily14_c13860/f3p0/1117
i1_HQ_lily14_c19157/f4p1/1691
i1_HQ_lily14_c43380/f2p0/1194
i1_HQ_lily14_c43381/f2p0/1758
i1_HQ_lily14_c19164/f3p1/1702
i1_HQ_lily14_c26307/f2p0/1166
i1_HQ_lily14_c43443/f2p6/1389
i1_HQ_lily14_c7877/f4p16/1420
i1_HQ_lily14_c43445/f2p1/1664
i1_HQ_lily14_c37246/f2p0/1871
i1_HQ_lily14_c13971/f4p0/1224
i1_HQ_lily14_c37247/f2p2/1753
i1_HQ_lily14_c19178/f3p11/1875
i1_HQ_lily14_c19180/f11p1/1324
i1_HQ_lily14_c43604/f3p3/1557
i1_HQ_lily14_c7947/f2p1/1574
i1_HQ_lily14_c19199/f2p0/1522
i1_HQ_lily14_c19204/f3p0/1555
i1_HQ_lily14_c7961/f3p1/1855
i1_HQ_lily14_c19207/f3p0/1141
i1_HQ_lily14_c7964/f3p0/1295
i1_HQ_lily14_c7965/f2p0/1972
i1_HQ_lily14_c19214/f4p0/1376
i1_HQ_lily14_c19219/f4p0/1690
i1_HQ_lily14_c43818/f4p0/1706
i1_HQ_lily14_c26522/f2p0/1409
i1_HQ_lily14_c8007/f3p2/1839
i1_HQ_lily14_c8015/f2p1/1921
i1_HQ_lily14_c26552/f2p1/1339
i1_HQ_lily14_c19244/f12p4/1458
i1_HQ_lily14_c19247/f3p0/1963
i1_HQ_lily14_c8042/f2p0/1771
i1_HQ_lily14_c26561/f4p0/1129
i1_HQ_lily14_c37307/f2p0/1336
i1_HQ_lily14_c43884/f4p0/1939
i1_HQ_lily14_c8060/f2p0/1144
i1_HQ_lily14_c19249/f3p2/1964
i1_HQ_lily14_c37316/f2p6/1138
i1_HQ_lily14_c37322/f2p0/1228
i1_HQ_lily14_c26611/f2p0/1312
i1_HQ_lily14_c44015/f2p1/1642
i1_HQ_lily14_c26639/f2p0/1570
i1_HQ_lily14_c37348/f2p1/1244
i1_HQ_lily14_c79011/f14p0/1886
i1_HQ_lily14_c26683/f2p19/1614
i1_HQ_lily14_c37360/f4p0/1143
i1_HQ_lily14_c79029/f9p1/1308
i1_HQ_lily14_c37369/f2p1/1617
i1_HQ_lily14_c79030/f6p2/1916
i1_HQ_lily14_c19472/f2p0/1521
i1_HQ_lily14_c26728/f2p19/1838
i1_HQ_lily14_c37390/f2p0/1247
i1_HQ_lily14_c44217/f2p0/1207
i1_HQ_lily14_c79055/f20p0/1533
i1_HQ_lily14_c37402/f3p6/1676
i1_HQ_lily14_c58034/f4p1/1524
i1_HQ_lily14_c19524/f2p1/1405
i1_HQ_lily14_c37412/f3p0/1438
i1_HQ_lily14_c37414/f3p3/1306
i1_HQ_lily14_c19564/f2p0/1614
i1_HQ_lily14_c19568/f2p0/1364
i1_HQ_lily14_c19582/f3p0/1580
i1_HQ_lily14_c79102/f3p0/1226
i1_HQ_lily14_c79108/f3p0/1222
i1_HQ_lily14_c19672/f2p1/1527
i1_HQ_lily14_c79120/f9p2/1794
i1_HQ_lily14_c37440/f2p16/1874
i1_HQ_lily14_c27098/f2p2/1424
i1_HQ_lily14_c37445/f2p0/1134
i1_HQ_lily14_c19755/f3p0/1894
i1_HQ_lily14_c58216/f3p0/1531
i1_HQ_lily14_c27154/f2p0/1820
i1_HQ_lily14_c37462/f4p0/1468
i1_HQ_lily14_c44697/f2p3/1208
i1_HQ_lily14_c27246/f7p0/1236
i1_HQ_lily14_c27259/f2p0/1806
i1_HQ_lily14_c37475/f3p0/1179
i1_HQ_lily14_c44921/f2p14/1783
i1_HQ_lily14_c58328/f2p0/1285
i1_HQ_lily14_c45005/f2p0/1225
i1_HQ_lily14_c37488/f2p0/1607
i1_HQ_lily14_c37495/f2p1/1860
i1_HQ_lily14_c20070/f2p0/1298
i1_HQ_lily14_c45196/f2p0/1533
i1_HQ_lily14_c27403/f7p2/1732
i1_HQ_lily14_c45286/f3p0/1131
i1_HQ_lily14_c37536/f4p0/1266
i1_HQ_lily14_c27562/f2p1/1776
i1_HQ_lily14_c27577/f3p3/1477
i1_HQ_lily14_c37540/f4p1/1989
i1_HQ_lily14_c37541/f2p0/1306
i1_HQ_lily14_c79263/f11p1/1204
i1_HQ_lily14_c37546/f2p0/1151
i1_HQ_lily14_c37552/f2p1/1775
i1_HQ_lily14_c45583/f2p0/1789
i1_HQ_lily14_c79281/f2p0/1076
i1_HQ_lily14_c20316/f2p10/1838
i1_HQ_lily14_c79293/f54p5/1327
i1_HQ_lily14_c58348/f2p0/1442
i1_HQ_lily14_c20359/f2p1/1257
i1_HQ_lily14_c27702/f2p0/1463
i1_HQ_lily14_c58370/f2p0/1340
i1_HQ_lily14_c45746/f2p0/1535
i1_HQ_lily14_c37966/f2p0/1509
i1_HQ_lily14_c38038/f2p4/1185
i1_HQ_lily14_c45982/f2p0/1333
i1_HQ_lily14_c38071/f2p6/1709
i1_HQ_lily14_c58396/f2p4/1309
i1_HQ_lily14_c27858/f2p0/1274
i1_HQ_lily14_c20620/f2p2/1607
i1_HQ_lily14_c58409/f2p0/1096
i1_HQ_lily14_c38178/f3p0/1099
i1_HQ_lily14_c79394/f2p0/1117
i1_HQ_lily14_c79405/f5p5/1375
i1_HQ_lily14_c38196/f2p3/1838
i1_HQ_lily14_c46096/f2p0/1775
i1_HQ_lily14_c79415/f6p2/1449
i1_HQ_lily14_c58434/f2p0/1437
i1_HQ_lily14_c28016/f2p0/1559
i1_HQ_lily14_c79420/f3p11/1126
i1_HQ_lily14_c58441/f2p2/1808
i1_HQ_lily14_c58442/f2p0/1252
i1_HQ_lily14_c58446/f2p0/1254
i1_HQ_lily14_c28039/f4p1/1806
i1_HQ_lily14_c46212/f3p0/1148
i1_HQ_lily14_c79447/f2p2/1171
i1_HQ_lily14_c20806/f3p2/1072
i1_HQ_lily14_c38472/f2p1/1761
i1_HQ_lily14_c38511/f2p0/1260
i1_HQ_lily14_c79473/f2p8/1239
i1_HQ_lily14_c46460/f2p0/1704
i1_HQ_lily14_c79501/f3p0/1083
i1_HQ_lily14_c58500/f2p0/1991
i1_HQ_lily14_c28060/f2p0/1702
i1_HQ_lily14_c79517/f4p1/1147
i1_HQ_lily14_c58518/f2p5/1180
i1_HQ_lily14_c21043/f3p0/1855
i1_HQ_lily14_c28127/f2p18/1964
i1_HQ_lily14_c28131/f2p0/1164
i1_HQ_lily14_c38717/f2p73/1817
i1_HQ_lily14_c28143/f2p23/1452
i1_HQ_lily14_c46756/f2p1/1542
i1_HQ_lily14_c21083/f2p1/1221
i1_HQ_lily14_c38826/f2p0/1168
i1_HQ_lily14_c79549/f11p1/1542
i1_HQ_lily14_c58535/f2p0/1441
i1_HQ_lily14_c21093/f4p2/1535
i1_HQ_lily14_c58536/f2p1/1765
i1_HQ_lily14_c38854/f2p0/1492
i1_HQ_lily14_c38865/f2p9/1619
i1_HQ_lily14_c58540/f2p0/1627
i1_HQ_lily14_c38874/f2p0/1827
i1_HQ_lily14_c46963/f2p26/1723
i1_HQ_lily14_c28266/f2p0/1907
i1_HQ_lily14_c28295/f2p0/1838
i1_HQ_lily14_c47167/f2p1/1255
i1_HQ_lily14_c79601/f3p9/1154
i1_HQ_lily14_c21163/f2p0/1357
i1_HQ_lily14_c21175/f2p1/1112
i1_HQ_lily14_c58568/f2p2/1530
i1_HQ_lily14_c21233/f2p0/1954
i1_HQ_lily14_c58578/f2p10/1257
i1_HQ_lily14_c79648/f3p0/1292
i1_HQ_lily14_c58589/f2p0/1220
i1_HQ_lily14_c39295/f2p3/1506
i1_HQ_lily14_c58597/f2p4/1134
i1_HQ_lily14_c28475/f3p0/1135
i1_HQ_lily14_c21301/f2p0/1487
i1_HQ_lily14_c79685/f2p5/1191
i1_HQ_lily14_c47402/f2p5/1721
i1_HQ_lily14_c21312/f2p0/1350
i1_HQ_lily14_c58612/f2p0/1867
i1_HQ_lily14_c21348/f2p2/1198
i1_HQ_lily14_c79695/f2p2/1247
i1_HQ_lily14_c39445/f2p1/1288
i1_HQ_lily14_c21488/f2p102/1167
i1_HQ_lily14_c39518/f2p0/1985
i1_HQ_lily14_c28652/f2p0/1488
i1_HQ_lily14_c39540/f2p0/1626
i1_HQ_lily14_c39546/f2p0/1592
i1_HQ_lily14_c28689/f4p1/1312
i1_HQ_lily14_c47555/f4p0/1560
i1_HQ_lily14_c47647/f2p0/1702
i1_HQ_lily14_c21677/f2p0/1300
i1_HQ_lily14_c79776/f2p1/1074
i1_HQ_lily14_c58673/f3p18/1109
i1_HQ_lily14_c39819/f2p0/1253
i1_HQ_lily14_c21775/f2p141/1749
i1_HQ_lily14_c79825/f3p0/1182
i1_HQ_lily14_c28925/f2p0/1510
i1_HQ_lily14_c58681/f2p1/1510
i1_HQ_lily14_c47887/f2p6/1167
i1_HQ_lily14_c39885/f3p1/1682
i1_HQ_lily14_c79834/f4p1/1154
i1_HQ_lily14_c58718/f2p0/1948
i1_HQ_lily14_c58720/f2p0/1691
i1_HQ_lily14_c58723/f2p3/1478
i1_HQ_lily14_c58729/f2p3/1269
i1_HQ_lily14_c29079/f2p2/1936
i1_HQ_lily14_c48052/f3p0/1468
i1_HQ_lily14_c29090/f2p164/1554
i1_HQ_lily14_c29093/f2p0/1144
i1_HQ_lily14_c79902/f23p4/1799
i1_HQ_lily14_c79916/f7p13/1645
i1_HQ_lily14_c40265/f3p0/1959
i1_HQ_lily14_c29198/f2p0/1389
i1_HQ_lily14_c48230/f3p0/1572
i1_HQ_lily14_c29309/f5p4/1232
i1_HQ_lily14_c48308/f2p1/1173
i1_HQ_lily14_c80007/f4p5/1545
i1_HQ_lily14_c40643/f2p0/1447
i1_HQ_lily14_c29378/f2p3/1157
i1_HQ_lily14_c40665/f2p5/1074
i1_HQ_lily14_c80045/f3p9/1496
i1_HQ_lily14_c80049/f6p2/1115
i1_HQ_lily14_c80050/f13p4/1323
i1_HQ_lily14_c48505/f3p6/1865
i1_HQ_lily14_c40763/f2p1/1245
i1_HQ_lily14_c29490/f3p1/1873
i1_HQ_lily14_c40976/f2p1/1370
i1_HQ_lily14_c29596/f3p0/1579
i1_HQ_lily14_c80142/f9p0/1108
i1_HQ_lily14_c29608/f2p0/1905
i1_HQ_lily14_c48854/f3p0/1173
i1_HQ_lily14_c29641/f3p1/1424
i1_HQ_lily14_c48884/f2p2/1620
i1_HQ_lily14_c41243/f2p6/1560
i1_HQ_lily14_c29730/f8p0/1980
i1_HQ_lily14_c29756/f2p0/1098
i1_HQ_lily14_c29787/f2p0/1674
i1_HQ_lily14_c29795/f4p0/1659
i1_HQ_lily14_c80219/f11p4/1116
i1_HQ_lily14_c29817/f2p1/1207
i1_HQ_lily14_c41473/f2p0/1733
i1_HQ_lily14_c41488/f2p0/1475
i1_HQ_lily14_c80253/f5p1/1143
i1_HQ_lily14_c41526/f3p1/1127
i1_HQ_lily14_c97526/f7p4/1213
i1_HQ_lily14_c41597/f3p1/1236
i1_HQ_lily14_c29915/f2p4/1500
i1_HQ_lily14_c49256/f2p0/1233
i1_HQ_lily14_c29954/f2p1/1210
i1_HQ_lily14_c41713/f2p0/1470
i1_HQ_lily14_c41746/f2p0/1317
i1_HQ_lily14_c30015/f3p8/1861
i1_HQ_lily14_c61293/f2p21/1351
i1_HQ_lily14_c80437/f13p4/1783
i1_HQ_lily14_c97561/f2p0/1351
i1_HQ_lily14_c97576/f3p9/2292
i1_HQ_lily14_c97578/f5p6/1552
i1_HQ_lily14_c42052/f2p18/1151
i1_HQ_lily14_c42119/f2p0/1642
i1_HQ_lily14_c97603/f4p1/1808
i1_HQ_lily14_c80619/f2p1/1396
i1_HQ_lily14_c42335/f2p0/1555
i1_HQ_lily14_c97612/f5p0/1713
i1_HQ_lily14_c50435/f3p0/1060
i1_HQ_lily14_c50542/f2p0/1021
i1_HQ_lily14_c50584/f2p0/1089
i1_HQ_lily14_c62270/f2p0/1817
i1_HQ_lily14_c50610/f2p1/1064
i1_HQ_lily14_c62463/f2p0/1684
i1_HQ_lily14_c97642/f3p4/1974
i1_HQ_lily14_c80778/f2p0/1200
i1_HQ_lily14_c97645/f2p9/1324
i1_HQ_lily14_c50669/f2p0/1027
i1_HQ_lily14_c62840/f2p0/1290
i1_HQ_lily14_c50717/f2p0/1017
i1_HQ_lily14_c50727/f2p2/1043
i1_HQ_lily14_c50740/f2p0/1014
i1_HQ_lily14_c50741/f2p0/1071
i1_HQ_lily14_c50782/f4p3/1733
i1_HQ_lily14_c81010/f10p0/1358
i1_HQ_lily14_c97675/f3p1/1621
i1_HQ_lily14_c50818/f2p0/1067
i1_HQ_lily14_c63299/f2p2/1590
i1_HQ_lily14_c97682/f6p7/1362
i1_HQ_lily14_c97687/f5p1/1413
i1_HQ_lily14_c99077/f2p3/1096
i1_HQ_lily14_c51112/f2p118/1601
i1_HQ_lily14_c99160/f2p2/1100
i1_HQ_lily14_c64780/f2p1/1198
i1_HQ_lily14_c81465/f17p4/1512
i1_HQ_lily14_c99197/f2p0/1089
i1_HQ_lily14_c65013/f2p0/1682
i1_HQ_lily14_c97777/f5p0/1227
i1_HQ_lily14_c65308/f2p0/1299
i1_HQ_lily14_c97787/f4p7/1155
i1_HQ_lily14_c99237/f4p7/1054
i1_HQ_lily14_c97815/f33p2/1789
i1_HQ_lily14_c99273/f5p1/1012
i1_HQ_lily14_c65948/f2p1/1950
i1_HQ_lily14_c97836/f2p0/1816
i1_HQ_lily14_c65990/f2p11/1995
i1_HQ_lily14_c66111/f2p0/1786
i1_HQ_lily14_c54462/f2p0/1455
i1_HQ_lily14_c66308/f2p0/1643
i1_HQ_lily14_c99356/f15p2/1010
i1_HQ_lily14_c97892/f12p2/1236
i1_HQ_lily14_c66387/f2p1/1737
i1_HQ_lily14_c66400/f2p0/1514
i1_HQ_lily14_c97917/f2p1/1254
i1_HQ_lily14_c82300/f2p0/1213
i1_HQ_lily14_c99381/f3p37/1056
i1_HQ_lily14_c82314/f2p0/1275
i1_HQ_lily14_c99384/f3p4/1063
i1_HQ_lily14_c99386/f2p3/1039
i1_HQ_lily14_c55301/f10p0/1518
i1_HQ_lily14_c82359/f5p2/1873
i1_HQ_lily14_c97942/f25p17/1274
i1_HQ_lily14_c67469/f2p1/1114
i1_HQ_lily14_c97960/f3p17/1143
i1_HQ_lily14_c82439/f2p0/1989
i1_HQ_lily14_c55393/f7p3/1232
i1_HQ_lily14_c67566/f2p0/1527
i1_HQ_lily14_c99498/f71p11/1372
i1_HQ_lily14_c67808/f2p5/1687
i1_HQ_lily14_c82511/f2p3/2129
i1_HQ_lily14_c82515/f2p1/1596
i1_HQ_lily14_c99530/f10p3/1543
i1_HQ_lily14_c82522/f2p4/1926
i1_HQ_lily14_c98018/f3p0/1085
i1_HQ_lily14_c82539/f2p0/1467
i1_HQ_lily14_c98035/f8p4/1204
i1_HQ_lily14_c68853/f2p0/1681
i1_HQ_lily14_c98097/f2p4/1093
i1_HQ_lily14_c69110/f2p0/1683
i1_HQ_lily14_c99618/f53p1/1479
i1_HQ_lily14_c55630/f5p0/1790
i1_HQ_lily14_c69445/f3p0/1317
i1_HQ_lily14_c55669/f2p0/1076
i1_HQ_lily14_c55673/f2p0/1091
i1_HQ_lily14_c69642/f2p0/1135
i1_HQ_lily14_c55713/f3p1/1300
i1_HQ_lily14_c55734/f3p6/1925
i1_HQ_lily14_c84731/f2p4/1458
i1_HQ_lily14_c98157/f3p0/1099
i2_HQ_lily14_c184/f30p0/2440
i1_HQ_lily14_c70082/f4p0/1730
i1_HQ_lily14_c99704/f5p1/1070
i1_HQ_lily14_c55806/f3p0/1423
i1_HQ_lily14_c98184/f56p12/1276
i1_HQ_lily14_c70592/f2p0/1648
i1_HQ_lily14_c85724/f2p3/1459
i1_HQ_lily14_c70820/f2p15/1360
i2_HQ_lily14_c526/f12p0/2874
i1_HQ_lily14_c55925/f6p1/1382
i1_HQ_lily14_c98217/f13p5/1285
i1_HQ_lily14_c71301/f8p2/1038
i1_HQ_lily14_c98238/f19p0/1984
i1_HQ_lily14_c88258/f2p6/1111
i2_HQ_lily14_c812/f9p0/2851
i2_HQ_lily14_c841/f20p0/2693
i2_HQ_lily14_c881/f12p0/2454
i1_HQ_lily14_c56185/f5p1/1184
i1_HQ_lily14_c56202/f29p0/1368
i2_HQ_lily14_c899/f11p1/2570
i1_HQ_lily14_c98267/f5p0/1406
i1_HQ_lily14_c56236/f3p3/1255
i1_HQ_lily14_c72052/f4p7/1053
i1_HQ_lily14_c98272/f5p1/1929
i1_HQ_lily14_c98274/f2p0/1426
i1_HQ_lily14_c98280/f6p3/1299
i1_HQ_lily14_c72292/f3p0/1046
i1_HQ_lily14_c98305/f10p1/1882
i1_HQ_lily14_c56382/f7p0/1639
i1_HQ_lily14_c72401/f3p13/1036
i1_HQ_lily14_c98350/f2p0/1447
i1_HQ_lily14_c56603/f3p1/1078
i1_HQ_lily14_c56632/f2p0/1089
i1_HQ_lily14_c72578/f2p3/1043
i1_HQ_lily14_c98356/f23p8/1244
i1_HQ_lily14_c98360/f15p0/1425
i1_HQ_lily14_c56669/f2p3/1071
i1_HQ_lily14_c98376/f6p9/1147
i1_HQ_lily14_c98380/f7p1/1079
i1_HQ_lily14_c72696/f2p0/1014
i1_HQ_lily14_c98384/f6p6/1698
i1_HQ_lily14_c72706/f2p3/1061
i1_HQ_lily14_c72725/f2p190/1078
i1_HQ_lily14_c98411/f2p0/1925
i1_HQ_lily14_c90613/f4p0/1022
i1_HQ_lily14_c72745/f2p0/1036
i1_HQ_lily14_c72756/f2p6/1012
i2_HQ_lily14_c1321/f6p0/2257
i1_HQ_lily14_c72815/f2p0/1035
i1_HQ_lily14_c90881/f4p7/1015
i2_HQ_lily14_c1353/f4p0/2745
i1_HQ_lily14_c90954/f3p3/1030
i1_HQ_lily14_c91074/f3p0/1029
i1_HQ_lily14_c91091/f3p1/1041
i1_HQ_lily14_c91116/f5p3/1746
i1_HQ_lily14_c72950/f2p2/1058
i2_HQ_lily14_c1411/f6p0/2664
i2_HQ_lily14_c1412/f6p0/2967
i1_HQ_lily14_c100362/f2p2/1258
i2_HQ_lily14_c1451/f4p0/2772
i2_HQ_lily14_c2379/f2p18/2728
i1_HQ_lily14_c98535/f5p1/1051
i2_HQ_lily14_c2383/f4p1/2800
i2_HQ_lily14_c2387/f2p0/2380
i1_HQ_lily14_c73784/f2p0/1359
i1_HQ_lily14_c91477/f3p5/1931
i2_HQ_lily14_c1490/f6p13/2928
i2_HQ_lily14_c2397/f2p0/2487
i1_HQ_lily14_c91519/f2p0/1031
i1_HQ_lily14_c91549/f2p0/1077
i1_HQ_lily14_c91611/f2p0/1008
i2_HQ_lily14_c1537/f5p0/2213
i1_HQ_lily14_c98583/f7p0/1414
i2_HQ_lily14_c2413/f2p1/2438
i1_HQ_lily14_c91660/f2p0/1025
i2_HQ_lily14_c1571/f3p0/2542
i1_HQ_lily14_c91681/f2p0/1047
i2_HQ_lily14_c2425/f4p0/2917
i1_HQ_lily14_c98604/f12p3/1672
i2_HQ_lily14_c2437/f6p0/2348
i2_HQ_lily14_c1628/f7p1/2964
i2_HQ_lily14_c2468/f2p0/2423
i2_HQ_lily14_c10188/f3p0/2754
i2_HQ_lily14_c2476/f6p0/2747
i2_HQ_lily14_c1645/f8p15/2588
i2_HQ_lily14_c10248/f2p0/2180
i1_HQ_lily14_c98643/f2p1/1421
i1_HQ_lily14_c77837/f4p4/1498
i2_HQ_lily14_c1647/f3p0/2862
i2_HQ_lily14_c2483/f6p0/2778
i2_HQ_lily14_c1663/f7p0/2188
i2_HQ_lily14_c2489/f5p0/2551
i2_HQ_lily14_c1679/f5p0/2414
i1_HQ_lily14_c78122/f2p2/1344
i2_HQ_lily14_c2493/f5p0/2772
i2_HQ_lily14_c10288/f2p0/2925
i2_HQ_lily14_c1712/f2p1/2839
i2_HQ_lily14_c2507/f2p0/2321
i1_HQ_lily14_c100790/f2p0/1119
i1_HQ_lily14_c100793/f2p7/1204
i2_HQ_lily14_c2509/f7p0/2807
i1_HQ_lily14_c98672/f2p4/1733
i2_HQ_lily14_c2515/f2p0/2425
i2_HQ_lily14_c10400/f3p0/2971
i2_HQ_lily14_c10407/f3p4/2858
i2_HQ_lily14_c10414/f2p0/2825
i2_HQ_lily14_c1746/f6p0/2491
i2_HQ_lily14_c1752/f2p4/2716
i2_HQ_lily14_c1753/f4p0/2676
i2_HQ_lily14_c10551/f3p0/2676
i2_HQ_lily14_c10553/f2p2/2657
i2_HQ_lily14_c2582/f2p0/2724
i1_HQ_lily14_c98709/f12p3/1189
i1_HQ_lily14_c78977/f14p0/1983
i1_HQ_lily14_c98712/f2p0/1371
i1_HQ_lily14_c78984/f21p5/1723
i2_HQ_lily14_c1768/f3p0/2894
i2_HQ_lily14_c2680/f2p0/2143
i1_HQ_lily14_c100903/f2p7/1660
i2_HQ_lily14_c10593/f2p1/2826
i2_HQ_lily14_c18901/f2p0/2557
i2_HQ_lily14_c1783/f2p0/2638
i2_HQ_lily14_c2743/f2p83/2308
i2_HQ_lily14_c2762/f2p7/2428
i1_HQ_lily14_c98743/f2p1/1204
i2_HQ_lily14_c1795/f2p1/2718
i2_HQ_lily14_c2783/f4p6/2725
i2_HQ_lily14_c2796/f3p1/2637
i1_HQ_lily14_c98751/f11p1/1090
i2_HQ_lily14_c10685/f2p0/2570
i2_HQ_lily14_c2815/f2p2/2199
i2_HQ_lily14_c1800/f2p0/2770
i1_HQ_lily14_c98759/f47p22/1750
i2_HQ_lily14_c18921/f2p0/2316
i2_HQ_lily14_c18922/f4p1/2773
i2_HQ_lily14_c1807/f6p3/2401
i2_HQ_lily14_c1808/f3p2/2327
i2_HQ_lily14_c1811/f3p2/2494
i2_HQ_lily14_c2921/f3p1/2946
i1_HQ_lily14_c101975/f4p6/1575
i2_HQ_lily14_c1830/f3p0/2712
i1_HQ_lily14_c98794/f19p3/1707
i2_HQ_lily14_c1845/f6p0/2773
i2_HQ_lily14_c18951/f5p0/2648
i2_HQ_lily14_c10759/f2p4/2372
i1_HQ_lily14_c98815/f27p12/1370
i2_HQ_lily14_c10807/f6p0/2575
i2_HQ_lily14_c1863/f2p3/2213
i2_HQ_lily14_c1864/f4p2/2542
i2_HQ_lily14_c10820/f2p3/2662
i2_HQ_lily14_c1873/f3p5/2255
i2_HQ_lily14_c18972/f2p1/2286
i2_HQ_lily14_c18976/f2p0/2288
i2_HQ_lily14_c18982/f5p0/2226
i1_HQ_lily14_c98843/f2p3/1395
i2_HQ_lily14_c18985/f2p0/2627
i2_HQ_lily14_c1882/f3p0/2341
i2_HQ_lily14_c28187/f3p1/2896
i2_HQ_lily14_c1884/f2p2/2906
i1_HQ_lily14_c103996/f2p14/1125
i2_HQ_lily14_c11046/f2p9/2575
i1_HQ_lily14_c104368/f2p0/1389
i2_HQ_lily14_c3104/f3p1/2655
i2_HQ_lily14_c3126/f8p0/2501
i2_HQ_lily14_c28430/f2p4/2216
i2_HQ_lily14_c19015/f2p2/2828
i2_HQ_lily14_c19016/f3p0/2321
i2_HQ_lily14_c11072/f2p8/2181
i2_HQ_lily14_c11090/f2p19/2452
i2_HQ_lily14_c19028/f3p0/2960
i2_HQ_lily14_c19029/f5p0/2500
i2_HQ_lily14_c11147/f2p0/2606
i2_HQ_lily14_c11164/f2p0/2731
i2_HQ_lily14_c19036/f2p1/2592
i2_HQ_lily14_c28636/f3p0/2973
i2_HQ_lily14_c3288/f3p0/2142
i2_HQ_lily14_c28666/f2p2/2569
i2_HQ_lily14_c28697/f2p0/2347
i2_HQ_lily14_c11252/f2p0/2995
i2_HQ_lily14_c1897/f2p0/2472
i2_HQ_lily14_c11281/f2p0/2341
i2_HQ_lily14_c19070/f4p0/2208
i2_HQ_lily14_c19086/f2p3/2637
i2_HQ_lily14_c11403/f2p7/2866
i2_HQ_lily14_c1935/f2p0/2849
i2_HQ_lily14_c11417/f2p0/2614
i2_HQ_lily14_c29108/f2p0/2827
i2_HQ_lily14_c1941/f2p2/2600
i2_HQ_lily14_c29156/f2p2/2997
i2_HQ_lily14_c11464/f2p1/2221
i2_HQ_lily14_c3413/f2p0/2477
i2_HQ_lily14_c19114/f2p2/2821
i2_HQ_lily14_c1954/f4p4/2166
i2_HQ_lily14_c19115/f4p0/2217
i2_HQ_lily14_c3433/f2p1/2831
i2_HQ_lily14_c3443/f2p1/2542
i2_HQ_lily14_c11519/f2p65/2222
i2_HQ_lily14_c19126/f3p0/2852
i2_HQ_lily14_c11557/f2p0/2694
i2_HQ_lily14_c11566/f2p0/2930
i2_HQ_lily14_c29289/f2p0/2497
i2_HQ_lily14_c1982/f6p0/2993
i2_HQ_lily14_c19130/f2p10/2848
i2_HQ_lily14_c1991/f3p2/2682
i2_HQ_lily14_c1992/f3p1/2788
i2_HQ_lily14_c1996/f6p0/2897
i2_HQ_lily14_c2001/f4p1/2276
i2_HQ_lily14_c3707/f2p2/2789
i2_HQ_lily14_c3713/f4p0/2415
i2_HQ_lily14_c19133/f2p4/2331
i2_HQ_lily14_c29437/f2p10/2727
i2_HQ_lily14_c19135/f2p6/2173
i2_HQ_lily14_c3774/f2p0/2219
i2_HQ_lily14_c2047/f5p0/2773
i2_HQ_lily14_c3899/f2p0/2802
i2_HQ_lily14_c29745/f2p0/2809
i2_HQ_lily14_c2062/f4p0/2705
i2_HQ_lily14_c29950/f2p0/2311
i2_HQ_lily14_c4020/f3p0/2347
i2_HQ_lily14_c30029/f2p1/2787
i2_HQ_lily14_c19150/f3p0/2458
i2_HQ_lily14_c19153/f2p3/2246
i2_HQ_lily14_c37518/f2p0/2797
i2_HQ_lily14_c11880/f3p0/2702
i2_HQ_lily14_c11892/f2p3/2619
i2_HQ_lily14_c19159/f2p1/2502
i2_HQ_lily14_c2067/f2p0/2707
i2_HQ_lily14_c37519/f2p0/2241
i2_HQ_lily14_c11923/f3p5/2346
i2_HQ_lily14_c30340/f2p0/2458
i2_HQ_lily14_c30350/f2p6/2434
i2_HQ_lily14_c37563/f2p0/2844
i2_HQ_lily14_c2085/f2p1/2815
i2_HQ_lily14_c4228/f6p0/2405
i2_HQ_lily14_c2087/f3p0/2998
i2_HQ_lily14_c2096/f7p0/2400
i2_HQ_lily14_c19181/f2p0/2273
i2_HQ_lily14_c19184/f3p5/2677
i2_HQ_lily14_c2110/f2p4/2813
i2_HQ_lily14_c12098/f2p0/2916
i2_HQ_lily14_c30392/f2p1/2904
i2_HQ_lily14_c4430/f2p0/2635
i2_HQ_lily14_c12244/f2p0/2290
i2_HQ_lily14_c12247/f3p0/2465
i2_HQ_lily14_c19188/f2p0/2878
i2_HQ_lily14_c19191/f2p0/2449
i2_HQ_lily14_c30465/f2p0/2801
i2_HQ_lily14_c2143/f3p0/2860
i2_HQ_lily14_c4504/f2p0/2122
i2_HQ_lily14_c12362/f2p0/2676
i2_HQ_lily14_c12377/f2p0/2399
i2_HQ_lily14_c12476/f3p20/2124
i2_HQ_lily14_c2148/f2p1/2711
i2_HQ_lily14_c4524/f2p0/2716
i2_HQ_lily14_c2159/f8p0/2443
i2_HQ_lily14_c30542/f2p0/2648
i2_HQ_lily14_c30548/f2p2/2809
i2_HQ_lily14_c4604/f2p3/2770
i2_HQ_lily14_c19235/f2p2/2172
i2_HQ_lily14_c12592/f7p2/2820
i2_HQ_lily14_c4644/f6p0/2139
i2_HQ_lily14_c19238/f2p0/2753
i2_HQ_lily14_c2168/f6p2/2658
i2_HQ_lily14_c4670/f5p1/2673
i2_HQ_lily14_c12650/f2p0/3039
i2_HQ_lily14_c19251/f3p1/2716
i2_HQ_lily14_c30782/f2p0/2606
i2_HQ_lily14_c19260/f2p0/2516
i2_HQ_lily14_c2202/f2p0/2187
i2_HQ_lily14_c19264/f2p1/2978
i2_HQ_lily14_c19266/f2p1/2637
i2_HQ_lily14_c19272/f3p0/2284
i2_HQ_lily14_c2210/f2p1/2303
i2_HQ_lily14_c4695/f2p1/2519
i2_HQ_lily14_c19282/f2p0/2197
i2_HQ_lily14_c31067/f2p0/2719
i2_HQ_lily14_c31074/f2p0/2214
i2_HQ_lily14_c31080/f2p0/2482
i2_HQ_lily14_c4770/f2p0/2709
i2_HQ_lily14_c19286/f2p4/2981
i2_HQ_lily14_c31103/f2p0/2478
i2_HQ_lily14_c4793/f2p0/2349
i2_HQ_lily14_c4819/f2p0/2809
i2_HQ_lily14_c40657/f2p0/2162
i2_HQ_lily14_c31680/f4p0/2055
i2_HQ_lily14_c31775/f3p0/2057
i2_HQ_lily14_c2237/f3p0/2698
i2_HQ_lily14_c2244/f5p1/2460
i2_HQ_lily14_c31917/f2p1/2107
i2_HQ_lily14_c31946/f2p0/2042
i2_HQ_lily14_c5177/f2p2/2399
i2_HQ_lily14_c5183/f5p0/2724
i2_HQ_lily14_c31979/f2p0/2158
i2_HQ_lily14_c5226/f4p3/2570
i2_HQ_lily14_c5352/f4p0/2660
i2_HQ_lily14_c2273/f4p3/2534
i2_HQ_lily14_c2275/f2p0/2664
i2_HQ_lily14_c5360/f2p0/2369
i2_HQ_lily14_c32025/f2p0/2027
i2_HQ_lily14_c2276/f4p0/2306
i2_HQ_lily14_c19517/f2p0/2544
i2_HQ_lily14_c2278/f3p0/2497
i2_HQ_lily14_c32044/f2p0/2059
i2_HQ_lily14_c2280/f4p0/2795
i2_HQ_lily14_c2281/f3p0/2992
i2_HQ_lily14_c12964/f2p0/2973
i2_HQ_lily14_c2288/f2p0/2620
i2_HQ_lily14_c13015/f4p2/2214
i2_HQ_lily14_c5481/f2p0/2978
i2_HQ_lily14_c13109/f2p2/2479
i2_HQ_lily14_c19733/f2p1/2128
i2_HQ_lily14_c13190/f2p0/2527
i2_HQ_lily14_c2340/f4p0/2959
i2_HQ_lily14_c5695/f2p0/2754
i2_HQ_lily14_c2361/f5p0/2397
i2_HQ_lily14_c53552/f3p1/2207
i2_HQ_lily14_c53556/f3p0/2242
i2_HQ_lily14_c5817/f2p0/2333
i2_HQ_lily14_c53559/f36p0/2091
i2_HQ_lily14_c5834/f2p0/2472
i2_HQ_lily14_c5839/f3p3/2413
i2_HQ_lily14_c20131/f2p1/2447
i2_HQ_lily14_c13431/f2p0/2741
i2_HQ_lily14_c13458/f4p0/2940
i2_HQ_lily14_c13460/f2p4/2872
i2_HQ_lily14_c20144/f2p0/2176
i2_HQ_lily14_c5892/f2p2/2592
i2_HQ_lily14_c13490/f4p0/2847
i2_HQ_lily14_c5927/f4p0/2840
i2_HQ_lily14_c5983/f3p0/2266
i2_HQ_lily14_c13530/f2p0/2405
i2_HQ_lily14_c6061/f2p0/2652
i2_HQ_lily14_c34711/f18p0/2291
i2_HQ_lily14_c13640/f3p0/2926
i2_HQ_lily14_c34758/f18p0/2274
i2_HQ_lily14_c53612/f2p0/2889
i2_HQ_lily14_c34793/f7p0/2340
i2_HQ_lily14_c13731/f2p0/2873
i2_HQ_lily14_c13764/f2p0/2431
i2_HQ_lily14_c34829/f8p0/2426
i2_HQ_lily14_c13810/f2p1/2804
i2_HQ_lily14_c34840/f25p0/2149
i2_HQ_lily14_c20696/f2p0/2569
i2_HQ_lily14_c13868/f6p46/2587
i2_HQ_lily14_c13933/f2p0/2908
i2_HQ_lily14_c20759/f3p1/2186
i2_HQ_lily14_c6155/f2p0/2990
i2_HQ_lily14_c34927/f4p0/2947
i2_HQ_lily14_c20863/f2p0/2746
i2_HQ_lily14_c20881/f2p2/2609
i2_HQ_lily14_c20886/f2p0/2979
i2_HQ_lily14_c6241/f3p0/2757
i2_HQ_lily14_c35009/f6p0/3000
i2_HQ_lily14_c6295/f4p19/2315
i2_HQ_lily14_c35012/f17p0/2818
i2_HQ_lily14_c20983/f2p0/2534
i2_HQ_lily14_c20988/f2p0/2136
i2_HQ_lily14_c14044/f2p0/2363
i2_HQ_lily14_c14081/f3p0/2357
i2_HQ_lily14_c53668/f2p0/2276
i2_HQ_lily14_c6456/f3p3/2759
i2_HQ_lily14_c21091/f2p0/2358
i2_HQ_lily14_c14232/f2p0/2224
i2_HQ_lily14_c35119/f13p0/2481
i2_HQ_lily14_c53688/f2p0/2197
i2_HQ_lily14_c21141/f2p0/2423
i2_HQ_lily14_c6594/f3p0/2407
i2_HQ_lily14_c6596/f2p0/2419
i2_HQ_lily14_c47523/f2p4/2811
i2_HQ_lily14_c53697/f2p0/2119
i2_HQ_lily14_c35145/f4p0/2614
i2_HQ_lily14_c35146/f2p0/2163
i2_HQ_lily14_c14257/f2p3/2916
i2_HQ_lily14_c6676/f8p0/2770
i2_HQ_lily14_c14286/f2p0/2347
i2_HQ_lily14_c35199/f2p0/2113
i2_HQ_lily14_c14305/f3p2/2443
i2_HQ_lily14_c14408/f2p9/2946
i2_HQ_lily14_c6732/f3p0/2380
i2_HQ_lily14_c35231/f21p0/2698
i2_HQ_lily14_c53745/f2p0/2175
i2_HQ_lily14_c14459/f4p0/2579
i2_HQ_lily14_c35264/f22p0/2475
i2_HQ_lily14_c6799/f2p6/2604
i2_HQ_lily14_c14488/f5p6/2787
i2_HQ_lily14_c35273/f17p0/2227
i2_HQ_lily14_c6895/f4p0/2593
i2_HQ_lily14_c35352/f5p0/2161
i2_HQ_lily14_c53802/f16p0/2117
i2_HQ_lily14_c14666/f5p0/2232
i2_HQ_lily14_c14682/f2p0/2479
i2_HQ_lily14_c35385/f3p0/2261
i2_HQ_lily14_c35392/f3p0/2112
i2_HQ_lily14_c35394/f15p0/2118
i2_HQ_lily14_c53828/f3p0/2268
i2_HQ_lily14_c7025/f2p3/2977
i2_HQ_lily14_c53830/f5p0/2025
i2_HQ_lily14_c14798/f2p0/2978
i2_HQ_lily14_c7103/f2p0/2173
i2_HQ_lily14_c48498/f6p0/2824
i2_HQ_lily14_c14859/f2p0/2252
i2_HQ_lily14_c14941/f4p11/2719
i2_HQ_lily14_c7202/f2p0/2758
i2_HQ_lily14_c21795/f2p6/2782
i2_HQ_lily14_c53869/f3p0/2159
i2_HQ_lily14_c15053/f3p0/2504
i2_HQ_lily14_c15067/f3p0/2554
i2_HQ_lily14_c7344/f2p0/2930
i2_HQ_lily14_c7367/f4p0/2348
i2_HQ_lily14_c48697/f5p0/2086
i2_HQ_lily14_c53889/f29p0/2650
i2_HQ_lily14_c53894/f31p0/2414
i2_HQ_lily14_c15144/f2p0/2223
i2_HQ_lily14_c7458/f4p0/2686
i2_HQ_lily14_c53902/f14p0/2836
i2_HQ_lily14_c35690/f3p0/2128
i2_HQ_lily14_c22051/f2p0/2424
i2_HQ_lily14_c48812/f4p0/2068
i2_HQ_lily14_c15235/f2p0/2342
i2_HQ_lily14_c48820/f4p0/2087
i2_HQ_lily14_c15236/f2p0/2860
i2_HQ_lily14_c53910/f18p1/2571
i2_HQ_lily14_c48863/f4p0/2069
i2_HQ_lily14_c7563/f3p0/2855
i2_HQ_lily14_c53914/f33p0/2911
i2_HQ_lily14_c7595/f2p0/2774
i2_HQ_lily14_c53922/f16p0/2549
i2_HQ_lily14_c35754/f2p0/2112
i2_HQ_lily14_c7626/f2p0/2410
i2_HQ_lily14_c49017/f3p0/2030
i2_HQ_lily14_c49049/f3p33/2038
i2_HQ_lily14_c15554/f2p4/2061
i2_HQ_lily14_c15570/f2p0/2034
i2_HQ_lily14_c22558/f2p0/2852
i2_HQ_lily14_c15579/f2p0/2081
i2_HQ_lily14_c22603/f2p3/2846
i2_HQ_lily14_c7756/f2p1/2293
i2_HQ_lily14_c49063/f3p0/2048
i2_HQ_lily14_c49067/f3p1/2064
i2_HQ_lily14_c53946/f2p0/2412
i2_HQ_lily14_c49075/f3p0/2082
i2_HQ_lily14_c15630/f2p6/2108
i2_HQ_lily14_c53955/f7p0/2166
i2_HQ_lily14_c7811/f3p1/2368
i2_HQ_lily14_c16802/f2p3/2200
i2_HQ_lily14_c7846/f3p0/2629
i2_HQ_lily14_c49171/f3p0/2072
i2_HQ_lily14_c7893/f5p3/2967
i2_HQ_lily14_c53973/f2p0/2341
i2_HQ_lily14_c36044/f20p0/2292
i2_HQ_lily14_c49269/f2p0/2067
i2_HQ_lily14_c17004/f26p0/2523
i2_HQ_lily14_c49270/f2p0/2049
i2_HQ_lily14_c53984/f2p0/2439
i2_HQ_lily14_c53988/f5p0/2174
i2_HQ_lily14_c8043/f3p0/2860
i2_HQ_lily14_c8123/f2p0/2417
i2_HQ_lily14_c17153/f25p0/2166
i2_HQ_lily14_c17176/f8p0/2564
i2_HQ_lily14_c49329/f2p0/3004
i2_HQ_lily14_c23278/f2p0/2629
i2_HQ_lily14_c17191/f10p0/2812
i2_HQ_lily14_c49363/f2p0/2021
i2_HQ_lily14_c17242/f5p0/2241
i2_HQ_lily14_c49375/f2p1/2047
i2_HQ_lily14_c8397/f2p0/2319
i2_HQ_lily14_c54051/f17p0/2309
i2_HQ_lily14_c23561/f4p1/2622
i2_HQ_lily14_c8414/f4p1/2990
i2_HQ_lily14_c54055/f10p0/2128
i2_HQ_lily14_c17287/f6p0/2499
i2_HQ_lily14_c49390/f2p0/2112
i2_HQ_lily14_c49391/f2p0/2085
i2_HQ_lily14_c54059/f11p0/2125
i2_HQ_lily14_c8534/f2p1/2318
i2_HQ_lily14_c8583/f2p1/2200
i2_HQ_lily14_c49435/f2p0/2057
i2_HQ_lily14_c8632/f2p4/2290
i2_HQ_lily14_c49456/f2p0/2929
i2_HQ_lily14_c54093/f13p0/2118
i2_HQ_lily14_c49484/f2p0/2035
i2_HQ_lily14_c54099/f27p0/2167
i2_HQ_lily14_c23905/f2p0/2966
i2_HQ_lily14_c54113/f9p0/2188
i2_HQ_lily14_c36743/f4p0/2782
i2_HQ_lily14_c8864/f2p13/2383
i2_HQ_lily14_c24015/f4p17/2516
i2_HQ_lily14_c8891/f2p29/2319
i2_HQ_lily14_c17473/f2p2/2162
i2_HQ_lily14_c17526/f2p7/2138
i2_HQ_lily14_c54169/f2p0/2974
i2_HQ_lily14_c36923/f3p0/2193
i2_HQ_lily14_c24457/f3p0/2863
i2_HQ_lily14_c9098/f2p0/2586
i2_HQ_lily14_c24470/f2p0/2263
i2_HQ_lily14_c54182/f2p0/2239
i2_HQ_lily14_c54186/f4p0/2188
i2_HQ_lily14_c54204/f5p0/2082
i2_HQ_lily14_c9267/f2p0/2996
i2_HQ_lily14_c9310/f6p8/2846
i2_HQ_lily14_c9448/f2p0/2974
i2_HQ_lily14_c9463/f3p0/2227
i2_HQ_lily14_c9466/f2p0/2201
i2_HQ_lily14_c25129/f2p0/2518
i2_HQ_lily14_c25239/f2p8/2174
i2_HQ_lily14_c37159/f2p2/2706
i2_HQ_lily14_c25297/f3p8/2378
i2_HQ_lily14_c25337/f2p1/2642
i2_HQ_lily14_c9818/f4p19/2254
i2_HQ_lily14_c53164/f18p0/2265
i2_HQ_lily14_c53166/f4p1/2775
i2_HQ_lily14_c9845/f3p0/2354
i2_HQ_lily14_c53168/f11p0/2512
i2_HQ_lily14_c9870/f2p0/2714
i2_HQ_lily14_c53171/f12p0/2457
i2_HQ_lily14_c18401/f4p0/2856
i2_HQ_lily14_c18403/f4p0/2341
i2_HQ_lily14_c25435/f2p2/2240
i2_HQ_lily14_c25456/f2p1/2983
i2_HQ_lily14_c37204/f2p0/2990
i2_HQ_lily14_c37213/f2p0/2141
i2_HQ_lily14_c9975/f3p0/2516
i2_HQ_lily14_c9985/f2p0/2984
i2_HQ_lily14_c53189/f10p0/2552
i2_HQ_lily14_c25601/f2p0/2623
i2_HQ_lily14_c25606/f2p0/2932
i2_HQ_lily14_c10016/f2p2/2994
i2_HQ_lily14_c25647/f2p0/2177
i2_HQ_lily14_c25650/f2p0/2591
i2_HQ_lily14_c18559/f3p0/2375
i2_HQ_lily14_c25666/f2p5/2924
i2_HQ_lily14_c18569/f2p0/2867
i2_HQ_lily14_c53220/f5p0/2156
i2_HQ_lily14_c53227/f14p0/2478
i2_HQ_lily14_c53228/f16p3/2552
i2_HQ_lily14_c37287/f2p3/2277
i2_HQ_lily14_c53236/f5p0/2198
i2_HQ_lily14_c37307/f2p0/2494
i2_HQ_lily14_c54506/f2p0/2269
i2_HQ_lily14_c18675/f4p0/3002
i2_HQ_lily14_c54536/f3p0/2192
i2_HQ_lily14_c18701/f3p0/2424
i2_HQ_lily14_c26019/f2p9/2269
i2_HQ_lily14_c37335/f2p0/2406
i2_HQ_lily14_c26180/f2p1/2840
i2_HQ_lily14_c18815/f2p1/2504
i2_HQ_lily14_c53307/f4p0/2061
i2_HQ_lily14_c18823/f3p0/2550
i2_HQ_lily14_c54642/f7p0/2086
i2_HQ_lily14_c18834/f3p0/2906
i2_HQ_lily14_c18836/f2p0/2365
i2_HQ_lily14_c26425/f2p1/2939
[truncated: 34,471 more rows]

## Sheet: Final
i0_HQ_lily14_c3507/f2p2/502_to_551
i0_HQ_lily14_c35910/f2p0/359_to_2244
i0_HQ_lily14_c24527/f4p0/941_to_1216
i0_HQ_lily14_c24551/f2p0/460_to_712
i0_HQ_lily14_c35913/f2p0/514_to_1600
i0_HQ_lily14_c9745/f2p0/795_to_1023
i0_HQ_lily14_c105/f33p0/648_to_2532
i0_HQ_lily14_c3524/f2p0/741_to_1347
i0_HQ_lily14_c24607/f2p0/827_to_1329
i0_HQ_lily14_c3528/f3p4/700_to_2246
i0_HQ_lily14_c9775/f2p4/595_to_787
i0_HQ_lily14_c3538/f5p0/850_to_973
i0_HQ_lily14_c35939/f2p0/855_to_1148
i0_HQ_lily14_c3565/f2p3/543_to_1033
i0_HQ_lily14_c3568/f8p0/523_to_752
i0_HQ_lily14_c3581/f2p0/876_to_2103
i0_HQ_lily14_c17954/f3p0/899_to_1503
i0_HQ_lily14_c24677/f4p0/869_to_1030
i0_HQ_lily14_c231/f26p0/612_to_779
i0_HQ_lily14_c3590/f2p0/590_to_1708
i0_HQ_lily14_c9840/f6p0/924_to_1595
i0_HQ_lily14_c3639/f2p0/641_to_9713
i0_HQ_lily14_c3640/f6p0/859_to_1319
i0_HQ_lily14_c362/f6p0/636_to_639
i0_HQ_lily14_c24778/f2p4/293_to_637
i0_HQ_lily14_c35962/f2p0/595_to_724
i0_HQ_lily14_c17970/f3p0/732_to_1007
i0_HQ_lily14_c9892/f2p1/964_to_1149
i0_HQ_lily14_c35964/f3p0/802_to_917
i0_HQ_lily14_c17980/f7p0/630_to_1720
i0_HQ_lily14_c35965/f2p0/869_to_1679
i0_HQ_lily14_c24812/f2p0/676_to_810
i0_HQ_lily14_c9903/f2p0/805_to_1192
i0_HQ_lily14_c3681/f2p0/671_to_974
i0_HQ_lily14_c18002/f6p0/779_to_1612
i0_HQ_lily14_c507/f21p0/711_to_1151
i0_HQ_lily14_c35978/f3p0/393_to_854
i0_HQ_lily14_c9948/f6p0/741_to_888
i0_HQ_lily14_c3710/f2p1/701_to_2784
i0_HQ_lily14_c24919/f2p0/703_to_1517
i0_HQ_lily14_c3715/f5p0/563_to_695
i0_HQ_lily14_c524/f18p0/467_to_656
i0_HQ_lily14_c9976/f2p3/481_to_1140
i0_HQ_lily14_c18025/f6p0/604_to_940
i0_HQ_lily14_c536/f10p0/421_to_1366
i0_HQ_lily14_c3767/f2p0/982_to_1845
i0_HQ_lily14_c555/f10p0/798_to_993
i0_HQ_lily14_c3771/f2p0/657_to_1823
i0_HQ_lily14_c24982/f2p6/634_to_958
i0_HQ_lily14_c18060/f3p0/495_to_733
i0_HQ_lily14_c612/f30p0/514_to_690
i0_HQ_lily14_c36006/f2p0/906_to_1168
i0_HQ_lily14_c10047/f7p0/939_to_1207
i0_HQ_lily14_c655/f9p1/505_to_619
i0_HQ_lily14_c3824/f2p0/676_to_948
i0_HQ_lily14_c3838/f3p2/603_to_799
i0_HQ_lily14_c25065/f2p0/984_to_2389
i0_HQ_lily14_c18086/f3p0/951_to_998
i0_HQ_lily14_c25091/f2p0/385_to_923
i0_HQ_lily14_c10116/f3p0/921_to_1106
i0_HQ_lily14_c3888/f2p0/657_to_926
i0_HQ_lily14_c18107/f2p0/566_to_1147
i0_HQ_lily14_c3914/f2p0/778_to_882
i0_HQ_lily14_c10132/f2p28/643_to_994
i0_HQ_lily14_c3929/f2p15/359_to_2042
i0_HQ_lily14_c3982/f6p2/807_to_937
i0_HQ_lily14_c36059/f2p0/895_to_1016
i0_HQ_lily14_c18142/f3p0/753_to_849
i0_HQ_lily14_c10159/f2p0/943_to_1544
i0_HQ_lily14_c4029/f2p2/650_to_652
i0_HQ_lily14_c10177/f7p0/784_to_1632
i0_HQ_lily14_c18144/f4p0/896_to_992
i0_HQ_lily14_c36067/f2p0/549_to_625
i0_HQ_lily14_c10195/f2p0/887_to_1365
i0_HQ_lily14_c769/f5p3/877_to_1114
i0_HQ_lily14_c4065/f4p19/918_to_1152
i0_HQ_lily14_c25230/f4p1/565_to_623
i0_HQ_lily14_c789/f9p0/842_to_845
i0_HQ_lily14_c10224/f2p0/724_to_902
i0_HQ_lily14_c36090/f3p0/376_to_1526
i0_HQ_lily14_c18188/f4p0/736_to_1042
i0_HQ_lily14_c25311/f2p0/630_to_1714
i0_HQ_lily14_c4132/f3p0/754_to_1083
i0_HQ_lily14_c4145/f2p0/887_to_900
i0_HQ_lily14_c10263/f2p0/635_to_1004
i0_HQ_lily14_c18204/f2p0/854_to_1137
i0_HQ_lily14_c36116/f3p0/459_to_495
i0_HQ_lily14_c25378/f2p0/761_to_1105
i0_HQ_lily14_c4195/f4p0/510_to_944
i0_HQ_lily14_c36126/f2p0/675_to_1647
i0_HQ_lily14_c4201/f2p0/944_to_1757
i0_HQ_lily14_c36127/f3p0/505_to_969
i0_HQ_lily14_c36128/f3p0/755_to_1005
i0_HQ_lily14_c4238/f2p1/655_to_1303
i0_HQ_lily14_c927/f5p0/689_to_1999
i0_HQ_lily14_c932/f7p0/960_to_1063
i0_HQ_lily14_c36136/f2p0/862_to_1483
i0_HQ_lily14_c10382/f2p0/682_to_904
i0_HQ_lily14_c939/f18p0/816_to_1113
i0_HQ_lily14_c10396/f3p0/366_to_831
i0_HQ_lily14_c4349/f4p0/783_to_853
i0_HQ_lily14_c10398/f2p0/774_to_1286
i0_HQ_lily14_c948/f22p0/540_to_732
i0_HQ_lily14_c25508/f2p0/398_to_687
i0_HQ_lily14_c951/f7p5/944_to_1075
i0_HQ_lily14_c10419/f2p0/561_to_700
i0_HQ_lily14_c952/f11p0/971_to_1125
i0_HQ_lily14_c4409/f4p1/850_to_925
i0_HQ_lily14_c970/f9p0/809_to_970
i0_HQ_lily14_c972/f6p0/487_to_610
i0_HQ_lily14_c36158/f2p0/653_to_853
i0_HQ_lily14_c18245/f2p0/458_to_623
i0_HQ_lily14_c10488/f3p2/984_to_1183
i0_HQ_lily14_c997/f11p0/533_to_803
i0_HQ_lily14_c36172/f3p0/673_to_1089
i0_HQ_lily14_c1004/f9p0/546_to_1626
i0_HQ_lily14_c1008/f8p0/497_to_564
i0_HQ_lily14_c25632/f4p106/813_to_1011
i0_HQ_lily14_c18258/f2p0/806_to_926
i0_HQ_lily14_c36178/f2p0/697_to_2784
i0_HQ_lily14_c4493/f3p1/945_to_1108
i0_HQ_lily14_c18260/f3p0/808_to_900
i0_HQ_lily14_c36181/f3p0/320_to_894
i0_HQ_lily14_c4499/f2p0/596_to_2952
i0_HQ_lily14_c25680/f2p1/357_to_1066
i0_HQ_lily14_c25688/f5p0/914_to_1019
i0_HQ_lily14_c1031/f4p0/615_to_770
i0_HQ_lily14_c36194/f2p0/586_to_697
i0_HQ_lily14_c1046/f12p0/385_to_1093
i0_HQ_lily14_c18277/f2p0/543_to_840
i0_HQ_lily14_c18278/f2p0/995_to_1674
i0_HQ_lily14_c1065/f7p0/755_to_1323
i0_HQ_lily14_c36201/f2p0/728_to_873
i0_HQ_lily14_c1078/f11p0/830_to_987
i0_HQ_lily14_c25853/f5p0/520_to_1096
i0_HQ_lily14_c4550/f2p1/432_to_512
i0_HQ_lily14_c25872/f2p0/801_to_909
i0_HQ_lily14_c1090/f7p0/970_to_1114
i0_HQ_lily14_c4585/f4p0/701_to_918
i0_HQ_lily14_c36211/f3p0/376_to_1143
i0_HQ_lily14_c25892/f3p0/441_to_629
i0_HQ_lily14_c25893/f2p0/605_to_1531
i0_HQ_lily14_c25895/f3p6/650_to_674
i0_HQ_lily14_c25928/f3p0/585_to_745
i0_HQ_lily14_c1113/f19p1/712_to_847
i0_HQ_lily14_c4645/f5p0/354_to_1961
i0_HQ_lily14_c10613/f2p3/533_to_1971
i0_HQ_lily14_c10622/f2p18/544_to_953
i0_HQ_lily14_c4660/f3p6/697_to_955
i0_HQ_lily14_c1193/f4p6/450_to_654
i0_HQ_lily14_c10626/f5p0/508_to_621
i0_HQ_lily14_c18300/f2p0/447_to_515
i0_HQ_lily14_c10637/f4p0/676_to_1055
i0_HQ_lily14_c1204/f14p2/761_to_1058
i0_HQ_lily14_c18308/f2p0/520_to_1047
i0_HQ_lily14_c1206/f6p0/988_to_1432
i0_HQ_lily14_c36233/f2p0/890_to_991
i0_HQ_lily14_c10667/f4p1/570_to_915
i0_HQ_lily14_c4708/f2p0/926_to_1035
i0_HQ_lily14_c36240/f2p0/566_to_1985
i0_HQ_lily14_c18318/f3p0/806_to_1157
i0_HQ_lily14_c10699/f3p0/714_to_1043
i0_HQ_lily14_c26048/f5p0/824_to_1738
i0_HQ_lily14_c1229/f5p0/646_to_829
i0_HQ_lily14_c18331/f2p0/842_to_2805
i0_HQ_lily14_c36253/f2p0/619_to_1002
i0_HQ_lily14_c36363/f2p0/858_to_1461
i0_HQ_lily14_c18340/f3p0/732_to_785
i0_HQ_lily14_c4781/f5p0/593_to_740
i0_HQ_lily14_c26147/f3p0/876_to_1465
i0_HQ_lily14_c36412/f2p0/493_to_897
i0_HQ_lily14_c18346/f5p0/516_to_1619
i0_HQ_lily14_c4823/f3p67/955_to_1040
i0_HQ_lily14_c1242/f7p2/664_to_733
i0_HQ_lily14_c4825/f3p0/944_to_1660
i0_HQ_lily14_c10789/f8p0/784_to_1069
i0_HQ_lily14_c18359/f2p0/348_to_1513
i0_HQ_lily14_c4884/f2p2/619_to_1060
i0_HQ_lily14_c26252/f2p9/680_to_1120
i0_HQ_lily14_c26255/f3p1/853_to_1128
i0_HQ_lily14_c18376/f5p0/590_to_966
i0_HQ_lily14_c18378/f4p0/938_to_994
i0_HQ_lily14_c1267/f9p0/988_to_1568
i0_HQ_lily14_c10860/f2p2/790_to_1154
i0_HQ_lily14_c26281/f2p0/960_to_2002
i0_HQ_lily14_c4911/f2p0/921_to_2091
i0_HQ_lily14_c10878/f3p1/594_to_927
i0_HQ_lily14_c18383/f2p0/865_to_1019
i0_HQ_lily14_c26322/f2p0/459_to_592
i0_HQ_lily14_c36594/f3p0/960_to_1148
i0_HQ_lily14_c18389/f2p0/575_to_1227
i0_HQ_lily14_c26353/f2p0/931_to_1371
i0_HQ_lily14_c1284/f4p0/817_to_989
i0_HQ_lily14_c4965/f2p0/394_to_1708
i0_HQ_lily14_c18393/f3p0/723_to_994
i0_HQ_lily14_c10914/f2p0/962_to_1165
i0_HQ_lily14_c18395/f2p0/480_to_559
i0_HQ_lily14_c10936/f3p0/437_to_611
i0_HQ_lily14_c18407/f2p0/717_to_791
i0_HQ_lily14_c1298/f8p0/586_to_1123
i0_HQ_lily14_c18422/f6p0/382_to_484
i0_HQ_lily14_c10966/f3p0/417_to_484
i0_HQ_lily14_c10968/f2p1/340_to_1746
i0_HQ_lily14_c5053/f3p7/538_to_1381
i0_HQ_lily14_c36974/f2p0/404_to_459
i0_HQ_lily14_c1323/f4p0/872_to_1234
i0_HQ_lily14_c18428/f2p0/888_to_933
i0_HQ_lily14_c11003/f2p0/777_to_888
i0_HQ_lily14_c5063/f8p0/814_to_959
i0_HQ_lily14_c26532/f2p0/437_to_746
i0_HQ_lily14_c5082/f2p0/809_to_954
i0_HQ_lily14_c18437/f3p0/475_to_601
i0_HQ_lily14_c11023/f4p0/858_to_890
i0_HQ_lily14_c37020/f4p0/699_to_1415
i0_HQ_lily14_c18444/f4p0/675_to_798
i0_HQ_lily14_c37039/f5p0/576_to_716
i0_HQ_lily14_c18446/f2p0/736_to_1217
i0_HQ_lily14_c1346/f10p0/776_to_938
i0_HQ_lily14_c18448/f2p0/333_to_1454
i0_HQ_lily14_c37081/f2p0/745_to_1438
i0_HQ_lily14_c5124/f5p0/996_to_1291
i0_HQ_lily14_c18449/f2p0/807_to_1446
i0_HQ_lily14_c1350/f8p1/998_to_1224
i0_HQ_lily14_c1352/f4p0/789_to_1152
i0_HQ_lily14_c5137/f6p1/663_to_1083
i0_HQ_lily14_c11069/f2p0/641_to_1521
i0_HQ_lily14_c5170/f3p1/906_to_1031
i0_HQ_lily14_c11072/f2p8/886_to_1187
i0_HQ_lily14_c37127/f2p0/736_to_1361
i0_HQ_lily14_c18459/f2p8/776_to_970
i0_HQ_lily14_c5176/f2p1/347_to_3706
i0_HQ_lily14_c11079/f2p3/337_to_1308
i0_HQ_lily14_c5182/f2p0/433_to_1790
i0_HQ_lily14_c11089/f2p2/754_to_1069
i0_HQ_lily14_c1358/f3p0/816_to_11523
i0_HQ_lily14_c5224/f2p0/613_to_1722
i0_HQ_lily14_c37240/f2p0/456_to_803
i0_HQ_lily14_c11115/f3p0/472_to_1302
i0_HQ_lily14_c5228/f2p0/551_to_937
i0_HQ_lily14_c1373/f5p0/809_to_2549
i0_HQ_lily14_c26694/f2p0/743_to_1894
i0_HQ_lily14_c1375/f18p0/768_to_1120
i0_HQ_lily14_c37270/f2p1/835_to_1266
i0_HQ_lily14_c37278/f2p0/734_to_785
i0_HQ_lily14_c26716/f2p0/941_to_945
i0_HQ_lily14_c18472/f2p0/646_to_711
i0_HQ_lily14_c37361/f2p0/495_to_626
i0_HQ_lily14_c37372/f2p2/661_to_824
i0_HQ_lily14_c1384/f5p1/859_to_1033
i0_HQ_lily14_c26780/f2p0/695_to_910
i0_HQ_lily14_c26808/f4p1/644_to_871
i0_HQ_lily14_c1390/f4p0/753_to_1301
i0_HQ_lily14_c11174/f2p7/951_to_2450
i0_HQ_lily14_c37519/f2p0/818_to_1081
i0_HQ_lily14_c37521/f2p0/608_to_3856
i0_HQ_lily14_c1392/f8p0/732_to_887
i0_HQ_lily14_c5271/f2p2/527_to_647
i0_HQ_lily14_c1405/f9p0/432_to_1554
i0_HQ_lily14_c1419/f6p2/737_to_973
i0_HQ_lily14_c26859/f2p38/603_to_835
i0_HQ_lily14_c5381/f4p8/679_to_837
i0_HQ_lily14_c5394/f2p2/617_to_2783
i0_HQ_lily14_c5395/f2p0/678_to_777
i0_HQ_lily14_c1447/f6p0/820_to_851
i0_HQ_lily14_c5407/f2p7/771_to_973
i0_HQ_lily14_c26944/f2p0/490_to_7459
i0_HQ_lily14_c1459/f4p4/859_to_1018
i0_HQ_lily14_c11241/f3p0/477_to_839
i0_HQ_lily14_c1460/f8p0/609_to_787
i0_HQ_lily14_c1464/f6p0/905_to_1021
i0_HQ_lily14_c5451/f2p0/446_to_995
i0_HQ_lily14_c37872/f2p0/758_to_1915
i0_HQ_lily14_c37924/f2p33/995_to_1754
i0_HQ_lily14_c26957/f4p0/536_to_649
i0_HQ_lily14_c11257/f2p2/612_to_1064
i0_HQ_lily14_c5461/f3p0/949_to_2701
i0_HQ_lily14_c11261/f5p0/855_to_930
i0_HQ_lily14_c26976/f2p0/530_to_799
i0_HQ_lily14_c1482/f6p3/503_to_636
i0_HQ_lily14_c1483/f11p0/765_to_1266
i0_HQ_lily14_c5469/f7p0/775_to_1463
i0_HQ_lily14_c5470/f2p0/471_to_3539
i0_HQ_lily14_c1489/f12p0/531_to_640
i0_HQ_lily14_c38153/f2p0/342_to_841
i0_HQ_lily14_c5479/f4p1/475_to_546
i0_HQ_lily14_c27013/f3p3/923_to_929
i0_HQ_lily14_c1493/f11p0/690_to_1173
i0_HQ_lily14_c18486/f4p0/571_to_720
i0_HQ_lily14_c38229/f2p0/997_to_1764
i0_HQ_lily14_c27041/f2p0/729_to_1190
i0_HQ_lily14_c27059/f2p1/535_to_1058
i0_HQ_lily14_c18489/f5p0/691_to_756
i0_HQ_lily14_c1514/f5p3/735_to_790
i0_HQ_lily14_c18490/f2p0/409_to_1290
i0_HQ_lily14_c5523/f6p0/925_to_2058
i0_HQ_lily14_c1521/f12p0/932_to_977
i0_HQ_lily14_c38361/f2p0/995_to_1175
i0_HQ_lily14_c27123/f2p0/896_to_1437
i0_HQ_lily14_c5557/f2p0/537_to_611
i0_HQ_lily14_c1528/f4p1/905_to_2140
i0_HQ_lily14_c27140/f2p0/489_to_2173
i0_HQ_lily14_c5558/f3p2/503_to_905
i0_HQ_lily14_c5571/f2p0/481_to_1398
i0_HQ_lily14_c18500/f2p0/945_to_2536
i0_HQ_lily14_c18502/f3p0/422_to_1221
i0_HQ_lily14_c38485/f2p0/652_to_849
i0_HQ_lily14_c27141/f2p1/335_to_1120
i0_HQ_lily14_c38519/f2p0/519_to_828
i0_HQ_lily14_c27195/f3p56/656_to_1695
i0_HQ_lily14_c27200/f2p1/357_to_1021
i0_HQ_lily14_c5631/f3p0/949_to_3336
i0_HQ_lily14_c11386/f2p0/798_to_857
i0_HQ_lily14_c27220/f2p135/484_to_2825
i0_HQ_lily14_c5645/f3p0/758_to_1208
i0_HQ_lily14_c1590/f5p0/785_to_930
i0_HQ_lily14_c18526/f6p0/888_to_964
i0_HQ_lily14_c18527/f2p0/536_to_748
i0_HQ_lily14_c5662/f3p4/476_to_1513
i0_HQ_lily14_c11418/f5p1/778_to_858
i0_HQ_lily14_c5672/f2p0/500_to_1004
i0_HQ_lily14_c5676/f3p6/495_to_1554
i0_HQ_lily14_c5682/f2p0/415_to_753
i0_HQ_lily14_c18547/f4p0/934_to_1127
i0_HQ_lily14_c1650/f3p1/616_to_1122
i0_HQ_lily14_c38857/f2p2/732_to_1802
i0_HQ_lily14_c38870/f2p0/372_to_1207
i0_HQ_lily14_c18549/f3p0/694_to_1844
i0_HQ_lily14_c1689/f5p2/786_to_2898
i0_HQ_lily14_c38955/f3p0/1006_to_1197
i0_HQ_lily14_c18553/f2p0/817_to_1221
i0_HQ_lily14_c1696/f4p0/781_to_1092
i0_HQ_lily14_c18555/f3p0/498_to_941
i0_HQ_lily14_c27400/f2p2/710_to_934
i0_HQ_lily14_c27422/f2p0/762_to_890
i0_HQ_lily14_c18558/f2p0/347_to_2089
i0_HQ_lily14_c18559/f3p0/662_to_1071
i0_HQ_lily14_c27433/f2p1/523_to_1754
i0_HQ_lily14_c39141/f2p0/363_to_1599
i0_HQ_lily14_c39164/f2p0/532_to_1104
i0_HQ_lily14_c27486/f2p2/689_to_776
i0_HQ_lily14_c1703/f11p0/548_to_745
i0_HQ_lily14_c1704/f2p2/743_to_1407
i0_HQ_lily14_c5823/f8p0/917_to_1856
i0_HQ_lily14_c1705/f6p4/650_to_905
i0_HQ_lily14_c18572/f2p0/654_to_839
i0_HQ_lily14_c27491/f2p6/963_to_974
i0_HQ_lily14_c5888/f2p3/356_to_1097
i0_HQ_lily14_c5891/f4p0/898_to_1221
i0_HQ_lily14_c1717/f4p0/951_to_989
i0_HQ_lily14_c18583/f4p0/721_to_785
i0_HQ_lily14_c11495/f3p7/684_to_813
i0_HQ_lily14_c11499/f3p0/625_to_770
i0_HQ_lily14_c11505/f3p1/988_to_1827
i0_HQ_lily14_c1731/f3p0/897_to_2053
i0_HQ_lily14_c5918/f2p1/887_to_1263
i0_HQ_lily14_c39498/f3p22/634_to_1055
i0_HQ_lily14_c18593/f2p0/499_to_658
i0_HQ_lily14_c39540/f2p0/718_to_912
i0_HQ_lily14_c11527/f4p16/884_to_2030
i0_HQ_lily14_c1739/f3p1/670_to_790
i0_HQ_lily14_c1741/f4p0/564_to_672
i0_HQ_lily14_c39612/f2p0/921_to_1153
i0_HQ_lily14_c18600/f3p0/728_to_937
i0_HQ_lily14_c5946/f2p0/952_to_955
i0_HQ_lily14_c39703/f2p0/557_to_669
i0_HQ_lily14_c5960/f2p0/558_to_982
i0_HQ_lily14_c1749/f3p3/755_to_780
i0_HQ_lily14_c18610/f2p0/924_to_1235
i0_HQ_lily14_c5975/f4p0/500_to_541
i0_HQ_lily14_c1750/f3p0/611_to_700
i0_HQ_lily14_c27637/f2p0/933_to_1301
i0_HQ_lily14_c1757/f6p7/719_to_854
i0_HQ_lily14_c27668/f2p4/914_to_947
i0_HQ_lily14_c1771/f5p0/863_to_991
i0_HQ_lily14_c39810/f2p0/718_to_951
i0_HQ_lily14_c39822/f2p1/309_to_585
i0_HQ_lily14_c11623/f2p0/978_to_1241
i0_HQ_lily14_c18636/f2p0/914_to_1228
i0_HQ_lily14_c1780/f4p0/714_to_1999
i0_HQ_lily14_c18639/f5p0/808_to_829
i0_HQ_lily14_c11662/f3p18/557_to_712
i0_HQ_lily14_c1785/f3p0/570_to_862
i0_HQ_lily14_c11674/f6p0/865_to_1288
i0_HQ_lily14_c1787/f2p2/835_to_1151
i0_HQ_lily14_c18642/f3p0/909_to_1284
i0_HQ_lily14_c27776/f2p3/879_to_1385
i0_HQ_lily14_c1789/f6p0/584_to_996
i0_HQ_lily14_c11702/f4p0/689_to_734
i0_HQ_lily14_c11710/f2p0/563_to_673
i0_HQ_lily14_c6109/f3p3/702_to_709
i0_HQ_lily14_c27803/f2p9/856_to_953
i0_HQ_lily14_c1799/f2p0/523_to_692
i0_HQ_lily14_c27824/f3p0/376_to_516
i0_HQ_lily14_c6129/f3p14/642_to_811
i0_HQ_lily14_c1808/f3p2/901_to_2279
i0_HQ_lily14_c18659/f4p0/649_to_703
i0_HQ_lily14_c27900/f3p2/802_to_872
i0_HQ_lily14_c1821/f4p1/771_to_911
i0_HQ_lily14_c18671/f2p0/371_to_1218
i0_HQ_lily14_c11757/f3p0/809_to_2033
i0_HQ_lily14_c18672/f2p0/829_to_973
i0_HQ_lily14_c18673/f2p0/811_to_1352
i0_HQ_lily14_c27990/f2p0/425_to_1589
i0_HQ_lily14_c11774/f4p0/885_to_1114
i0_HQ_lily14_c40278/f2p0/392_to_607
i0_HQ_lily14_c6198/f7p0/656_to_773
i0_HQ_lily14_c11791/f4p9/640_to_845
i0_HQ_lily14_c1827/f4p0/444_to_2213
i0_HQ_lily14_c18679/f2p1/780_to_1045
i0_HQ_lily14_c6220/f3p0/841_to_1632
i0_HQ_lily14_c40351/f2p0/811_to_1738
i0_HQ_lily14_c11815/f3p0/646_to_753
i0_HQ_lily14_c11820/f3p0/795_to_1681
i0_HQ_lily14_c6233/f9p4/824_to_994
i0_HQ_lily14_c1836/f10p10/771_to_1395
i0_HQ_lily14_c40373/f2p0/478_to_1276
i0_HQ_lily14_c28077/f2p10/537_to_760
i0_HQ_lily14_c1853/f2p70/692_to_1219
i0_HQ_lily14_c28168/f3p0/786_to_997
i0_HQ_lily14_c1860/f7p0/969_to_1338
i0_HQ_lily14_c40619/f2p36/789_to_1118
i0_HQ_lily14_c18705/f3p0/676_to_869
i0_HQ_lily14_c18706/f2p4/693_to_2379
i0_HQ_lily14_c11925/f2p0/684_to_882
i0_HQ_lily14_c1872/f2p4/948_to_1544
i0_HQ_lily14_c11929/f2p0/416_to_1053
i0_HQ_lily14_c1873/f4p5/670_to_1024
i0_HQ_lily14_c11932/f2p0/738_to_949
i0_HQ_lily14_c18711/f2p0/878_to_919
i0_HQ_lily14_c6362/f2p1/803_to_902
i0_HQ_lily14_c6368/f2p0/877_to_1502
i0_HQ_lily14_c18715/f3p0/630_to_1748
i0_HQ_lily14_c11951/f2p0/799_to_928
i0_HQ_lily14_c40785/f2p0/828_to_835
i0_HQ_lily14_c11975/f2p0/559_to_696
i0_HQ_lily14_c28209/f2p0/781_to_1086
i0_HQ_lily14_c11997/f6p1/552_to_776
i0_HQ_lily14_c1884/f3p2/703_to_950
i0_HQ_lily14_c18726/f2p1/463_to_1149
i0_HQ_lily14_c12005/f3p0/911_to_1039
i0_HQ_lily14_c28260/f3p1/757_to_984
i0_HQ_lily14_c12014/f2p0/955_to_984
i0_HQ_lily14_c28280/f2p0/627_to_919
i0_HQ_lily14_c6502/f2p0/978_to_1092
i0_HQ_lily14_c28309/f8p0/780_to_1059
i0_HQ_lily14_c12075/f4p0/1006_to_1674
i0_HQ_lily14_c6531/f9p4/847_to_1960
i0_HQ_lily14_c1910/f7p6/693_to_836
i0_HQ_lily14_c28352/f2p2/652_to_801
i0_HQ_lily14_c6542/f3p0/663_to_821
i0_HQ_lily14_c18753/f4p0/841_to_1604
i0_HQ_lily14_c1912/f2p1/999_to_1058
i0_HQ_lily14_c41104/f3p2/685_to_1513
i0_HQ_lily14_c6559/f5p0/779_to_1168
i0_HQ_lily14_c6563/f3p0/617_to_775
i0_HQ_lily14_c41108/f2p0/529_to_863
i0_HQ_lily14_c18760/f2p0/384_to_502
i0_HQ_lily14_c6569/f2p8/900_to_2350
i0_HQ_lily14_c28370/f2p0/898_to_2408
i0_HQ_lily14_c18765/f2p0/425_to_1279
i0_HQ_lily14_c1928/f8p0/929_to_1551
i0_HQ_lily14_c28382/f2p0/648_to_749
i0_HQ_lily14_c12144/f3p0/466_to_522
i0_HQ_lily14_c6575/f5p0/1002_to_1141
i0_HQ_lily14_c1933/f4p1/387_to_2194
i0_HQ_lily14_c6576/f3p0/481_to_985
i0_HQ_lily14_c28399/f2p2/755_to_944
i0_HQ_lily14_c1938/f2p0/990_to_1477
i0_HQ_lily14_c41157/f2p0/649_to_847
i0_HQ_lily14_c18772/f2p4/667_to_790
i0_HQ_lily14_c12184/f2p0/925_to_978
i0_HQ_lily14_c28452/f2p0/416_to_1791
i0_HQ_lily14_c18782/f3p2/682_to_830
i0_HQ_lily14_c12196/f4p0/948_to_1018
i0_HQ_lily14_c18788/f4p1/622_to_1226
i0_HQ_lily14_c6640/f2p0/354_to_773
i0_HQ_lily14_c6646/f2p15/954_to_1208
i0_HQ_lily14_c18797/f2p0/942_to_1219
i0_HQ_lily14_c41446/f3p1/922_to_1015
i0_HQ_lily14_c1952/f3p1/784_to_1239
i0_HQ_lily14_c1956/f3p0/956_to_1118
i0_HQ_lily14_c1963/f3p0/860_to_1007
i0_HQ_lily14_c41528/f2p4/369_to_1427
i0_HQ_lily14_c41569/f2p18/585_to_756
i0_HQ_lily14_c1968/f6p0/800_to_988
i0_HQ_lily14_c18870/f2p0/550_to_920
i0_HQ_lily14_c1971/f8p0/892_to_1036
i0_HQ_lily14_c6697/f2p0/597_to_787
i0_HQ_lily14_c1972/f5p2/654_to_1412
i0_HQ_lily14_c12292/f4p0/729_to_848
i0_HQ_lily14_c1975/f4p0/643_to_898
i0_HQ_lily14_c1976/f3p5/573_to_841
i0_HQ_lily14_c28495/f3p1/614_to_802
i0_HQ_lily14_c18910/f2p0/930_to_1070
i0_HQ_lily14_c6766/f2p15/769_to_1874
i0_HQ_lily14_c12336/f2p0/595_to_749
i0_HQ_lily14_c41718/f2p0/580_to_873
i0_HQ_lily14_c12375/f2p62/939_to_1214
i0_HQ_lily14_c28587/f2p1/860_to_1612
i0_HQ_lily14_c28592/f2p0/768_to_878
i0_HQ_lily14_c19011/f3p0/935_to_1097
i0_HQ_lily14_c6862/f2p0/352_to_485
i0_HQ_lily14_c28604/f2p0/609_to_1070
i0_HQ_lily14_c41979/f4p1/592_to_659
i0_HQ_lily14_c6863/f2p0/567_to_695
i0_HQ_lily14_c12401/f3p0/765_to_1776
i0_HQ_lily14_c1997/f8p3/873_to_1018
i0_HQ_lily14_c2000/f3p2/885_to_1210
i0_HQ_lily14_c28628/f2p0/907_to_1075
i0_HQ_lily14_c12418/f3p0/841_to_1593
i0_HQ_lily14_c2001/f4p1/948_to_1054
i0_HQ_lily14_c19095/f3p0/946_to_1167
i0_HQ_lily14_c6908/f3p1/864_to_1307
i0_HQ_lily14_c12430/f2p0/590_to_611
i0_HQ_lily14_c19137/f3p0/912_to_1145
i0_HQ_lily14_c12468/f2p0/578_to_824
i0_HQ_lily14_c19158/f4p0/818_to_988
i0_HQ_lily14_c6924/f6p26/655_to_766
i0_HQ_lily14_c12470/f2p1/848_to_906
i0_HQ_lily14_c6938/f2p0/763_to_1867
i0_HQ_lily14_c12473/f3p0/891_to_978
i0_HQ_lily14_c28665/f2p0/759_to_3723
i0_HQ_lily14_c2022/f2p0/595_to_1338
i0_HQ_lily14_c12489/f2p0/853_to_1438
i0_HQ_lily14_c19210/f2p2/696_to_698
i0_HQ_lily14_c2027/f5p2/878_to_1117
i0_HQ_lily14_c42225/f3p0/521_to_911
i0_HQ_lily14_c2028/f3p0/730_to_1273
i0_HQ_lily14_c6984/f2p0/760_to_1207
i0_HQ_lily14_c12500/f3p0/898_to_1149
i0_HQ_lily14_c19259/f3p0/507_to_810
i0_HQ_lily14_c2030/f2p2/784_to_1074
i0_HQ_lily14_c28727/f2p0/604_to_1181
i0_HQ_lily14_c2031/f3p0/791_to_924
i0_HQ_lily14_c28743/f2p1/591_to_1111
i0_HQ_lily14_c12548/f2p1/886_to_1149
i0_HQ_lily14_c2035/f3p1/458_to_854
i0_HQ_lily14_c12556/f2p0/548_to_553
i0_HQ_lily14_c28760/f2p0/962_to_1152
i0_HQ_lily14_c19346/f2p0/868_to_937
i0_HQ_lily14_c12581/f4p14/851_to_858
i0_HQ_lily14_c28768/f2p1/693_to_1312
i0_HQ_lily14_c7053/f4p0/546_to_746
i0_HQ_lily14_c12603/f7p0/508_to_832
i0_HQ_lily14_c42438/f2p0/982_to_1174
i0_HQ_lily14_c7112/f2p0/755_to_1067
i0_HQ_lily14_c2057/f5p0/692_to_818
i0_HQ_lily14_c12641/f2p12/551_to_1094
i0_HQ_lily14_c19414/f2p0/868_to_965
i0_HQ_lily14_c12658/f2p1/589_to_752
i0_HQ_lily14_c19440/f2p2/711_to_1370
i0_HQ_lily14_c7131/f3p1/862_to_1459
i0_HQ_lily14_c42616/f3p2/903_to_1642
i0_HQ_lily14_c12725/f3p4/537_to_1124
i0_HQ_lily14_c12735/f2p0/590_to_828
i0_HQ_lily14_c19452/f5p0/538_to_871
i0_HQ_lily14_c7156/f5p0/592_to_852
i0_HQ_lily14_c42654/f2p0/497_to_718
i0_HQ_lily14_c12738/f2p0/662_to_736
i0_HQ_lily14_c12765/f2p0/515_to_529
i0_HQ_lily14_c19559/f2p0/597_to_867
i0_HQ_lily14_c2097/f4p2/799_to_1007
i0_HQ_lily14_c7214/f2p0/933_to_1036
i0_HQ_lily14_c42965/f2p0/894_to_1663
i0_HQ_lily14_c12826/f4p0/590_to_1507
i0_HQ_lily14_c2099/f5p0/509_to_1178
i0_HQ_lily14_c12828/f2p17/822_to_1294
i0_HQ_lily14_c29160/f2p0/606_to_738
i0_HQ_lily14_c2106/f3p0/511_to_925
i0_HQ_lily14_c12853/f2p0/516_to_924
i0_HQ_lily14_c19718/f3p0/871_to_1118
i0_HQ_lily14_c2111/f4p3/679_to_770
i0_HQ_lily14_c29243/f4p13/841_to_908
i0_HQ_lily14_c43272/f2p0/620_to_786
i0_HQ_lily14_c19784/f3p0/404_to_627
i0_HQ_lily14_c19811/f2p7/954_to_1256
i0_HQ_lily14_c12942/f2p0/387_to_579
i0_HQ_lily14_c2123/f4p0/762_to_3283
i0_HQ_lily14_c2129/f2p9/382_to_539
i0_HQ_lily14_c7382/f5p0/672_to_1616
i0_HQ_lily14_c12970/f3p0/598_to_1367
i0_HQ_lily14_c7398/f2p0/975_to_1410
i0_HQ_lily14_c13015/f6p2/997_to_1162
i0_HQ_lily14_c7442/f2p8/467_to_1891
i0_HQ_lily14_c7448/f2p0/737_to_861
i0_HQ_lily14_c2135/f7p0/704_to_923
i0_HQ_lily14_c43583/f2p0/940_to_1108
i0_HQ_lily14_c29451/f2p0/696_to_705
i0_HQ_lily14_c7470/f3p9/806_to_1136
i0_HQ_lily14_c29463/f2p0/836_to_1190
i0_HQ_lily14_c13066/f3p2/851_to_1091
i0_HQ_lily14_c19937/f2p13/825_to_832
i0_HQ_lily14_c2146/f8p0/796_to_809
i0_HQ_lily14_c43803/f2p0/346_to_5292
i0_HQ_lily14_c7483/f2p0/666_to_700
i0_HQ_lily14_c19972/f2p0/558_to_693
i0_HQ_lily14_c19991/f3p0/768_to_797
i0_HQ_lily14_c2152/f4p0/934_to_1002
i0_HQ_lily14_c20015/f3p1/935_to_957
i0_HQ_lily14_c2154/f2p1/752_to_3000
i0_HQ_lily14_c7494/f2p0/940_to_1320
i0_HQ_lily14_c2157/f3p1/469_to_554
i0_HQ_lily14_c7513/f3p5/557_to_958
i0_HQ_lily14_c7515/f2p0/778_to_920
i0_HQ_lily14_c2162/f2p0/512_to_2934
i0_HQ_lily14_c20047/f2p2/887_to_1840
i0_HQ_lily14_c13135/f3p0/666_to_737
i0_HQ_lily14_c44100/f2p0/301_to_1797
i0_HQ_lily14_c2170/f3p0/636_to_1698
i0_HQ_lily14_c7552/f5p2/930_to_1116
i0_HQ_lily14_c20117/f3p0/839_to_1261
i0_HQ_lily14_c7570/f4p8/618_to_783
i0_HQ_lily14_c20174/f2p0/783_to_904
i0_HQ_lily14_c44279/f3p1/637_to_849
i0_HQ_lily14_c44292/f2p6/780_to_1183
i0_HQ_lily14_c7640/f2p0/741_to_874
i0_HQ_lily14_c13242/f4p0/880_to_1017
i0_HQ_lily14_c13255/f2p9/681_to_2162
i0_HQ_lily14_c44383/f2p0/957_to_1146
i0_HQ_lily14_c13263/f2p1/479_to_713
i0_HQ_lily14_c13264/f2p2/667_to_744
i0_HQ_lily14_c20243/f2p2/658_to_967
i0_HQ_lily14_c2200/f12p0/892_to_1100
i0_HQ_lily14_c2201/f4p0/420_to_1124
i0_HQ_lily14_c30360/f2p0/248_to_1073
i0_HQ_lily14_c2205/f2p0/527_to_904
i0_HQ_lily14_c30380/f2p0/249_to_1264
i0_HQ_lily14_c30381/f2p7/290_to_837
i0_HQ_lily14_c20330/f2p0/590_to_1487
i0_HQ_lily14_c7712/f4p19/749_to_923
i0_HQ_lily14_c13303/f4p0/448_to_1680
i0_HQ_lily14_c44695/f2p0/946_to_1030
i0_HQ_lily14_c7736/f4p0/856_to_955
i0_HQ_lily14_c2221/f7p1/668_to_744
i0_HQ_lily14_c30456/f3p0/560_to_605
i0_HQ_lily14_c30467/f2p1/265_to_1453
i0_HQ_lily14_c13347/f2p0/893_to_1695
i0_HQ_lily14_c13356/f2p5/757_to_936
i0_HQ_lily14_c7786/f3p12/986_to_2030
i0_HQ_lily14_c45064/f4p4/886_to_992
i0_HQ_lily14_c45148/f2p0/992_to_1052
i0_HQ_lily14_c20471/f2p3/687_to_1082
i0_HQ_lily14_c2239/f8p4/936_to_1109
i0_HQ_lily14_c7808/f3p0/783_to_2094
i0_HQ_lily14_c7828/f2p2/761_to_1146
i0_HQ_lily14_c13387/f2p1/978_to_2232
i0_HQ_lily14_c7860/f6p3/811_to_1006
i0_HQ_lily14_c20546/f3p0/671_to_737
i0_HQ_lily14_c7890/f3p0/899_to_1146
i0_HQ_lily14_c2259/f3p1/829_to_1533
i0_HQ_lily14_c30852/f2p0/518_to_3954
i0_HQ_lily14_c7931/f4p0/773_to_896
i0_HQ_lily14_c13425/f3p15/805_to_932
i0_HQ_lily14_c2270/f16p5/529_to_634
i0_HQ_lily14_c2274/f5p0/322_to_1474
i0_HQ_lily14_c2277/f2p0/942_to_2039
i0_HQ_lily14_c45390/f2p0/499_to_888
i0_HQ_lily14_c7956/f2p3/940_to_1739
i0_HQ_lily14_c45393/f2p0/947_to_1249
i0_HQ_lily14_c7969/f4p0/693_to_970
i0_HQ_lily14_c45453/f2p1/807_to_1094
i0_HQ_lily14_c2282/f2p0/908_to_2092
i0_HQ_lily14_c13484/f2p7/702_to_811
i0_HQ_lily14_c45505/f2p4/360_to_470
i0_HQ_lily14_c45508/f2p7/599_to_652
i0_HQ_lily14_c7990/f2p0/640_to_2002
i0_HQ_lily14_c20691/f2p3/829_to_1176
i0_HQ_lily14_c8005/f2p74/434_to_531
i0_HQ_lily14_c8009/f4p0/682_to_1106
i0_HQ_lily14_c45586/f2p8/949_to_1069
i0_HQ_lily14_c13541/f3p0/753_to_1016
i0_HQ_lily14_c2301/f2p0/995_to_1185
i0_HQ_lily14_c45633/f2p0/800_to_927
i0_HQ_lily14_c13565/f2p0/744_to_1069
i0_HQ_lily14_c8147/f5p0/945_to_2385
i0_HQ_lily14_c45880/f2p6/645_to_963
i0_HQ_lily14_c20843/f4p0/406_to_1999
i0_HQ_lily14_c8189/f4p0/802_to_854
i0_HQ_lily14_c13586/f3p0/614_to_681
i0_HQ_lily14_c20901/f2p0/877_to_919
i0_HQ_lily14_c13611/f2p1/488_to_1711
i0_HQ_lily14_c20902/f4p0/960_to_1103
i0_HQ_lily14_c2335/f3p8/595_to_1444
i0_HQ_lily14_c20918/f2p0/456_to_847
i0_HQ_lily14_c13618/f3p0/742_to_748
i0_HQ_lily14_c8212/f3p0/919_to_1961
i0_HQ_lily14_c13620/f4p3/899_to_990
i0_HQ_lily14_c8219/f3p0/891_to_1190
i0_HQ_lily14_c13647/f2p64/833_to_938
i0_HQ_lily14_c8235/f2p1/724_to_3074
i0_HQ_lily14_c2343/f3p0/945_to_2960
i0_HQ_lily14_c13649/f2p0/812_to_1060
i0_HQ_lily14_c20966/f2p1/513_to_1124
i0_HQ_lily14_c2348/f4p1/558_to_703
i0_HQ_lily14_c33510/f22p0/886_to_1064
i0_HQ_lily14_c8260/f4p0/971_to_1227
i0_HQ_lily14_c33515/f18p3/868_to_985
i0_HQ_lily14_c8290/f4p0/967_to_1171
i0_HQ_lily14_c13712/f3p0/515_to_1142
i0_HQ_lily14_c33527/f23p0/617_to_1062
i0_HQ_lily14_c2363/f4p0/675_to_1358
i0_HQ_lily14_c13718/f3p1/687_to_695
i0_HQ_lily14_c33543/f28p0/835_to_908
i0_HQ_lily14_c13731/f2p0/579_to_778
i0_HQ_lily14_c8328/f3p2/607_to_676
i0_HQ_lily14_c33585/f27p0/717_to_1413
i0_HQ_lily14_c8329/f3p0/834_to_1702
i0_HQ_lily14_c46303/f3p0/401_to_1624
i0_HQ_lily14_c2378/f3p6/758_to_1540
i0_HQ_lily14_c21058/f2p0/400_to_863
i0_HQ_lily14_c2379/f3p18/586_to_1291
i0_HQ_lily14_c2383/f9p1/536_to_614
i0_HQ_lily14_c46441/f3p1/774_to_832
i0_HQ_lily14_c21135/f5p0/987_to_1013
i0_HQ_lily14_c46442/f3p3/426_to_5254
i0_HQ_lily14_c13817/f2p0/865_to_916
i0_HQ_lily14_c8339/f3p0/856_to_1366
i0_HQ_lily14_c2391/f2p0/916_to_1120
i0_HQ_lily14_c46494/f3p0/455_to_539
i0_HQ_lily14_c21142/f3p1/915_to_1568
i0_HQ_lily14_c21147/f4p0/403_to_824
i0_HQ_lily14_c13825/f2p0/782_to_949
i0_HQ_lily14_c8348/f2p0/839_to_1180
i0_HQ_lily14_c8350/f7p0/542_to_1152
i0_HQ_lily14_c13851/f2p0/886_to_2512
i0_HQ_lily14_c2408/f3p6/680_to_963
i0_HQ_lily14_c21187/f2p0/819_to_1216
i0_HQ_lily14_c33652/f6p0/752_to_793
i0_HQ_lily14_c2415/f2p0/738_to_1513
i0_HQ_lily14_c13863/f4p0/798_to_1038
i0_HQ_lily14_c8410/f8p0/970_to_1113
i0_HQ_lily14_c13872/f20p2/721_to_915
i0_HQ_lily14_c46657/f2p0/450_to_582
i0_HQ_lily14_c13873/f3p0/679_to_742
i0_HQ_lily14_c21256/f2p2/862_to_1256
i0_HQ_lily14_c33706/f10p0/793_to_1017
i0_HQ_lily14_c33722/f6p0/594_to_834
i0_HQ_lily14_c2434/f5p0/963_to_1067
i0_HQ_lily14_c13945/f4p2/715_to_1170
i0_HQ_lily14_c33736/f8p3/852_to_1679
i0_HQ_lily14_c47030/f2p0/556_to_585
i0_HQ_lily14_c2440/f8p0/880_to_1007
i0_HQ_lily14_c8502/f2p0/889_to_1529
i0_HQ_lily14_c47104/f2p0/772_to_1376
i0_HQ_lily14_c14013/f3p5/762_to_879
i0_HQ_lily14_c14028/f2p4/818_to_1524
i0_HQ_lily14_c2449/f3p1/533_to_996
i0_HQ_lily14_c14035/f5p0/727_to_1989
i0_HQ_lily14_c2450/f3p1/586_to_633
i0_HQ_lily14_c33757/f6p0/761_to_1147
i0_HQ_lily14_c47146/f2p1/866_to_972
i0_HQ_lily14_c33774/f7p0/810_to_1261
i0_HQ_lily14_c8527/f2p2/443_to_2151
i0_HQ_lily14_c47164/f2p0/724_to_1454
i0_HQ_lily14_c21473/f2p0/873_to_2316
i0_HQ_lily14_c47386/f3p1/793_to_1082
i0_HQ_lily14_c2459/f2p0/379_to_4740
i0_HQ_lily14_c21531/f3p0/866_to_1026
i0_HQ_lily14_c8549/f2p0/356_to_1259
i0_HQ_lily14_c2461/f4p1/767_to_1277
i0_HQ_lily14_c33810/f4p0/737_to_912
i0_HQ_lily14_c8588/f4p0/704_to_811
i0_HQ_lily14_c33825/f2p0/348_to_1004
i0_HQ_lily14_c14189/f3p1/765_to_890
i0_HQ_lily14_c2472/f3p0/400_to_3089
i0_HQ_lily14_c2473/f4p0/679_to_854
i0_HQ_lily14_c47545/f2p0/516_to_2844
i0_HQ_lily14_c21614/f6p6/918_to_1093
i0_HQ_lily14_c2476/f6p0/831_to_1383
i0_HQ_lily14_c47593/f3p17/768_to_1220
i0_HQ_lily14_c2481/f3p1/718_to_832
i0_HQ_lily14_c14214/f5p0/571_to_737
i0_HQ_lily14_c21675/f4p1/880_to_1196
i0_HQ_lily14_c2482/f3p0/953_to_988
i0_HQ_lily14_c14226/f2p23/937_to_1025
i0_HQ_lily14_c2488/f5p8/985_to_1223
i0_HQ_lily14_c21706/f2p1/484_to_1395
i0_HQ_lily14_c33871/f2p0/430_to_1742
i0_HQ_lily14_c21727/f2p0/307_to_1192
i0_HQ_lily14_c21759/f2p1/513_to_2023
i0_HQ_lily14_c8637/f5p0/689_to_812
i0_HQ_lily14_c8646/f6p136/528_to_703
i0_HQ_lily14_c14234/f2p0/442_to_667
i0_HQ_lily14_c8662/f2p21/914_to_954
i0_HQ_lily14_c2505/f3p0/850_to_2260
i0_HQ_lily14_c2507/f5p0/714_to_951
i0_HQ_lily14_c14271/f3p1/945_to_1660
i0_HQ_lily14_c8685/f2p0/583_to_687
i0_HQ_lily14_c14281/f4p1/773_to_1002
i0_HQ_lily14_c14298/f2p0/869_to_2221
i0_HQ_lily14_c48478/f4p0/269_to_1693
i0_HQ_lily14_c21883/f2p3/694_to_793
i0_HQ_lily14_c2523/f3p0/688_to_867
i0_HQ_lily14_c14364/f2p0/509_to_668
i0_HQ_lily14_c8748/f2p0/1000_to_1576
i0_HQ_lily14_c21946/f3p0/659_to_1555
i0_HQ_lily14_c33970/f3p0/495_to_800
i0_HQ_lily14_c2535/f3p0/839_to_928
i0_HQ_lily14_c2536/f9p0/930_to_3299
i0_HQ_lily14_c22047/f2p2/681_to_1071
i0_HQ_lily14_c34062/f23p1/620_to_679
i0_HQ_lily14_c48667/f3p0/249_to_554
i0_HQ_lily14_c22066/f2p1/783_to_937
i0_HQ_lily14_c34082/f19p0/602_to_789
i0_HQ_lily14_c2550/f4p2/739_to_767
i0_HQ_lily14_c8841/f2p0/690_to_875
i0_HQ_lily14_c14454/f3p0/972_to_1183
i0_HQ_lily14_c8846/f3p0/753_to_1901
i0_HQ_lily14_c22095/f2p13/409_to_2091
i0_HQ_lily14_c8872/f2p1/378_to_2123
i0_HQ_lily14_c8888/f2p0/432_to_732
i0_HQ_lily14_c34129/f4p0/610_to_940
i0_HQ_lily14_c2560/f5p0/983_to_1137
i0_HQ_lily14_c14486/f2p0/802_to_1177
i0_HQ_lily14_c14492/f3p0/585_to_888
i0_HQ_lily14_c22169/f4p11/788_to_969
i0_HQ_lily14_c22195/f2p0/731_to_1297
i0_HQ_lily14_c8971/f2p0/594_to_1596
i0_HQ_lily14_c22249/f2p1/651_to_693
i0_HQ_lily14_c14546/f3p0/828_to_875
i0_HQ_lily14_c48854/f2p0/391_to_806
i0_HQ_lily14_c14549/f2p0/559_to_1435
i0_HQ_lily14_c9009/f2p0/571_to_1019
i0_HQ_lily14_c48906/f2p3/262_to_1872
i0_HQ_lily14_c9012/f4p1/865_to_1478
i0_HQ_lily14_c2580/f5p0/668_to_755
i0_HQ_lily14_c22337/f2p0/440_to_1364
i0_HQ_lily14_c48936/f2p0/247_to_1628
i0_HQ_lily14_c2591/f6p0/665_to_991
i0_HQ_lily14_c48951/f2p1/456_to_3452
i0_HQ_lily14_c22390/f2p9/322_to_2501
i0_HQ_lily14_c22393/f4p1/494_to_1074
i0_HQ_lily14_c22411/f2p0/381_to_543
i0_HQ_lily14_c14600/f5p0/576_to_796
i0_HQ_lily14_c22418/f2p0/966_to_1452
i0_HQ_lily14_c14604/f3p1/583_to_753
i0_HQ_lily14_c9134/f2p3/385_to_1698
i0_HQ_lily14_c14617/f3p0/646_to_674
i0_HQ_lily14_c9159/f2p0/445_to_2022
i0_HQ_lily14_c22465/f2p1/720_to_1040
i0_HQ_lily14_c9178/f4p0/793_to_927
i0_HQ_lily14_c22490/f3p0/757_to_912
i0_HQ_lily14_c2627/f3p0/469_to_937
i0_HQ_lily14_c9193/f3p0/795_to_1170
i0_HQ_lily14_c9247/f2p0/400_to_1313
i0_HQ_lily14_c14854/f2p4/287_to_765
i0_HQ_lily14_c22517/f2p0/880_to_1159
i0_HQ_lily14_c34443/f3p0/373_to_944
i0_HQ_lily14_c2632/f2p0/492_to_561
i0_HQ_lily14_c9302/f2p0/812_to_973
i0_HQ_lily14_c15211/f3p0/333_to_3157
i0_HQ_lily14_c15300/f2p0/308_to_1098
i0_HQ_lily14_c15303/f2p0/310_to_1534
i0_HQ_lily14_c34478/f2p0/441_to_891
i0_HQ_lily14_c34484/f2p0/380_to_3391
i0_HQ_lily14_c2648/f6p0/487_to_925
i0_HQ_lily14_c34494/f2p0/424_to_1328
i0_HQ_lily14_c15608/f2p0/310_to_3823
i0_HQ_lily14_c9333/f2p0/494_to_940
i0_HQ_lily14_c49164/f2p0/230_to_466
i0_HQ_lily14_c22621/f2p0/526_to_1147
i0_HQ_lily14_c49169/f2p0/244_to_1816
i0_HQ_lily14_c2654/f11p1/921_to_1072
i0_HQ_lily14_c9351/f10p1/668_to_883
i0_HQ_lily14_c34526/f2p0/288_to_351
i0_HQ_lily14_c22644/f2p0/376_to_550
i0_HQ_lily14_c2663/f2p0/981_to_1320
i0_HQ_lily14_c34533/f2p0/301_to_729
i0_HQ_lily14_c22687/f2p1/674_to_918
i0_HQ_lily14_c15844/f2p0/294_to_894
i0_HQ_lily14_c22691/f3p0/833_to_1103
i0_HQ_lily14_c22699/f2p0/877_to_1272
i0_HQ_lily14_c9390/f2p0/394_to_1668
i0_HQ_lily14_c9401/f2p0/806_to_944
i0_HQ_lily14_c2751/f2p0/812_to_1110
i0_HQ_lily14_c2764/f2p0/595_to_672
i0_HQ_lily14_c22808/f3p0/870_to_1323
i0_HQ_lily14_c22811/f2p0/726_to_1627
i0_HQ_lily14_c2816/f3p0/605_to_1199
i0_HQ_lily14_c22815/f3p0/969_to_1275
i0_HQ_lily14_c2825/f2p0/601_to_868
i0_HQ_lily14_c9477/f2p0/583_to_837
i0_HQ_lily14_c22856/f2p0/703_to_1974
i0_HQ_lily14_c2843/f4p0/818_to_879
i0_HQ_lily14_c9489/f2p0/835_to_1195
i0_HQ_lily14_c22881/f2p10/308_to_785
i0_HQ_lily14_c22890/f5p0/719_to_911
i0_HQ_lily14_c2903/f2p0/545_to_1338
i0_HQ_lily14_c2914/f3p0/452_to_1210
i0_HQ_lily14_c9532/f3p1/708_to_783
i0_HQ_lily14_c2938/f6p0/687_to_1057
i0_HQ_lily14_c51623/f2p0/684_to_1147
i0_HQ_lily14_c16642/f4p0/806_to_1028
i0_HQ_lily14_c23030/f2p1/454_to_662
i0_HQ_lily14_c51850/f2p0/486_to_1668
i0_HQ_lily14_c2961/f4p7/665_to_1144
i0_HQ_lily14_c23046/f2p6/924_to_984
i0_HQ_lily14_c16688/f19p0/844_to_1147
i0_HQ_lily14_c9640/f2p1/436_to_1069
i0_HQ_lily14_c9645/f2p0/324_to_630
i0_HQ_lily14_c16703/f9p0/438_to_667
i0_HQ_lily14_c23063/f3p0/901_to_904
i0_HQ_lily14_c23086/f2p0/650_to_943
i0_HQ_lily14_c3073/f6p0/364_to_2724
i0_HQ_lily14_c16819/f10p0/743_to_837
i0_HQ_lily14_c16820/f5p0/623_to_845
i0_HQ_lily14_c16839/f17p0/543_to_786
i0_HQ_lily14_c52951/f3p0/504_to_1219
i0_HQ_lily14_c23173/f2p31/569_to_713
i0_HQ_lily14_c54141/f6p0/963_to_1418
i0_HQ_lily14_c54142/f14p0/589_to_2235
i0_HQ_lily14_c53957/f50p0/444_to_714
i0_HQ_lily14_c54147/f4p0/889_to_1102
i0_HQ_lily14_c16912/f5p0/989_to_1663
i0_HQ_lily14_c35280/f5p0/588_to_731
i0_HQ_lily14_c53963/f5p0/703_to_778
i0_HQ_lily14_c54152/f4p0/831_to_1055
i0_HQ_lily14_c35324/f7p0/498_to_613
i0_HQ_lily14_c3192/f3p0/548_to_1497
i0_HQ_lily14_c23291/f2p2/743_to_1046
i0_HQ_lily14_c53970/f18p0/577_to_661
i0_HQ_lily14_c35401/f4p0/927_to_1063
i0_HQ_lily14_c35408/f4p0/645_to_648
i0_HQ_lily14_c23349/f3p0/951_to_1152
i0_HQ_lily14_c54193/f4p0/612_to_702
i0_HQ_lily14_c35421/f4p0/610_to_660
i0_HQ_lily14_c35436/f12p0/367_to_528
i0_HQ_lily14_c53981/f15p0/904_to_1236
i0_HQ_lily14_c16957/f14p0/845_to_1021
i0_HQ_lily14_c54202/f6p0/819_to_912
i0_HQ_lily14_c23392/f2p1/591_to_1232
i0_HQ_lily14_c53985/f19p0/455_to_822
i0_HQ_lily14_c3303/f3p1/819_to_835
i0_HQ_lily14_c23460/f2p1/579_to_1045
i0_HQ_lily14_c16976/f5p0/653_to_1051
i0_HQ_lily14_c35461/f4p0/410_to_1421
i0_HQ_lily14_c23474/f3p0/864_to_1129
i0_HQ_lily14_c54205/f3p0/685_to_945
i0_HQ_lily14_c17007/f4p0/333_to_2440
i0_HQ_lily14_c3313/f2p0/908_to_1289
i0_HQ_lily14_c3323/f3p0/456_to_1011
i0_HQ_lily14_c54002/f20p0/604_to_657
i0_HQ_lily14_c54216/f3p1/661_to_707
i0_HQ_lily14_c17051/f2p0/480_to_1102
i0_HQ_lily14_c3368/f3p0/474_to_5685
i0_HQ_lily14_c35503/f5p0/571_to_958
i0_HQ_lily14_c35530/f6p0/458_to_545
i0_HQ_lily14_c17143/f4p0/403_to_499
i0_HQ_lily14_c54240/f5p0/582_to_2209
i0_HQ_lily14_c54030/f14p0/945_to_1042
i0_HQ_lily14_c23628/f2p0/937_to_939
i0_HQ_lily14_c17152/f6p0/319_to_919
i0_HQ_lily14_c35570/f3p0/618_to_824
i0_HQ_lily14_c54249/f2p0/334_to_917
i0_HQ_lily14_c23683/f2p86/599_to_763
i0_HQ_lily14_c54047/f5p0/604_to_638
i0_HQ_lily14_c35577/f3p0/708_to_847
i0_HQ_lily14_c54267/f2p0/910_to_1092
i0_HQ_lily14_c54268/f3p0/672_to_809
i0_HQ_lily14_c54271/f5p0/781_to_3216
i0_HQ_lily14_c17194/f2p0/350_to_559
i0_HQ_lily14_c23754/f2p0/506_to_748
i0_HQ_lily14_c54061/f7p0/677_to_1078
i0_HQ_lily14_c54295/f7p0/684_to_911
i0_HQ_lily14_c54069/f21p4/831_to_1352
i0_HQ_lily14_c54074/f2p0/927_to_1002
i0_HQ_lily14_c54313/f7p0/989_to_1459
i0_HQ_lily14_c69484/f2p0/243_to_1435
i0_HQ_lily14_c69486/f2p0/281_to_1328
i0_HQ_lily14_c54317/f5p0/877_to_1117
i0_HQ_lily14_c17340/f3p0/858_to_1468
i0_HQ_lily14_c54088/f6p0/965_to_1616
i0_HQ_lily14_c69505/f2p1/293_to_3082
i0_HQ_lily14_c35646/f4p35/626_to_761
i0_HQ_lily14_c54344/f3p0/497_to_1352
i0_HQ_lily14_c54353/f4p0/427_to_1176
i0_HQ_lily14_c69542/f2p0/297_to_1713
i0_HQ_lily14_c76837/f2p0/422_to_1137
i0_HQ_lily14_c76839/f2p0/472_to_532
i0_HQ_lily14_c24019/f8p34/879_to_925
i0_HQ_lily14_c24037/f2p0/381_to_802
i0_HQ_lily14_c24052/f4p0/516_to_696
i0_HQ_lily14_c54415/f3p0/785_to_947
i0_HQ_lily14_c35779/f3p0/638_to_690
i0_HQ_lily14_c54431/f2p0/376_to_472
i0_HQ_lily14_c35799/f2p0/500_to_1682
i0_HQ_lily14_c24161/f3p0/795_to_1487
i0_HQ_lily14_c24178/f2p4/640_to_2053
i0_HQ_lily14_c70627/f2p3/246_to_2092
i0_HQ_lily14_c35827/f2p0/832_to_1600
i0_HQ_lily14_c70994/f2p0/236_to_1651
i0_HQ_lily14_c71131/f4p0/823_to_962
i0_HQ_lily14_c24261/f3p0/735_to_1108
i0_HQ_lily14_c35832/f3p0/870_to_941
i0_HQ_lily14_c24280/f2p0/716_to_874
i0_HQ_lily14_c35833/f2p0/518_to_824
i0_HQ_lily14_c35838/f2p0/681_to_9885
i0_HQ_lily14_c35839/f2p0/944_to_1250
i0_HQ_lily14_c24312/f2p0/606_to_1263
i0_HQ_lily14_c35846/f2p8/299_to_969
i0_HQ_lily14_c54513/f5p0/890_to_1275
i0_HQ_lily14_c35856/f2p0/451_to_585
i0_HQ_lily14_c72645/f2p0/265_to_1207
i0_HQ_lily14_c24373/f2p9/840_to_1081
i0_HQ_lily14_c35867/f2p0/815_to_840
i0_HQ_lily14_c54560/f2p0/845_to_1468
i0_HQ_lily14_c35870/f2p0/288_to_2822
i0_HQ_lily14_c35873/f2p0/703_to_866
i0_HQ_lily14_c35876/f2p0/930_to_1845
i0_HQ_lily14_c54609/f3p0/288_to_1818
i0_HQ_lily14_c76959/f5p0/366_to_1536
i0_HQ_lily14_c54617/f2p0/347_to_483
i0_HQ_lily14_c54627/f4p1/798_to_912
i0_HQ_lily14_c76964/f3p0/693_to_1347
i0_HQ_lily14_c35902/f2p0/851_to_1063
i0_HQ_lily14_c76965/f31p0/939_to_1323
i0_HQ_lily14_c76966/f10p0/585_to_888
i0_HQ_lily14_c35907/f3p3/745_to_1044
i0_HQ_lily14_c35908/f4p0/508_to_624
i0_HQ_lily14_c54668/f2p0/288_to_779
i1_HQ_lily14_c2513/f3p2/1535_to_1927
i0_HQ_lily14_c76988/f13p0/255_to_949
i1_HQ_lily14_c8086/f3p1/1210_to_1625
i1_HQ_lily14_c2514/f3p1/1754_to_1845
i1_HQ_lily14_c2515/f3p0/1412_to_1452
i0_HQ_lily14_c54706/f3p0/289_to_1300
i0_HQ_lily14_c76996/f67p0/772_to_891
i0_HQ_lily14_c77001/f12p0/892_to_1378
i0_HQ_lily14_c77004/f37p0/435_to_553
i1_HQ_lily14_c2519/f5p2/1426_to_1747
i1_HQ_lily14_c2526/f2p0/1548_to_1635
i0_HQ_lily14_c77015/f67p0/848_to_1150
i0_HQ_lily14_c75617/f44p0/537_to_775
i0_HQ_lily14_c75618/f44p0/754_to_1081
i0_HQ_lily14_c54760/f22p0/698_to_815
i1_HQ_lily14_c2529/f2p0/1964_to_2095
i0_HQ_lily14_c75622/f16p0/390_to_448
i1_HQ_lily14_c2530/f2p3/1311_to_3179
i1_HQ_lily14_c8125/f2p0/1304_to_1416
i1_HQ_lily14_c8155/f2p1/1287_to_1320
i0_HQ_lily14_c75632/f19p0/967_to_1319
i0_HQ_lily14_c54825/f4p0/749_to_862
i1_HQ_lily14_c2541/f2p1/1423_to_1873
i0_HQ_lily14_c75635/f7p0/566_to_748
i0_HQ_lily14_c75636/f14p0/756_to_1058
i1_HQ_lily14_c8191/f3p0/1784_to_2357
i1_HQ_lily14_c2550/f12p2/1233_to_1235
i0_HQ_lily14_c54858/f13p0/894_to_1081
i0_HQ_lily14_c54870/f5p0/903_to_922
i0_HQ_lily14_c77068/f5p0/576_to_683
i0_HQ_lily14_c75648/f13p0/848_to_1176
i0_HQ_lily14_c54885/f5p0/903_to_1159
i1_HQ_lily14_c2555/f3p0/1301_to_1805
i1_HQ_lily14_c8276/f2p4/1679_to_2021
i1_HQ_lily14_c2557/f4p1/1510_to_1538
i0_HQ_lily14_c54910/f4p0/414_to_607
i0_HQ_lily14_c54915/f3p0/303_to_520
i1_HQ_lily14_c2560/f3p0/1760_to_1989
i0_HQ_lily14_c54969/f15p0/221_to_533
i0_HQ_lily14_c75660/f16p0/962_to_1434
i0_HQ_lily14_c55016/f30p0/503_to_596
i0_HQ_lily14_c75672/f14p0/407_to_1399
i0_HQ_lily14_c77128/f10p0/874_to_974
i0_HQ_lily14_c75678/f12p0/733_to_1827
i1_HQ_lily14_c8332/f4p0/1761_to_2862
i1_HQ_lily14_c8341/f3p0/1085_to_1456
i1_HQ_lily14_c2623/f2p0/1806_to_2283
i0_HQ_lily14_c55308/f3p3/905_to_1025
i1_HQ_lily14_c2631/f2p0/1596_to_1864
i1_HQ_lily14_c8369/f2p0/1806_to_1874
i1_HQ_lily14_c2639/f2p1/1932_to_2617
i0_HQ_lily14_c55371/f2p0/291_to_2140
i0_HQ_lily14_c75705/f11p0/930_to_972
i0_HQ_lily14_c77225/f3p0/652_to_1367
i0_HQ_lily14_c75709/f12p0/615_to_712
i0_HQ_lily14_c75710/f2p0/528_to_881
i0_HQ_lily14_c75712/f2p0/825_to_931
i1_HQ_lily14_c8414/f2p1/1397_to_1682
i1_HQ_lily14_c2686/f2p0/1347_to_1513
i0_HQ_lily14_c75714/f10p0/978_to_1280
i1_HQ_lily14_c8437/f4p2/1262_to_1900
i1_HQ_lily14_c2706/f3p0/1739_to_1949
i0_HQ_lily14_c55582/f14p0/714_to_898
i1_HQ_lily14_c2716/f6p0/1344_to_1503
i0_HQ_lily14_c77267/f9p0/790_to_954
i1_HQ_lily14_c2755/f3p1/1776_to_1902
i0_HQ_lily14_c75725/f6p0/531_to_1151
i1_HQ_lily14_c8497/f2p4/1235_to_2131
i1_HQ_lily14_c2758/f6p0/1365_to_1433
i0_HQ_lily14_c55619/f3p0/698_to_1556
i1_HQ_lily14_c2761/f5p0/1192_to_1580
i1_HQ_lily14_c2769/f2p2/1598_to_1600
i1_HQ_lily14_c8539/f3p1/1429_to_1519
i1_HQ_lily14_c2776/f2p2/1518_to_1974
i0_HQ_lily14_c75749/f6p0/516_to_775
i0_HQ_lily14_c55785/f3p1/592_to_958
i1_HQ_lily14_c2786/f3p3/1865_to_2332
i0_HQ_lily14_c75760/f16p0/744_to_967
i0_HQ_lily14_c55923/f5p0/965_to_1789
i0_HQ_lily14_c77356/f11p0/696_to_937
i1_HQ_lily14_c2813/f3p1/1160_to_1412
i0_HQ_lily14_c75767/f3p0/969_to_1237
i1_HQ_lily14_c8579/f14p3/1505_to_3158
i0_HQ_lily14_c75784/f3p0/624_to_875
i0_HQ_lily14_c56150/f8p48/798_to_1301
i1_HQ_lily14_c8608/f3p1/1707_to_1873
i0_HQ_lily14_c75787/f2p0/414_to_2487
i1_HQ_lily14_c8622/f2p0/1262_to_1292
i1_HQ_lily14_c2882/f2p0/1251_to_1355
i1_HQ_lily14_c8650/f4p1/1737_to_1848
i0_HQ_lily14_c75801/f11p0/648_to_758
i0_HQ_lily14_c56308/f3p0/701_to_857
i0_HQ_lily14_c77444/f4p0/253_to_914
i0_HQ_lily14_c75807/f3p0/925_to_1268
i1_HQ_lily14_c8656/f3p3/1841_to_1981
i0_HQ_lily14_c75812/f6p0/384_to_3663
i0_HQ_lily14_c75813/f2p0/806_to_954
i0_HQ_lily14_c77456/f3p0/248_to_527
i0_HQ_lily14_c75815/f5p0/526_to_2748
i0_HQ_lily14_c75818/f5p0/791_to_832
i0_HQ_lily14_c56553/f4p0/664_to_898
i0_HQ_lily14_c77498/f46p6/689_to_902
i0_HQ_lily14_c75825/f3p0/846_to_1817
i1_HQ_lily14_c2932/f2p0/1810_to_2175
i1_HQ_lily14_c8676/f2p3/1338_to_1540
i0_HQ_lily14_c75829/f4p0/973_to_1024
i1_HQ_lily14_c123/f38p3/1338_to_1587
i1_HQ_lily14_c8679/f3p2/1376_to_1636
i0_HQ_lily14_c77512/f15p0/944_to_992
i1_HQ_lily14_c2934/f2p1/1770_to_2561
i0_HQ_lily14_c75832/f3p0/785_to_936
i1_HQ_lily14_c8692/f5p0/1445_to_1721
i0_HQ_lily14_c77529/f24p0/580_to_912
i0_HQ_lily14_c75841/f10p0/652_to_762
i0_HQ_lily14_c75842/f2p0/883_to_1089
i0_HQ_lily14_c75843/f3p0/747_to_1659
i1_HQ_lily14_c8723/f6p1/1682_to_1877
i1_HQ_lily14_c8725/f2p0/1109_to_1449
i1_HQ_lily14_c2971/f3p0/1463_to_1608
i1_HQ_lily14_c8727/f2p1/1130_to_1645
i0_HQ_lily14_c75847/f4p0/322_to_1211
i0_HQ_lily14_c75848/f2p1/748_to_1567
i0_HQ_lily14_c75854/f12p0/466_to_3092
i1_HQ_lily14_c8746/f2p0/1348_to_1589
i1_HQ_lily14_c2983/f6p3/1841_to_2205
i1_HQ_lily14_c408/f13p9/1724_to_1810
i1_HQ_lily14_c8794/f3p0/1247_to_2119
i0_HQ_lily14_c75872/f5p0/451_to_816
i1_HQ_lily14_c433/f19p2/1252_to_1507
i0_HQ_lily14_c56744/f3p0/697_to_750
i0_HQ_lily14_c56769/f5p0/681_to_1527
i0_HQ_lily14_c75886/f9p0/700_to_707
i1_HQ_lily14_c8821/f2p0/1353_to_1406
i1_HQ_lily14_c3048/f4p1/1331_to_1453
i0_HQ_lily14_c56796/f4p0/969_to_1115
i0_HQ_lily14_c75898/f2p0/564_to_598
i1_HQ_lily14_c449/f7p2/1766_to_2599
i1_HQ_lily14_c452/f13p2/1510_to_2459
i0_HQ_lily14_c75911/f2p0/385_to_1123
i1_HQ_lily14_c3086/f4p1/1871_to_2043
i1_HQ_lily14_c8885/f2p0/1270_to_1534
i1_HQ_lily14_c469/f8p5/1893_to_2461
i1_HQ_lily14_c473/f9p1/1362_to_1649
i0_HQ_lily14_c75921/f3p0/543_to_1700
i1_HQ_lily14_c8893/f5p1/1386_to_1539
i1_HQ_lily14_c475/f19p2/1278_to_2127
i1_HQ_lily14_c3095/f2p1/1248_to_1501
i0_HQ_lily14_c56922/f2p0/689_to_10228
i1_HQ_lily14_c3097/f2p1/1513_to_1577
i0_HQ_lily14_c56936/f2p0/727_to_3365
i0_HQ_lily14_c75931/f3p0/289_to_1860
i0_HQ_lily14_c75932/f3p0/305_to_780
i0_HQ_lily14_c75935/f2p0/300_to_2248
i1_HQ_lily14_c8911/f3p1/1866_to_2060
i0_HQ_lily14_c75936/f4p0/399_to_691
i0_HQ_lily14_c75944/f2p0/301_to_1270
i0_HQ_lily14_c75946/f2p1/312_to_1252
i1_HQ_lily14_c604/f18p5/1914_to_2286
i1_HQ_lily14_c8921/f2p6/1663_to_2220
i1_HQ_lily14_c606/f10p7/1702_to_2185
i1_HQ_lily14_c3126/f4p0/1436_to_1485
i0_HQ_lily14_c75950/f15p0/793_to_1180
i1_HQ_lily14_c8930/f3p2/1599_to_1900
i0_HQ_lily14_c77736/f3p0/601_to_740
i1_HQ_lily14_c642/f17p2/1408_to_1516
i0_HQ_lily14_c77756/f46p0/746_to_790
i1_HQ_lily14_c8951/f2p0/1783_to_1986
i0_HQ_lily14_c77757/f13p0/425_to_1187
i1_HQ_lily14_c8952/f3p1/1461_to_1601
i1_HQ_lily14_c655/f8p1/1398_to_1488
i1_HQ_lily14_c3164/f2p1/1484_to_1793
i1_HQ_lily14_c661/f13p5/1573_to_1747
i0_HQ_lily14_c75964/f7p0/945_to_1024
i0_HQ_lily14_c77776/f21p0/734_to_1026
i0_HQ_lily14_c77779/f5p0/358_to_2195
i1_HQ_lily14_c703/f22p3/1787_to_2080
i1_HQ_lily14_c3176/f2p0/1359_to_1710
i1_HQ_lily14_c8996/f2p3/1595_to_2364
i1_HQ_lily14_c721/f7p2/1453_to_2161
i0_HQ_lily14_c77811/f12p0/362_to_739
i0_HQ_lily14_c57073/f2p0/977_to_1053
i1_HQ_lily14_c9027/f2p11/1731_to_1892
i1_HQ_lily14_c781/f6p1/1336_to_1950
i1_HQ_lily14_c796/f6p1/1322_to_1581
i0_HQ_lily14_c77837/f23p4/643_to_1111
i1_HQ_lily14_c830/f8p0/1774_to_4082
i1_HQ_lily14_c9059/f2p1/1164_to_1270
i0_HQ_lily14_c57111/f2p0/803_to_1985
i1_HQ_lily14_c9082/f5p3/1794_to_1868
i1_HQ_lily14_c3235/f2p0/1328_to_2552
i1_HQ_lily14_c9104/f2p1/1204_to_1206
i1_HQ_lily14_c3259/f8p2/1341_to_1387
i0_HQ_lily14_c76026/f4p0/342_to_632
i0_HQ_lily14_c57142/f2p0/450_to_862
i1_HQ_lily14_c9115/f2p42/1936_to_2924
i1_HQ_lily14_c865/f7p0/1614_to_2148
i1_HQ_lily14_c883/f9p7/1646_to_1698
i0_HQ_lily14_c76037/f14p0/940_to_1140
i1_HQ_lily14_c894/f3p3/1553_to_1957
i0_HQ_lily14_c76039/f3p0/730_to_756
i0_HQ_lily14_c57176/f2p1/545_to_608
i0_HQ_lily14_c76049/f18p0/322_to_838
i1_HQ_lily14_c9191/f3p2/1389_to_1399
i1_HQ_lily14_c3336/f3p0/1568_to_1580
i0_HQ_lily14_c77893/f33p0/634_to_833
i0_HQ_lily14_c57198/f2p0/843_to_1329
i1_HQ_lily14_c9204/f2p1/1687_to_1943
i0_HQ_lily14_c76061/f2p0/654_to_728
i0_HQ_lily14_c57203/f2p0/839_to_885
i1_HQ_lily14_c915/f9p1/1636_to_1878
i0_HQ_lily14_c76062/f3p0/786_to_952
i0_HQ_lily14_c76063/f2p0/468_to_604
i0_HQ_lily14_c57211/f2p0/468_to_680
i0_HQ_lily14_c57213/f2p0/821_to_1758
i1_HQ_lily14_c9223/f7p2/1282_to_1737
i0_HQ_lily14_c57218/f3p0/832_to_1102
i0_HQ_lily14_c76071/f2p0/759_to_835
i0_HQ_lily14_c57220/f2p3/976_to_1118
i0_HQ_lily14_c76082/f5p0/428_to_494
i1_HQ_lily14_c9251/f2p1/1180_to_1293
i1_HQ_lily14_c3382/f2p0/1568_to_2014
i1_HQ_lily14_c986/f10p0/1697_to_1777
i1_HQ_lily14_c3386/f3p0/1926_to_2063
i1_HQ_lily14_c3390/f2p2/1643_to_1818
i0_HQ_lily14_c57583/f2p0/941_to_2364
i1_HQ_lily14_c3422/f4p0/1350_to_1540
i1_HQ_lily14_c1028/f8p0/1969_to_2000
i0_HQ_lily14_c77965/f82p0/752_to_858
i1_HQ_lily14_c3451/f3p0/1573_to_1599
i0_HQ_lily14_c76127/f3p0/919_to_1592
i1_HQ_lily14_c3486/f2p2/1739_to_2033
i0_HQ_lily14_c76141/f4p9/396_to_1178
i1_HQ_lily14_c9333/f2p0/1708_to_1835
i1_HQ_lily14_c3506/f3p0/1700_to_1949
i1_HQ_lily14_c9342/f2p0/1630_to_2369
i0_HQ_lily14_c76161/f3p0/510_to_1183
i1_HQ_lily14_c3553/f5p1/1675_to_2486
i0_HQ_lily14_c76170/f18p0/711_to_842
i1_HQ_lily14_c9377/f3p2/1859_to_1933
i1_HQ_lily14_c1090/f10p0/1399_to_2004
i1_HQ_lily14_c3567/f2p0/1221_to_2136
i0_HQ_lily14_c76177/f5p0/464_to_1521
i1_HQ_lily14_c3574/f5p1/1680_to_2427
i0_HQ_lily14_c59542/f2p0/401_to_1847
i0_HQ_lily14_c76179/f3p0/728_to_825
i1_HQ_lily14_c3576/f3p1/1486_to_1640
i0_HQ_lily14_c76180/f10p0/679_to_1033
i0_HQ_lily14_c59710/f2p0/500_to_1854
i1_HQ_lily14_c3598/f7p2/1253_to_1428
i1_HQ_lily14_c9401/f2p0/1566_to_1726
i1_HQ_lily14_c9405/f2p2/1477_to_1614
i1_HQ_lily14_c9410/f2p0/1235_to_1380
i0_HQ_lily14_c76206/f4p0/655_to_798
i0_HQ_lily14_c60512/f2p3/732_to_849
i1_HQ_lily14_c1116/f6p3/1618_to_1854
i1_HQ_lily14_c9421/f5p1/1913_to_1972
i1_HQ_lily14_c1120/f5p1/1230_to_1480
i1_HQ_lily14_c9423/f2p2/1697_to_1848
i1_HQ_lily14_c1125/f10p1/1396_to_1453
i1_HQ_lily14_c3665/f2p2/1945_to_2423
i0_HQ_lily14_c78149/f2p0/490_to_1103
i1_HQ_lily14_c3680/f3p7/1660_to_3134
i1_HQ_lily14_c9479/f2p2/1218_to_1581
i1_HQ_lily14_c3692/f7p3/1537_to_1748
i1_HQ_lily14_c1147/f8p3/1305_to_1526
i1_HQ_lily14_c1156/f5p2/1466_to_1898
i0_HQ_lily14_c62045/f3p181/927_to_1243
i1_HQ_lily14_c1165/f10p10/1895_to_1922
i1_HQ_lily14_c1171/f4p1/1237_to_1270
i1_HQ_lily14_c9511/f2p0/1131_to_1618
i1_HQ_lily14_c9515/f5p0/1241_to_1305
i1_HQ_lily14_c3791/f2p1/1862_to_2139
i1_HQ_lily14_c1189/f14p2/1662_to_1692
i1_HQ_lily14_c3829/f2p1/1979_to_2165
i0_HQ_lily14_c76292/f13p88/917_to_1002
i0_HQ_lily14_c76298/f3p0/847_to_924
i1_HQ_lily14_c3839/f4p1/1302_to_1829
i1_HQ_lily14_c9544/f2p0/1299_to_1710
i0_HQ_lily14_c78261/f6p0/326_to_1044
i1_HQ_lily14_c3857/f2p2/1537_to_1603
i0_HQ_lily14_c78287/f7p0/617_to_856
i0_HQ_lily14_c63108/f2p1/660_to_769
i1_HQ_lily14_c9605/f2p0/1504_to_1553
i1_HQ_lily14_c1225/f7p3/1958_to_2332
i1_HQ_lily14_c1232/f4p3/1841_to_1981
i1_HQ_lily14_c3935/f3p4/1219_to_2450
i1_HQ_lily14_c9698/f2p0/1649_to_1721
i0_HQ_lily14_c64271/f2p0/804_to_2100
i1_HQ_lily14_c1235/f8p2/1271_to_1747
i1_HQ_lily14_c1242/f9p2/1339_to_1445
i0_HQ_lily14_c64801/f8p0/981_to_1248
i1_HQ_lily14_c9718/f4p0/1567_to_1638
i1_HQ_lily14_c1245/f15p1/1347_to_1486
i1_HQ_lily14_c1246/f6p1/1587_to_1705
i1_HQ_lily14_c3969/f2p2/1888_to_1923
i0_HQ_lily14_c76387/f12p0/258_to_2153
i1_HQ_lily14_c9735/f2p6/1353_to_1724
i1_HQ_lily14_c9743/f3p0/1593_to_1738
i0_HQ_lily14_c76404/f7p0/896_to_1128
i1_HQ_lily14_c4021/f2p0/1547_to_1771
i1_HQ_lily14_c1283/f3p0/1807_to_1961
i1_HQ_lily14_c1285/f5p0/1721_to_1887
i0_HQ_lily14_c76420/f3p0/351_to_728
i0_HQ_lily14_c66276/f2p0/371_to_1903
i1_HQ_lily14_c9826/f5p0/1138_to_1386
i0_HQ_lily14_c76427/f3p0/313_to_1140
i1_HQ_lily14_c4048/f9p3/1437_to_1621
i1_HQ_lily14_c9831/f2p0/1146_to_1322
i0_HQ_lily14_c78462/f2p0/389_to_620
i1_HQ_lily14_c9838/f4p3/1592_to_2426
i1_HQ_lily14_c9844/f3p0/1261_to_1458
i1_HQ_lily14_c1298/f13p0/1291_to_1495
i1_HQ_lily14_c9849/f8p3/1353_to_1477
i0_HQ_lily14_c78486/f3p0/918_to_3112
i0_HQ_lily14_c78489/f6p0/512_to_2609
i1_HQ_lily14_c9864/f2p1/1795_to_1797
i1_HQ_lily14_c9876/f4p0/1520_to_1747
i1_HQ_lily14_c1326/f7p1/1862_to_2018
i1_HQ_lily14_c4074/f3p0/1947_to_2079
i1_HQ_lily14_c9907/f2p0/1382_to_1508
i1_HQ_lily14_c9921/f2p0/1094_to_1404
i1_HQ_lily14_c4100/f3p3/1637_to_1702
i1_HQ_lily14_c9927/f3p2/1088_to_1169
i1_HQ_lily14_c1342/f5p0/1870_to_2352
i1_HQ_lily14_c1343/f3p1/1882_to_2077
i1_HQ_lily14_c4116/f2p1/1816_to_1829
i1_HQ_lily14_c1349/f7p0/1901_to_2301
i0_HQ_lily14_c76497/f29p0/979_to_1186
i1_HQ_lily14_c1351/f7p1/1379_to_1462
i1_HQ_lily14_c4156/f2p5/1881_to_2055
i0_HQ_lily14_c68183/f8p0/251_to_1415
i1_HQ_lily14_c4160/f2p1/1450_to_3968
i1_HQ_lily14_c4164/f2p1/1461_to_1659
i0_HQ_lily14_c68293/f7p0/269_to_1081
i0_HQ_lily14_c76504/f15p0/407_to_703
i0_HQ_lily14_c76508/f2p0/645_to_767
i1_HQ_lily14_c4212/f3p4/1749_to_1828
i0_HQ_lily14_c68560/f5p0/287_to_632
i0_HQ_lily14_c68573/f5p0/280_to_1103
i0_HQ_lily14_c68598/f3p12/429_to_1098
i0_HQ_lily14_c68600/f5p1/230_to_414
i0_HQ_lily14_c76516/f4p0/940_to_1044
i1_HQ_lily14_c1366/f4p0/1863_to_1889
i1_HQ_lily14_c1367/f5p1/1349_to_1703
i0_HQ_lily14_c76520/f3p0/930_to_945
i0_HQ_lily14_c68727/f6p0/269_to_561
i1_HQ_lily14_c4241/f5p2/1866_to_1981
i1_HQ_lily14_c10050/f2p2/1809_to_1954
i1_HQ_lily14_c1383/f11p0/1735_to_1834
i1_HQ_lily14_c1384/f7p1/1676_to_1838
i0_HQ_lily14_c68776/f4p0/270_to_812
i1_HQ_lily14_c4255/f4p3/1932_to_2479
i0_HQ_lily14_c76530/f2p0/836_to_1586
i1_HQ_lily14_c1393/f3p0/1205_to_1269
i1_HQ_lily14_c4287/f2p1/1394_to_1463
i0_HQ_lily14_c76536/f14p0/880_to_1114
i1_HQ_lily14_c4310/f4p1/1652_to_1778
i0_HQ_lily14_c76554/f10p0/907_to_1109
i1_HQ_lily14_c4313/f2p0/1425_to_2110
i1_HQ_lily14_c4316/f7p0/1728_to_1787
i1_HQ_lily14_c10122/f3p2/1743_to_2894
i1_HQ_lily14_c1429/f14p0/1745_to_1953
i1_HQ_lily14_c10146/f3p0/1122_to_1320
i0_HQ_lily14_c76570/f6p0/791_to_1184
i0_HQ_lily14_c78719/f2p0/689_to_1065
i0_HQ_lily14_c69097/f3p1/248_to_1447
i1_HQ_lily14_c10192/f3p1/1641_to_2552
i1_HQ_lily14_c4356/f4p0/1831_to_1948
i1_HQ_lily14_c10196/f2p0/1789_to_2466
i0_HQ_lily14_c76574/f5p0/884_to_886
i0_HQ_lily14_c76577/f4p0/392_to_2383
i1_HQ_lily14_c10197/f2p0/1598_to_1899
i0_HQ_lily14_c76579/f3p0/468_to_1483
i1_HQ_lily14_c1453/f3p0/1164_to_1268
i1_HQ_lily14_c1455/f9p1/1508_to_1701
i1_HQ_lily14_c10211/f4p1/1838_to_1862
i0_HQ_lily14_c69166/f3p0/239_to_1540
i0_HQ_lily14_c69251/f2p1/245_to_1060
i1_HQ_lily14_c10233/f3p0/1839_to_1897
i0_HQ_lily14_c69256/f2p3/246_to_632
i1_HQ_lily14_c10238/f2p1/1974_to_2010
i1_HQ_lily14_c4376/f4p0/1194_to_1736
i0_HQ_lily14_c76589/f10p0/450_to_2173
i1_HQ_lily14_c10250/f2p0/1495_to_1939
i0_HQ_lily14_c69279/f4p1/682_to_1556
i0_HQ_lily14_c76605/f3p0/319_to_1627
i0_HQ_lily14_c69295/f2p0/263_to_1597
i1_HQ_lily14_c10294/f2p0/1944_to_2079
i1_HQ_lily14_c1475/f5p1/1601_to_1681
i0_HQ_lily14_c76614/f28p0/717_to_931
i1_HQ_lily14_c10308/f2p0/1739_to_3070
i1_HQ_lily14_c4393/f2p1/1582_to_1858
i1_HQ_lily14_c10311/f2p3/1380_to_1554
i0_HQ_lily14_c78822/f6p0/549_to_1112
i0_HQ_lily14_c76620/f19p0/887_to_2357
i1_HQ_lily14_c10322/f2p0/1984_to_2134
i1_HQ_lily14_c1487/f11p1/1608_to_1948
i1_HQ_lily14_c10337/f2p4/1671_to_2097
i1_HQ_lily14_c10341/f5p0/1258_to_1619
i0_HQ_lily14_c78828/f2p0/666_to_875
i1_HQ_lily14_c10357/f2p2/1161_to_1604
i1_HQ_lily14_c10365/f2p0/1398_to_1523
i1_HQ_lily14_c1499/f10p4/1364_to_1446
i1_HQ_lily14_c10378/f2p3/1668_to_2106
i1_HQ_lily14_c4475/f3p1/1795_to_1905
i0_HQ_lily14_c69392/f2p40/284_to_586
i1_HQ_lily14_c1518/f6p2/1567_to_1662
i0_HQ_lily14_c69395/f2p0/944_to_1458
i0_HQ_lily14_c69403/f2p0/458_to_1260
i1_HQ_lily14_c4479/f2p1/1370_to_1817
i1_HQ_lily14_c1522/f3p2/1918_to_2233
i1_HQ_lily14_c4484/f5p1/1744_to_1999
i0_HQ_lily14_c69433/f2p0/289_to_2760
i0_HQ_lily14_c69436/f2p0/277_to_1526
i1_HQ_lily14_c4494/f2p0/1199_to_1339
i1_HQ_lily14_c14094/f3p1/1657_to_1661
i0_HQ_lily14_c76655/f10p0/659_to_768
i0_HQ_lily14_c78904/f2p0/291_to_1137
i1_HQ_lily14_c14101/f2p1/1882_to_1976
i0_HQ_lily14_c78909/f3p0/676_to_2740
i0_HQ_lily14_c78935/f2p0/246_to_1239
i1_HQ_lily14_c14147/f3p2/1331_to_1370
i0_HQ_lily14_c76688/f2p0/665_to_919
i1_HQ_lily14_c4559/f2p0/1748_to_1834
i1_HQ_lily14_c4574/f2p0/1600_to_1875
i1_HQ_lily14_c14202/f3p0/1887_to_2308
i1_HQ_lily14_c1566/f5p1/1572_to_1673
i0_HQ_lily14_c79599/f3p2/982_to_1153
i1_HQ_lily14_c1580/f8p3/1531_to_2357
i0_HQ_lily14_c79800/f2p0/979_to_1132
i1_HQ_lily14_c4598/f3p1/1803_to_1871
i0_HQ_lily14_c76716/f5p0/296_to_777
i1_HQ_lily14_c14255/f3p1/1982_to_2105
i1_HQ_lily14_c10593/f2p1/1588_to_2232
i1_HQ_lily14_c1607/f2p1/1397_to_2072
i1_HQ_lily14_c4610/f11p1/1625_to_1874
i1_HQ_lily14_c1610/f6p8/1679_to_2383
i1_HQ_lily14_c4616/f2p1/1343_to_2388
i1_HQ_lily14_c10627/f2p0/1623_to_1625
i1_HQ_lily14_c14289/f11p3/1862_to_2405
i1_HQ_lily14_c10636/f4p4/1924_to_2177
i1_HQ_lily14_c4646/f2p1/1972_to_2151
i0_HQ_lily14_c76737/f22p0/876_to_2567
i1_HQ_lily14_c1624/f9p6/1930_to_1997
i1_HQ_lily14_c10672/f3p1/1954_to_2775
i0_HQ_lily14_c80772/f2p0/631_to_1188
i0_HQ_lily14_c76743/f25p0/867_to_1009
i1_HQ_lily14_c4670/f3p1/1245_to_1444
i1_HQ_lily14_c10685/f5p0/1569_to_2038
i1_HQ_lily14_c4695/f3p1/1801_to_1951
i1_HQ_lily14_c4696/f2p0/1263_to_1311
i1_HQ_lily14_c14325/f2p0/1608_to_1715
i1_HQ_lily14_c14328/f2p0/1497_to_1586
i0_HQ_lily14_c76758/f2p0/412_to_1209
i1_HQ_lily14_c4700/f3p0/1332_to_1458
i1_HQ_lily14_c14343/f3p1/1957_to_2118
i1_HQ_lily14_c1646/f3p0/1344_to_1388
i0_HQ_lily14_c76772/f2p0/564_to_1000
i1_HQ_lily14_c10742/f3p0/1615_to_1767
i1_HQ_lily14_c14377/f2p2/1865_to_1940
i1_HQ_lily14_c1650/f9p1/1483_to_1668
i1_HQ_lily14_c4743/f3p2/1772_to_1894
i0_HQ_lily14_c76782/f44p0/705_to_787
i0_HQ_lily14_c76783/f45p0/384_to_545
i1_HQ_lily14_c1652/f2p0/1793_to_2032
i1_HQ_lily14_c14390/f4p1/1525_to_2243
i1_HQ_lily14_c10758/f4p1/1530_to_1708
i1_HQ_lily14_c10759/f7p4/1424_to_1673
i1_HQ_lily14_c10768/f4p0/1896_to_1968
i1_HQ_lily14_c1660/f2p0/1282_to_1479
i1_HQ_lily14_c10796/f2p0/1537_to_2723
i1_HQ_lily14_c4864/f4p1/1807_to_1883
i0_HQ_lily14_c76801/f7p0/286_to_1636
i1_HQ_lily14_c14423/f4p0/1214_to_1541
i1_HQ_lily14_c10820/f2p3/1758_to_1957
i0_HQ_lily14_c76805/f6p0/309_to_939
i1_HQ_lily14_c14426/f2p0/1372_to_1805
i0_HQ_lily14_c76806/f53p0/628_to_783
i1_HQ_lily14_c1670/f4p0/1277_to_1423
i0_HQ_lily14_c76809/f3p0/332_to_3075
i0_HQ_lily14_c76810/f73p0/579_to_629
i1_HQ_lily14_c1672/f2p2/1886_to_2204
i1_HQ_lily14_c4884/f2p2/1409_to_1411
i1_HQ_lily14_c10864/f3p0/1392_to_2503
i1_HQ_lily14_c1674/f6p2/1999_to_2300
i1_HQ_lily14_c14448/f2p0/1425_to_1702
i1_HQ_lily14_c14454/f4p0/1729_to_1960
i1_HQ_lily14_c10882/f3p7/1472_to_1601
i1_HQ_lily14_c10883/f3p2/1942_to_1962
i1_HQ_lily14_c4906/f7p1/1424_to_1768
i0_HQ_lily14_c76820/f26p0/806_to_953
i1_HQ_lily14_c4912/f4p0/1513_to_1569
i0_HQ_lily14_c76831/f4p0/939_to_1112
i1_HQ_lily14_c1695/f2p1/1758_to_2034
i1_HQ_lily14_c10968/f2p1/1459_to_1892
i1_HQ_lily14_c1696/f2p0/1601_to_2152
i0_HQ_lily14_c83121/f3p0/253_to_1935
i1_HQ_lily14_c1697/f8p1/1121_to_1178
i1_HQ_lily14_c10974/f5p3/1591_to_2088
i1_HQ_lily14_c1699/f5p0/1270_to_1431
i1_HQ_lily14_c14509/f4p3/1362_to_1513
i1_HQ_lily14_c14517/f2p0/1948_to_2165
i1_HQ_lily14_c4968/f2p1/1742_to_1920
i1_HQ_lily14_c21922/f4p0/1877_to_1969
i1_HQ_lily14_c4990/f3p0/1165_to_1319
i1_HQ_lily14_c14585/f3p0/1314_to_1402
i0_HQ_lily14_c84957/f3p0/738_to_1114
i1_HQ_lily14_c5006/f3p6/1241_to_1555
i1_HQ_lily14_c21939/f2p4/1748_to_2104
i1_HQ_lily14_c11014/f2p1/1214_to_1362
i1_HQ_lily14_c11024/f3p0/1190_to_1304
i1_HQ_lily14_c14615/f4p0/1735_to_1737
i1_HQ_lily14_c1712/f9p1/1494_to_1658
i1_HQ_lily14_c1713/f3p0/1164_to_1407
i1_HQ_lily14_c11049/f2p0/1678_to_1776
i1_HQ_lily14_c22007/f3p0/1119_to_1270
i1_HQ_lily14_c1716/f13p1/1694_to_2090
i1_HQ_lily14_c1717/f3p0/1650_to_1720
i1_HQ_lily14_c11051/f4p0/1277_to_1307
i1_HQ_lily14_c14660/f2p1/1616_to_2063
i1_HQ_lily14_c11061/f2p0/1187_to_1507
i1_HQ_lily14_c14667/f2p2/1184_to_1297
i1_HQ_lily14_c11074/f4p0/1813_to_2057
i1_HQ_lily14_c22106/f2p0/1459_to_1597
i1_HQ_lily14_c14669/f2p0/1212_to_1585
i1_HQ_lily14_c22108/f3p3/1641_to_1902
i1_HQ_lily14_c1722/f4p1/1417_to_1503
i1_HQ_lily14_c11092/f5p1/1564_to_1671
i1_HQ_lily14_c14678/f3p1/1528_to_2182
i1_HQ_lily14_c14688/f4p0/1487_to_1551
i1_HQ_lily14_c5069/f2p0/1778_to_2443
i1_HQ_lily14_c5072/f3p2/1286_to_1669
i1_HQ_lily14_c14731/f5p2/1708_to_2007
i1_HQ_lily14_c22173/f2p0/1518_to_2388
i1_HQ_lily14_c1734/f6p2/1817_to_1971
i1_HQ_lily14_c14786/f9p2/1571_to_1656
i1_HQ_lily14_c11151/f2p2/1424_to_2263
i1_HQ_lily14_c11157/f2p0/1101_to_1362
i1_HQ_lily14_c14799/f4p0/1500_to_1531
i1_HQ_lily14_c1739/f4p1/1473_to_1636
i1_HQ_lily14_c22227/f3p0/1903_to_2028
i1_HQ_lily14_c5131/f2p0/1317_to_1491
i1_HQ_lily14_c1744/f2p1/1435_to_1546
i1_HQ_lily14_c14836/f2p2/1789_to_1958
i1_HQ_lily14_c22291/f4p0/1383_to_1450
i0_HQ_lily14_c86872/f7p4/485_to_795
i1_HQ_lily14_c22336/f2p0/1292_to_1311
i1_HQ_lily14_c11291/f5p2/1343_to_1653
i1_HQ_lily14_c5177/f2p2/1847_to_4541
i1_HQ_lily14_c22360/f3p0/1156_to_1423
i1_HQ_lily14_c5198/f2p0/1324_to_1421
i1_HQ_lily14_c1772/f5p1/1278_to_1396
i1_HQ_lily14_c14937/f3p3/1209_to_1711
i1_HQ_lily14_c1773/f5p0/1959_to_2126
i1_HQ_lily14_c22393/f2p1/1344_to_1894
i1_HQ_lily14_c1777/f5p4/1660_to_2228
i1_HQ_lily14_c11296/f2p0/1516_to_1596
i1_HQ_lily14_c1780/f3p0/1407_to_1626
i1_HQ_lily14_c5232/f3p0/1809_to_1857
i1_HQ_lily14_c22421/f3p0/1579_to_1628
i1_HQ_lily14_c5239/f3p2/1344_to_1587
i1_HQ_lily14_c5240/f2p0/1223_to_1455
i1_HQ_lily14_c1786/f2p0/1585_to_1953
i1_HQ_lily14_c11334/f7p2/1521_to_1620
i1_HQ_lily14_c22446/f3p0/1992_to_2176
i1_HQ_lily14_c14985/f2p0/1807_to_1917
i1_HQ_lily14_c22451/f3p0/1977_to_2025
i1_HQ_lily14_c1794/f6p4/1782_to_2166
i1_HQ_lily14_c30497/f3p0/1789_to_1888
i1_HQ_lily14_c1795/f2p1/1536_to_1699
i1_HQ_lily14_c14993/f2p0/1851_to_2416
i1_HQ_lily14_c14998/f4p0/1910_to_2383
i1_HQ_lily14_c11398/f3p1/1686_to_1826
i1_HQ_lily14_c22500/f2p2/1262_to_1376
i1_HQ_lily14_c11400/f3p1/1211_to_1514
i1_HQ_lily14_c11401/f2p0/1193_to_1480
i1_HQ_lily14_c5270/f3p0/1746_to_1907
i1_HQ_lily14_c11402/f4p0/1236_to_2049
i1_HQ_lily14_c11405/f2p1/1724_to_1899
i1_HQ_lily14_c30543/f2p8/1495_to_2247
i1_HQ_lily14_c5293/f9p0/1251_to_1362
i1_HQ_lily14_c11411/f3p3/1803_to_1849
i1_HQ_lily14_c30551/f2p0/1131_to_1198
i1_HQ_lily14_c22585/f3p0/1871_to_2123
i1_HQ_lily14_c30560/f2p0/1483_to_1486
i1_HQ_lily14_c22604/f3p1/1984_to_2539
i1_HQ_lily14_c1809/f3p3/1515_to_1656
i1_HQ_lily14_c22613/f4p2/1359_to_1419
i1_HQ_lily14_c5309/f3p1/1660_to_2221
i1_HQ_lily14_c30622/f2p0/1837_to_1986
i1_HQ_lily14_c30625/f2p1/1357_to_1456
i1_HQ_lily14_c22633/f2p2/1838_to_2471
i1_HQ_lily14_c1819/f2p1/1320_to_1473
i1_HQ_lily14_c1820/f4p7/1674_to_1802
i1_HQ_lily14_c11470/f3p1/1151_to_1278
i1_HQ_lily14_c1821/f11p1/1732_to_1808
i1_HQ_lily14_c1822/f2p2/1369_to_2069
i1_HQ_lily14_c15350/f2p1/1059_to_1243
i1_HQ_lily14_c15381/f6p5/1114_to_1214
i1_HQ_lily14_c31137/f5p1/1018_to_1081
i1_HQ_lily14_c5378/f3p0/1573_to_1788
i1_HQ_lily14_c5382/f2p0/1902_to_1952
i1_HQ_lily14_c1833/f6p0/1841_to_1873
i1_HQ_lily14_c11511/f3p0/1261_to_1472
i1_HQ_lily14_c31247/f4p3/1060_to_1229
i1_HQ_lily14_c5396/f2p2/1609_to_1797
i1_HQ_lily14_c11522/f2p2/1909_to_2030
i1_HQ_lily14_c1840/f4p0/1315_to_1349
i1_HQ_lily14_c1844/f6p0/1235_to_2439
i1_HQ_lily14_c16047/f9p9/1120_to_1894
i1_HQ_lily14_c5437/f8p1/1860_to_2111
i1_HQ_lily14_c16558/f2p0/1091_to_1128
i1_HQ_lily14_c31522/f2p1/1026_to_3178
i1_HQ_lily14_c5446/f2p1/1187_to_1262
i1_HQ_lily14_c16610/f2p0/1070_to_1377
i1_HQ_lily14_c16743/f2p0/1074_to_1568
i1_HQ_lily14_c1856/f4p2/1136_to_1334
i1_HQ_lily14_c5468/f2p0/1905_to_2063
i1_HQ_lily14_c1863/f3p3/1864_to_3749
i1_HQ_lily14_c22743/f2p1/1780_to_1874
i1_HQ_lily14_c1864/f10p2/1217_to_1304
i1_HQ_lily14_c1866/f3p0/1624_to_1658
i1_HQ_lily14_c1869/f4p2/1418_to_1509
i1_HQ_lily14_c22782/f2p1/1703_to_1807
i1_HQ_lily14_c22806/f2p0/1191_to_2333
i1_HQ_lily14_c1877/f6p3/1262_to_1484
i1_HQ_lily14_c11611/f2p0/1472_to_1593
i1_HQ_lily14_c1880/f3p4/1704_to_2401
i1_HQ_lily14_c1881/f3p1/1492_to_1642
i1_HQ_lily14_c1883/f2p0/1138_to_1255
i1_HQ_lily14_c11626/f2p0/1695_to_2014
i1_HQ_lily14_c31684/f2p1/1057_to_1815
i1_HQ_lily14_c1884/f15p2/1275_to_1314
i1_HQ_lily14_c17093/f44p3/1828_to_2416
i1_HQ_lily14_c31688/f2p2/1024_to_1679
i1_HQ_lily14_c22864/f2p13/1718_to_2483
i1_HQ_lily14_c5549/f4p0/1847_to_2005
i1_HQ_lily14_c11678/f2p2/1727_to_2137
i1_HQ_lily14_c22900/f2p0/1177_to_1310
i1_HQ_lily14_c11713/f3p0/1119_to_2167
i1_HQ_lily14_c22938/f2p1/1092_to_1639
i1_HQ_lily14_c11733/f7p1/1142_to_1371
i1_HQ_lily14_c32219/f2p3/1552_to_1817
i1_HQ_lily14_c1912/f2p1/1541_to_1731
i1_HQ_lily14_c11755/f2p0/1389_to_1708
i1_HQ_lily14_c23000/f2p0/1343_to_1454
i1_HQ_lily14_c23011/f2p1/1678_to_1840
i1_HQ_lily14_c23030/f2p1/1256_to_1994
i1_HQ_lily14_c5607/f2p2/1710_to_1995
i1_HQ_lily14_c5609/f2p1/1844_to_2265
i1_HQ_lily14_c17404/f3p1/1437_to_1597
i1_HQ_lily14_c5610/f2p1/1671_to_1812
i1_HQ_lily14_c23054/f3p0/1265_to_1515
i1_HQ_lily14_c1929/f3p2/1536_to_1590
i1_HQ_lily14_c1930/f5p0/1395_to_1553
i1_HQ_lily14_c5672/f2p0/1231_to_1850
i1_HQ_lily14_c33167/f3p2/1395_to_1597
i1_HQ_lily14_c11841/f2p2/1842_to_2112
i1_HQ_lily14_c23108/f3p1/1228_to_1560
i1_HQ_lily14_c1941/f7p2/1343_to_1826
i1_HQ_lily14_c1942/f9p0/1585_to_1790
i1_HQ_lily14_c1943/f4p3/1427_to_2045
i1_HQ_lily14_c23158/f2p0/1479_to_1514
i1_HQ_lily14_c1944/f3p6/1524_to_1745
i1_HQ_lily14_c5703/f3p2/1668_to_1796
i1_HQ_lily14_c11850/f2p3/1757_to_1933
i1_HQ_lily14_c23179/f3p6/1610_to_1768
i1_HQ_lily14_c5714/f3p1/1309_to_1799
i1_HQ_lily14_c23185/f2p1/1418_to_1960
i1_HQ_lily14_c17572/f5p0/1121_to_1367
i1_HQ_lily14_c17599/f4p0/1122_to_1700
i1_HQ_lily14_c33925/f2p7/1775_to_1778
i1_HQ_lily14_c23217/f4p2/1410_to_1593
i1_HQ_lily14_c1952/f6p1/1663_to_1700
i1_HQ_lily14_c5730/f6p4/1492_to_2116
i1_HQ_lily14_c11886/f4p0/1246_to_1906
i1_HQ_lily14_c11889/f2p0/1134_to_1454
i1_HQ_lily14_c11909/f4p0/1278_to_1513
i1_HQ_lily14_c1956/f4p0/1557_to_1611
i1_HQ_lily14_c23303/f3p0/1173_to_1348
i1_HQ_lily14_c1963/f2p0/1439_to_1593
i1_HQ_lily14_c17670/f2p0/1115_to_1353
i1_HQ_lily14_c23315/f2p2/1322_to_3214
i1_HQ_lily14_c5784/f3p1/1608_to_1954
i1_HQ_lily14_c1969/f6p0/1606_to_1830
i1_HQ_lily14_c23368/f4p0/1269_to_1416
i1_HQ_lily14_c5798/f3p1/1657_to_2203
i1_HQ_lily14_c5800/f2p0/1993_to_2088
i1_HQ_lily14_c1978/f3p0/1629_to_1735
i1_HQ_lily14_c5807/f3p2/1297_to_1478
i1_HQ_lily14_c23423/f2p4/1188_to_1854
i1_HQ_lily14_c23473/f4p2/1313_to_1838
i1_HQ_lily14_c5825/f2p0/1558_to_1952
i1_HQ_lily14_c23531/f4p2/1917_to_1922
i1_HQ_lily14_c17815/f12p0/1971_to_1975
i1_HQ_lily14_c5877/f2p0/1743_to_2478
i1_HQ_lily14_c2001/f3p1/1656_to_1812
i1_HQ_lily14_c34787/f25p5/1460_to_1490
i1_HQ_lily14_c5881/f2p1/1573_to_1659
i1_HQ_lily14_c17834/f16p1/1320_to_1409
i1_HQ_lily14_c12093/f6p1/1213_to_1454
i1_HQ_lily14_c23607/f4p2/1160_to_1213
i1_HQ_lily14_c12106/f3p3/1518_to_9141
i1_HQ_lily14_c12107/f2p1/1743_to_1848
i1_HQ_lily14_c23651/f4p1/1212_to_1575
i1_HQ_lily14_c5968/f5p4/1531_to_1580
i1_HQ_lily14_c34877/f3p2/1226_to_1279
i1_HQ_lily14_c2020/f4p1/1321_to_1677
i1_HQ_lily14_c34887/f6p2/1767_to_2304
i1_HQ_lily14_c23678/f2p6/1362_to_1898
i1_HQ_lily14_c23679/f2p0/1188_to_1388
i1_HQ_lily14_c34914/f6p2/1534_to_1606
i1_HQ_lily14_c5990/f3p3/1428_to_1480
i1_HQ_lily14_c2031/f4p0/1320_to_1491
i1_HQ_lily14_c23703/f2p1/1526_to_1689
i1_HQ_lily14_c2040/f3p3/1433_to_2914
i1_HQ_lily14_c12178/f2p0/1878_to_2158
i1_HQ_lily14_c34948/f17p2/1116_to_1281
i1_HQ_lily14_c6017/f2p1/1376_to_2201
i1_HQ_lily14_c2049/f3p2/1789_to_2599
i1_HQ_lily14_c12190/f5p0/1157_to_1535
i1_HQ_lily14_c6032/f2p1/1487_to_1733
i1_HQ_lily14_c18156/f7p4/1867_to_2439
i1_HQ_lily14_c23822/f2p2/1154_to_1334
i1_HQ_lily14_c12204/f5p0/1390_to_1509
i1_HQ_lily14_c6085/f3p2/1187_to_1631
i1_HQ_lily14_c2065/f4p1/1810_to_1950
i1_HQ_lily14_c35025/f2p0/1093_to_1099
i1_HQ_lily14_c35026/f6p6/1502_to_1583
i1_HQ_lily14_c35030/f4p2/1084_to_1309
i1_HQ_lily14_c2076/f5p1/1238_to_2061
i1_HQ_lily14_c6134/f2p0/1092_to_1456
i1_HQ_lily14_c18358/f6p1/1326_to_1374
i1_HQ_lily14_c6162/f3p2/1766_to_1894
i1_HQ_lily14_c23909/f2p0/1254_to_1387
i1_HQ_lily14_c6163/f2p0/1275_to_1475
i1_HQ_lily14_c2093/f5p2/1478_to_1639
i1_HQ_lily14_c18367/f10p10/1291_to_1729
i1_HQ_lily14_c2098/f8p0/1541_to_1609
i1_HQ_lily14_c35121/f5p1/1439_to_1595
i1_HQ_lily14_c2099/f2p0/1981_to_2346
i1_HQ_lily14_c6198/f2p0/1264_to_1486
i1_HQ_lily14_c35164/f6p0/1677_to_1714
i1_HQ_lily14_c2101/f3p3/1348_to_1484
i1_HQ_lily14_c12337/f4p1/1237_to_1360
i1_HQ_lily14_c2108/f3p1/1401_to_1413
i1_HQ_lily14_c35206/f2p0/1066_to_1281
i1_HQ_lily14_c24006/f2p0/1537_to_1816
i1_HQ_lily14_c24058/f3p1/1463_to_1582
i1_HQ_lily14_c2119/f4p2/1775_to_1912
i1_HQ_lily14_c18509/f5p2/1935_to_2060
i1_HQ_lily14_c35315/f9p2/1276_to_1285
i1_HQ_lily14_c2129/f6p9/1376_to_1741
i1_HQ_lily14_c12429/f3p11/1556_to_2959
i1_HQ_lily14_c35322/f7p5/1520_to_1644
i1_HQ_lily14_c2133/f3p3/1212_to_1811
i1_HQ_lily14_c24169/f2p1/1501_to_1593
i1_HQ_lily14_c18533/f4p1/1811_to_1854
i1_HQ_lily14_c6286/f4p4/1735_to_1828
i1_HQ_lily14_c35370/f5p4/1124_to_1407
i1_HQ_lily14_c12433/f3p0/1680_to_2114
i1_HQ_lily14_c12445/f3p2/1271_to_1284
i1_HQ_lily14_c6292/f3p1/1657_to_1695
i1_HQ_lily14_c24194/f2p1/1392_to_1651
i1_HQ_lily14_c18549/f4p0/1686_to_1965
i1_HQ_lily14_c18550/f3p1/1376_to_1445
i1_HQ_lily14_c12452/f3p1/1656_to_4459
i1_HQ_lily14_c2142/f7p3/1409_to_1632
i1_HQ_lily14_c2144/f9p1/1577_to_1726
i1_HQ_lily14_c12466/f2p1/1438_to_1622
i1_HQ_lily14_c6346/f2p0/1557_to_2164
i1_HQ_lily14_c18557/f6p2/1957_to_2044
i1_HQ_lily14_c2148/f5p1/1900_to_2032
i1_HQ_lily14_c18590/f7p1/1295_to_1381
i1_HQ_lily14_c6388/f5p2/1906_to_2068
i1_HQ_lily14_c6398/f6p1/1397_to_2004
i1_HQ_lily14_c6403/f2p3/1830_to_2390
i1_HQ_lily14_c12495/f2p1/1888_to_1926
i1_HQ_lily14_c12500/f2p0/1523_to_1673
i1_HQ_lily14_c2165/f3p1/1500_to_2000
i1_HQ_lily14_c12502/f2p1/1604_to_1885
i1_HQ_lily14_c12513/f2p1/1237_to_1435
i1_HQ_lily14_c24308/f2p2/1967_to_2078
i1_HQ_lily14_c24313/f2p3/1363_to_1576
i1_HQ_lily14_c12525/f2p0/1554_to_1690
i1_HQ_lily14_c6430/f2p4/1522_to_2077
i1_HQ_lily14_c12529/f3p1/1915_to_1933
i1_HQ_lily14_c12530/f2p1/1120_to_1175
i1_HQ_lily14_c6432/f2p1/1213_to_1314
i1_HQ_lily14_c12533/f2p0/1749_to_1871
i1_HQ_lily14_c6437/f7p0/1329_to_1386
i1_HQ_lily14_c2186/f7p0/1757_to_1997
i1_HQ_lily14_c12549/f2p2/1906_to_2646
i1_HQ_lily14_c35593/f4p2/1089_to_1542
i1_HQ_lily14_c12575/f2p0/1753_to_1950
i1_HQ_lily14_c24370/f2p0/1223_to_1231
i1_HQ_lily14_c6458/f2p2/1691_to_1994
i1_HQ_lily14_c6474/f2p0/1836_to_2032
i1_HQ_lily14_c35614/f3p1/1119_to_1271
i1_HQ_lily14_c24420/f2p2/1244_to_1404
i1_HQ_lily14_c35634/f8p1/1095_to_1246
i1_HQ_lily14_c2199/f3p0/1640_to_1736
i1_HQ_lily14_c12598/f4p1/1276_to_1415
i1_HQ_lily14_c24432/f2p0/1392_to_1960
i1_HQ_lily14_c6494/f2p1/1304_to_1753
i1_HQ_lily14_c24445/f3p0/1786_to_1984
i1_HQ_lily14_c12604/f2p0/1572_to_2130
i1_HQ_lily14_c35663/f2p1/1110_to_1368
i1_HQ_lily14_c12633/f2p1/1661_to_1740
i1_HQ_lily14_c18666/f7p0/1321_to_1521
i1_HQ_lily14_c12644/f2p0/1307_to_1533
i1_HQ_lily14_c35679/f2p2/1084_to_1186
i1_HQ_lily14_c35680/f2p2/1078_to_1223
i1_HQ_lily14_c2221/f3p1/1541_to_1995
i1_HQ_lily14_c35699/f5p2/1550_to_6037
i1_HQ_lily14_c2226/f12p4/1129_to_1434
i1_HQ_lily14_c18711/f2p0/1117_to_1293
i1_HQ_lily14_c2230/f3p0/1368_to_1545
i1_HQ_lily14_c2236/f6p1/1720_to_1726
i1_HQ_lily14_c2237/f2p0/1207_to_1253
i1_HQ_lily14_c2240/f2p40/1969_to_3147
i1_HQ_lily14_c6622/f4p1/1617_to_1676
i1_HQ_lily14_c24576/f2p0/1554_to_3128
i1_HQ_lily14_c2241/f10p1/1512_to_3281
i1_HQ_lily14_c6667/f3p0/1237_to_1291
i1_HQ_lily14_c2256/f2p0/1483_to_1541
i1_HQ_lily14_c35871/f14p2/1158_to_1297
i1_HQ_lily14_c2260/f3p1/1413_to_1433
i1_HQ_lily14_c18729/f2p0/1589_to_1804
i1_HQ_lily14_c6683/f3p0/1393_to_1438
i1_HQ_lily14_c12700/f7p1/1428_to_1628
i1_HQ_lily14_c2270/f11p5/1607_to_1650
i1_HQ_lily14_c12719/f2p1/1710_to_2026
i1_HQ_lily14_c18738/f3p1/1508_to_1630
i1_HQ_lily14_c12730/f2p1/1550_to_2929
i1_HQ_lily14_c6724/f3p1/1489_to_1578
i1_HQ_lily14_c2285/f3p2/1447_to_1719
i1_HQ_lily14_c12747/f2p0/1416_to_1727
i1_HQ_lily14_c12750/f2p4/1151_to_1873
i1_HQ_lily14_c2293/f3p4/1302_to_2442
i1_HQ_lily14_c12752/f3p6/1957_to_2107
i1_HQ_lily14_c18756/f2p1/1641_to_1670
i1_HQ_lily14_c24713/f2p3/1995_to_2383
i1_HQ_lily14_c18765/f2p0/1429_to_1616
i1_HQ_lily14_c24731/f2p0/1882_to_1898
i1_HQ_lily14_c36133/f30p0/1744_to_1994
i1_HQ_lily14_c18773/f2p1/1473_to_1674
i1_HQ_lily14_c2325/f5p0/1338_to_1732
i1_HQ_lily14_c6829/f2p1/1227_to_1285
i1_HQ_lily14_c18783/f3p1/1631_to_1820
i1_HQ_lily14_c6850/f2p0/1232_to_1393
i1_HQ_lily14_c12850/f3p1/1836_to_2318
i1_HQ_lily14_c6854/f3p1/1772_to_1952
i1_HQ_lily14_c2333/f3p0/1393_to_1653
i1_HQ_lily14_c18788/f3p1/1287_to_1646
i1_HQ_lily14_c2334/f2p0/1865_to_2340
i1_HQ_lily14_c18791/f2p0/1967_to_2140
i1_HQ_lily14_c12889/f2p0/1400_to_1402
i1_HQ_lily14_c2339/f4p1/1306_to_1537
i1_HQ_lily14_c2341/f4p1/1640_to_1839
i1_HQ_lily14_c24842/f2p0/1377_to_1466
i1_HQ_lily14_c18793/f2p0/1713_to_1998
i1_HQ_lily14_c12927/f2p0/1581_to_2277
i1_HQ_lily14_c12931/f4p4/1652_to_1684
i1_HQ_lily14_c6887/f2p4/1101_to_1112
i1_HQ_lily14_c18800/f7p0/1434_to_1601
i1_HQ_lily14_c18801/f2p0/1891_to_2018
i1_HQ_lily14_c6894/f2p4/1402_to_5774
i1_HQ_lily14_c2348/f7p1/1954_to_2066
i1_HQ_lily14_c18811/f5p0/1895_to_2027
i1_HQ_lily14_c2351/f6p0/1650_to_1707
i1_HQ_lily14_c24931/f5p3/1413_to_1831
i1_HQ_lily14_c18820/f3p0/1688_to_1706
i1_HQ_lily14_c2355/f4p1/1759_to_3261
i1_HQ_lily14_c6990/f2p1/1152_to_1266
i1_HQ_lily14_c24997/f2p1/1195_to_1616
i1_HQ_lily14_c2365/f5p4/1693_to_2106
i1_HQ_lily14_c25009/f2p0/1147_to_1415
i1_HQ_lily14_c2367/f2p0/1594_to_1951
i1_HQ_lily14_c12976/f3p0/1989_to_2207
i1_HQ_lily14_c13020/f4p0/1690_to_1854
i1_HQ_lily14_c2378/f4p6/1550_to_1724
i1_HQ_lily14_c25060/f2p0/1644_to_1660
i1_HQ_lily14_c13032/f2p2/1379_to_1521
i1_HQ_lily14_c18846/f3p3/1561_to_1870
i1_HQ_lily14_c25091/f2p0/1531_to_2288
i1_HQ_lily14_c7052/f2p0/1694_to_2120
i1_HQ_lily14_c13057/f3p0/1569_to_2000
i1_HQ_lily14_c18856/f4p2/1141_to_1212
i1_HQ_lily14_c18857/f2p0/1499_to_2483
i1_HQ_lily14_c36732/f8p6/1434_to_1845
i1_HQ_lily14_c18858/f4p0/1207_to_1786
i1_HQ_lily14_c25127/f2p0/1131_to_1307
i1_HQ_lily14_c2390/f3p0/1599_to_1674
i1_HQ_lily14_c18862/f3p0/1598_to_1946
i1_HQ_lily14_c7079/f2p1/1763_to_2245
i1_HQ_lily14_c25165/f2p0/1636_to_2174
i1_HQ_lily14_c2399/f2p0/1746_to_3107
i1_HQ_lily14_c18869/f3p1/1699_to_1829
i1_HQ_lily14_c7135/f2p0/1458_to_1647
i1_HQ_lily14_c2405/f4p1/1633_to_1992
i1_HQ_lily14_c13132/f3p2/1543_to_1760
i1_HQ_lily14_c18878/f13p1/1208_to_1376
i1_HQ_lily14_c18886/f8p0/1241_to_1294
i1_HQ_lily14_c25180/f2p0/1239_to_1439
i1_HQ_lily14_c18891/f4p2/1799_to_2113
i1_HQ_lily14_c7197/f2p0/1533_to_1740
i1_HQ_lily14_c13177/f2p0/1208_to_1264
i1_HQ_lily14_c2415/f3p0/1678_to_1910
i1_HQ_lily14_c18899/f3p1/1506_to_1563
i1_HQ_lily14_c2417/f2p1/1933_to_2198
i1_HQ_lily14_c13178/f3p0/1334_to_2056
i1_HQ_lily14_c36877/f3p1/1241_to_1581
i1_HQ_lily14_c18902/f2p0/1545_to_1665
i1_HQ_lily14_c18904/f3p0/1233_to_1412
i1_HQ_lily14_c13183/f3p10/1756_to_2829
i1_HQ_lily14_c7237/f2p2/1453_to_1981
i1_HQ_lily14_c2422/f6p4/1321_to_1376
i1_HQ_lily14_c18906/f5p0/1384_to_1637
i1_HQ_lily14_c25223/f8p3/1901_to_2371
i1_HQ_lily14_c13200/f4p1/1190_to_1840
i1_HQ_lily14_c18907/f3p0/1973_to_2689
i1_HQ_lily14_c7256/f4p8/1839_to_1953
i1_HQ_lily14_c7262/f2p2/1426_to_1792
i1_HQ_lily14_c13217/f2p2/1763_to_2111
i1_HQ_lily14_c7266/f2p0/1879_to_1976
i1_HQ_lily14_c18923/f2p1/1383_to_1431
i1_HQ_lily14_c7267/f4p0/1239_to_1439
i1_HQ_lily14_c18924/f3p0/1624_to_1890
i1_HQ_lily14_c36912/f3p1/1812_to_3521
i1_HQ_lily14_c18934/f2p0/1789_to_1793
i1_HQ_lily14_c36916/f4p1/1620_to_1679
i1_HQ_lily14_c25282/f2p3/1954_to_2359
i1_HQ_lily14_c18937/f3p0/1453_to_1566
i1_HQ_lily14_c7298/f2p0/1755_to_2102
i1_HQ_lily14_c2445/f8p2/1513_to_1755
i1_HQ_lily14_c13280/f3p0/1163_to_1205
i1_HQ_lily14_c13281/f2p0/1600_to_1823
i1_HQ_lily14_c2452/f3p8/1653_to_2366
i1_HQ_lily14_c7326/f4p1/1769_to_1966
i1_HQ_lily14_c18944/f4p1/1961_to_1998
i1_HQ_lily14_c13307/f5p0/1171_to_1312
i1_HQ_lily14_c18945/f3p1/1535_to_1632
i1_HQ_lily14_c18948/f2p1/1755_to_1796
i1_HQ_lily14_c2461/f2p1/1191_to_1352
i1_HQ_lily14_c13316/f4p3/1628_to_1713
i1_HQ_lily14_c13332/f4p3/1547_to_1731
i1_HQ_lily14_c7369/f2p0/1329_to_1711
i1_HQ_lily14_c13348/f2p1/1850_to_2019
i1_HQ_lily14_c18965/f3p3/1219_to_1253
i1_HQ_lily14_c13356/f6p5/1440_to_1609
i1_HQ_lily14_c18966/f5p2/1151_to_1219
i1_HQ_lily14_c25480/f3p2/1201_to_1827
i1_HQ_lily14_c18968/f3p0/1871_to_2266
i1_HQ_lily14_c25494/f4p1/1150_to_1308
i1_HQ_lily14_c18971/f3p1/1444_to_1659
i1_HQ_lily14_c25518/f2p0/1701_to_2949
i1_HQ_lily14_c18972/f2p1/1701_to_2615
i1_HQ_lily14_c25520/f4p1/1922_to_2029
i1_HQ_lily14_c36976/f5p1/1297_to_1598
i1_HQ_lily14_c13374/f4p2/1878_to_2105
i1_HQ_lily14_c18978/f2p2/1563_to_1733
i1_HQ_lily14_c36992/f3p0/1290_to_1397
i1_HQ_lily14_c2505/f4p0/1661_to_1687
i1_HQ_lily14_c18981/f2p2/1802_to_1954
i1_HQ_lily14_c18983/f2p1/1523_to_1674
i1_HQ_lily14_c36996/f3p0/1114_to_1299
i1_HQ_lily14_c18986/f2p0/1489_to_1884
i1_HQ_lily14_c37010/f4p2/1636_to_3053
i1_HQ_lily14_c25566/f3p0/1341_to_1529
i1_HQ_lily14_c7436/f3p0/1556_to_2173
i1_HQ_lily14_c19000/f2p1/2005_to_2088
i1_HQ_lily14_c13477/f2p0/1314_to_1450
i1_HQ_lily14_c7445/f5p0/1362_to_1539
i1_HQ_lily14_c19004/f5p3/1611_to_1824
i1_HQ_lily14_c13483/f4p1/1835_to_2212
i1_HQ_lily14_c13489/f3p2/1981_to_2080
i1_HQ_lily14_c42607/f2p0/1140_to_1910
i1_HQ_lily14_c19014/f3p0/1163_to_1270
i1_HQ_lily14_c19016/f4p0/1718_to_2042
[truncated: 14,167 more rows]

## Sheet: Cogent
PB.16939_11990_path0	i4_LQ_lily14_c15713/f1p0/4839,Cluster-33750.13373_1,Cluster-33750.14371_1
PB.16939_3396_path0	i3_LQ_lily14_c25008/f1p0/3147,Cluster-33750.37145_1,i2_LQ_lily14_c7372/f1p0/3005,i1_LQ_lily14_c13765/f1p3/1895,i2_LQ_lily14_c37814/f1p0/2514,i2_HQ_lily14_c10690/f3p0/2258
PB.16939_13027_path2	Cluster-33750.62245_1,i5_LQ_lily14_c2017/f1p0/5370,i4_LQ_lily14_c6787/f1p0/4823
PB.241_1_path0	i5_LQ_lily14_c9311/f1p3/5632,i5_LQ_lily14_c5396/f1p2/5430,i4_LQ_lily14_c12915/f1p0/4431
PB.13509_0_path1	GBKS01003173.1,i0_LQ_lily14_c64507/f1p0/372
PB.3157_0_path0	Cluster-33750.39625_1,i2_LQ_lily14_c8440/f1p7/2820
PB.3770_0_path6	i2_LQ_lily14_c21335/f1p0/2578,i2_LQ_lily14_c28836/f1p1/2958
PB.3770_0_path2	i2_LQ_lily14_c27774/f1p3/2813,i3_HQ_lily14_c15711/f3p0/3391,GBKS01003207.1
PB.16939_20869_path1	i4_LQ_lily14_c6779/f1p0/4860,Cluster-33750.28186_1
PB.16939_41_path81	i3_LQ_lily14_c2586/f1p0/3669,i5_LQ_lily14_c4245/f1p0/5103
PB.11272_0_path0	i2_LQ_lily14_c41770/f1p0/2541,i0_LQ_lily14_c26187/f1p0/891
PB.2949_0_path0	i3_LQ_lily14_c22731/f1p0/3188,i3_LQ_lily14_c29938/f1p1/3605
PB.16939_5449_path0	i1_LQ_lily14_c7993/f1p0/1503,Cluster-33750.40873_1,i1_LQ_lily14_c25766/f1p0/1392,i1_HQ_lily14_c38698/f2p0/1453
PB.16939_7877_path0	i4_HQ_lily14_c847/f4p0/4615,Cluster-33750.23556_1,i4_LQ_lily14_c19141/f1p1/4856
PB.16939_13529_path0	i1_HQ_lily14_c98737/f46p12/1696,i1_LQ_lily14_c59466/f1p9/1553
PB.1282_1_path0	i4_LQ_lily14_c14209/f1p0/4252,Cluster-33750.23748_1,i4_LQ_lily14_c20901/f1p0/4274
PB.11147_0_path1	i4_LQ_lily14_c2718/f1p0/4875,i2_LQ_lily14_c29495/f1p3/2308
PB.16939_4380_path0	Cluster-33750.32207_1,GBKS01002023.1,i0_LQ_lily14_c13375/f1p0/489
PB.16939_1471_path0	Cluster-33750.42996_1,i0_LQ_lily14_c59119/f1p20/347
PB.8129_1_path2	Cluster-33750.32914_1,i1_LQ_lily14_c10175/f1p4/1830,i4_LQ_lily14_c3820/f1p0/4123,i6_LQ_lily14_c1719/f1p5/6087,i3_LQ_lily14_c42470/f1p0/3176
PB.23580_0_path0	i3_LQ_lily14_c15280/f1p0/3613,Cluster-13325.0_1
PB.16939_5209_path3	i3_HQ_lily14_c1501/f3p0/3590,i3_HQ_lily14_c28346/f2p1/3650,GFOT01032474.1,i2_LQ_lily14_c21822/f1p0/2725
PB.9424_0_path0	GBKS01035871.1,i1_HQ_lily14_c79995/f2p1/1224
PB.16939_3097_path0	i4_LQ_lily14_c15182/f1p0/4935,i4_LQ_lily14_c10308/f1p0/4587
PB.3125_0_path0	i2_LQ_lily14_c37914/f1p0/2249,Cluster-33750.30376_1,i2_LQ_lily14_c44856/f1p0/2562
PB.10369_5_path0	i1_LQ_lily14_c37688/f1p7/1190,Cluster-33750.35573_1,i0_LQ_lily14_c8380/f1p0/547,i0_HQ_lily14_c2631/f9p0/1004
PB.16939_5245_path0	i4_LQ_lily14_c16986/f1p0/4105,Cluster-33750.12356_1,i3_LQ_lily14_c6868/f1p1/3944
PB.18465_0_path0	GBKS01035694.1,i0_HQ_lily14_c1018/f7p3/679
PB.1491_0_path0	i4_LQ_lily14_c16740/f1p0/4064,i3_LQ_lily14_c20494/f1p0/3934
PB.16939_19570_path0	i4_LQ_lily14_c14030/f1p12/4735,i3_LQ_lily14_c8242/f1p1/3658
PB.15800_1_path0	i0_LQ_lily14_c41162/f1p0/870,Cluster-33750.43536_1
PB.16939_18605_path0	i7_LQ_lily14_c589/f1p0/7035,i3_LQ_lily14_c4271/f1p0/3559
PB.12257_9_path0	i4_LQ_lily14_c21481/f1p0/4737,Cluster-24855.0_1
PB.16939_16767_path0	i5_LQ_lily14_c10598/f1p0/5073,i6_LQ_lily14_c679/f1p2/6659
PB.9867_0_path0	i1_LQ_lily14_c53166/f1p1/1010,GBKS01000402.1,i1_LQ_lily14_c111585/f1p1/1000
PB.16939_13000_path0	i4_LQ_lily14_c20545/f1p0/4502,i3_LQ_lily14_c3171/f1p0/3260
PB.6132_0_path8	i1_HQ_lily14_c8832/f2p1/1923,Cluster-33750.23572_1,i1_HQ_lily14_c55696/f3p1/1541,i1_LQ_lily14_c41010/f1p1/1975
PB.5680_0_path0	GBKS01023331.1,i1_LQ_lily14_c43680/f1p1/1497
PB.16939_8424_path0	i3_LQ_lily14_c26466/f1p19/3860,i4_LQ_lily14_c14988/f1p35/4143
PB.20482_0_path1	Cluster-33750.7460_1,i3_LQ_lily14_c33785/f1p0/3056
PB.21585_0_path0	Cluster-19972.0_1,i2_LQ_lily14_c41865/f1p0/2774
PB.16939_4105_path3	Cluster-33750.31692_1,GFOT01014876.1,i2_LQ_lily14_c40850/f1p0/2500
PB.16939_38596_path0	i0_HQ_lily14_c16548/f39p0/529,Cluster-33750.36800_1
PB.16939_600_path8	i2_LQ_lily14_c39002/f1p1/2804,GFOT01052977.1
PB.946_2_path1	i6_LQ_lily14_c326/f1p0/6396,i4_LQ_lily14_c20377/f1p0/4681
PB.1580_0_path8	GFOT01031614.1,i4_LQ_lily14_c13806/f1p0/4518
PB.16939_9146_path0	i2_LQ_lily14_c20567/f1p0/2249,GFOT01004745.1,i0_LQ_lily14_c10367/f3p2/724
PB.6208_2_path0	i1_LQ_lily14_c23016/f1p0/1815,Cluster-33750.41624_1
PB.2558_0_path0	i3_HQ_lily14_c10734/f2p5/3412,i3_LQ_lily14_c29998/f1p2/3392
PB.5843_0_path3	i4_LQ_lily14_c15209/f1p0/4381,Cluster-33750.50377_1,Cluster-33750.55679_1
PB.12255_2_path0	i1_LQ_lily14_c14173/f1p1/1124,i0_LQ_lily14_c45282/f1p0/705
PB.8986_0_path0	Cluster-33750.36332_1,i1_LQ_lily14_c39508/f1p2/1136,GBKS01030526.1
PB.16939_3646_path0	i3_LQ_lily14_c16267/f1p14/3049,i2_LQ_lily14_c29747/f1p0/2872,Cluster-33750.29684_1,i2_LQ_lily14_c10915/f1p0/2731,i3_LQ_lily14_c27814/f1p0/3087
PB.16939_3646_path2	i2_LQ_lily14_c30961/f1p0/2649,i2_LQ_lily14_c12202/f1p13/2722,i2_LQ_lily14_c42776/f1p0/2695,i2_LQ_lily14_c20362/f1p1/2141
PB.14090_0_path0	Cluster-33750.37573_1,i0_LQ_lily14_c43624/f1p0/817
PB.1621_0_path4	Cluster-33750.46015_1,i3_LQ_lily14_c21479/f1p0/3863
PB.8075_1_path4	i3_LQ_lily14_c20764/f1p0/3390,i3_HQ_lily14_c9534/f3p1/3415,GBKS01033381.1,GBKS01033382.1
PB.8075_1_path1	i3_LQ_lily14_c25355/f1p1/3886,i2_LQ_lily14_c45827/f1p108/2622
PB.8075_1_path0	i3_LQ_lily14_c13129/f1p0/3303,Cluster-33750.47792_1
PB.1248_0_path10	i4_LQ_lily14_c4100/f1p3/4396,i3_LQ_lily14_c21814/f1p0/3530,i5_LQ_lily14_c2649/f1p0/5303,i4_LQ_lily14_c21797/f1p1/4495,i5_LQ_lily14_c5111/f1p0/5083,i3_LQ_lily14_c39859/f1p0/3193,i4_LQ_lily14_c15724/f1p0/4256,i4_LQ_lily14_c17183/f1p0/4057,i1_LQ_lily14_c22976/f1p13/1925,GFOT01022265.1,GBKS01005087.1,i4_LQ_lily14_c16153/f1p0/4022,i3_LQ_lily14_c26924/f1p0/3232,i4_LQ_lily14_c18742/f1p0/4112,i2_LQ_lily1…
PB.16939_13219_path0	Cluster-33750.19921_1,i5_LQ_lily14_c9101/f1p0/5957
PB.16939_5549_path2	i6_LQ_lily14_c1956/f1p0/6209,i5_LQ_lily14_c6434/f1p0/5079
PB.16939_3425_path26	i1_HQ_lily14_c21942/f2p1/1339,i1_LQ_lily14_c73006/f1p0/1046
PB.16939_2608_path1	Cluster-18576.0_1,i1_LQ_lily14_c11520/f1p39/1193,Cluster-18576.1_1
PB.16939_4833_path5	i2_LQ_lily14_c52366/f1p0/2094,i9_LQ_lily14_c5/f1p0/9280
PB.16939_4833_path0	i4_HQ_lily14_c1959/f2p0/4934,i4_LQ_lily14_c12288/f1p0/4891
PB.3630_0_path0	i2_HQ_lily14_c53915/f19p0/2798,i2_HQ_lily14_c1501/f4p0/2859
PB.4392_0_path2	i2_LQ_lily14_c27682/f1p4/2466,i2_HQ_lily14_c13962/f2p0/2291,i2_HQ_lily14_c19225/f2p2/2304,Cluster-33750.37743_1
PB.77_0_path5	i5_LQ_lily14_c5605/f1p4/5978,i4_LQ_lily14_c14199/f1p0/4154,i4_HQ_lily14_c8453/f2p0/4115,i5_LQ_lily14_c7052/f1p0/5356,i3_LQ_lily14_c2715/f1p1/3923
PB.1263_0_path14	i3_LQ_lily14_c2420/f1p0/3622,i3_LQ_lily14_c23506/f1p0/3929,i4_LQ_lily14_c19632/f1p0/4072,i3_LQ_lily14_c4594/f1p4/3431,i4_HQ_lily14_c4601/f3p0/4335,i3_HQ_lily14_c19822/f3p0/3803,i3_LQ_lily14_c24593/f1p0/3152,i3_LQ_lily14_c11334/f1p2/3343,i3_LQ_lily14_c7279/f1p14/3724,i4_HQ_lily14_c23487/f7p0/4093,i3_LQ_lily14_c40188/f1p1/3454,Cluster-33750.38694_1,i3_LQ_lily14_c4916/f1p0/3142
PB.4392_0_path1	i2_LQ_lily14_c8394/f1p0/2458,i2_LQ_lily14_c46232/f1p3/2481
PB.77_0_path1	i4_LQ_lily14_c21392/f1p0/4293,i3_LQ_lily14_c6424/f1p2/3188,i2_LQ_lily14_c45556/f1p2/2932
PB.8075_5_path0	i3_LQ_lily14_c9934/f1p0/3215,i2_LQ_lily14_c45468/f1p0/2997
PB.2096_1_path2	i3_LQ_lily14_c27008/f1p0/3657,GBKS01033274.1,GBKS01033273.1
PB.2593_0_path1	i1_LQ_lily14_c32324/f1p0/1014,i2_LQ_lily14_c41480/f1p1/2913
PB.2593_0_path0	i2_LQ_lily14_c9780/f1p0/2759,GBKS01000898.1,GBKS01019921.1,i3_HQ_lily14_c19748/f2p1/3245
PB.9672_0_path1	i1_HQ_lily14_c31352/f3p2/1033,GFOT01007385.1,GBKS01017594.1
PB.9924_0_path1	GFOT01020275.1,i1_LQ_lily14_c7702/f1p1/1143,GFOT01020276.1,i0_LQ_lily14_c26236/f1p0/639
PB.16939_11367_path3	GBKS01002097.1,i2_LQ_lily14_c43512/f1p1/2373,Cluster-33750.34213_1
PB.3918_0_path1	GBKS01003690.1,i2_HQ_lily14_c1063/f18p0/2661,GFOT01011701.1
PB.16825_0_path0	i0_LQ_lily14_c39701/f1p0/420,GBKS01001311.1
PB.9733_0_path0	i1_LQ_lily14_c73398/f1p0/1057,GBKS01028243.1
PB.1391_0_path40	i5_LQ_lily14_c11892/f1p3/5021,i4_LQ_lily14_c18817/f1p0/4250,i5_LQ_lily14_c2762/f1p7/5323,i4_LQ_lily14_c19439/f1p0/4986,i5_HQ_lily14_c10875/f3p11/5101,i1_LQ_lily14_c44460/f1p10/1414,i3_LQ_lily14_c16501/f1p0/3061,i5_HQ_lily14_c9811/f2p1/5036,Cluster-33750.47244_1,GFOT01039603.1
PB.5777_0_path0	GFOT01001618.1,Cluster-33750.33421_1,i1_HQ_lily14_c18942/f4p2/1792
PB.8431_0_path4	GBKS01029747.1,i1_LQ_lily14_c28703/f1p0/1517,GBKS01029750.1,GBKS01029748.1,GBKS01029749.1,GBKS01029744.1,GBKS01002718.1,GBKS01029753.1,GBKS01002717.1,GBKS01029752.1,GBKS01029746.1
PB.8431_0_path2	GBKS01029751.1,i0_HQ_lily14_c43564/f2p0/468,GBKS01029754.1
PB.6700_0_path1	i1_HQ_lily14_c37707/f2p0/1604,Cluster-33750.27416_1
PB.16939_9559_path13	i5_LQ_lily14_c5411/f1p8/5396,i3_LQ_lily14_c24419/f1p0/3207,Cluster-33750.19338_1
PB.7375_0_path1	Cluster-33750.29093_1,i1_LQ_lily14_c46223/f1p1/1477
PB.16939_11098_path0	Cluster-33750.32227_1,i3_LQ_lily14_c16749/f1p0/3089,i3_LQ_lily14_c30927/f1p0/3515
PB.16939_875_path103	i5_LQ_lily14_c7503/f1p0/5406,i4_LQ_lily14_c10914/f1p0/4658
PB.12583_0_path0	i0_LQ_lily14_c38015/f1p0/637,Cluster-33750.41683_1
PB.14939_0_path0	Cluster-33750.27662_1,i0_LQ_lily14_c28135/f1p0/664,i0_HQ_lily14_c67785/f2p1/585
PB.6025_0_path0	GBKS01032662.1,i1_HQ_lily14_c4521/f2p5/1897
PB.21534_3_path0	Cluster-33750.48179_1,i3_LQ_lily14_c22981/f1p0/3090
PB.16939_10662_path0	Cluster-33750.63028_1,i3_LQ_lily14_c13701/f1p0/3735
PB.5132_1_path0	GBKS01030556.1,i2_HQ_lily14_c19101/f2p0/2255
PB.7705_0_path1	i2_LQ_lily14_c23417/f1p4/2678,Cluster-33750.38462_1,i2_LQ_lily14_c41988/f1p3/2823,i1_LQ_lily14_c79335/f1p0/1587,i1_LQ_lily14_c2802/f1p0/1600
PB.10577_2_path2	Cluster-33750.34686_1,GFOT01011573.1,i1_LQ_lily14_c46224/f1p1/1473
PB.16939_5220_path0	i3_LQ_lily14_c2850/f1p2/3267,Cluster-33750.7282_1
PB.11011_0_path0	GBKS01036078.1,GFOT01032654.1,i0_HQ_lily14_c75642/f11p0/829
PB.22745_1_path0	i1_LQ_lily14_c11581/f1p2/1312,Cluster-33750.22890_1
PB.18013_0_path1	GFOT01021199.1,i0_LQ_lily14_c78912/f1p0/567,i0_HQ_lily14_c75685/f6p0/654,Cluster-33750.35359_1,i0_LQ_lily14_c5736/f1p0/553
PB.16939_1111_path9	i3_LQ_lily14_c30167/f1p0/3439,i5_LQ_lily14_c4248/f1p5/5906,i3_LQ_lily14_c10011/f1p0/3374,i3_LQ_lily14_c25157/f1p0/3623
PB.16939_18781_path0	i4_LQ_lily14_c16445/f1p0/4107,i1_LQ_lily14_c40620/f1p0/1964,i2_LQ_lily14_c38834/f1p0/2611
PB.12725_0_path0	i0_LQ_lily14_c9749/f1p11/539,Cluster-33750.34849_1,i0_HQ_lily14_c60683/f2p0/568
PB.1259_0_path27	i0_LQ_lily14_c8306/f2p0/485,i3_LQ_lily14_c9016/f1p0/3489
PB.4441_1_path0	i0_LQ_lily14_c7434/f1p0/697,i2_LQ_lily14_c40899/f1p0/2339,i2_HQ_lily14_c35208/f2p0/2291,Cluster-33750.27041_1
PB.20210_0_path0	Cluster-6993.0_1,i2_LQ_lily14_c46145/f1p0/2852
PB.117_0_path10	i5_HQ_lily14_c10760/f8p4/5690,i5_LQ_lily14_c9603/f1p135/5864,i4_LQ_lily14_c20459/f1p0/4843
PB.117_0_path11	i3_LQ_lily14_c40162/f1p0/3946,i3_LQ_lily14_c22049/f1p0/3649,i5_LQ_lily14_c9605/f1p0/5227,i3_LQ_lily14_c25408/f1p0/3307,i5_HQ_lily14_c605/f4p0/5814,i5_LQ_lily14_c9603/f1p135/5864,i4_LQ_lily14_c12225/f1p1/4770,GBKS01033005.1,i5_LQ_lily14_c4371/f1p0/5410,GBKS01033006.1
PB.1053_0_path2	i1_LQ_lily14_c25124/f1p3/1590,i4_LQ_lily14_c12099/f1p0/4558,i4_LQ_lily14_c17435/f1p0/4139
PB.10970_1_path0	Cluster-33750.30079_1,i0_LQ_lily14_c20410/f1p33/897,i2_LQ_lily14_c26163/f1p0/2299
PB.6073_0_path7	GBKS01013879.1,Cluster-33750.34061_1,i1_LQ_lily14_c6635/f1p1/1196,i2_HQ_lily14_c53991/f10p0/2138,i1_LQ_lily14_c19957/f1p1/1762,i0_LQ_lily14_c14255/f1p1/438,i1_LQ_lily14_c68324/f1p1/1311,GFOT01026997.1
PB.4248_0_path0	i2_HQ_lily14_c53882/f19p0/2627,i2_LQ_lily14_c38598/f1p1/2770
PB.21031_0_path0	i1_LQ_lily14_c47242/f1p0/1185,Cluster-5219.0_1
PB.4270_0_path0	i2_LQ_lily14_c3050/f1p2/2170,GBKS01031426.1,i2_LQ_lily14_c5991/f3p7/2571,i2_LQ_lily14_c7048/f1p0/2234
PB.698_0_path1	i5_LQ_lily14_c1601/f1p0/5850,i4_LQ_lily14_c15177/f1p2/4886,i3_LQ_lily14_c38540/f1p0/3436
PB.16939_18122_path0	GBKS01053378.1,i2_LQ_lily14_c23029/f1p0/2232
PB.16939_4067_path0	GFOT01016038.1,i0_LQ_lily14_c39424/f1p10/741
PB.16939_4134_path0	Cluster-33750.30853_1,i3_LQ_lily14_c25430/f1p1/3679
PB.16939_4134_path8	i3_LQ_lily14_c13339/f1p0/3583,i3_LQ_lily14_c23930/f1p0/3706
PB.11086_0_path2	i1_LQ_lily14_c73254/f1p0/1017,GBKS01022705.1,i0_LQ_lily14_c12277/f1p0/771
PB.9634_0_path3	i1_HQ_lily14_c79914/f22p3/1172,GFOT01015017.1,i1_LQ_lily14_c23536/f1p3/1462
PB.6992_0_path10	GFOT01025758.1,i1_LQ_lily14_c26096/f1p1/1309
PB.6992_0_path14	i1_HQ_lily14_c80274/f16p0/1072,i1_LQ_lily14_c85473/f1p1/1255
PB.16939_26415_path0	i1_LQ_lily14_c4066/f1p148/1826,Cluster-33750.16767_1
PB.16939_218_path3	i4_LQ_lily14_c7232/f1p0/4851,i5_LQ_lily14_c3482/f1p10/5444
PB.16939_218_path1	i5_LQ_lily14_c1955/f1p0/5470,i2_LQ_lily14_c28368/f1p6/2735
PB.16939_218_path5	i1_LQ_lily14_c63683/f1p5/1366,i4_LQ_lily14_c21667/f1p3/4261,i0_LQ_lily14_c70359/f1p0/284
PB.23022_0_path0	Cluster-33750.29179_1,i2_LQ_lily14_c20180/f1p77/2962,i2_LQ_lily14_c16452/f1p0/2061,i2_LQ_lily14_c26199/f1p0/2474
PB.14_0_path4	i4_LQ_lily14_c14872/f1p36/4772,i5_LQ_lily14_c2148/f1p1/5133,i4_LQ_lily14_c12400/f1p1/4715,i5_HQ_lily14_c1412/f2p0/5218,i6_LQ_lily14_c1538/f1p0/6356,i2_LQ_lily14_c24070/f1p26/2680,i5_LQ_lily14_c6341/f1p0/5183,i6_HQ_lily14_c2071/f2p2/6046,i6_LQ_lily14_c2101/f1p3/6061,i4_LQ_lily14_c7083/f1p0/4275
PB.21863_0_path0	Cluster-33750.30482_1,GBKS01011561.1,i0_LQ_lily14_c18046/f4p0/711
PB.6703_0_path0	i1_HQ_lily14_c82391/f2p3/1619,GBKS01031078.1,i1_HQ_lily14_c29354/f3p3/1336
PB.4894_5_path1	i1_HQ_lily14_c98726/f2p2/1764,i1_LQ_lily14_c102884/f1p2/1798
PB.6793_0_path0	GBKS01032773.1,i3_LQ_lily14_c13760/f1p1/3521
PB.16939_25448_path2	i5_LQ_lily14_c2184/f1p1/5264,i5_HQ_lily14_c1047/f2p0/5364,i3_LQ_lily14_c39650/f1p12/3761
PB.5387_1_path1	GBKS01030730.1,i2_LQ_lily14_c47068/f1p8/2140
PB.13737_0_path0	GFOT01018333.1,i1_LQ_lily14_c77683/f1p0/1056
PB.5853_0_path20	i2_LQ_lily14_c52342/f1p0/2067,GBKS01024558.1,i5_LQ_lily14_c10406/f1p0/5033,i4_LQ_lily14_c5955/f1p11/4682,i5_HQ_lily14_c1295/f2p0/5386
PB.4353_0_path1	i2_HQ_lily14_c29721/f2p10/2344,i2_LQ_lily14_c3487/f1p1/2250,Cluster-33750.40773_1,i2_LQ_lily14_c27284/f1p0/2156,GBKS01027706.1
PB.18588_4_path0	i4_LQ_lily14_c2643/f1p0/4558,Cluster-33750.57644_1
PB.7107_0_path0	i2_HQ_lily14_c54192/f3p0/2212,i1_LQ_lily14_c85964/f1p0/1734
PB.1262_0_path0	i4_LQ_lily14_c11259/f1p0/4287,i5_LQ_lily14_c4043/f1p0/5534,i2_LQ_lily14_c25984/f1p0/2157
PB.23660_0_path0	GBKS01040773.1,i0_LQ_lily14_c42372/f1p74/520
PB.16939_18022_path0	i4_LQ_lily14_c19159/f1p1/4159,Cluster-33750.64864_1
PB.9706_0_path6	i1_HQ_lily14_c24300/f2p7/1580,GFOT01033588.1
PB.9706_0_path7	i3_LQ_lily14_c41808/f1p0/3409,GBKS01041894.1
PB.16939_11870_path0	i4_LQ_lily14_c15615/f1p0/4502,i2_HQ_lily14_c12907/f2p0/2817,i2_LQ_lily14_c7292/f1p0/2611
PB.9706_0_path5	Cluster-33750.50574_1,i3_LQ_lily14_c23516/f1p0/3933,i3_LQ_lily14_c42077/f1p0/3375
PB.5839_1_path0	i1_LQ_lily14_c8093/f1p0/1994,i1_LQ_lily14_c19591/f1p0/1887,Cluster-33750.31411_1
PB.16939_13764_path0	Cluster-16204.0_1,i3_LQ_lily14_c31636/f1p0/3821
PB.6931_0_path0	GFOT01024822.1,i1_HQ_lily14_c27752/f6p1/1754
PB.13583_0_path0	Cluster-38439.0_1,i4_LQ_lily14_c4524/f1p0/4279
PB.16939_10187_path0	i4_LQ_lily14_c11750/f1p0/4533,Cluster-33750.44692_1,Cluster-33750.33018_1
PB.16939_12193_path12	GBKS01025414.1,i3_LQ_lily14_c5314/f1p2/3851,i3_LQ_lily14_c42648/f1p0/3915
PB.16939_6830_path4	i4_LQ_lily14_c6254/f1p20/4124,i0_LQ_lily14_c12354/f1p0/903,i3_LQ_lily14_c29905/f1p4/3600,i4_LQ_lily14_c18909/f1p0/4438,i3_LQ_lily14_c29278/f1p0/3113,i3_LQ_lily14_c2820/f1p0/3247
PB.1030_0_path0	i4_LQ_lily14_c2549/f1p1/4585,i4_LQ_lily14_c3875/f1p0/4551
PB.10718_0_path0	i0_HQ_lily14_c75627/f14p0/951,GBKS01021657.1
PB.4061_0_path0	i2_LQ_lily14_c8640/f1p9/2389,Cluster-33750.35248_1,i2_LQ_lily14_c28738/f1p0/2703
PB.3543_0_path0	i2_LQ_lily14_c46090/f1p0/2763,Cluster-33750.41886_1,GFOT01033103.1
PB.20559_0_path0	GBKS01020844.1,Cluster-33750.62769_1,i2_LQ_lily14_c43938/f1p0/2144
PB.16939_1012_path0	i3_LQ_lily14_c10849/f1p4/3807,i3_LQ_lily14_c14446/f1p0/3784,i1_LQ_lily14_c23483/f1p3/1650
PB.16939_1012_path4	i2_LQ_lily14_c2992/f1p15/2742,i2_LQ_lily14_c10432/f1p0/2380,i3_LQ_lily14_c23785/f1p0/3553
PB.18273_0_path7	GBKS01032552.1,i1_LQ_lily14_c24085/f1p1/1282
PB.511_0_path2	i3_LQ_lily14_c2418/f1p0/3145,i4_HQ_lily14_c1071/f4p0/4794,i4_LQ_lily14_c9101/f1p0/4895
PB.16939_3439_path0	GBKS01015817.1,Cluster-33750.23506_1,i4_LQ_lily14_c11942/f1p21/4841
PB.20752_3_path0	i0_LQ_lily14_c29177/f1p0/686,i1_LQ_lily14_c9943/f1p0/1594,i2_LQ_lily14_c5667/f1p0/2229
PB.6718_0_path0	i1_LQ_lily14_c9877/f1p0/1513,Cluster-33750.38208_1
PB.16939_16187_path1	i4_LQ_lily14_c18914/f1p0/4088,i2_LQ_lily14_c10490/f1p0/2919
PB.16939_16187_path2	i3_LQ_lily14_c8350/f1p0/3451,i4_LQ_lily14_c9153/f1p0/4839
PB.17302_0_path0	Cluster-33750.46832_1,i4_LQ_lily14_c9697/f1p0/4365
PB.4607_1_path2	i1_LQ_lily14_c9135/f1p1/1493,i2_LQ_lily14_c30153/f1p0/2695
PB.9098_0_path0	i1_LQ_lily14_c46025/f1p0/1111,i1_LQ_lily14_c9165/f1p0/1307,i0_LQ_lily14_c64524/f1p0/972,GFOT01036813.1
PB.1996_0_path1	i3_HQ_lily14_c47178/f12p1/3463,GBKS01014296.1
PB.1996_0_path0	Cluster-33750.32261_1,i3_LQ_lily14_c12225/f1p1/3590
PB.16939_3323_path1	i3_LQ_lily14_c52631/f1p0/3004,Cluster-33750.38522_1
PB.3780_1_path0	i4_LQ_lily14_c21529/f1p0/4656,i4_LQ_lily14_c5688/f1p38/4719
PB.11371_0_path0	GFOT01035882.1,GBKS01018689.1,i0_HQ_lily14_c42524/f2p0/845
PB.21377_0_path0	Cluster-33750.56038_1,i2_LQ_lily14_c12325/f1p0/2209
PB.6609_0_path1	i4_LQ_lily14_c9387/f1p5/4372,Cluster-33750.66812_1
PB.7204_0_path0	i1_LQ_lily14_c9034/f1p0/1453,GBKS01002220.1
PB.23170_0_path0	Cluster-25445.0_1,i4_LQ_lily14_c16412/f1p4/4025
PB.8434_0_path0	i1_HQ_lily14_c15099/f3p0/1463,GFOT01028473.1
PB.16939_741_path0	i3_HQ_lily14_c33540/f2p0/3036,i3_HQ_lily14_c43924/f4p2/3021,i3_HQ_lily14_c44205/f2p0/3047,i3_LQ_lily14_c32558/f1p0/3199
PB.16939_741_path2	i3_LQ_lily14_c35294/f1p0/3055,GBKS01034907.1,i3_LQ_lily14_c16956/f1p0/3042
PB.805_1_path3	Cluster-33750.61022_1,Cluster-33750.61022_1,i4_LQ_lily14_c11077/f1p0/4196,i4_HQ_lily14_c11665/f2p0/4797
PB.16939_1053_path0	Cluster-33750.13541_1,i4_LQ_lily14_c20895/f1p12/5016
PB.6685_0_path1	i1_HQ_lily14_c9819/f4p1/1833,GFOT01035074.1,i2_LQ_lily14_c59857/f1p0/2013
PB.13712_0_path1	GFOT01013927.1,i1_LQ_lily14_c8376/f1p4/1729
PB.10591_1_path0	i0_LQ_lily14_c19465/f1p0/970,Cluster-33750.37171_1
PB.20034_1_path0	i4_LQ_lily14_c17115/f1p0/4017,Cluster-33750.43454_1,i4_LQ_lily14_c13019/f1p1/4488,i7_LQ_lily14_c208/f1p0/7756
PB.16939_41_path166	i1_LQ_lily14_c13456/f1p52/1580,i4_LQ_lily14_c13400/f1p0/4687,i1_LQ_lily14_c15630/f1p6/1617,i3_LQ_lily14_c15324/f1p0/3613
PB.10193_1_path0	Cluster-33750.49694_1,i5_LQ_lily14_c8966/f1p0/5280
PB.16939_12292_path1	i3_HQ_lily14_c15162/f2p3/3729,Cluster-33750.51802_1
PB.14580_1_path0	Cluster-33750.36406_1,i0_LQ_lily14_c11706/f1p0/488
PB.16939_13699_path0	i5_LQ_lily14_c2254/f1p3/5666,Cluster-20146.0_1
PB.10549_0_path0	i0_HQ_lily14_c75675/f3p3/980,GFOT01012616.1
PB.16939_18903_path0	i1_LQ_lily14_c22252/f1p2/1475,GBKS01035786.1
PB.17077_0_path0	i0_HQ_lily14_c26429/f4p103/426,i0_LQ_lily14_c77556/f11p0/663
PB.14270_2_path0	i5_LQ_lily14_c5478/f1p0/5283,Cluster-33750.61263_1
PB.3686_0_path1	i2_LQ_lily14_c29435/f1p0/2722,i2_LQ_lily14_c45484/f1p0/2371,i2_LQ_lily14_c15313/f1p0/2837,i6_LQ_lily14_c2189/f1p0/6084
PB.1697_0_path1	i3_LQ_lily14_c25751/f1p0/3790,i3_LQ_lily14_c30069/f1p1/3359,i3_LQ_lily14_c12423/f1p0/3605,i3_HQ_lily14_c1842/f4p4/3722
PB.3510_4_path1	i4_LQ_lily14_c5677/f1p0/4739,GFOT01031851.1
PB.848_0_path0	i6_LQ_lily14_c289/f1p0/6328,i4_LQ_lily14_c3552/f1p0/4704
PB.12176_0_path0	i1_LQ_lily14_c16353/f1p0/1052,GBKS01024578.1
PB.12070_0_path13	GBKS01019204.1,i0_LQ_lily14_c41466/f1p10/448,GBKS01019202.1,i0_HQ_lily14_c71875/f2p0/590
PB.5094_1_path1	i2_LQ_lily14_c4951/f1p0/2271,GBKS01032776.1,i2_LQ_lily14_c21565/f1p0/2931
PB.5094_1_path0	i5_LQ_lily14_c10197/f1p0/5042,i4_HQ_lily14_c1652/f2p0/4922
PB.5894_0_path0	Cluster-33750.26194_1,i1_LQ_lily14_c28412/f1p1/1799
PB.15191_1_path0	i0_LQ_lily14_c13194/f1p0/769,Cluster-26192.0_1
PB.1416_0_path5	i4_HQ_lily14_c17820/f5p0/4144,i4_LQ_lily14_c22655/f1p0/4013,i4_LQ_lily14_c8301/f1p0/4150,i4_LQ_lily14_c14663/f1p0/4176
PB.6463_0_path4	i1_HQ_lily14_c489/f15p5/1849,GBKS01029496.1,i1_LQ_lily14_c20626/f1p5/1937,i2_LQ_lily14_c47827/f1p15/2342,GFOT01015442.1
PB.3736_0_path129	i2_LQ_lily14_c23639/f1p0/2820,i1_LQ_lily14_c24492/f1p11/1313,i2_HQ_lily14_c7105/f2p0/2166,i2_LQ_lily14_c4333/f1p1/2447,i2_LQ_lily14_c12946/f1p0/2543
PB.20004_0_path0	GFOT01035972.1,i1_HQ_lily14_c97678/f2p0/1889
PB.16939_13648_path0	i3_LQ_lily14_c31262/f1p0/3904,Cluster-33750.23779_1,i2_LQ_lily14_c39730/f1p0/2272
PB.16939_2121_path6	i3_LQ_lily14_c29716/f1p0/4009,i3_LQ_lily14_c22530/f1p0/3828,i3_LQ_lily14_c23263/f1p0/3125,GFOT01022830.1
PB.755_0_path0	i4_LQ_lily14_c23269/f1p0/4571,i3_LQ_lily14_c41021/f1p4/3150,i5_LQ_lily14_c2176/f1p0/5161,i4_LQ_lily14_c20208/f1p1/4837
PB.16939_2121_path9	i6_LQ_lily14_c632/f1p0/6845,i5_HQ_lily14_c1381/f2p0/5323,Cluster-33750.19855_1
PB.13556_0_path0	Cluster-33750.34434_1,i0_LQ_lily14_c58043/f1p15/456,i0_HQ_lily14_c1363/f4p0/450
PB.16939_41_path133	i3_LQ_lily14_c4093/f1p0/3280,i5_LQ_lily14_c5739/f1p0/5095,i5_LQ_lily14_c9815/f1p0/4989
PB.23361_0_path0	i3_LQ_lily14_c31012/f1p0/3480,GBKS01052665.1
PB.3644_0_path11	i3_LQ_lily14_c25481/f1p0/3646,i3_LQ_lily14_c3556/f1p0/3489
PB.3644_0_path10	i3_LQ_lily14_c23952/f1p0/3319,i3_LQ_lily14_c2559/f1p0/3683
PB.3644_0_path16	i4_LQ_lily14_c20800/f1p8/4260,i3_LQ_lily14_c21215/f1p5/3929
PB.3644_0_path15	i3_HQ_lily14_c11827/f2p3/3706,i2_HQ_lily14_c1446/f3p0/2854,i3_LQ_lily14_c13085/f1p0/3811,Cluster-33750.31697_1,i3_LQ_lily14_c29414/f1p1/3288,i3_LQ_lily14_c14912/f1p0/3439,i3_LQ_lily14_c22573/f1p2/3749,i3_LQ_lily14_c11519/f1p65/3502
PB.12946_0_path0	Cluster-33750.63623_1,i5_LQ_lily14_c6995/f1p0/5294
PB.16939_26184_path0	i3_LQ_lily14_c39353/f1p0/3507,i4_LQ_lily14_c20400/f1p0/4998
PB.2199_0_path0	Cluster-33750.43230_1,i3_LQ_lily14_c25279/f1p0/3435
PB.2340_0_path0	i2_LQ_lily14_c27209/f1p27/2901,i3_LQ_lily14_c42339/f1p0/3763,i5_LQ_lily14_c4480/f1p0/5232
PB.16939_231_path9	GBKS01034326.1,i4_LQ_lily14_c6025/f1p0/4882,i4_LQ_lily14_c15224/f1p0/4988,i4_LQ_lily14_c17031/f1p1/4052,i1_LQ_lily14_c64171/f1p5/1910,i3_LQ_lily14_c39656/f1p0/3154,i4_LQ_lily14_c6050/f1p0/4886,i5_LQ_lily14_c9970/f1p0/5057,i2_LQ_lily14_c13851/f1p0/2758,i3_HQ_lily14_c10614/f2p0/3281,i2_LQ_lily14_c24985/f1p1/2400,i2_LQ_lily14_c6052/f1p0/2768,i4_HQ_lily14_c1298/f4p0/4834,i2_LQ_lily14_c29880/f1p0/2372
PB.16939_231_path3	Cluster-33750.39054_1,i4_LQ_lily14_c5047/f1p0/4521
PB.883_0_path0	i4_LQ_lily14_c18679/f1p1/4868,i4_LQ_lily14_c12799/f1p0/4730,Cluster-33750.22073_1
PB.8847_0_path0	GBKS01025670.1,GFOT01017415.1,GFOT01017413.1,GFOT01017412.1,i1_LQ_lily14_c47356/f1p0/1363
PB.16939_8949_path0	Cluster-33750.5183_1,i5_LQ_lily14_c2002/f1p0/5095
PB.16939_31183_path0	Cluster-33750.49713_1,i2_LQ_lily14_c12558/f1p0/2542
PB.8701_0_path0	i2_HQ_lily14_c12463/f2p2/2130,GBKS01001572.1,i2_HQ_lily14_c18995/f3p0/2216
PB.6056_0_path0	i2_LQ_lily14_c30295/f1p0/2734,Cluster-33750.6047_1
PB.6368_0_path0	i1_HQ_lily14_c5697/f4p0/1907,i1_LQ_lily14_c13671/f1p0/1924
PB.23253_0_path0	Cluster-33750.65449_1,i3_LQ_lily14_c31438/f1p1/3619
PB.2261_0_path0	i4_LQ_lily14_c3952/f1p0/4188,i2_LQ_lily14_c38882/f1p0/2177
PB.64_1_path24	i3_LQ_lily14_c27621/f1p1/3822,i3_LQ_lily14_c14979/f1p1/3991
PB.14718_2_path0	i2_LQ_lily14_c27059/f1p1/2599,Cluster-33750.45179_1
PB.20085_0_path0	GBKS01003855.1,i0_LQ_lily14_c18994/f1p2/379
PB.16248_0_path0	i0_HQ_lily14_c2484/f3p0/564,GBKS01001766.1
PB.4947_0_path2	i1_LQ_lily14_c41691/f1p5/2159,Cluster-33750.36727_1,i2_LQ_lily14_c12374/f1p0/2351,i2_LQ_lily14_c33369/f1p1/2084
PB.17532_0_path0	GBKS01050001.1,i0_HQ_lily14_c13396/f2p0/770
PB.8206_0_path0	i1_LQ_lily14_c26404/f1p2/1241,i1_LQ_lily14_c14366/f1p2/1135
PB.8206_0_path1	i1_HQ_lily14_c15177/f3p2/1138,GFOT01031056.1,Cluster-33750.28640_1
PB.4611_0_path1	Cluster-33750.28013_1,i4_LQ_lily14_c19353/f1p0/4574
PB.13338_0_path1	GBKS01024496.1,GBKS01024498.1,i0_LQ_lily14_c40601/f1p0/430,GBKS01024497.1
PB.10785_0_path0	i0_LQ_lily14_c65841/f1p0/976,i1_LQ_lily14_c22769/f1p0/1788
PB.16939_9113_path0	i5_LQ_lily14_c4683/f1p1/5630,i3_LQ_lily14_c12075/f1p0/3532
PB.17465_0_path0	i0_LQ_lily14_c67441/f1p1/948,GBKS01040294.1
PB.4987_0_path3	i2_HQ_lily14_c53719/f3p0/2140,i2_LQ_lily14_c47148/f1p0/2233,GFOT01027464.1,Cluster-33750.39288_1,i2_HQ_lily14_c31739/f3p0/2067
PB.1401_0_path0	i4_HQ_lily14_c17776/f4p0/4157,i1_LQ_lily14_c59401/f1p3/1345,i2_LQ_lily14_c3813/f1p1/2246,i2_LQ_lily14_c3078/f1p0/2278,i4_LQ_lily14_c12662/f1p1/4137,i3_LQ_lily14_c31375/f1p0/3285
PB.6331_0_path0	i1_HQ_lily14_c58755/f2p1/1772,Cluster-33750.34387_1
PB.1922_0_path11	i3_LQ_lily14_c32337/f1p1/3312,GFOT01034137.1
PB.16939_10801_path0	i1_HQ_lily14_c19148/f3p2/1183,GBKS01002017.1
PB.10717_0_path0	i0_LQ_lily14_c63025/f1p0/990,i1_HQ_lily14_c80128/f4p3/1145
PB.16939_200_path0	Cluster-33750.55416_1,i4_LQ_lily14_c4556/f1p0/4399
PB.11177_0_path1	i0_HQ_lily14_c2155/f9p7/838,i1_HQ_lily14_c26308/f2p3/1362,i0_LQ_lily14_c59570/f1p0/909
PB.9363_9_path0	i2_LQ_lily14_c15786/f1p0/2032,GFOT01001840.1
PB.16939_23_path170	i4_LQ_lily14_c5425/f1p1/4672,i3_LQ_lily14_c26331/f1p0/3519
PB.9363_9_path6	Cluster-33750.43185_1,Cluster-33750.35481_1,i0_HQ_lily14_c25254/f3p2/530,GBKS01033423.1,i0_LQ_lily14_c44257/f1p0/832
PB.16939_2735_path1	i2_LQ_lily14_c10466/f1p1/2222,i4_LQ_lily14_c6908/f1p1/4904,i1_LQ_lily14_c46155/f1p4/1103
PB.16939_23_path179	i5_LQ_lily14_c1757/f1p7/5347,i5_HQ_lily14_c670/f3p0/5349,i4_LQ_lily14_c8900/f1p0/4883
PB.1245_0_path1	i4_LQ_lily14_c3537/f1p0/4471,i4_LQ_lily14_c19827/f1p3/4349
PB.5065_0_path6	Cluster-33750.38513_1,i1_LQ_lily14_c29786/f1p2/1581,i1_LQ_lily14_c5376/f1p2/1685,GFOT01000069.1,i2_HQ_lily14_c54065/f4p0/2168
PB.7862_0_path0	i1_LQ_lily14_c47744/f1p0/1490,GBKS01000842.1,i1_LQ_lily14_c89230/f1p0/1463
PB.16939_21695_path0	i2_LQ_lily14_c27831/f1p25/2761,i3_LQ_lily14_c40247/f1p0/3801
PB.4505_0_path13	i4_LQ_lily14_c11954/f1p0/4391,i2_LQ_lily14_c4192/f1p0/2259,i2_LQ_lily14_c13148/f1p7/2423
PB.14903_0_path0	Cluster-33750.28042_1,i0_LQ_lily14_c41992/f1p1/311
PB.16939_6748_path3	i3_LQ_lily14_c27266/f1p0/3236,i3_LQ_lily14_c13303/f1p0/3248
PB.19173_0_path1	i3_LQ_lily14_c7588/f1p9/3374,GBKS01045642.1
PB.6667_6_path0	Cluster-33750.19424_1,i1_LQ_lily14_c24781/f1p7/1663
PB.22217_0_path0	i3_LQ_lily14_c25274/f1p85/3151,Cluster-24292.0_1
PB.16939_9873_path1	i3_LQ_lily14_c25233/f1p0/3639,Cluster-33750.17706_1
PB.16939_29499_path0	i2_LQ_lily14_c7891/f1p0/2826,i1_LQ_lily14_c83755/f1p0/1751
PB.131_0_path3	i5_LQ_lily14_c1702/f1p0/5176,GBKS01032626.1,i5_LQ_lily14_c5733/f1p0/5725,i5_HQ_lily14_c1390/f2p0/5463
PB.9826_0_path2	GFOT01001413.1,i4_LQ_lily14_c2669/f1p258/4683,GFOT01001414.1
PB.16150_0_path0	i0_HQ_lily14_c928/f11p0/808,Cluster-33750.33606_1
PB.16939_16893_path0	i4_LQ_lily14_c17194/f1p0/4024,i3_LQ_lily14_c5177/f1p2/3131
PB.4965_1_path0	i3_LQ_lily14_c15992/f1p0/3017,Cluster-33750.20922_1
PB.16939_2615_path0	i4_LQ_lily14_c13786/f1p0/4317,Cluster-33750.13477_1
PB.12811_0_path0	GBKS01022978.1,i0_LQ_lily14_c66058/f1p0/637,GBKS01001338.1
PB.1935_0_path0	i1_LQ_lily14_c9912/f1p0/1320,i3_LQ_lily14_c5770/f1p0/3792,Cluster-33750.43249_1
PB.16939_18457_path1	i0_LQ_lily14_c2101/f3p3/522,i0_LQ_lily14_c3668/f1p11/323,Cluster-33750.30675_1
PB.5680_0_path1	GFOT01018557.1,i2_LQ_lily14_c28558/f1p1/2154
PB.10632_0_path1	i0_LQ_lily14_c22128/f1p22/914,GFOT01030889.1
PB.4850_0_path1	i2_LQ_lily14_c14261/f1p2/2444,GFOT01023271.1
PB.16939_22946_path0	Cluster-1883.0_1,i4_LQ_lily14_c14495/f1p0/4917
PB.6612_0_path1	i1_LQ_lily14_c6397/f1p4/1980,i1_LQ_lily14_c60375/f1p4/1715
PB.6612_0_path3	Cluster-33750.36776_1,GFOT01010446.1,i1_HQ_lily14_c98702/f22p4/1668
PB.6612_0_path4	i1_LQ_lily14_c9168/f1p4/1956,i1_LQ_lily14_c60375/f1p4/1715,i1_LQ_lily14_c42039/f1p4/1370
PB.5698_0_path5	i1_LQ_lily14_c42805/f1p1/1695,i1_LQ_lily14_c28095/f1p0/1798,i1_HQ_lily14_c13468/f2p0/1776,i0_LQ_lily14_c38886/f1p0/522,Cluster-33750.36521_1
PB.16939_785_path11	i7_LQ_lily14_c553/f1p0/7913,i7_LQ_lily14_c525/f1p0/7329
PB.16939_22272_path1	i0_HQ_lily14_c30267/f2p4/247,GBKS01041030.1
PB.11084_0_path0	i0_LQ_lily14_c3265/f1p0/860,i0_LQ_lily14_c65826/f1p0/670
PB.3689_0_path2	i2_LQ_lily14_c12290/f1p0/2834,i0_LQ_lily14_c7685/f1p0/999
PB.17489_0_path0	i0_LQ_lily14_c37928/f1p1/578,Cluster-33750.35873_1
PB.7703_0_path1	GBKS01035570.1,GBKS01035571.1,i0_LQ_lily14_c13721/f2p0/589
PB.16939_2413_path0	GBKS01036432.1,i4_LQ_lily14_c2889/f1p0/4463,i4_LQ_lily14_c13476/f1p0/4488
PB.16939_4266_path0	i4_LQ_lily14_c7825/f1p0/4604,i3_LQ_lily14_c20203/f1p0/3528
PB.11729_0_path1	i0_LQ_lily14_c62609/f1p0/836,i0_LQ_lily14_c89143/f1p1/211,Cluster-33750.33353_1,GFOT01010142.1,i0_LQ_lily14_c8510/f1p0/695
PB.16939_75_path279	i1_LQ_lily14_c24142/f1p85/2011,i5_LQ_lily14_c5326/f1p0/5910
PB.16939_75_path272	i4_LQ_lily14_c18880/f1p0/4340,i2_LQ_lily14_c44683/f1p1/2283,i2_LQ_lily14_c3390/f1p2/2968,i4_LQ_lily14_c19971/f1p0/4228,i2_LQ_lily14_c38501/f1p0/2933,i2_LQ_lily14_c14649/f1p0/2865,i3_LQ_lily14_c26632/f1p0/3530
PB.16939_33566_path0	i3_LQ_lily14_c30368/f1p0/3887,Cluster-15266.0_1
PB.2218_0_path4	i1_LQ_lily14_c45070/f1p37/1170,i3_LQ_lily14_c4930/f1p0/3646,Cluster-33750.33610_1,i3_HQ_lily14_c14367/f3p3/3529
PB.11039_0_path8	GFOT01015076.1,i2_LQ_lily14_c25715/f1p0/2100
PB.5274_0_path0	i1_LQ_lily14_c12133/f1p0/1834,i0_LQ_lily14_c64687/f1p0/746,i1_LQ_lily14_c61958/f1p0/1899,Cluster-33750.45637_1
PB.21771_0_path0	i0_LQ_lily14_c44431/f1p0/794,Cluster-33750.4162_1
PB.3399_0_path0	Cluster-21804.0_1,i5_LQ_lily14_c9933/f1p0/5041
PB.64_1_path1	i7_LQ_lily14_c285/f1p0/7242,i7_LQ_lily14_c293/f1p0/7308
PB.2747_1_path2	i4_LQ_lily14_c14633/f1p0/4733,i2_LQ_lily14_c27879/f1p0/2942
PB.17484_0_path0	GBKS01011744.1,i1_LQ_lily14_c23182/f1p0/1390
PB.16939_4134_path10	Cluster-33750.55312_1,i3_LQ_lily14_c42488/f1p0/3666,i3_LQ_lily14_c3576/f1p1/3700,Cluster-33750.7483_1
PB.5858_0_path1	GBKS01015853.1,i1_HQ_lily14_c20453/f3p6/1817,i2_LQ_lily14_c44998/f1p5/2229,i2_LQ_lily14_c39804/f1p4/2395,i1_HQ_lily14_c97770/f21p6/1887,i1_LQ_lily14_c9549/f1p6/1693
PB.16972_0_path1	Cluster-33750.31416_1,i0_LQ_lily14_c38781/f1p0/884
PB.13722_0_path0	i0_LQ_lily14_c23257/f1p0/489,Cluster-33750.38679_1,GBKS01033163.1
PB.22743_0_path0	i3_LQ_lily14_c6588/f1p3/3094,i0_LQ_lily14_c45353/f1p0/736
PB.16939_11543_path0	i3_LQ_lily14_c22045/f1p116/3171,Cluster-33750.381_1
PB.16939_4167_path1	i4_LQ_lily14_c8385/f1p17/4826,i5_LQ_lily14_c11996/f1p0/5004
PB.3739_0_path0	Cluster-33750.38223_1,GFOT01010214.1,i1_LQ_lily14_c60491/f1p2/1890,i2_HQ_lily14_c37198/f2p0/2539
PB.1561_0_path3	i5_HQ_lily14_c450/f4p0/5869,i1_LQ_lily14_c26855/f1p10/1917,i3_LQ_lily14_c25591/f1p4/3979,i3_LQ_lily14_c16495/f1p0/3053,i5_LQ_lily14_c10621/f1p0/5063
PB.16939_3933_path0	i0_HQ_lily14_c35070/f4p0/593,i2_LQ_lily14_c3555/f1p0/2933
PB.10652_0_path0	Cluster-33750.34019_1,i1_LQ_lily14_c51375/f1p0/1025
PB.16939_75_path110	i7_LQ_lily14_c303/f1p0/7714,i5_LQ_lily14_c6089/f1p0/5192
PB.5_0_path4	GFOT01036728.1,i3_LQ_lily14_c21333/f1p0/3630,i6_LQ_lily14_c215/f1p0/6144
PB.2116_0_path2	i3_LQ_lily14_c41810/f1p1/3981,i3_LQ_lily14_c32284/f1p0/3351
PB.16245_0_path1	i5_LQ_lily14_c2949/f1p0/5324,i5_LQ_lily14_c4821/f1p0/5442,i4_LQ_lily14_c11263/f1p0/4553
PB.16245_0_path6	i5_LQ_lily14_c5592/f1p3/5175,i5_LQ_lily14_c6737/f1p0/5209,i4_LQ_lily14_c21139/f1p1/4281,i5_LQ_lily14_c7843/f1p0/5424,i5_HQ_lily14_c10710/f2p2/5539,Cluster-33750.39336_1,i5_LQ_lily14_c3709/f1p0/5320,i5_LQ_lily14_c5440/f1p1/5145
PB.18059_0_path0	Cluster-33750.60847_1,i0_LQ_lily14_c66906/f1p0/812
PB.7861_0_path1	i5_LQ_lily14_c3790/f1p0/5298,Cluster-33750.23727_1
PB.16939_2539_path2	Cluster-20856.0_1,i11_LQ_lily14_c22/f1p0/11788
PB.14693_0_path0	GBKS01037485.1,i0_LQ_lily14_c45181/f1p0/826
PB.16939_7214_path0	i3_LQ_lily14_c22455/f1p0/3900,i5_LQ_lily14_c8400/f1p7/5514
PB.16939_26311_path1	i1_LQ_lily14_c37613/f1p0/1501,Cluster-33750.19659_1
PB.16939_11693_path0	i3_LQ_lily14_c41605/f1p0/3234,Cluster-33750.45100_1,i0_LQ_lily14_c59476/f1p0/603,i3_LQ_lily14_c39918/f1p1/3635,i3_LQ_lily14_c14697/f1p0/3699
PB.5050_0_path0	GFOT01028475.1,i2_LQ_lily14_c30267/f1p4/2458
PB.4340_0_path0	i3_LQ_lily14_c13380/f1p0/3466,i2_LQ_lily14_c26635/f1p0/2593
PB.10423_1_path3	i4_LQ_lily14_c2613/f1p0/4449,i4_LQ_lily14_c3126/f1p0/4625,Cluster-33750.41473_1
PB.10423_1_path0	GBKS01010315.1,i1_LQ_lily14_c74165/f1p2/1017
PB.10423_1_path1	Cluster-33750.31868_1,i0_LQ_lily14_c22349/f1p0/557
PB.4835_0_path1	i2_LQ_lily14_c25965/f1p4/2367,i2_LQ_lily14_c41187/f1p4/2320
PB.9576_0_path0	i1_LQ_lily14_c24100/f1p0/1109,Cluster-33750.29332_1
PB.8126_0_path0	GBKS01011780.1,i1_LQ_lily14_c39774/f1p0/1409
PB.3904_3_path1	i2_HQ_lily14_c787/f10p0/2755,i2_LQ_lily14_c5021/f1p0/2368
PB.5370_0_path8	i2_HQ_lily14_c54651/f6p0/2083,i2_HQ_lily14_c19108/f4p0/2132,GBKS01011709.1
PB.5370_0_path6	i0_LQ_lily14_c3518/f1p0/482,i1_LQ_lily14_c32604/f1p2/1040,i4_LQ_lily14_c5828/f1p0/4686,i2_LQ_lily14_c5908/f1p0/2346
PB.16939_17750_path0	i1_LQ_lily14_c11694/f1p0/1911,Cluster-33750.41906_1
PB.16939_20006_path0	i2_LQ_lily14_c4362/f1p1/2689,Cluster-33750.67058_1,i0_LQ_lily14_c9670/f1p0/791
PB.23818_0_path0	i0_LQ_lily14_c60161/f1p0/564,GBKS01035856.1
PB.16939_3636_path0	i4_LQ_lily14_c19782/f1p1/4575,i4_LQ_lily14_c3123/f1p0/4614
PB.16939_3636_path1	Cluster-33750.49561_1,i10_LQ_lily14_c15/f1p0/10244
PB.9359_0_path0	GBKS01029449.1,i1_HQ_lily14_c39416/f2p2/1164,i1_LQ_lily14_c46621/f1p2/1153
PB.11435_0_path2	i0_HQ_lily14_c2006/f2p2/521,Cluster-33750.36513_1,GBKS01026208.1
PB.3531_1_path0	Cluster-33750.10197_1,i2_LQ_lily14_c14371/f1p0/2817
PB.3630_3_path0	GFOT01005760.1,i0_LQ_lily14_c11231/f1p0/666
PB.16939_1934_path2	i1_LQ_lily14_c61241/f1p0/1392,GBKS01023306.1
PB.16939_1934_path0	GBKS01001393.1,i2_LQ_lily14_c37824/f1p0/2491
PB.4505_0_path4	GBKS01021116.1,i2_HQ_lily14_c15010/f2p0/2383
PB.16939_1677_path12	i2_LQ_lily14_c12954/f1p0/2195,i4_LQ_lily14_c20015/f1p1/4093
PB.4505_0_path1	i2_LQ_lily14_c47277/f1p0/2305,GFOT01034990.1,GBKS01021117.1,i2_HQ_lily14_c53314/f4p0/2201,i2_HQ_lily14_c10133/f5p2/2441,i1_LQ_lily14_c70593/f1p7/1152,GBKS01021114.1
PB.3033_0_path19	i1_LQ_lily14_c68269/f1p0/1938,i2_LQ_lily14_c60412/f1p4/2003
PB.2219_0_path0	i3_LQ_lily14_c41518/f1p0/3411,GBKS01030021.1,i3_LQ_lily14_c29167/f1p0/3457
PB.7692_0_path0	i1_HQ_lily14_c2449/f6p1/1540,GBKS01019178.1,i1_LQ_lily14_c61393/f1p1/1718
PB.2129_2_path0	Cluster-33750.33155_1,i0_HQ_lily14_c21072/f2p0/1000,i0_LQ_lily14_c59115/f1p0/652
PB.1666_0_path1	GFOT01030244.1,i3_HQ_lily14_c5492/f2p1/3667,Cluster-33750.41023_1,i2_LQ_lily14_c42206/f1p0/2552
PB.1019_0_path0	GBKS01021862.1,i4_LQ_lily14_c4366/f1p6/4604,i4_LQ_lily14_c2896/f1p13/4387,i4_LQ_lily14_c7848/f1p0/4436,i0_LQ_lily14_c38271/f1p0/587
PB.10645_0_path0	GBKS01019779.1,i0_HQ_lily14_c2011/f4p0/944
PB.4866_0_path0	GBKS01031602.1,i2_HQ_lily14_c1609/f2p5/2859,i2_LQ_lily14_c16617/f1p0/2049,i2_LQ_lily14_c8109/f1p0/2973
PB.4866_0_path1	i2_LQ_lily14_c40827/f1p0/2327,i2_LQ_lily14_c30799/f1p0/2530
PB.1954_0_path1	i3_HQ_lily14_c13067/f2p24/3640,i3_LQ_lily14_c28087/f1p0/3772
PB.6257_0_path0	i3_HQ_lily14_c43242/f10p1/3633,i1_LQ_lily14_c28033/f1p1/1788,GFOT01065999.1,i1_LQ_lily14_c63694/f1p0/1701,i3_LQ_lily14_c15002/f1p0/3722
PB.10842_0_path0	GFOT01020763.1,i0_LQ_lily14_c46366/f1p0/518
PB.530_1_path4	GBKS01018992.1,i4_LQ_lily14_c20662/f1p4/4815,i4_HQ_lily14_c514/f9p0/5018,i5_LQ_lily14_c11975/f1p0/5007
PB.6257_0_path5	i0_LQ_lily14_c40192/f1p0/572,i2_LQ_lily14_c38141/f1p13/2153
PB.6257_0_path7	i3_HQ_lily14_c43242/f10p1/3633,i4_LQ_lily14_c12046/f1p1/4239
PB.6257_0_path8	GFOT01015758.1,i3_HQ_lily14_c800/f5p0/3699,i1_HQ_lily14_c1756/f2p2/1447,i1_LQ_lily14_c100225/f1p7/1893,i3_HQ_lily14_c11840/f2p1/3674,i1_LQ_lily14_c82756/f1p2/1993,Cluster-33750.35319_1
PB.6257_0_path9	i3_LQ_lily14_c29100/f1p0/3663,i3_LQ_lily14_c15164/f1p0/3770
PB.16939_5258_path0	i5_LQ_lily14_c11947/f1p0/5012,i4_LQ_lily14_c9563/f1p0/4930
PB.16939_16211_path1	i4_LQ_lily14_c12457/f1p0/4483,i2_LQ_lily14_c38876/f1p0/2303
PB.16939_4929_path0	Cluster-33750.14941_1,i5_LQ_lily14_c5685/f1p0/5581
PB.10579_0_path1	GBKS01006063.1,i4_LQ_lily14_c14350/f1p11/4412
PB.5911_0_path0	i2_LQ_lily14_c50088/f1p0/2041,GFOT01033292.1
PB.3888_0_path0	Cluster-33750.2135_1,i3_LQ_lily14_c20338/f1p0/3374
PB.2149_0_path2	i3_LQ_lily14_c40893/f1p62/3101,i3_HQ_lily14_c7200/f2p4/3431,i3_LQ_lily14_c8983/f1p0/3190,i2_LQ_lily14_c52717/f1p0/2096,i2_LQ_lily14_c6429/f1p0/2676
PB.2149_0_path0	i3_LQ_lily14_c14313/f1p5/3634,GBKS01020928.1,Cluster-33750.32979_1,i3_LQ_lily14_c5506/f1p0/3126
PB.5359_0_path0	i2_LQ_lily14_c29255/f1p1/2368,Cluster-33750.26830_1,GFOT01033652.1
PB.16939_218_path13	GBKS01005187.1,Cluster-33750.28068_1,i3_LQ_lily14_c10243/f1p0/3230
PB.16939_1319_path0	Cluster-33750.2744_1,i5_LQ_lily14_c7539/f1p1/5601
PB.16310_6_path0	GBKS01022413.1,i0_LQ_lily14_c27128/f1p0/700
PB.16939_731_path12	Cluster-33750.36769_1,i2_HQ_lily14_c35271/f2p0/2629,i2_LQ_lily14_c5862/f1p0/2519,i2_HQ_lily14_c54835/f12p0/2569,i2_LQ_lily14_c7152/f1p0/2357
PB.3762_0_path0	i3_LQ_lily14_c2796/f1p1/3418,Cluster-33750.38190_1
PB.4732_0_path0	i2_LQ_lily14_c41864/f1p0/2264,i2_HQ_lily14_c17289/f6p0/2434,i2_HQ_lily14_c35216/f26p0/2314
PB.2749_0_path1	i2_HQ_lily14_c1927/f3p6/2820,i2_HQ_lily14_c1868/f2p0/2645,Cluster-33750.27667_1
PB.16939_17838_path0	Cluster-33750.22562_1,i0_LQ_lily14_c24681/f1p0/637
PB.16939_5551_path19	i4_LQ_lily14_c4052/f1p0/4871,i4_LQ_lily14_c9514/f1p0/4850,i4_HQ_lily14_c1678/f3p1/4734,i5_LQ_lily14_c7890/f1p0/5388,i4_LQ_lily14_c4313/f1p0/4579
PB.16939_255_path0	i4_LQ_lily14_c10955/f1p0/4959,i5_LQ_lily14_c10456/f1p0/5054
PB.7194_0_path0	Cluster-33750.30902_1,i1_LQ_lily14_c7644/f1p1/1578
PB.16939_13513_path0	i5_LQ_lily14_c5549/f1p0/5146,Cluster-6701.0_1,i3_LQ_lily14_c41697/f1p0/3312
PB.10494_0_path3	GBKS01010246.1,i0_HQ_lily14_c46884/f2p0/317,i0_LQ_lily14_c31353/f1p0/231,i1_LQ_lily14_c110204/f1p3/1012,i1_LQ_lily14_c74851/f1p2/1020
PB.16939_15768_path0	GFOT01020650.1,i0_LQ_lily14_c66223/f1p1/630,GBKS01012638.1,GBKS01012639.1,i0_LQ_lily14_c13223/f1p1/611
PB.9142_0_path1	Cluster-33750.32633_1,i1_HQ_lily14_c98698/f6p0/1080,i0_LQ_lily14_c57511/f1p0/943
PB.16939_11405_path0	Cluster-33750.62715_1,i4_HQ_lily14_c1843/f2p1/4373,i5_LQ_lily14_c8928/f1p0/5872
PB.8507_0_path0	i1_LQ_lily14_c46264/f1p0/1434,GFOT01018283.1
PB.3748_0_path45	i2_LQ_lily14_c34127/f1p0/2088,i1_HQ_lily14_c55306/f18p5/1790
PB.3748_0_path41	i0_LQ_lily14_c24864/f1p1/617,GFOT01040857.1,i2_LQ_lily14_c38399/f1p0/3000,i2_HQ_lily14_c1106/f5p0/2818,i1_HQ_lily14_c99804/f19p10/1738
PB.16939_7248_path6	i5_LQ_lily14_c8600/f1p0/5167,i2_LQ_lily14_c23235/f1p0/2658,i5_LQ_lily14_c5560/f1p0/5587,Cluster-16690.0_1
PB.5508_1_path0	i1_HQ_lily14_c61856/f3p1/2001,i1_LQ_lily14_c64612/f1p1/1997,GBKS01013404.1,GBKS01013405.1,i1_HQ_lily14_c64452/f4p1/1982
PB.1403_0_path2	i4_LQ_lily14_c7516/f1p0/4382,GFOT01012573.1,i1_LQ_lily14_c27309/f1p1/1474,i3_LQ_lily14_c4476/f1p7/3761,i3_LQ_lily14_c42420/f1p0/3191,i4_LQ_lily14_c12025/f1p0/4152
PB.12215_0_path1	GFOT01024044.1,i1_HQ_lily14_c56165/f26p3/1671,i0_LQ_lily14_c9474/f1p1/418,i2_LQ_lily14_c10050/f1p2/2839
PB.16939_6098_path1	i0_LQ_lily14_c39024/f1p0/470,GBKS01016675.1,i0_LQ_lily14_c61095/f1p1/844,GBKS01016676.1,Cluster-33750.39030_1,GBKS01028615.1
PB.19765_1_path0	GBKS01012325.1,i4_LQ_lily14_c12367/f1p0/4486
PB.12234_0_path1	GBKS01020052.1,i0_LQ_lily14_c65169/f1p0/1013
PB.8900_1_path0	i1_LQ_lily14_c43883/f1p8/1461,Cluster-33750.33710_1
PB.7348_0_path0	i1_LQ_lily14_c45785/f1p3/1528,GBKS01023921.1,GFOT01003456.1,i1_LQ_lily14_c16623/f1p3/1042,i1_HQ_lily14_c98372/f17p3/1540
PB.16939_3285_path11	i1_HQ_lily14_c7571/f3p2/1755,GBKS01031443.1,GBKS01031446.1,GBKS01031444.1,GBKS01031445.1,i1_LQ_lily14_c27416/f1p2/1788,GBKS01031447.1,i1_HQ_lily14_c58459/f2p2/1358,i1_LQ_lily14_c84996/f1p2/1679,GBKS01003220.1,i0_LQ_lily14_c10531/f1p9/697
PB.16939_5636_path0	i5_LQ_lily14_c8174/f1p0/5535,i2_LQ_lily14_c38363/f1p7/2311
PB.2104_0_path0	i4_LQ_lily14_c8345/f1p0/4275,i3_LQ_lily14_c9638/f1p40/3658
PB.3262_1_path0	Cluster-33750.38988_1,i2_HQ_lily14_c54726/f3p0/2785
PB.16939_12915_path1	GBKS01026909.1,i4_LQ_lily14_c14869/f1p0/4989
PB.1313_0_path0	i4_LQ_lily14_c5347/f1p18/4740,i4_LQ_lily14_c13754/f1p1/4263,i4_HQ_lily14_c18832/f2p0/5014,i4_LQ_lily14_c15790/f1p0/4995,i5_HQ_lily14_c10866/f3p0/5072,i4_LQ_lily14_c15563/f1p0/4360,i3_LQ_lily14_c27549/f1p0/3679
PB.1313_0_path1	i1_LQ_lily14_c47864/f1p0/1240,i4_LQ_lily14_c13754/f1p1/4263,i3_LQ_lily14_c39702/f1p0/3478
PB.10176_0_path0	GBKS01001486.1,i1_LQ_lily14_c52568/f1p0/1041,GFOT01036979.1
PB.11527_0_path0	GBKS01038556.1,i2_HQ_lily14_c18714/f4p1/2315
PB.8075_1_path8	i3_LQ_lily14_c40681/f1p0/3470,i3_LQ_lily14_c13373/f1p0/3371
PB.9195_0_path0	i1_HQ_lily14_c6160/f3p0/1319,GBKS01019230.1
PB.3583_0_path0	GFOT01036696.1,GFOT01002361.1,i2_LQ_lily14_c15234/f1p0/2864,i2_LQ_lily14_c20760/f1p3/2884
PB.4736_0_path0	GBKS01002759.1,i2_LQ_lily14_c15119/f1p0/2198,i1_LQ_lily14_c8597/f1p5/1723,i2_HQ_lily14_c31901/f2p0/2076
PB.4736_0_path2	Cluster-33750.35805_1,i2_LQ_lily14_c38109/f1p0/2183,i2_HQ_lily14_c1350/f4p1/2250
PB.1950_0_path0	i3_HQ_lily14_c2331/f2p0/3515,Cluster-33750.14778_1,i3_LQ_lily14_c27577/f1p3/3723
PB.11206_0_path0	GBKS01010198.1,i0_HQ_lily14_c54144/f3p0/799
PB.17352_0_path0	Cluster-33750.40017_1,i1_HQ_lily14_c9366/f5p1/1948
PB.7447_1_path0	i1_LQ_lily14_c88058/f1p1/1809,GFOT01004514.1,i0_LQ_lily14_c43513/f1p0/649
PB.23772_0_path0	Cluster-33750.30348_1,i0_LQ_lily14_c27087/f1p1/542
PB.7552_0_path1	i1_LQ_lily14_c39826/f1p1/1722,i1_LQ_lily14_c68478/f1p1/1796
PB.11077_1_path0	i0_LQ_lily14_c25113/f1p0/992,GFOT01005160.1
PB.16939_27700_path5	Cluster-33750.49392_1,i3_LQ_lily14_c8068/f1p0/3692
PB.16939_27700_path0	i4_LQ_lily14_c7196/f1p0/4730,i4_LQ_lily14_c11005/f1p0/4566
PB.16939_3437_path0	Cluster-33750.34884_1,i0_LQ_lily14_c37964/f1p4/439
PB.20455_0_path0	Cluster-33750.19736_1,i2_LQ_lily14_c42252/f1p0/2747
PB.6499_0_path1	i1_LQ_lily14_c78042/f2p0/1725,i1_LQ_lily14_c85033/f1p2/1435,i1_HQ_lily14_c26623/f3p1/1686
PB.6499_0_path2	i5_LQ_lily14_c8607/f1p0/5927,i1_LQ_lily14_c61676/f1p2/1624,i1_LQ_lily14_c4896/f1p0/1874
PB.2926_0_path0	i3_LQ_lily14_c11516/f1p0/3197,i4_LQ_lily14_c3315/f1p0/4600
PB.2902_0_path5	Cluster-33750.37688_1,i2_LQ_lily14_c12208/f1p3/2860,i2_LQ_lily14_c4783/f1p0/2990,i2_LQ_lily14_c41505/f1p0/2887,GBKS01022759.1
PB.16939_5491_path1	i3_LQ_lily14_c9571/f1p1/3837,i4_LQ_lily14_c8767/f1p0/4587,i5_LQ_lily14_c2966/f1p9/5605
PB.23634_0_path0	i4_LQ_lily14_c13513/f1p0/4986,Cluster-12038.0_1
PB.16939_7669_path8	GBKS01028363.1,i2_LQ_lily14_c53611/f1p0/2400
PB.16939_15217_path0	i4_LQ_lily14_c6152/f1p0/4858,i5_LQ_lily14_c5511/f1p0/5255
PB.16939_7669_path2	i5_HQ_lily14_c1199/f2p0/5129,i5_HQ_lily14_c1244/f2p0/5080,i2_HQ_lily14_c17575/f16p0/2482,i3_LQ_lily14_c26596/f1p0/3427
PB.16939_7669_path6	i2_LQ_lily14_c7298/f1p0/2412,i2_LQ_lily14_c7810/f1p0/2407
PB.22225_0_path0	i1_HQ_lily14_c97951/f28p4/1502,GBKS01025037.1
PB.6378_0_path2	GFOT01030138.1,i1_LQ_lily14_c24889/f1p3/1738
PB.4593_1_path0	Cluster-33750.46137_1,i5_LQ_lily14_c6444/f1p4/5158
PB.16939_16081_path0	i4_LQ_lily14_c3297/f1p0/4773,i5_LQ_lily14_c4617/f1p0/5108,i6_LQ_lily14_c1709/f1p0/6647,i3_LQ_lily14_c5277/f1p0/3301,Cluster-33750.37090_1
PB.21856_0_path2	GFOT01001202.1,i0_LQ_lily14_c8082/f1p3/779
PB.16939_19526_path2	i4_LQ_lily14_c21291/f1p0/4983,i6_LQ_lily14_c395/f1p0/6750,i5_LQ_lily14_c6424/f1p2/5958,i3_LQ_lily14_c25341/f1p2/3402
PB.16939_5139_path6	i3_LQ_lily14_c21550/f1p1/3598,i3_LQ_lily14_c5859/f1p8/3142,i3_HQ_lily14_c32210/f2p0/3298,i3_HQ_lily14_c48615/f19p0/3161,i3_LQ_lily14_c8781/f1p0/3304
PB.16939_5139_path0	i3_LQ_lily14_c14580/f1p0/3296,i3_HQ_lily14_c47610/f17p2/3407
PB.22666_0_path0	i1_LQ_lily14_c86921/f1p0/1120,Cluster-33750.604_1
PB.16939_4820_path0	GBKS01034120.1,i2_LQ_lily14_c24343/f1p0/2465,i2_LQ_lily14_c16851/f1p0/2095,GBKS01034118.1,Cluster-33750.41824_1
PB.3804_0_path1	Cluster-33750.36791_1,i2_LQ_lily14_c3276/f1p7/2202,i2_LQ_lily14_c11018/f1p0/2491
PB.3804_0_path3	i2_LQ_lily14_c42571/f1p0/2633,i2_LQ_lily14_c3276/f1p7/2202,i2_LQ_lily14_c38971/f1p0/2859
PB.16963_1_path0	i3_LQ_lily14_c23294/f1p2/3584,Cluster-4043.0_1
PB.11075_0_path0	Cluster-32090.0_1,i1_LQ_lily14_c28491/f1p0/1157
PB.10204_0_path0	GFOT01013282.1,i1_LQ_lily14_c44915/f1p5/1806,GBKS01029077.1
PB.16939_13998_path0	Cluster-14578.0_1,i4_LQ_lily14_c19948/f1p0/4263
PB.9715_0_path0	Cluster-33750.12462_1,i3_LQ_lily14_c24575/f1p2/3451
PB.2390_0_path0	GBKS01033007.1,i3_LQ_lily14_c52502/f1p0/3018,i3_HQ_lily14_c9590/f2p5/3159,i3_LQ_lily14_c24808/f1p0/3223
PB.3769_0_path0	i3_LQ_lily14_c14196/f1p29/3226,i2_LQ_lily14_c10310/f1p0/2768,i2_LQ_lily14_c21020/f1p0/2812
PB.2969_0_path1	i2_LQ_lily14_c42973/f1p0/2937,Cluster-33750.48396_1
PB.17885_0_path0	GBKS01047594.1,i0_LQ_lily14_c6126/f1p0/602
PB.8815_0_path1	i1_LQ_lily14_c95410/f1p0/1245,i1_LQ_lily14_c40876/f1p0/1078
PB.12321_1_path0	i1_LQ_lily14_c4778/f1p0/1450,GBKS01041467.1
PB.18210_0_path0	i1_LQ_lily14_c51289/f1p0/1025,Cluster-33750.31446_1,i0_LQ_lily14_c23249/f1p5/319
PB.8095_0_path2	i1_LQ_lily14_c70487/f1p0/1523,Cluster-33750.35776_1,i1_LQ_lily14_c67788/f1p0/1422
PB.14039_0_path0	Cluster-33750.33211_1,i0_LQ_lily14_c36724/f1p0/627
PB.5577_0_path0	i2_LQ_lily14_c21502/f1p0/2145,i2_LQ_lily14_c52430/f1p0/2093
PB.16939_2813_path2	i0_LQ_lily14_c41931/f1p0/434,i4_LQ_lily14_c6176/f1p0/4996
PB.16939_2813_path5	Cluster-33750.34386_1,i2_LQ_lily14_c53746/f1p1/2424
PB.18177_0_path0	Cluster-33750.34868_1,i0_LQ_lily14_c32734/f1p0/250,i0_HQ_lily14_c18089/f3p0/900
PB.6111_0_path0	i1_HQ_lily14_c29055/f2p0/1971,i2_LQ_lily14_c49793/f1p0/2022
PB.16939_9721_path2	i1_LQ_lily14_c7003/f1p0/1235,Cluster-33750.40503_1
PB.5594_0_path0	GFOT01025304.1,i2_HQ_lily14_c18700/f3p24/2333
PB.4733_0_path1	GBKS01020384.1,i2_LQ_lily14_c11738/f1p0/2428,i2_HQ_lily14_c7710/f2p4/2378
PB.2366_0_path0	i3_LQ_lily14_c23758/f1p0/3307,i3_LQ_lily14_c41628/f1p0/3577,i3_LQ_lily14_c28729/f1p0/3513
PB.9725_1_path0	i3_LQ_lily14_c5212/f1p2/3223,Cluster-33750.44993_1
PB.22545_0_path0	Cluster-33750.67219_1,i1_LQ_lily14_c32186/f1p0/1064
PB.3770_0_path16	GBKS01031382.1,i2_HQ_lily14_c13152/f2p13/2227,i2_HQ_lily14_c2769/f2p2/2780
PB.6589_0_path0	i1_HQ_lily14_c8513/f3p0/1853,GBKS01028663.1,i1_LQ_lily14_c7554/f1p0/1813
PB.16939_8296_path0	i4_LQ_lily14_c11929/f1p0/4661,Cluster-33750.23040_1,Cluster-33750.45198_1
PB.16939_22177_path0	i3_LQ_lily14_c24499/f1p0/3776,i4_LQ_lily14_c15173/f1p1/4894
PB.9252_0_path0	i1_HQ_lily14_c20027/f4p3/1223,GBKS01010188.1,Cluster-33750.37874_1
PB.3807_0_path0	i2_HQ_lily14_c2153/f3p0/2800,i2_LQ_lily14_c28387/f1p0/2627,i2_LQ_lily14_c42245/f1p0/2883,GBKS01033413.1
PB.13827_0_path1	i0_LQ_lily14_c29242/f1p238/493,i3_LQ_lily14_c38991/f1p0/3140
PB.16939_9774_path0	i3_HQ_lily14_c19515/f2p0/3516,i3_HQ_lily14_c47614/f14p1/3388,Cluster-33750.41270_1,i3_LQ_lily14_c9726/f1p0/3402,i3_LQ_lily14_c37653/f1p1/3320
PB.3352_0_path0	i2_HQ_lily14_c27460/f2p0/2559,Cluster-33750.42006_1
PB.16939_9774_path9	i3_LQ_lily14_c26810/f1p0/3480,i3_HQ_lily14_c2140/f2p9/3479,i3_LQ_lily14_c9276/f1p1/3213
PB.16939_9774_path8	i3_LQ_lily14_c8094/f1p8/3568,i2_LQ_lily14_c37986/f1p80/2660,i3_LQ_lily14_c12216/f1p0/3565
PB.16939_9959_path0	Cluster-33750.27865_1,i1_HQ_lily14_c2091/f2p1/1641
PB.16939_9959_path1	Cluster-33750.27867_1,i1_LQ_lily14_c39716/f1p1/1126
PB.2783_0_path13	i3_LQ_lily14_c21922/f1p0/3272,i3_LQ_lily14_c32320/f1p0/3101,i3_LQ_lily14_c5386/f1p13/3116,i3_LQ_lily14_c3923/f1p0/3143,i3_LQ_lily14_c4191/f1p22/3247,i1_HQ_lily14_c7250/f3p9/1143,i2_LQ_lily14_c23896/f1p3/2476,i4_LQ_lily14_c19286/f1p4/4084,i3_LQ_lily14_c26570/f1p0/3185,i2_LQ_lily14_c40093/f1p0/2330
PB.16939_26750_path0	Cluster-33750.60552_1,i2_LQ_lily14_c23603/f1p0/2951
PB.13444_0_path0	Cluster-22174.0_1,i2_LQ_lily14_c44109/f1p1/2414
PB.16939_8120_path0	i3_LQ_lily14_c8546/f1p12/3485,Cluster-33750.2884_1
PB.16939_24555_path0	i5_LQ_lily14_c6144/f1p0/5261,i4_LQ_lily14_c17371/f1p0/4021
PB.9986_0_path0	i0_LQ_lily14_c13758/f1p10/451,i1_HQ_lily14_c26718/f2p0/1097,GBKS01022066.1
PB.3975_0_path3	Cluster-33750.19674_1,i2_LQ_lily14_c14716/f1p0/2734,Cluster-33750.25147_1,i4_LQ_lily14_c12030/f1p2/4363,i2_LQ_lily14_c21061/f1p4/2657
PB.7432_0_path9	i1_LQ_lily14_c86705/f1p0/1936,i1_LQ_lily14_c6803/f1p1/2009
PB.2400_0_path2	i3_HQ_lily14_c927/f4p0/3338,Cluster-33750.34920_1,i2_LQ_lily14_c39074/f1p0/2623,i2_LQ_lily14_c27213/f1p2/2920,i3_HQ_lily14_c38376/f7p0/3409
PB.4600_0_path0	i2_LQ_lily14_c45431/f1p0/2471,Cluster-33750.48985_1
PB.10647_0_path0	GBKS01029650.1,i0_LQ_lily14_c21906/f1p0/958
PB.5428_0_path0	i2_LQ_lily14_c24996/f1p1/2190,i2_LQ_lily14_c42844/f1p0/2282
PB.16939_580_path1	GFOT01027302.1,i0_HQ_lily14_c982/f16p0/521
PB.16939_210_path2	i4_LQ_lily14_c3619/f1p0/4910,Cluster-33750.19316_1,i5_LQ_lily14_c7892/f1p0/5404,i5_LQ_lily14_c7782/f1p0/5104,i5_LQ_lily14_c5212/f1p2/5074,i3_LQ_lily14_c28892/f1p0/3206,i3_LQ_lily14_c23040/f1p68/3615,i3_LQ_lily14_c20946/f1p0/3337,i3_LQ_lily14_c41393/f1p1/3255,i5_LQ_lily14_c4694/f1p0/5246,i2_LQ_lily14_c6000/f1p0/2190,i3_HQ_lily14_c19308/f3p0/3364,i4_LQ_lily14_c5564/f1p1/4936,i5_HQ_lily14_c1201/f2p0…
PB.3049_0_path0	i3_LQ_lily14_c15292/f1p0/3124,i6_LQ_lily14_c2214/f1p1/6033
PB.16939_2580_path0	i2_LQ_lily14_c5049/f1p1/2274,i3_LQ_lily14_c25602/f1p0/3632,Cluster-33750.57240_1,i2_LQ_lily14_c39938/f1p1/2457
PB.16939_3867_path0	i2_LQ_lily14_c44245/f1p2/2350,i4_LQ_lily14_c7131/f1p1/4316
PB.4193_0_path1	i2_LQ_lily14_c8647/f1p88/2386,Cluster-33750.39887_1
PB.5603_0_path0	i2_LQ_lily14_c47338/f1p12/2134,GFOT01006159.1
PB.16939_341_path33	i5_LQ_lily14_c4675/f1p0/5339,i5_LQ_lily14_c5062/f1p0/5108
PB.16939_8246_path6	i3_LQ_lily14_c22440/f1p4/3301,i5_LQ_lily14_c1587/f1p0/5086,i3_LQ_lily14_c41203/f1p0/3643
PB.1947_0_path9	i2_LQ_lily14_c29817/f1p1/2840,i3_LQ_lily14_c30548/f1p2/3742,i4_LQ_lily14_c2860/f1p1/4719,i3_LQ_lily14_c5833/f1p0/3520,i2_LQ_lily14_c39389/f1p0/2621
PB.17340_0_path0	i0_LQ_lily14_c3478/f1p4/853,i0_LQ_lily14_c37186/f1p0/550
PB.6892_1_path0	GBKS01028237.1,i2_LQ_lily14_c38794/f1p0/2941,GBKS01028236.1
PB.6042_0_path6	i2_LQ_lily14_c34375/f1p0/2058,i1_LQ_lily14_c9790/f1p14/1921
PB.6042_0_path2	i2_LQ_lily14_c41596/f1p1/2909,i2_LQ_lily14_c22621/f1p0/2414
PB.6042_0_path3	i1_LQ_lily14_c60351/f1p12/1987,i2_LQ_lily14_c60441/f1p3/2007
PB.16939_9452_path3	i3_LQ_lily14_c21879/f1p0/3631,i1_HQ_lily14_c58525/f2p8/1518,i5_LQ_lily14_c2894/f1p0/5154
PB.7304_0_path0	GBKS01002326.1,i1_HQ_lily14_c37480/f4p2/1541,i1_LQ_lily14_c27432/f1p2/1595
PB.7827_0_path0	GFOT01022577.1,i1_LQ_lily14_c37799/f1p0/1551
PB.16939_872_path3	i4_LQ_lily14_c22917/f1p3/4082,i2_LQ_lily14_c41931/f1p0/2861
PB.652_2_path0	i4_LQ_lily14_c10157/f1p0/4853,i4_LQ_lily14_c10157/f1p0/4853,i4_LQ_lily14_c9956/f1p0/4670
PB.16939_43173_path0	i3_LQ_lily14_c5357/f1p0/3514,i4_LQ_lily14_c10200/f1p0/4965
PB.5013_0_path0	i1_LQ_lily14_c84237/f1p1/1610,i1_LQ_lily14_c42037/f1p5/1754
PB.16939_60_path31	i2_LQ_lily14_c40626/f1p0/2580,i5_LQ_lily14_c8605/f1p0/5516,i4_LQ_lily14_c20617/f1p0/4547,Cluster-33750.43502_1,i3_LQ_lily14_c2495/f1p0/4001,i4_LQ_lily14_c10472/f1p0/4991,i5_LQ_lily14_c9869/f1p0/5025,i2_LQ_lily14_c42649/f1p1/2502,i5_LQ_lily14_c10654/f1p0/5091,i3_LQ_lily14_c10352/f1p5/3426,i3_LQ_lily14_c27204/f1p0/4004,i3_LQ_lily14_c41327/f1p0/3915
PB.16939_1343_path4	i2_LQ_lily14_c11529/f1p5/2935,GBKS01004808.1,GBKS01035089.1
PB.16939_60_path36	i6_LQ_lily14_c1319/f1p0/6733,i5_LQ_lily14_c3594/f1p4/5638
PB.16939_60_path37	i3_LQ_lily14_c5550/f1p0/3938,i3_LQ_lily14_c12995/f1p0/3885,i3_LQ_lily14_c25276/f1p0/3535,i5_LQ_lily14_c6763/f1p0/5441
PB.16939_2514_path3	GBKS01035080.1,i1_LQ_lily14_c88842/f1p7/1225,i1_LQ_lily14_c62640/f1p7/1239
PB.12245_1_path13	i0_LQ_lily14_c59399/f1p0/823,i1_LQ_lily14_c19829/f1p88/1048,i0_LQ_lily14_c25522/f1p0/809
PB.12245_1_path17	Cluster-33750.35967_1,i0_LQ_lily14_c78356/f1p1/956,i0_LQ_lily14_c58478/f1p30/581,GFOT01017859.1,i0_LQ_lily14_c60459/f1p0/711
PB.4814_0_path1	GFOT01035928.1,i2_HQ_lily14_c54056/f10p0/2100,Cluster-33750.30892_1,i1_LQ_lily14_c42020/f1p0/1686
PB.21032_0_path0	i4_LQ_lily14_c3269/f1p0/4677,Cluster-36656.0_1
PB.11785_1_path0	GBKS01020280.1,i0_LQ_lily14_c59494/f1p0/932
PB.16939_10093_path0	i4_LQ_lily14_c11305/f1p16/4952,Cluster-33750.20434_1
PB.16939_31243_path0	i3_HQ_lily14_c19887/f2p0/3679,i3_HQ_lily14_c47818/f10p0/3106
PB.14438_5_path0	GFOT01022719.1,i0_LQ_lily14_c62691/f1p0/411
PB.14973_1_path0	Cluster-20077.0_1,i1_LQ_lily14_c85968/f1p5/1656
PB.16939_15158_path0	i2_LQ_lily14_c9972/f1p0/2157,Cluster-33750.12609_1
PB.16939_14070_path0	i2_LQ_lily14_c27954/f1p0/2736,i2_HQ_lily14_c23750/f2p2/2390,i2_LQ_lily14_c28516/f1p2/2475
PB.2340_1_path1	i2_LQ_lily14_c29432/f1p0/2122,i5_LQ_lily14_c7716/f1p14/5658,i3_LQ_lily14_c40431/f1p0/3329,i3_LQ_lily14_c41562/f1p0/3165
PB.16939_2421_path0	Cluster-33750.42238_1,Cluster-33750.61621_1,i4_LQ_lily14_c7132/f1p0/4766
PB.16939_5062_path6	Cluster-33750.27196_1,i8_LQ_lily14_c137/f1p0/8247
PB.16939_5062_path4	i3_LQ_lily14_c19962/f1p2/3309,i4_LQ_lily14_c6136/f1p0/4545,Cluster-33750.48232_1,i5_LQ_lily14_c11971/f1p0/5017,Cluster-33750.24781_1
PB.16939_9561_path0	i1_LQ_lily14_c2725/f1p0/1454,i1_LQ_lily14_c30264/f1p0/1521,Cluster-33750.23775_1,GBKS01010018.1
PB.10496_0_path0	i1_LQ_lily14_c39086/f1p0/1161,i1_LQ_lily14_c33977/f1p0/1034
PB.2933_0_path0	Cluster-33750.23507_1,i1_LQ_lily14_c21458/f1p0/1425,i3_LQ_lily14_c23070/f1p3/3171
PB.3935_0_path1	GBKS01031021.1,i4_LQ_lily14_c15338/f1p0/4840
PB.16939_15236_path0	Cluster-33750.48731_1,i4_LQ_lily14_c12608/f1p3/4363
PB.10416_0_path0	GFOT01050605.1,i3_HQ_lily14_c19288/f5p10/3487,Cluster-33750.23247_1
PB.1580_0_path10	i2_LQ_lily14_c13815/f1p3/2959,i4_LQ_lily14_c21298/f1p10/4348,i3_LQ_lily14_c10918/f1p0/3891,i2_LQ_lily14_c6828/f1p0/2886,i2_LQ_lily14_c11587/f1p0/2856,i3_LQ_lily14_c21654/f1p0/3686,i4_LQ_lily14_c18709/f1p1/4164,i2_LQ_lily14_c40335/f1p0/2141,i3_HQ_lily14_c37950/f3p0/3979,i4_HQ_lily14_c1516/f2p0/4750,i2_LQ_lily14_c22202/f1p0/2632,i3_LQ_lily14_c22149/f1p0/3205,i3_LQ_lily14_c26865/f1p11/3115
PB.16939_33029_path0	i4_LQ_lily14_c10060/f1p2/4367,i4_LQ_lily14_c6701/f1p0/4552
PB.12872_0_path0	GBKS01041217.1,i0_LQ_lily14_c31258/f1p0/248
PB.5620_0_path0	i3_LQ_lily14_c30858/f1p0/3095,Cluster-33750.25028_1
PB.16939_4173_path0	i2_HQ_lily14_c11612/f4p0/2874,Cluster-33750.52036_1
PB.5906_0_path1	GBKS01001701.1,i1_LQ_lily14_c30425/f1p0/1958
PB.7499_0_path3	i0_LQ_lily14_c19528/f1p6/528,i1_LQ_lily14_c23441/f1p4/1702,GFOT01005326.1
PB.2467_0_path1	i3_LQ_lily14_c29445/f1p0/3462,i3_LQ_lily14_c7515/f1p0/3346
PB.16939_1341_path1	i3_LQ_lily14_c28020/f1p8/3671,GBKS01047529.1,i3_HQ_lily14_c19535/f2p0/3550,i3_LQ_lily14_c7154/f1p0/3510
PB.16939_1341_path0	Cluster-33750.34837_1,i4_HQ_lily14_c2119/f2p2/4974,i4_LQ_lily14_c3654/f1p0/4617
PB.574_2_path1	i3_LQ_lily14_c30822/f1p0/3364,i3_LQ_lily14_c25206/f1p3/3587
PB.574_2_path0	i2_LQ_lily14_c10147/f1p0/2951,i3_LQ_lily14_c29022/f1p0/3209,GBKS01023423.1,i3_LQ_lily14_c28342/f1p0/3154
PB.16939_21850_path0	i1_LQ_lily14_c59256/f1p33/1761,i3_LQ_lily14_c10595/f1p0/3343
PB.2691_0_path2	i3_HQ_lily14_c6400/f3p278/3308,GFOT01036747.1,i3_LQ_lily14_c27113/f1p0/3311,i3_HQ_lily14_c1954/f2p4/3292
PB.9819_0_path0	Cluster-37043.0_1,i3_LQ_lily14_c40468/f1p0/3842
PB.19922_0_path0	i2_LQ_lily14_c20870/f1p16/2384,Cluster-33750.29759_1
PB.6234_0_path4	i4_LQ_lily14_c14422/f1p0/4921,i3_LQ_lily14_c11811/f1p0/3914,i3_LQ_lily14_c20418/f1p4/3838,i1_LQ_lily14_c30544/f1p17/1943,i3_LQ_lily14_c46001/f1p0/3058
PB.6234_0_path7	i5_HQ_lily14_c1049/f2p0/5164,i3_LQ_lily14_c7997/f1p26/3636
PB.16939_2737_path1	Cluster-33750.24030_1,i3_LQ_lily14_c23704/f1p0/4003
PB.23173_0_path0	i1_LQ_lily14_c30230/f1p0/1077,Cluster-11693.0_1
PB.16939_713_path8	i3_HQ_lily14_c44245/f2p2/3109,i2_LQ_lily14_c43379/f1p1/3021,i4_LQ_lily14_c8685/f1p0/4727,i5_LQ_lily14_c5495/f1p0/5254,i3_LQ_lily14_c12011/f1p2/3359,i3_HQ_lily14_c1634/f4p0/3533,Cluster-33750.32608_1,i2_HQ_lily14_c55892/f3p0/2911,GBKS01036009.1
PB.22116_0_path0	Cluster-33750.41630_1,i0_LQ_lily14_c76248/f1p0/914
PB.2040_0_path3	i3_HQ_lily14_c47262/f13p0/3637,i3_LQ_lily14_c3754/f1p13/3687,i3_LQ_lily14_c15018/f1p6/3200,GBKS01003058.1
PB.6484_0_path0	GBKS01028119.1,i1_LQ_lily14_c3065/f1p1/1841
PB.10806_0_path0	i1_LQ_lily14_c13708/f1p1/1454,i1_LQ_lily14_c83290/f1p1/1113,i0_HQ_lily14_c20393/f3p0/974
PB.9911_1_path0	i0_LQ_lily14_c47216/f1p3/736,i1_HQ_lily14_c91015/f2p19/1078
PB.9911_1_path7	i0_HQ_lily14_c36176/f2p0/960,i2_LQ_lily14_c60136/f1p0/2011,i1_HQ_lily14_c57103/f16p14/1186
PB.9911_1_path6	i0_LQ_lily14_c19758/f1p2/894,i1_LQ_lily14_c69805/f1p15/1222
PB.12514_1_path0	Cluster-33750.24925_1,i0_LQ_lily14_c19713/f1p0/369
PB.3757_0_path6	i1_HQ_lily14_c18222/f4p0/1755,i4_LQ_lily14_c3554/f1p0/4794,i4_LQ_lily14_c19865/f1p1/4976,i3_LQ_lily14_c24260/f1p0/3533,i3_LQ_lily14_c6405/f1p5/3943,i5_HQ_lily14_c1194/f2p1/5224,i2_HQ_lily14_c2248/f2p0/2832,Cluster-33750.37905_1,i4_LQ_lily14_c6564/f1p0/4942
PB.3757_0_path4	GFOT01019160.1,i2_HQ_lily14_c2248/f2p0/2832,i1_LQ_lily14_c83151/f1p3/1735,i1_LQ_lily14_c87860/f1p3/1934,GBKS01024474.1,i3_LQ_lily14_c29124/f1p0/3192,i3_LQ_lily14_c17077/f1p0/3033
PB.12227_0_path2	i5_LQ_lily14_c3312/f1p0/5233,i5_LQ_lily14_c4486/f1p0/5404
PB.12227_0_path0	Cluster-33750.56092_1,i5_LQ_lily14_c3342/f1p1/5972
PB.16939_22205_path0	i0_LQ_lily14_c41989/f1p0/690,Cluster-33750.221_1
PB.3623_0_path1	i2_LQ_lily14_c28292/f1p0/2653,i2_LQ_lily14_c40514/f1p2/2638
PB.23291_0_path0	i4_LQ_lily14_c3296/f1p2/4343,i3_LQ_lily14_c12190/f1p0/3123
PB.23291_0_path1	GBKS01055022.1,i1_LQ_lily14_c61955/f1p3/1573
PB.3623_0_path4	i2_LQ_lily14_c29406/f1p0/2698,i2_LQ_lily14_c13274/f1p0/2861,i2_LQ_lily14_c5872/f1p2/2661
PB.11768_0_path0	i1_LQ_lily14_c34648/f1p10/1052,Cluster-33750.13121_1
PB.16939_1141_path0	Cluster-33750.45105_1,i4_LQ_lily14_c19975/f1p44/4927
PB.16939_927_path5	i2_LQ_lily14_c11309/f1p0/2996,i3_LQ_lily14_c17195/f1p0/3068,i9_LQ_lily14_c125/f1p0/9044
PB.16939_22638_path0	i1_HQ_lily14_c1808/f4p2/1821,i2_LQ_lily14_c60344/f1p0/2034,i1_LQ_lily14_c89069/f1p2/1841
PB.15275_0_path0	i0_LQ_lily14_c42455/f1p0/999,GBKS01030083.1
PB.206_0_path0	i5_LQ_lily14_c5616/f1p266/5612,i5_LQ_lily14_c8764/f1p0/5731
PB.16939_16819_path0	i4_LQ_lily14_c5795/f1p0/4333,i5_LQ_lily14_c7556/f1p0/5441
PB.3365_0_path5	GFOT01013816.1,Cluster-33750.43003_1,i2_LQ_lily14_c4026/f1p1/2958
PB.9751_0_path1	i0_LQ_lily14_c21047/f1p0/615,i1_HQ_lily14_c1860/f5p0/1631,i1_LQ_lily14_c65357/f1p0/1111,GBKS01023452.1,GFOT01036927.1
PB.8143_0_path0	i1_LQ_lily14_c66903/f1p0/1506,GBKS01025887.1,i0_LQ_lily14_c45367/f1p1/473,i1_LQ_lily14_c70883/f1p0/1440
PB.16939_1640_path0	i0_LQ_lily14_c36447/f1p0/498,GFOT01020625.1
PB.9890_0_path0	Cluster-33750.27609_1,i1_HQ_lily14_c56318/f3p0/1077,GFOT01016255.1
PB.16939_2058_path1	i4_LQ_lily14_c4179/f1p0/4884,i6_LQ_lily14_c1003/f1p0/6146,i4_LQ_lily14_c12879/f1p9/4570
PB.3842_0_path0	Cluster-33750.47992_1,i4_LQ_lily14_c17330/f1p0/4087
PB.10729_0_path0	i2_LQ_lily14_c9872/f1p0/2474,i0_LQ_lily14_c25997/f2p0/984,i1_LQ_lily14_c16857/f1p1/961,i4_LQ_lily14_c15814/f1p0/4113
PB.16939_35506_path0	Cluster-11706.0_1,i3_LQ_lily14_c6369/f1p2/3739
PB.1207_0_path11	i3_LQ_lily14_c5423/f1p0/3466,i2_LQ_lily14_c10958/f1p1/2952
PB.10144_1_path0	i3_LQ_lily14_c26679/f1p0/3123,Cluster-33750.58716_1
PB.16939_4120_path0	i4_LQ_lily14_c8233/f1p0/4807,i2_LQ_lily14_c24865/f1p0/2638
PB.16060_0_path0	i0_LQ_lily14_c15918/f1p0/246,i1_LQ_lily14_c60194/f1p2/1263
PB.7098_0_path0	i0_LQ_lily14_c14210/f1p5/579,i1_LQ_lily14_c88417/f1p0/1504,Cluster-33750.38408_1
PB.16939_2978_path1	i2_LQ_lily14_c19402/f1p1/2581,Cluster-33750.47469_1,Cluster-33750.47257_1,Cluster-33750.22167_1,Cluster-33750.17756_1
PB.8369_0_path0	i1_LQ_lily14_c59709/f1p0/1111,i1_LQ_lily14_c16545/f1p0/1079,Cluster-33750.38089_1,GFOT01009965.1,GFOT01009964.1,GBKS01023239.1
PB.16939_6544_path0	i2_LQ_lily14_c29496/f1p0/2891,Cluster-12887.0_1
PB.16939_102_path16	i4_LQ_lily14_c7038/f1p0/4846,i4_LQ_lily14_c4784/f1p2/4649
PB.16939_102_path10	i8_LQ_lily14_c71/f1p0/8610,i6_LQ_lily14_c542/f1p0/6220
PB.15612_0_path7	i1_LQ_lily14_c6916/f1p2/1646,GFOT01066192.1
PB.7667_0_path1	i1_LQ_lily14_c61549/f1p0/1371,i1_LQ_lily14_c21369/f1p0/1607
PB.16939_15362_path0	Cluster-33750.45667_1,i0_LQ_lily14_c38201/f1p1/767
PB.8843_1_path0	i2_LQ_lily14_c23676/f1p0/2401,Cluster-33750.55122_1
PB.16939_7695_path17	i0_LQ_lily14_c28669/f1p3/622,Cluster-33750.47811_1
PB.4219_1_path0	Cluster-33750.29144_1,i2_LQ_lily14_c14564/f1p0/2361
PB.6237_0_path0	i1_LQ_lily14_c6711/f1p1/1814,Cluster-33750.16005_1
PB.16939_1339_path1	Cluster-7031.0_1,i3_LQ_lily14_c23716/f1p0/3322,Cluster-33750.14313_1
PB.20511_1_path0	i0_LQ_lily14_c61318/f1p1/498,Cluster-11150.0_1
PB.16939_31712_path0	Cluster-33750.41557_1,i4_LQ_lily14_c6924/f1p26/4316
PB.5121_0_path8	i3_LQ_lily14_c21155/f1p0/3472,i3_LQ_lily14_c46165/f1p0/3050
PB.5260_1_path0	i2_LQ_lily14_c43823/f1p0/2236,i5_LQ_lily14_c10570/f1p1/5043
PB.5121_0_path2	i4_LQ_lily14_c15568/f1p0/4983,i3_HQ_lily14_c11335/f2p0/3187,i4_LQ_lily14_c3861/f1p0/4288,i4_HQ_lily14_c2099/f2p0/4628
PB.16939_5990_path0	GBKS01000188.1,i1_LQ_lily14_c88685/f1p0/1280
PB.16939_37386_path0	Cluster-33750.26066_1,i4_LQ_lily14_c12865/f1p1/4132
PB.22737_0_path0	Cluster-33750.18621_1,i4_LQ_lily14_c9603/f1p135/4394
PB.16939_31167_path0	i2_LQ_lily14_c25826/f1p0/2889,Cluster-33750.31935_1,i4_LQ_lily14_c12655/f1p0/4270
PB.16939_3865_path1	i3_LQ_lily14_c16775/f1p4/3105,Cluster-33750.37273_1
PB.16939_7549_path1	i3_HQ_lily14_c1927/f3p6/3472,i3_LQ_lily14_c14902/f1p85/3514
PB.9717_0_path0	GFOT01018309.1,i1_HQ_lily14_c2273/f6p3/1150
PB.756_0_path3	i3_LQ_lily14_c24538/f1p0/3354,GFOT01030640.1,GBKS01026837.1
PB.13670_0_path0	Cluster-31257.0_1,i0_LQ_lily14_c61374/f1p3/315
PB.1277_1_path5	GBKS01021833.1,GFOT01021844.1,i4_LQ_lily14_c4793/f1p0/4345,Cluster-33750.30169_1,Cluster-33750.45390_1,i4_LQ_lily14_c6023/f1p0/4209,GFOT01021846.1,i3_LQ_lily14_c10196/f1p0/3822
PB.8623_0_path1	i0_LQ_lily14_c64136/f1p0/911,i1_LQ_lily14_c85471/f1p0/1248,Cluster-33750.29619_1,GBKS01028147.1,GFOT01015841.1
PB.7019_0_path2	i1_LQ_lily14_c85060/f1p0/1641,Cluster-33750.25860_1
PB.422_0_path11	i4_LQ_lily14_c5215/f1p0/4913,i4_LQ_lily14_c2414/f1p1/4878,i6_LQ_lily14_c1979/f1p0/6161
PB.16939_40_path33	i4_HQ_lily14_c1742/f3p8/4789,i6_LQ_lily14_c1675/f1p0/6484,GFOT01000711.1,GFOT01000710.1,i0_LQ_lily14_c37644/f1p0/909,GFOT01000707.1,i4_LQ_lily14_c11785/f1p4/4442,i7_LQ_lily14_c276/f1p0/7160,i6_LQ_lily14_c935/f1p0/6354,i2_LQ_lily14_c25481/f1p0/2253,i3_LQ_lily14_c4226/f1p0/3211,i3_LQ_lily14_c30842/f1p0/3087,GFOT01000709.1,i6_LQ_lily14_c1748/f1p0/6187,i3_LQ_lily14_c34539/f1p0/3845,i3_LQ_lily14_c4670…
PB.5434_1_path3	Cluster-33750.37861_1,i1_LQ_lily14_c39706/f1p0/1873,GFOT01025084.1
PB.56_0_path32	i5_LQ_lily14_c2757/f1p3/5050,i5_LQ_lily14_c8793/f1p0/5096,i6_LQ_lily14_c2130/f1p0/6047,i5_LQ_lily14_c5911/f1p0/5668
PB.2032_2_path2	i3_LQ_lily14_c11111/f1p1/3630,i3_LQ_lily14_c30337/f1p0/3793,GFOT01036867.1
PB.11908_0_path0	i0_LQ_lily14_c59781/f1p0/685,Cluster-33750.40400_1
PB.8820_0_path1	i1_HQ_lily14_c49315/f2p0/1367,i1_HQ_lily14_c99271/f7p2/1362,i0_LQ_lily14_c31783/f1p0/229
PB.2258_0_path2	i6_LQ_lily14_c862/f1p0/6332,i2_HQ_lily14_c10658/f3p2/2578
PB.2258_0_path1	GBKS01002612.1,i3_LQ_lily14_c22974/f1p0/3573
PB.16939_17032_path0	i3_HQ_lily14_c19726/f2p0/3108,Cluster-33750.2304_1
PB.10180_0_path10	GBKS01023394.1,GBKS01023395.1,i0_LQ_lily14_c62411/f1p0/959,i4_LQ_lily14_c4503/f1p0/4275,GBKS01023393.1,i0_HQ_lily14_c12983/f2p0/838
PB.16939_441_path24	i1_LQ_lily14_c25818/f1p5/1591,i1_LQ_lily14_c9508/f1p5/1209
PB.4230_0_path1	i1_LQ_lily14_c28283/f1p5/1753,i2_LQ_lily14_c12665/f1p2/2602,i2_LQ_lily14_c11586/f1p0/2150,GBKS01003351.1,i2_HQ_lily14_c31927/f8p0/2568
PB.9190_0_path0	GFOT01035313.1,i1_HQ_lily14_c1678/f3p1/1211
PB.5005_0_path0	i2_LQ_lily14_c16612/f1p2/2012,GBKS01029468.1,GBKS01029466.1,GBKS01029463.1,i2_LQ_lily14_c24609/f1p11/2143,GBKS01029465.1
PB.22146_6_path0	i0_LQ_lily14_c67127/f1p0/949,Cluster-35244.0_1
PB.8210_0_path2	i2_LQ_lily14_c26091/f1p0/2941,i3_LQ_lily14_c25898/f1p0/3165,GFOT01034131.1,i3_LQ_lily14_c16461/f1p0/3020
PB.7644_0_path2	i2_LQ_lily14_c40231/f1p20/2307,i1_LQ_lily14_c83098/f1p1/1617,GBKS01057832.1,Cluster-33750.38649_1
PB.7644_0_path0	Cluster-33750.8866_1,i2_LQ_lily14_c39107/f1p0/2244
PB.1321_0_path1	i4_HQ_lily14_c7710/f2p4/4462,i3_LQ_lily14_c20954/f1p1/3633,GFOT01005023.1
PB.3926_0_path0	i2_LQ_lily14_c3975/f1p1/2657,i2_LQ_lily14_c26145/f1p0/2432,Cluster-33750.36608_1
PB.20188_1_path0	i0_LQ_lily14_c42201/f1p0/900,Cluster-19918.0_1
PB.16939_709_path3	Cluster-7418.0_1,i4_LQ_lily14_c20622/f1p1/4214
PB.16939_709_path9	i4_LQ_lily14_c5746/f1p0/4912,Cluster-33750.50018_1,i3_LQ_lily14_c28481/f1p19/3110
PB.16939_21324_path0	i5_HQ_lily14_c1225/f2p3/5672,i2_LQ_lily14_c47463/f1p1/2254
PB.18101_0_path0	Cluster-33750.33932_1,i0_LQ_lily14_c5521/f1p0/533
PB.4911_1_path1	i2_LQ_lily14_c29132/f1p0/2293,Cluster-33750.32775_1
PB.2083_1_path1	i6_HQ_lily14_c235/f2p0/6143,i3_LQ_lily14_c25730/f1p1/3277,i4_LQ_lily14_c10705/f1p2/4899,i3_LQ_lily14_c19961/f1p0/3282,i5_LQ_lily14_c3178/f1p1/5389
PB.13741_0_path3	i0_LQ_lily14_c3697/f1p0/618,GBKS01015754.1
PB.2692_0_path1	i3_LQ_lily14_c31587/f1p0/3144,i3_LQ_lily14_c41591/f1p0/3326
PB.16939_16076_path0	Cluster-33750.42048_1,i2_LQ_lily14_c24993/f1p0/2545
PB.1947_0_path33	i4_LQ_lily14_c7287/f1p0/4761,i4_LQ_lily14_c7316/f1p1/4923,i5_LQ_lily14_c3828/f1p0/5452,i4_LQ_lily14_c12496/f1p1/4489,i4_LQ_lily14_c9943/f1p0/4156,i4_LQ_lily14_c19988/f1p1/4426,i4_LQ_lily14_c7436/f1p0/4680
PB.109_2_path0	i5_LQ_lily14_c8211/f1p1/5634,i5_LQ_lily14_c4666/f1p4/5872
PB.16939_32726_path0	i4_LQ_lily14_c16979/f1p0/4054,Cluster-4472.1_1
PB.16939_6203_path1	Cluster-33750.757_1,i4_LQ_lily14_c18877/f1p32/4559
PB.16939_411_path67	i1_LQ_lily14_c89548/f1p433/1827,i1_LQ_lily14_c67633/f1p487/1999,i2_LQ_lily14_c59969/f1p0/2019,i2_LQ_lily14_c50399/f1p0/2084
PB.16939_411_path69	i1_LQ_lily14_c67988/f1p0/1565,i1_LQ_lily14_c8558/f1p0/1839,i1_LQ_lily14_c20056/f1p1/1921,i1_LQ_lily14_c61480/f1p0/1350
PB.16939_17962_path0	i4_LQ_lily14_c5987/f1p0/4711,Cluster-33750.14375_1,i4_LQ_lily14_c18655/f1p0/4307
PB.1706_0_path0	i3_LQ_lily14_c16531/f1p0/3079,i3_LQ_lily14_c6947/f1p0/3784
PB.1706_0_path1	Cluster-33750.9656_1,i6_LQ_lily14_c1388/f1p0/6090,i3_LQ_lily14_c32067/f1p0/3901
PB.203_0_path0	i6_LQ_lily14_c1490/f1p13/6155,i4_LQ_lily14_c7629/f1p6/4946,i5_LQ_lily14_c4935/f1p1/5566,i4_LQ_lily14_c14636/f1p0/4912,i4_LQ_lily14_c21399/f1p2/4486
PB.16939_563_path5	i2_LQ_lily14_c26305/f1p0/2314,GBKS01001365.1,i2_LQ_lily14_c3404/f1p0/2510,GBKS01001366.1,i2_LQ_lily14_c10483/f1p0/2139,i2_LQ_lily14_c26707/f1p0/2494,GFOT01053136.1,i2_LQ_lily14_c29129/f1p0/2338
PB.16939_563_path1	i2_LQ_lily14_c45866/f1p0/2959,Cluster-33750.33294_1,i2_LQ_lily14_c44635/f1p0/2125,i3_LQ_lily14_c22435/f1p0/3429
PB.16939_20118_path1	i0_HQ_lily14_c76353/f6p0/669,Cluster-33750.36255_1
PB.7483_0_path0	i1_LQ_lily14_c23836/f1p6/1640,Cluster-33750.38532_1
PB.14176_0_path0	GBKS01062884.1,i2_LQ_lily14_c22935/f1p8/2123
PB.11252_0_path1	i1_LQ_lily14_c61351/f1p1/1205,GBKS01010917.1
PB.9991_0_path1	GFOT01027552.1,i1_HQ_lily14_c37432/f2p0/1143,GBKS01018982.1
PB.5031_0_path10	i1_LQ_lily14_c14530/f1p1/1556,GFOT01016969.1
PB.6013_0_path0	i2_LQ_lily14_c37762/f1p0/2195,i2_LQ_lily14_c16737/f1p0/2042,GBKS01022337.1,i1_HQ_lily14_c45631/f2p1/2002,i1_HQ_lily14_c1113/f6p1/1971
PB.16939_21867_path0	Cluster-13467.0_1,i3_LQ_lily14_c27237/f1p1/3945
PB.16939_3032_path1	i3_LQ_lily14_c14217/f1p0/3495,i4_HQ_lily14_c17932/f2p0/4198
PB.16939_25539_path0	i4_HQ_lily14_c2313/f2p0/4506,i4_HQ_lily14_c18620/f2p0/4899
PB.15159_0_path0	Cluster-16049.0_1,i3_LQ_lily14_c20356/f1p0/3387
PB.16939_13966_path0	i4_LQ_lily14_c8540/f1p1/4149,Cluster-33750.64458_1
PB.9699_0_path0	i0_LQ_lily14_c67629/f1p0/996,Cluster-33750.63073_1
PB.16939_14720_path0	i2_LQ_lily14_c38067/f1p2/2655,Cluster-33750.24147_1
PB.15121_0_path0	i0_LQ_lily14_c39577/f1p2/453,Cluster-33750.19780_1
PB.16939_20653_path0	i0_LQ_lily14_c64652/f1p0/772,Cluster-33750.16985_1
PB.10624_2_path6	i4_LQ_lily14_c7310/f1p0/4738,Cluster-33750.60451_1,i3_LQ_lily14_c11299/f1p0/3087,i2_LQ_lily14_c47127/f1p0/2896
PB.16939_5375_path0	i4_LQ_lily14_c9359/f1p2/4191,i3_LQ_lily14_c28518/f1p0/3766
PB.16939_833_path0	i2_HQ_lily14_c53772/f2p0/2202,i2_LQ_lily14_c14580/f1p0/2518,GBKS01031323.1,Cluster-33750.41674_1,i2_LQ_lily14_c57883/f1p0/2110,i0_LQ_lily14_c42028/f1p1/707,i2_LQ_lily14_c25241/f1p0/2262
PB.2066_0_path227	i3_LQ_lily14_c29006/f1p2/3392,i3_LQ_lily14_c28186/f1p1/3468,i3_LQ_lily14_c28262/f1p0/3678
PB.16939_546_path39	i2_LQ_lily14_c12008/f1p0/2629,i2_LQ_lily14_c13089/f1p114/2583,GFOT01014402.1
PB.16939_546_path35	i4_HQ_lily14_c2083/f2p3/4908,i4_LQ_lily14_c2966/f1p9/4132
PB.16939_546_path36	i0_LQ_lily14_c21703/f1p0/431,i5_LQ_lily14_c4616/f1p1/5414,i4_LQ_lily14_c13662/f1p0/4688,i3_LQ_lily14_c19951/f1p0/3360
PB.16939_18121_path0	i3_LQ_lily14_c21230/f1p0/3266,i5_LQ_lily14_c1992/f1p1/5283
PB.16939_1970_path1	i3_HQ_lily14_c36492/f3p0/3824,i3_LQ_lily14_c13197/f1p8/3833,Cluster-33750.29883_1
PB.16939_1760_path22	i2_LQ_lily14_c29130/f1p0/2274,Cluster-33750.31602_1
PB.6975_0_path1	GBKS01024324.1,i3_LQ_lily14_c35404/f1p0/3065
PB.16939_34782_path0	i5_HQ_lily14_c1079/f2p0/5524,i3_LQ_lily14_c25261/f1p0/3928
PB.11379_1_path1	i0_LQ_lily14_c10060/f1p2/874,i1_LQ_lily14_c29364/f1p3/1866,Cluster-33750.40245_1,i3_LQ_lily14_c9271/f1p0/3866,i4_LQ_lily14_c6476/f1p218/4765
PB.1678_9_path1	i3_LQ_lily14_c39722/f1p0/3950,GBKS01031255.1
PB.17793_0_path2	GFOT01026288.1,i1_LQ_lily14_c19422/f1p1/1569
PB.19630_0_path0	Cluster-10536.1_1,i4_HQ_lily14_c1579/f3p0/4962
PB.4633_0_path1	i2_HQ_lily14_c411/f19p0/2520,GBKS01003946.1,i1_LQ_lily14_c28914/f1p2/1056,i3_LQ_lily14_c30422/f1p0/3188,i2_LQ_lily14_c39153/f1p26/2186,GFOT01003544.1
PB.16939_18765_path0	i5_HQ_lily14_c938/f2p0/5243,Cluster-33750.47221_1
PB.11954_0_path0	GBKS01022072.1,i0_LQ_lily14_c61548/f1p0/882,Cluster-33750.37570_1
PB.10429_0_path0	GBKS01002160.1,i1_LQ_lily14_c51505/f1p0/1030,GFOT01015912.1
PB.16939_2731_path0	i0_LQ_lily14_c4701/f1p1/984,GFOT01030687.1,i1_HQ_lily14_c5600/f21p9/1255
PB.11355_0_path0	i1_LQ_lily14_c51225/f1p0/1041,i0_HQ_lily14_c7122/f2p0/877
PB.6383_0_path0	i1_HQ_lily14_c37500/f2p0/1773,Cluster-33750.30044_1
PB.10314_0_path1	i1_LQ_lily14_c46617/f1p0/1069,i1_LQ_lily14_c70379/f1p4/1367,i2_LQ_lily14_c20303/f1p0/2742
PB.13286_0_path0	GBKS01016946.1,i0_LQ_lily14_c20786/f1p4/838
PB.16939_10214_path0	GBKS01003313.1,i0_LQ_lily14_c41843/f1p1/633,GFOT01023922.1,i0_LQ_lily14_c24149/f1p12/384
PB.6619_0_path2	i2_HQ_lily14_c2208/f2p0/2189,i1_HQ_lily14_c58730/f2p0/1843,GFOT01025508.1,GFOT01025509.1
PB.15678_0_path0	i1_LQ_lily14_c38198/f1p2/1394,i0_LQ_lily14_c41785/f1p0/447
PB.636_0_path0	Cluster-33750.40570_1,i4_LQ_lily14_c10323/f1p0/4497,i0_LQ_lily14_c61604/f1p0/541
PB.16939_2506_path6	i1_LQ_lily14_c42422/f1p0/1743,i1_HQ_lily14_c79564/f5p0/1287,i1_HQ_lily14_c68022/f2p1/1163,Cluster-33750.36036_1
PB.16939_1317_path48	i5_HQ_lily14_c1074/f2p0/5959,i2_LQ_lily14_c34338/f1p0/2112,i5_LQ_lily14_c4665/f1p0/5532
PB.16939_2898_path0	i1_LQ_lily14_c9608/f1p0/1843,Cluster-33750.38780_1
PB.3475_0_path3	GFOT01007869.1,i3_LQ_lily14_c27475/f1p3/3668,Cluster-33750.37596_1,i5_LQ_lily14_c7195/f1p1/5128,i4_HQ_lily14_c1132/f3p0/4499,GBKS01004450.1
PB.3475_0_path4	i3_LQ_lily14_c10398/f1p0/3692,i2_LQ_lily14_c34399/f1p0/2051
PB.3475_0_path6	i3_LQ_lily14_c14089/f1p2/3448,i4_LQ_lily14_c14063/f1p0/4555
PB.9494_0_path3	i1_HQ_lily14_c29260/f3p0/1163,Cluster-33750.33199_1,i1_HQ_lily14_c4608/f2p0/1142
PB.8784_0_path1	i1_LQ_lily14_c20094/f1p2/1711,i1_LQ_lily14_c30547/f1p1/1686,GFOT01009598.1,GFOT01009596.1
PB.16939_1355_path4	i2_LQ_lily14_c21709/f1p0/2397,i0_LQ_lily14_c8838/f1p0/774,i1_HQ_lily14_c6553/f3p3/1191,i0_LQ_lily14_c43292/f1p0/750,i1_LQ_lily14_c48920/f2p3/1399
PB.5287_0_path0	i2_LQ_lily14_c38456/f1p0/2229,i1_LQ_lily14_c7709/f1p0/1592,i2_LQ_lily14_c40440/f1p0/2428
PB.6265_0_path0	GBKS01000450.1,i1_LQ_lily14_c22030/f1p0/1878,GBKS01015710.1
PB.16939_35145_path0	i5_LQ_lily14_c10059/f1p0/5077,Cluster-21930.0_1
PB.22752_0_path0	i2_LQ_lily14_c25307/f1p0/2382,Cluster-33750.52023_1
PB.4510_0_path0	i2_LQ_lily14_c21696/f1p0/2326,i2_LQ_lily14_c6841/f1p0/2394,i2_LQ_lily14_c24454/f1p0/2233,GBKS01002957.1,Cluster-33750.30325_1
PB.5006_0_path2	GBKS01018484.1,i2_LQ_lily14_c14517/f1p0/2334
PB.2693_0_path0	i4_LQ_lily14_c3917/f1p0/4361,i3_LQ_lily14_c12817/f1p47/3322
PB.12564_1_path1	Cluster-30276.0_1,i4_HQ_lily14_c2065/f2p1/4341
PB.9714_0_path0	Cluster-33750.644_1,i3_LQ_lily14_c8441/f1p0/3481
PB.16939_1709_path0	i5_LQ_lily14_c9322/f1p0/5452,i4_LQ_lily14_c8166/f1p4/4964
PB.16939_4996_path10	i1_LQ_lily14_c30629/f1p1/1457,i1_LQ_lily14_c47247/f1p1/1619
PB.16939_4768_path4	Cluster-33750.37297_1,i2_LQ_lily14_c37707/f1p0/2113
PB.16939_40363_path0	i1_LQ_lily14_c44145/f1p0/1821,i5_LQ_lily14_c8721/f1p16/5125
PB.17411_0_path0	Cluster-33750.23937_1,i2_LQ_lily14_c40414/f1p0/2258
PB.16939_10708_path0	GBKS01025152.1,i2_LQ_lily14_c31008/f1p0/2125,GFOT01036862.1
PB.16939_3374_path0	Cluster-33750.2228_1,i4_HQ_lily14_c1549/f2p0/4547
PB.5078_0_path1	i2_LQ_lily14_c60442/f1p3/2002,i2_LQ_lily14_c11580/f1p7/2310,GBKS01001756.1,GBKS01001757.1
PB.16939_3078_path0	Cluster-15656.0_1,i4_LQ_lily14_c4191/f1p22/4375
PB.22425_0_path0	Cluster-8002.1_1,i5_LQ_lily14_c8099/f1p34/5596
PB.14154_0_path10	Cluster-33750.36201_1,i0_HQ_lily14_c39379/f2p0/446
PB.16939_570_path2	i2_LQ_lily14_c46765/f1p0/2210,Cluster-33750.35811_1,i2_HQ_lily14_c54280/f39p0/2253
PB.7993_0_path3	GBKS01030860.1,i1_HQ_lily14_c19236/f3p1/1372,GFOT01026776.1
PB.3790_1_path0	Cluster-33750.55959_1,i4_LQ_lily14_c9800/f1p1/4304
PB.7896_0_path11	i1_LQ_lily14_c63316/f1p4/1867,i3_HQ_lily14_c19601/f2p0/3108,i3_LQ_lily14_c15872/f2p0/3123,i3_HQ_lily14_c15631/f2p1/3509,i3_HQ_lily14_c1727/f2p0/3210
PB.1655_4_path0	i6_LQ_lily14_c2273/f1p3/6052,i0_LQ_lily14_c28783/f1p0/418,i1_LQ_lily14_c7828/f1p2/1185,i3_LQ_lily14_c5258/f1p3/3928,Cluster-33750.44465_1,i6_LQ_lily14_c794/f1p0/6513
PB.16939_20426_path0	i2_LQ_lily14_c21832/f1p3/2422,i4_LQ_lily14_c21806/f1p1/4680
PB.16939_75_path135	i4_LQ_lily14_c8397/f1p0/4907,i5_LQ_lily14_c1473/f1p0/5849
PB.12375_0_path0	Cluster-33750.54945_1,i5_LQ_lily14_c5660/f1p1/5448
PB.16939_16619_path0	i3_LQ_lily14_c26357/f1p0/3848,i2_LQ_lily14_c39210/f1p1/2930
PB.5657_0_path5	GBKS01002313.1,Cluster-33750.32610_1,GBKS01002312.1,i1_LQ_lily14_c13634/f1p0/1922,i1_LQ_lily14_c48525/f1p0/1757
PB.16939_35718_path0	i3_LQ_lily14_c2941/f1p1/3381,GBKS01029601.1
PB.16939_4722_path1	GFOT01007510.1,i1_HQ_lily14_c55697/f5p3/1317,GBKS01024073.1,i1_HQ_lily14_c18147/f15p3/1358
PB.23711_0_path0	Cluster-33750.9345_1,i0_LQ_lily14_c59019/f1p0/666
PB.16939_15834_path1	Cluster-33750.19139_1,i3_LQ_lily14_c31300/f1p0/3693
PB.2856_0_path1	i3_LQ_lily14_c20967/f1p70/3251,i3_HQ_lily14_c13046/f2p2/3233,i2_LQ_lily14_c24966/f1p0/2670
PB.16939_205_path2	i1_LQ_lily14_c64706/f1p0/1778,GBKS01035624.1,i1_HQ_lily14_c5872/f3p2/1856,Cluster-33750.36314_1,i1_HQ_lily14_c90755/f2p4/1741,i1_LQ_lily14_c58351/f1p2/1149
PB.7480_0_path0	Cluster-33750.30329_1,i0_LQ_lily14_c23302/f1p0/524,GFOT01031116.1,i1_HQ_lily14_c37394/f3p0/1480
PB.2346_0_path113	i3_LQ_lily14_c31280/f1p0/3605,i7_LQ_lily14_c398/f1p0/7504,i3_LQ_lily14_c26615/f1p0/3739,i3_LQ_lily14_c16255/f1p0/3058,i3_LQ_lily14_c11529/f1p5/3652
PB.16939_20903_path0	Cluster-33750.64174_1,i4_LQ_lily14_c12952/f1p1/4294
PB.16939_421_path0	i5_LQ_lily14_c8128/f1p0/5204,i3_LQ_lily14_c27285/f1p0/3605
PB.16939_8705_path0	Cluster-33750.38333_1,i1_LQ_lily14_c28966/f1p0/1929,GBKS01016628.1
PB.16939_22217_path0	GBKS01051337.1,i1_LQ_lily14_c59007/f1p80/1812
PB.8353_0_path0	GFOT01009862.1,i1_LQ_lily14_c23282/f1p0/1428
PB.3610_0_path0	Cluster-33750.55076_1,i3_LQ_lily14_c24523/f1p0/3448
PB.16939_23077_path0	i4_LQ_lily14_c5388/f1p0/4213,i4_LQ_lily14_c7741/f1p0/4872
PB.5257_0_path0	i2_LQ_lily14_c9070/f1p0/2545,i2_LQ_lily14_c11914/f1p0/2236
PB.3404_0_path1	i2_LQ_lily14_c23722/f1p0/2483,i3_LQ_lily14_c5572/f1p0/3540,i2_LQ_lily14_c44146/f1p0/2945
PB.3404_0_path3	i2_HQ_lily14_c7276/f2p0/2646,i2_LQ_lily14_c21116/f1p0/2858
PB.16939_75_path239	i4_LQ_lily14_c16568/f1p4/4081,i3_LQ_lily14_c24238/f1p15/3135
PB.16939_26092_path0	i3_LQ_lily14_c7029/f1p2/3738,i5_LQ_lily14_c5258/f1p3/5301
PB.16939_2023_path0	Cluster-33750.30911_1,i4_LQ_lily14_c8468/f1p1/4996
PB.16939_9244_path1	i5_LQ_lily14_c2898/f1p0/5593,i3_LQ_lily14_c38978/f1p1/3202,i5_LQ_lily14_c3221/f1p0/5914,Cluster-33750.17057_1
PB.11889_0_path2	i0_HQ_lily14_c16583/f24p0/669,i0_LQ_lily14_c23125/f1p0/775,i0_LQ_lily14_c9208/f1p0/739
PB.6391_0_path2	i1_LQ_lily14_c24440/f1p0/1900,GBKS01019837.1
PB.7998_1_path0	GFOT01005143.1,i1_HQ_lily14_c21296/f8p0/1471
PB.2167_0_path13	i2_LQ_lily14_c28793/f1p0/2615,i3_LQ_lily14_c26426/f1p0/3106,i3_LQ_lily14_c15309/f1p0/3480,GFOT01007272.1,Cluster-33750.27173_1,i3_LQ_lily14_c25029/f1p23/3490,i3_LQ_lily14_c28636/f1p0/3401,i3_HQ_lily14_c5553/f2p0/3513,GBKS01021415.1,i3_LQ_lily14_c29148/f1p1/3134,i3_HQ_lily14_c47772/f29p3/3615
PB.10677_3_path0	i3_LQ_lily14_c2589/f1p86/3231,i6_LQ_lily14_c1459/f1p4/6360
PB.16939_6467_path0	i0_HQ_lily14_c16830/f7p0/355,Cluster-33750.41869_1
PB.11576_0_path0	GBKS01036158.1,GBKS01011440.1,i1_LQ_lily14_c11777/f1p1/1765
PB.7222_0_path3	GFOT01011243.1,Cluster-33750.35471_1,i1_HQ_lily14_c9137/f3p6/1431
PB.16939_24253_path0	Cluster-33750.57523_1,i6_LQ_lily14_c1971/f1p0/6284
PB.2686_0_path10	i4_LQ_lily14_c13447/f1p0/4818,i4_LQ_lily14_c9717/f1p0/4944,i2_LQ_lily14_c25022/f1p0/2801
PB.8816_1_path15	i0_HQ_lily14_c27285/f2p0/509,i1_LQ_lily14_c53004/f1p1/1385,i1_HQ_lily14_c34987/f8p1/1354,GBKS01000626.1
PB.10755_0_path0	Cluster-33750.47017_1,i1_LQ_lily14_c3089/f1p0/1452
PB.15709_1_path5	Cluster-33750.38984_1,i0_HQ_lily14_c20364/f2p0/641
PB.6976_0_path1	i1_LQ_lily14_c67622/f1p0/1468,Cluster-33750.27078_1
PB.16817_3_path0	Cluster-33750.48261_1,i1_LQ_lily14_c38066/f1p0/1503
PB.3989_0_path0	i3_HQ_lily14_c11619/f2p0/3130,i2_LQ_lily14_c2699/f1p0/2731
PB.16939_8261_path0	i0_HQ_lily14_c1735/f17p0/859,GBKS01012826.1,GFOT01013717.1
PB.10691_0_path0	i2_LQ_lily14_c7163/f1p0/2157,i1_LQ_lily14_c51510/f1p1/994
PB.10527_0_path1	Cluster-33750.24327_1,i3_LQ_lily14_c24215/f1p4/3535
PB.1245_0_path2	i3_LQ_lily14_c24497/f1p3/3450,GBKS01017099.1
PB.11080_2_path2	i0_LQ_lily14_c9225/f2p0/886,i0_LQ_lily14_c13458/f1p0/925
PB.16528_0_path0	i0_LQ_lily14_c87214/f1p0/214,GBKS01027382.1
PB.4357_0_path0	GFOT01012504.1,i2_HQ_lily14_c5654/f6p0/2617,GBKS01001979.1
PB.16939_20754_path1	i2_HQ_lily14_c9950/f3p0/2545,Cluster-33750.29977_1
PB.6346_1_path0	i3_LQ_lily14_c7650/f1p1/3789,Cluster-33750.26775_1
PB.9532_0_path3	i1_LQ_lily14_c49195/f1p0/1222,i1_LQ_lily14_c62226/f1p0/1074,i0_LQ_lily14_c24359/f1p4/743
PB.17597_1_path0	i1_LQ_lily14_c69199/f1p5/1792,GFOT01034622.1
PB.16939_6659_path1	GBKS01028225.1,i2_LQ_lily14_c25995/f1p0/2489
PB.16939_13703_path0	i4_LQ_lily14_c17157/f1p0/4051,Cluster-22445.0_1
PB.16939_3334_path3	i3_LQ_lily14_c24101/f1p3/3353,i3_LQ_lily14_c41673/f1p0/3253
PB.16939_3334_path2	i3_LQ_lily14_c5914/f1p0/3120,i2_LQ_lily14_c47456/f1p0/2943
PB.9440_0_path0	i1_LQ_lily14_c98692/f2p1/1237,i1_LQ_lily14_c62272/f1p1/1240
PB.23593_0_path0	i0_LQ_lily14_c60285/f1p2/469,Cluster-33750.49905_1
PB.16939_11103_path0	Cluster-33750.34163_1,GBKS01028545.1,i1_LQ_lily14_c88708/f1p0/1738
PB.265_0_path0	i5_LQ_lily14_c9440/f1p0/5364,GBKS01022644.1,i4_LQ_lily14_c7057/f1p0/4164,i1_LQ_lily14_c21469/f1p6/1470,i5_LQ_lily14_c3720/f1p6/5108,i5_HQ_lily14_c1174/f2p0/5487
PB.16939_4571_path0	i4_LQ_lily14_c13407/f1p0/4877,i4_HQ_lily14_c1223/f3p1/4832
PB.6998_2_path0	i4_LQ_lily14_c21870/f1p0/4106,GFOT01034579.1
PB.11589_0_path0	i0_LQ_lily14_c24132/f1p0/716,Cluster-33750.37114_1,i0_HQ_lily14_c18070/f8p0/680
PB.16939_3314_path105	i3_LQ_lily14_c22320/f1p0/3144,i5_LQ_lily14_c5045/f1p0/5843,Cluster-33750.34711_1,i5_LQ_lily14_c8057/f1p3/5992,i2_HQ_lily14_c1195/f8p0/2402
PB.6128_1_path0	i1_LQ_lily14_c9339/f1p4/1157,i1_HQ_lily14_c28056/f3p5/1721
PB.2659_0_path0	Cluster-33750.38968_1,i3_LQ_lily14_c40138/f1p0/3346
PB.16939_19131_path7	i6_LQ_lily14_c1169/f1p10/6875,i4_LQ_lily14_c19835/f1p2/4143,i5_LQ_lily14_c4337/f1p6/5859,i5_LQ_lily14_c9817/f1p0/5030,Cluster-33750.62952_1
PB.16939_21662_path0	i4_LQ_lily14_c16838/f1p13/4038,i4_LQ_lily14_c21620/f1p0/4738
PB.16939_3018_path0	i4_LQ_lily14_c11115/f1p0/4379,i6_LQ_lily14_c1881/f1p0/6193
PB.10731_0_path5	i1_HQ_lily14_c98223/f17p3/1242,GBKS01001717.1,i0_LQ_lily14_c39449/f1p0/987
PB.16939_13338_path0	i5_LQ_lily14_c9104/f1p1/5777,i0_LQ_lily14_c45169/f1p2/866,Cluster-33750.37732_1,i3_LQ_lily14_c6656/f1p0/3194
PB.16939_5542_path0	i3_LQ_lily14_c11802/f1p0/3413,GFOT01025150.1
PB.16939_10802_path0	Cluster-29191.0_1,i4_LQ_lily14_c8851/f1p0/4303
PB.7502_0_path0	GBKS01021796.1,i1_LQ_lily14_c42889/f1p0/1456
PB.2346_0_path26	GFOT01068048.1,i3_LQ_lily14_c31280/f1p0/3605
PB.16939_12162_path0	i3_LQ_lily14_c6695/f1p3/3647,i3_LQ_lily14_c4426/f1p0/3615
PB.9963_1_path0	Cluster-33750.21638_1,i5_LQ_lily14_c10083/f1p6/5078
PB.1490_0_path0	i4_LQ_lily14_c17236/f1p0/4076,i5_LQ_lily14_c4417/f1p2/5972,Cluster-33750.14505_1,i3_HQ_lily14_c1792/f2p1/3707,i3_LQ_lily14_c17269/f1p0/3069
PB.21289_0_path0	GBKS01013083.1,i0_LQ_lily14_c42139/f1p3/577
PB.14920_0_path0	Cluster-33750.26963_1,i0_LQ_lily14_c42421/f1p0/920
PB.16939_3673_path0	GBKS01001090.1,GBKS01021292.1,GFOT01004754.1,i2_LQ_lily14_c9040/f1p0/2742
PB.16939_3673_path4	i3_LQ_lily14_c7754/f1p0/3296,i1_LQ_lily14_c30268/f1p9/1636,i3_LQ_lily14_c35983/f1p0/3020,i3_LQ_lily14_c30289/f1p0/3486,Cluster-33750.42880_1
PB.16939_31444_path0	i2_LQ_lily14_c6931/f1p16/2772,Cluster-33750.42543_1
PB.16939_5124_path0	i5_HQ_lily14_c10891/f3p0/5091,i4_LQ_lily14_c10691/f1p0/4965
PB.5337_0_path1	i1_LQ_lily14_c47304/f1p1/1543,i2_LQ_lily14_c21877/f1p0/2099,i2_LQ_lily14_c13187/f1p3/2212
PB.9957_0_path0	i0_LQ_lily14_c26018/f1p7/949,GFOT01029832.1
PB.16939_22617_path0	GBKS01000928.1,i2_LQ_lily14_c6296/f2p0/2959,Cluster-33750.28930_1,i3_LQ_lily14_c30412/f1p0/3164
PB.7891_1_path0	i1_LQ_lily14_c89695/f1p0/1508,i0_LQ_lily14_c47727/f1p0/856,i1_HQ_lily14_c11641/f4p0/1477
PB.9691_0_path0	Cluster-33750.35332_1,i0_LQ_lily14_c57021/f2p1/893,i0_LQ_lily14_c64977/f1p0/973
PB.1244_0_path17	i4_LQ_lily14_c20382/f1p0/4235,i3_LQ_lily14_c3749/f1p0/3775,i4_HQ_lily14_c2277/f2p0/4278,i3_LQ_lily14_c28321/f1p0/3977
PB.16939_14841_path2	i1_LQ_lily14_c70037/f1p2/1335,i5_LQ_lily14_c2740/f1p0/5455,Cluster-33750.54557_1,i3_HQ_lily14_c7030/f3p0/3296,GFOT01026320.1,i1_HQ_lily14_c2916/f2p4/1720
PB.16939_10_path24	i2_LQ_lily14_c25727/f1p139/2617,i2_LQ_lily14_c5101/f1p3/2778,i2_LQ_lily14_c27634/f1p0/2589,i2_LQ_lily14_c21604/f1p0/2860
PB.16939_10_path25	i2_LQ_lily14_c9235/f1p0/2811,i2_LQ_lily14_c29150/f1p0/2730,i3_LQ_lily14_c34868/f1p0/3073,i2_LQ_lily14_c45677/f1p0/2894
PB.16939_10_path20	GBKS01033215.1,GBKS01033217.1,i2_HQ_lily14_c1722/f2p1/2958,i3_LQ_lily14_c16780/f1p3/3073,i3_LQ_lily14_c23358/f1p0/3814,i3_LQ_lily14_c32623/f1p0/3519
PB.16939_15195_path1	Cluster-33750.53438_1,i4_LQ_lily14_c16553/f1p0/4025
PB.16939_10_path22	GBKS01033216.1,i2_LQ_lily14_c23703/f1p1/2817,i2_LQ_lily14_c24725/f1p0/2877,GBKS01033218.1,i3_LQ_lily14_c31112/f1p0/3359,i2_LQ_lily14_c9232/f1p32/2652
PB.16939_10_path23	i2_LQ_lily14_c19849/f1p0/2940,i2_LQ_lily14_c28641/f1p0/2852,i2_LQ_lily14_c20827/f1p1/2954
PB.16939_7899_path1	i4_LQ_lily14_c14019/f1p1/4503,i4_LQ_lily14_c17112/f1p0/4060
PB.16939_28854_path0	i3_LQ_lily14_c7281/f1p1/3751,i4_LQ_lily14_c8173/f1p3/4856
PB.9028_0_path1	i1_LQ_lily14_c55530/f3p3/1114,Cluster-33750.34196_1,i4_HQ_lily14_c1479/f3p0/4388,GBKS01033075.1
PB.3117_0_path0	Cluster-33750.43926_1,i2_LQ_lily14_c42073/f1p24/2465,i2_LQ_lily14_c28205/f1p1/2669,i2_LQ_lily14_c45161/f1p98/2564,i1_LQ_lily14_c12160/f1p1/1314,i2_LQ_lily14_c7880/f1p0/2620
PB.16939_649_path6	i3_LQ_lily14_c6223/f1p27/3385,i2_LQ_lily14_c52842/f1p0/2052
PB.16939_649_path1	i4_LQ_lily14_c17032/f1p3/4083,i4_LQ_lily14_c15308/f1p0/4601,i4_LQ_lily14_c7138/f1p10/4403,i4_HQ_lily14_c17623/f11p5/4194,GBKS01033766.1,i5_LQ_lily14_c5603/f1p26/6012,i4_LQ_lily14_c9129/f1p0/4767
PB.8050_0_path0	i1_LQ_lily14_c69344/f1p0/1526,i3_LQ_lily14_c25349/f1p4/3935
PB.13305_0_path0	Cluster-33750.53985_1,i2_LQ_lily14_c44338/f1p0/2615
PB.19451_0_path1	i2_LQ_lily14_c14630/f1p0/2364,i1_LQ_lily14_c98722/f53p20/1776
PB.16939_132_path3	i2_LQ_lily14_c56802/f1p0/2549,i2_LQ_lily14_c8866/f1p0/2278,GBKS01022880.1,i2_LQ_lily14_c39918/f1p1/2738,i1_LQ_lily14_c65116/f1p8/1118,i2_LQ_lily14_c54699/f2p0/2220,i2_LQ_lily14_c6934/f1p0/2336,i2_LQ_lily14_c21089/f1p0/2528,i2_LQ_lily14_c10590/f1p1/2306,i2_LQ_lily14_c56291/f1p0/2406
PB.16939_132_path2	i2_LQ_lily14_c46681/f1p18/2292,i1_LQ_lily14_c65116/f1p8/1118,i2_LQ_lily14_c21638/f1p1/2790,i2_LQ_lily14_c56701/f1p0/2413,i2_LQ_lily14_c24242/f1p0/2528
PB.16939_432_path0	i1_HQ_lily14_c13385/f4p0/1296,i1_LQ_lily14_c99263/f1p4/1254
PB.2364_1_path5	i1_LQ_lily14_c44624/f1p30/1631,i3_LQ_lily14_c38629/f1p0/3108,i3_LQ_lily14_c21710/f1p7/3092,i2_LQ_lily14_c58370/f1p0/2939,i3_LQ_lily14_c15311/f1p0/3625,i2_LQ_lily14_c10455/f1p1/2904
PB.1763_0_path1	i4_LQ_lily14_c16182/f1p0/4043,i3_LQ_lily14_c29721/f1p10/3843
PB.16939_3852_path1	i5_LQ_lily14_c5698/f1p0/5839,Cluster-33750.20973_1,i3_LQ_lily14_c16149/f1p0/3069,Cluster-33750.43718_1,i4_LQ_lily14_c8427/f1p0/4773,i3_LQ_lily14_c41123/f1p0/3936,i3_LQ_lily14_c28533/f1p0/3600,Cluster-33750.43813_1,i5_LQ_lily14_c9377/f1p2/5378,i4_LQ_lily14_c8860/f1p0/4385,i3_LQ_lily14_c7406/f1p0/3688,i2_LQ_lily14_c31113/f1p0/2769
PB.16939_3852_path3	i2_LQ_lily14_c30643/f1p0/2870,i4_LQ_lily14_c21677/f1p0/4692
PB.16939_2332_path1	i2_LQ_lily14_c41563/f1p0/2694,Cluster-33750.33681_1
PB.10321_0_path0	GFOT01024738.1,i1_LQ_lily14_c5226/f1p3/1080,i1_HQ_lily14_c71808/f4p3/1066
PB.11510_1_path1	GFOT01000681.1,i1_HQ_lily14_c72778/f2p4/1042
PB.7637_0_path0	i1_LQ_lily14_c9583/f1p0/1709,Cluster-33750.25891_1
PB.16939_5528_path0	Cluster-33750.1992_1,i4_LQ_lily14_c13369/f1p0/4273
PB.3120_9_path0	i2_LQ_lily14_c6098/f1p0/2530,i0_LQ_lily14_c3038/f1p0/485,GBKS01033624.1
PB.16939_239_path15	i1_LQ_lily14_c8312/f1p4/1540,i1_HQ_lily14_c12938/f2p17/1865,i2_LQ_lily14_c28939/f1p0/2629,i2_LQ_lily14_c15808/f1p0/2071,GBKS01026389.1
PB.8472_0_path0	Cluster-33750.48265_1,i4_LQ_lily14_c3573/f1p1/4399
PB.5675_0_path2	GBKS01000391.1,Cluster-33750.34274_1,i2_LQ_lily14_c56662/f1p0/2178
PB.16939_239_path18	GBKS01026404.1,i5_LQ_lily14_c4114/f1p0/5716,i5_LQ_lily14_c1057/f2p0/5587,GBKS01026409.1,GBKS01026406.1,i0_LQ_lily14_c6900/f1p0/915,i1_LQ_lily14_c11232/f1p10/1953,i1_HQ_lily14_c11667/f2p10/2039,i1_LQ_lily14_c15964/f1p12/1016,GBKS01026395.1,GBKS01026405.1,GBKS01026403.1,GBKS01026397.1,GBKS01026399.1,GBKS01026407.1,GBKS01026390.1,i5_LQ_lily14_c5096/f1p1/5360,i0_LQ_lily14_c13490/f1p0/855,i5_LQ_lily14…
PB.10242_0_path0	Cluster-33750.44612_1,GFOT01008285.1,i1_HQ_lily14_c37400/f2p1/1240
PB.610_0_path0	i4_HQ_lily14_c1809/f2p3/4825,i4_LQ_lily14_c14036/f1p0/4946,i4_LQ_lily14_c5090/f1p0/4876
PB.3611_0_path0	i2_LQ_lily14_c24340/f1p1/2794,i3_HQ_lily14_c2031/f2p0/3293,i2_LQ_lily14_c28068/f1p11/2863
PB.4092_0_path3	i2_LQ_lily14_c20255/f3p0/2222,i3_LQ_lily14_c34792/f1p0/3023,Cluster-33750.36257_1,GBKS01035712.1
PB.4288_1_path3	i2_LQ_lily14_c28709/f1p7/2472,Cluster-33750.42077_1,i0_LQ_lily14_c22141/f1p0/701
PB.4288_1_path0	Cluster-33750.52385_1,i5_LQ_lily14_c6885/f1p1/5709,i2_LQ_lily14_c27097/f1p0/2295
PB.4141_0_path1	i2_HQ_lily14_c53383/f2p1/2307,i2_LQ_lily14_c28614/f1p2/2665,i3_LQ_lily14_c16242/f1p0/3009,Cluster-33750.49777_1
PB.5384_2_path5	i3_LQ_lily14_c25615/f1p0/3586,i4_LQ_lily14_c11670/f1p0/4565,i3_LQ_lily14_c14497/f1p0/3673,i3_HQ_lily14_c19641/f2p0/3942,i2_LQ_lily14_c9355/f1p0/2273,i3_LQ_lily14_c38912/f1p0/3648,GBKS01003842.1
PB.16939_26943_path2	GFOT01029341.1,i1_HQ_lily14_c36855/f3p1/1129,Cluster-33750.36082_1
PB.16939_977_path0	i2_LQ_lily14_c5829/f1p0/2232,i2_LQ_lily14_c10196/f1p0/2160
PB.16939_13130_path0	i0_LQ_lily14_c19506/f1p0/881,Cluster-33750.36414_1
PB.1952_0_path0	i4_LQ_lily14_c10866/f1p0/4209,i3_LQ_lily14_c4168/f1p0/3722,i3_LQ_lily14_c27491/f1p6/3739
PB.16939_25515_path0	i5_LQ_lily14_c4104/f1p0/5267,i5_LQ_lily14_c7779/f1p3/5976
PB.16939_75_path306	Cluster-33750.30259_1,i2_LQ_lily14_c9665/f1p1/2923
PB.4786_0_path5	GBKS01030814.1,i2_HQ_lily14_c764/f7p0/2274,i2_LQ_lily14_c22959/f1p0/2320,GBKS01003032.1
PB.4786_0_path8	i1_LQ_lily14_c39136/f1p1/1759,i6_LQ_lily14_c1237/f1p0/6283,i5_LQ_lily14_c7624/f1p0/5082
PB.6177_1_path0	i4_LQ_lily14_c4785/f1p3/4327,GBKS01034012.1,GBKS01034013.1
PB.16939_6834_path1	i2_LQ_lily14_c3862/f1p0/2429,i2_LQ_lily14_c11142/f1p1/2759,Cluster-33750.26438_1
PB.11855_0_path0	Cluster-33750.8595_1,i3_LQ_lily14_c12934/f1p5/3276
PB.4847_0_path0	i2_LQ_lily14_c23404/f1p0/2395,i2_LQ_lily14_c41404/f1p0/2346,i1_LQ_lily14_c47706/f1p5/2228
PB.22444_0_path1	GBKS01001760.1,i0_LQ_lily14_c38864/f1p0/778
PB.16939_7678_path3	i0_LQ_lily14_c21624/f1p1/452,Cluster-33750.33863_1,i3_HQ_lily14_c2298/f2p0/3230
PB.1296_0_path1	i2_LQ_lily14_c30326/f1p11/2776,Cluster-33750.23700_1,Cluster-33750.23702_1
PB.1296_0_path4	i2_LQ_lily14_c37669/f1p0/2512,GBKS01001890.1,GFOT01027705.1,i4_LQ_lily14_c8557/f1p1/4493,Cluster-33750.23703_1,i4_LQ_lily14_c13234/f1p1/4292
PB.5028_0_path1	i2_LQ_lily14_c26513/f1p0/2142,i2_LQ_lily14_c47196/f1p27/2640
PB.566_0_path1	GBKS01022003.1,i1_LQ_lily14_c46683/f1p2/1972,i3_LQ_lily14_c7403/f1p1/3480,i2_LQ_lily14_c19388/f1p11/2455,i4_LQ_lily14_c21449/f1p0/4361,i4_LQ_lily14_c2554/f1p1/4920,GBKS01022004.1,i4_LQ_lily14_c18800/f1p0/4974
PB.566_0_path8	GBKS01022005.1,i3_LQ_lily14_c5387/f1p0/3419
PB.1522_0_path4	i2_LQ_lily14_c47835/f1p2/2901,i2_LQ_lily14_c47578/f1p9/2633
PB.1522_0_path3	i3_LQ_lily14_c13630/f1p0/3567,GFOT01025969.1,i2_LQ_lily14_c5014/f1p5/2680
PB.1522_0_path0	Cluster-33750.36669_1,i2_LQ_lily14_c3063/f1p2/2934,i3_LQ_lily14_c25508/f1p0/3561,i3_HQ_lily14_c47618/f3p1/3413,i3_HQ_lily14_c1392/f5p0/3579,i3_LQ_lily14_c42477/f1p4/3633
PB.18913_5_path0	Cluster-33750.36618_1,i3_HQ_lily14_c2106/f2p0/3303
PB.1059_0_path10	i2_LQ_lily14_c34069/f1p0/2042,i4_HQ_lily14_c2004/f2p0/4342,i2_HQ_lily14_c49398/f2p0/2084,GBKS01032080.1,i2_HQ_lily14_c55983/f5p0/2243,Cluster-33750.37539_1
PB.16939_21834_path0	i3_LQ_lily14_c5650/f1p0/3711,i9_LQ_lily14_c59/f1p0/9827
PB.16939_1368_path38	i4_HQ_lily14_c7203/f3p0/4835,i2_LQ_lily14_c25957/f1p0/2882,i4_LQ_lily14_c9227/f1p0/4809
PB.16939_549_path2	i3_LQ_lily14_c28517/f1p2/3270,i5_LQ_lily14_c7608/f1p0/5204,i5_LQ_lily14_c7954/f1p1/5932,Cluster-33750.20194_1
PB.3692_0_path1	i2_HQ_lily14_c2380/f7p4/2800,i2_LQ_lily14_c10736/f1p0/2634,Cluster-33750.35477_1
PB.9207_0_path2	i1_HQ_lily14_c39809/f3p0/1294,i1_LQ_lily14_c102948/f1p0/1189,GFOT01035138.1,GBKS01013749.1
PB.9207_0_path4	i1_HQ_lily14_c30359/f3p0/1134,i0_LQ_lily14_c11941/f1p0/532,i0_HQ_lily14_c75943/f2p8/260
PB.2268_0_path0	i3_LQ_lily14_c12680/f1p0/3489,i3_LQ_lily14_c27394/f1p12/3562
PB.2268_0_path1	i3_LQ_lily14_c29475/f1p3/3909,Cluster-33750.51907_1
PB.5791_0_path1	Cluster-33750.32292_1,i2_LQ_lily14_c37817/f1p0/2125,GBKS01033354.1
PB.753_1_path2	Cluster-33750.30153_1,i4_LQ_lily14_c2908/f1p0/4836,i6_LQ_lily14_c839/f1p0/6262,Cluster-33750.13514_1,i5_LQ_lily14_c6896/f1p6/5182,i7_LQ_lily14_c267/f1p0/7708
PB.3466_0_path0	i2_HQ_lily14_c14999/f2p3/2592,i3_LQ_lily14_c20378/f1p0/3725,i3_LQ_lily14_c28768/f1p1/3214
PB.3466_0_path4	i2_LQ_lily14_c43877/f1p5/2923,i2_LQ_lily14_c7251/f1p0/2785
PB.5769_0_path0	GBKS01036133.1,i2_HQ_lily14_c31833/f3p0/2028
PB.9606_0_path0	i0_LQ_lily14_c20166/f1p50/687,GBKS01026360.1,i1_HQ_lily14_c17649/f3p1/1109
PB.16939_3628_path0	i2_LQ_lily14_c45209/f1p0/2587,i2_LQ_lily14_c22773/f1p0/2441
PB.16939_34248_path0	i5_LQ_lily14_c1664/f1p0/5265,Cluster-33750.22036_1
PB.20077_0_path0	i4_LQ_lily14_c6773/f1p0/4436,Cluster-4891.0_1
PB.12607_0_path0	i2_LQ_lily14_c59965/f1p0/2010,GBKS01007306.1
PB.16939_13479_path0	i3_LQ_lily14_c39281/f1p2/3965,i5_LQ_lily14_c4190/f1p2/5729
PB.8826_2_path2	i2_LQ_lily14_c37964/f1p4/2127,i1_LQ_lily14_c61822/f1p1/1158,i3_LQ_lily14_c12730/f1p1/3528
PB.2470_1_path0	i3_LQ_lily14_c27016/f1p0/3470,i5_LQ_lily14_c9038/f1p0/5081
PB.10889_4_path11	i0_LQ_lily14_c5541/f1p0/826,i4_LQ_lily14_c12130/f1p0/4361
PB.16939_43046_path0	Cluster-33750.10051_1,i5_LQ_lily14_c7168/f1p0/5716
PB.2639_0_path1	i3_LQ_lily14_c27654/f1p4/3184,i3_HQ_lily14_c37294/f2p0/3099,GBKS01027072.1,Cluster-33750.37210_1
PB.10011_0_path1	i1_LQ_lily14_c69020/f1p0/1475,GBKS01029427.1
PB.6829_1_path0	i1_HQ_lily14_c18774/f3p3/1799,i2_LQ_lily14_c60061/f1p0/2012
PB.3522_1_path0	i2_LQ_lily14_c41040/f1p0/2910,i2_LQ_lily14_c10556/f1p0/2900
PB.15954_0_path0	i0_LQ_lily14_c82092/f1p0/599,i0_HQ_lily14_c75844/f2p0/629,Cluster-33750.33017_1
PB.709_1_path0	i4_LQ_lily14_c21309/f1p4/4961,i4_HQ_lily14_c1962/f2p0/4870
PB.16939_23642_path0	i2_LQ_lily14_c44496/f1p0/2848,Cluster-33750.7467_1
PB.1730_2_path0	Cluster-33750.20010_1,i3_LQ_lily14_c32100/f1p0/3599
PB.11735_2_path0	i0_LQ_lily14_c21034/f1p0/530,GFOT01045108.1
PB.3178_0_path8	GFOT01011810.1,i3_LQ_lily14_c31437/f1p0/3128,i2_HQ_lily14_c22315/f3p0/2813,i2_LQ_lily14_c57451/f1p0/2766,GBKS01030042.1
PB.10166_0_path0	i1_LQ_lily14_c14082/f1p0/1338,GBKS01016637.1
PB.19524_0_path0	Cluster-33750.20499_1,i0_LQ_lily14_c43197/f1p0/655
PB.16939_11747_path0	i3_LQ_lily14_c15495/f1p0/3520,Cluster-33750.52774_1
PB.7422_0_path0	i1_LQ_lily14_c3860/f1p4/1524,GBKS01035692.1
PB.16939_3755_path1	i4_LQ_lily14_c4634/f1p0/4726,i4_LQ_lily14_c6288/f1p0/4708
PB.16567_0_path2	i0_LQ_lily14_c20138/f1p0/840,Cluster-33750.28995_1,i0_LQ_lily14_c42191/f1p0/769
PB.16939_5628_path0	GFOT01038070.1,i3_LQ_lily14_c31371/f1p0/3559,i1_LQ_lily14_c40172/f1p2/1326
PB.22770_0_path1	Cluster-33750.43584_1,i0_LQ_lily14_c20463/f1p3/526,GFOT01011506.1
PB.16939_14694_path0	i3_LQ_lily14_c4381/f1p0/3504,GBKS01021166.1
PB.15335_0_path0	Cluster-15691.0_1,i3_LQ_lily14_c11320/f1p2/3757
PB.16939_27717_path0	i3_LQ_lily14_c13058/f1p0/3714,Cluster-33750.2593_1
PB.2994_0_path0	i3_LQ_lily14_c26185/f1p0/3261,i2_LQ_lily14_c27983/f1p0/2315,GBKS01034057.1,i3_LQ_lily14_c16653/f1p0/3052
PB.16939_4873_path0	Cluster-33750.5403_1,i4_LQ_lily14_c7898/f1p0/5017
PB.3415_1_path0	i2_LQ_lily14_c20561/f1p0/2943,i2_LQ_lily14_c26918/f1p0/2773,Cluster-33750.28702_1
PB.16939_1825_path21	i6_LQ_lily14_c2044/f1p1/6291,i4_LQ_lily14_c2647/f1p2/4779,i6_LQ_lily14_c647/f1p0/6999,i6_LQ_lily14_c964/f1p0/6824
PB.6961_0_path0	i0_LQ_lily14_c75242/f1p0/288,GBKS01031076.1,i1_LQ_lily14_c41535/f1p2/1695,i1_HQ_lily14_c24184/f5p2/1589,GBKS01031077.1
PB.16939_1825_path24	i4_LQ_lily14_c23043/f1p3/4029,i6_HQ_lily14_c181/f2p0/6378
PB.16939_733_path0	i4_LQ_lily14_c20003/f1p0/5038,i1_LQ_lily14_c22399/f1p12/1489
PB.16939_733_path4	i4_HQ_lily14_c15931/f5p2/4106,i4_LQ_lily14_c4611/f1p1/4255,i3_LQ_lily14_c45994/f1p0/3020
PB.16939_733_path5	i4_LQ_lily14_c11810/f1p0/4683,i4_LQ_lily14_c21660/f1p0/4433
PB.16497_0_path0	Cluster-8867.0_1,i1_LQ_lily14_c52433/f1p12/1062
PB.20370_0_path0	i0_LQ_lily14_c59755/f1p0/369,i1_LQ_lily14_c26710/f1p1/1080
PB.16939_8932_path7	Cluster-33750.64338_1,Cluster-33750.12701_1,i5_LQ_lily14_c4758/f1p0/5872
PB.5569_0_path0	GBKS01033433.1,i1_LQ_lily14_c20237/f1p3/1953,i2_LQ_lily14_c10108/f1p1/2148
PB.19215_0_path0	i1_LQ_lily14_c6839/f1p0/1236,Cluster-32081.1_1
PB.11676_0_path12	GFOT01011419.1,GFOT01011421.1,i0_LQ_lily14_c37429/f1p2/816,GFOT01011420.1
PB.17792_4_path1	i5_LQ_lily14_c6367/f1p0/5432,Cluster-19139.0_1
PB.16939_13567_path0	i3_HQ_lily14_c36901/f3p0/3208,i1_LQ_lily14_c26565/f1p1/1461,i3_LQ_lily14_c42450/f1p0/3632,Cluster-33750.41399_1
PB.16939_23658_path0	Cluster-17963.0_1,i1_LQ_lily14_c47070/f1p5/1920
PB.13347_0_path2	i1_LQ_lily14_c29366/f1p1/1879,Cluster-33750.42567_1
PB.16939_13058_path0	i3_LQ_lily14_c28210/f1p1/3418,i3_LQ_lily14_c31071/f1p0/3969
PB.2365_0_path15	i2_LQ_lily14_c51896/f1p0/2023,i2_LQ_lily14_c34674/f1p0/2021
PB.2365_0_path11	i3_LQ_lily14_c40190/f1p0/3224,i3_LQ_lily14_c25867/f1p0/3284,i3_LQ_lily14_c46743/f1p0/3033,i3_LQ_lily14_c3003/f1p4/3399,i3_LQ_lily14_c20319/f1p7/3484,i3_LQ_lily14_c35149/f1p0/3068
PB.2365_0_path13	i3_HQ_lily14_c1162/f6p2/3513,i3_LQ_lily14_c30290/f1p0/3530,i3_LQ_lily14_c23241/f1p0/3763
PB.21324_0_path0	GBKS01035994.1,i0_LQ_lily14_c60016/f1p0/1008
PB.16939_5837_path0	i3_LQ_lily14_c11006/f1p0/3978,i4_LQ_lily14_c15771/f1p6/4158
PB.6329_0_path0	GBKS01032851.1,i2_LQ_lily14_c34613/f1p0/2040,i1_LQ_lily14_c11493/f1p0/1696
PB.494_0_path7	i2_HQ_lily14_c18592/f3p0/2983,i3_LQ_lily14_c22103/f1p2/3117,Cluster-33750.40719_1
PB.494_0_path4	i3_LQ_lily14_c22103/f1p2/3117,i3_LQ_lily14_c20392/f4p0/3883
PB.16939_9287_path0	i4_HQ_lily14_c2576/f2p17/4810,i4_HQ_lily14_c1084/f4p0/4811
PB.9171_0_path1	i1_LQ_lily14_c22324/f1p0/1750,i2_HQ_lily14_c37257/f2p30/2250,GFOT01035396.1
PB.9597_0_path17	i1_LQ_lily14_c33329/f1p3/1052,i1_LQ_lily14_c110781/f1p3/1020
PB.23200_0_path0	i4_LQ_lily14_c16636/f1p0/4053,GBKS01008256.1
PB.16939_18126_path0	i3_LQ_lily14_c40484/f1p0/3119,Cluster-33750.18651_1
PB.10188_0_path0	i3_LQ_lily14_c38776/f1p0/3765,Cluster-34197.0_1
PB.4976_1_path9	i2_LQ_lily14_c5570/f1p0/2348,i4_LQ_lily14_c21650/f1p0/4995
PB.602_0_path0	i4_LQ_lily14_c3475/f1p0/4945,i3_LQ_lily14_c20303/f1p0/3627,i5_LQ_lily14_c8026/f1p0/5474
PB.16939_962_path0	i5_LQ_lily14_c3281/f1p3/5665,Cluster-21136.0_1
PB.9466_0_path0	Cluster-33750.31427_1,GBKS01009965.1,i1_LQ_lily14_c28346/f1p1/1216,GBKS01009964.1
PB.8131_1_path0	i1_LQ_lily14_c32961/f1p2/1480,i1_HQ_lily14_c1570/f3p2/1507,Cluster-33750.33190_1
PB.16939_3506_path0	GBKS01036111.1,i1_LQ_lily14_c42936/f3p6/1392,GBKS01020082.1,GFOT01001400.1
PB.22917_1_path0	i2_LQ_lily14_c8756/f1p0/2423,i2_LQ_lily14_c28676/f1p0/2847
PB.3204_0_path10	i2_LQ_lily14_c11223/f1p0/2801,i3_LQ_lily14_c3948/f1p0/3207
PB.3204_0_path17	i2_LQ_lily14_c31062/f1p0/2965,i2_HQ_lily14_c4856/f3p3/2866,i3_LQ_lily14_c8615/f1p14/3255,GBKS01020808.1,Cluster-33750.37814_1,GBKS01020809.1
PB.16939_29855_path0	i1_LQ_lily14_c7068/f1p1/1969,Cluster-33750.29262_1,i1_LQ_lily14_c88643/f1p1/1510,GBKS01021999.1
PB.16939_75_path409	i6_LQ_lily14_c713/f1p0/6142,i5_LQ_lily14_c3971/f1p0/5814,i5_LQ_lily14_c6275/f1p0/5142,i4_LQ_lily14_c10576/f1p0/4995
PB.16939_75_path400	i3_LQ_lily14_c31621/f1p3/3417,i3_LQ_lily14_c23244/f1p2/3610
PB.16939_75_path403	Cluster-33750.32831_1,i6_LQ_lily14_c1963/f1p0/6250,i3_LQ_lily14_c39576/f1p0/3623,i4_LQ_lily14_c16857/f1p1/4056,i3_LQ_lily14_c29353/f1p0/3164,i1_LQ_lily14_c25540/f1p97/1613
PB.654_0_path0	i3_LQ_lily14_c25744/f1p0/3823,GBKS01033375.1,i4_LQ_lily14_c10838/f1p0/4997,Cluster-33750.43362_1,i4_HQ_lily14_c671/f6p0/4893,i4_LQ_lily14_c9370/f1p7/4635
PB.16939_12890_path0	Cluster-33750.30284_1,i1_LQ_lily14_c20422/f1p2/1348,GBKS01000751.1
PB.10483_0_path1	GFOT01012391.1,i0_HQ_lily14_c2628/f7p0/961,GBKS01023913.1
PB.16939_1545_path11	Cluster-33750.18302_1,i5_LQ_lily14_c9240/f1p0/5328
PB.16939_1545_path10	i3_LQ_lily14_c26765/f1p0/3221,i5_LQ_lily14_c9357/f1p0/5308
PB.7450_0_path2	i2_LQ_lily14_c4338/f1p10/2189,i1_LQ_lily14_c24178/f1p4/1603
PB.12282_0_path0	i5_LQ_lily14_c2359/f1p0/5487,Cluster-21078.0_1
PB.17918_0_path0	i3_LQ_lily14_c5058/f1p1/3896,Cluster-23368.0_1
PB.14419_0_path0	Cluster-33750.35740_1,i0_LQ_lily14_c83151/f1p3/513
PB.8503_0_path0	Cluster-33750.14856_1,i5_LQ_lily14_c3107/f1p18/5463
PB.4871_0_path0	i0_LQ_lily14_c40061/f1p0/302,i2_HQ_lily14_c6029/f4p0/2221,Cluster-33750.27567_1
PB.3669_0_path0	i2_HQ_lily14_c18940/f2p0/2779,Cluster-33750.44309_1
PB.16939_467_path0	i0_HQ_lily14_c18587/f2p0/943,GBKS01012406.1,i0_LQ_lily14_c59017/f1p0/652,GFOT01029346.1
PB.3001_0_path0	Cluster-33750.36622_1,i2_HQ_lily14_c8726/f2p0/2941
PB.3122_0_path4	i2_LQ_lily14_c40662/f1p0/2742,i5_LQ_lily14_c6579/f1p2/5705
PB.3122_0_path3	i2_LQ_lily14_c12824/f1p0/2779,Cluster-33750.41627_1
PB.6107_1_path0	GBKS01025656.1,i1_LQ_lily14_c19334/f1p0/1662
PB.6505_0_path1	i1_LQ_lily14_c84190/f1p0/1822,i1_LQ_lily14_c51576/f1p0/1720
PB.120_0_path0	Cluster-33750.38700_1,i5_HQ_lily14_c931/f2p0/5339
PB.16939_430_path15	i7_LQ_lily14_c406/f1p0/7799,GBKS01040327.1
PB.16939_430_path16	i4_HQ_lily14_c1270/f3p0/4831,i4_LQ_lily14_c7348/f1p0/4768,Cluster-33750.44302_1
PB.18240_0_path0	Cluster-33750.30695_1,i0_HQ_lily14_c36247/f2p0/635
PB.15842_0_path0	GBKS01008259.1,i3_LQ_lily14_c29077/f1p0/3690
PB.5746_0_path0	i1_LQ_lily14_c60436/f1p0/1186,Cluster-33750.34286_1,i1_LQ_lily14_c69148/f1p0/1831
PB.19994_0_path1	i3_LQ_lily14_c12233/f1p0/3702,GFOT01036463.1
PB.16939_38015_path0	i1_LQ_lily14_c29827/f1p3/1502,GBKS01031613.1
PB.2490_0_path0	i3_LQ_lily14_c24032/f1p1/3478,i3_LQ_lily14_c6757/f1p0/3201,Cluster-33750.40986_1,GFOT01026949.1
PB.16939_5368_path7	i1_LQ_lily14_c65770/f1p0/1454,i1_LQ_lily14_c26535/f1p0/1553
PB.16939_5368_path0	GFOT01033552.1,i1_LQ_lily14_c42429/f1p0/1175
PB.2553_0_path0	i3_HQ_lily14_c1301/f4p0/3321,Cluster-33750.32301_1
PB.9326_0_path0	i1_LQ_lily14_c7164/f1p2/1099,Cluster-33750.30845_1
PB.16939_27753_path2	i0_LQ_lily14_c21120/f1p3/666,i0_LQ_lily14_c3886/f1p1/754
PB.16939_22265_path0	i3_LQ_lily14_c39327/f1p1/3405,Cluster-2574.0_1
PB.1246_1_path6	i6_LQ_lily14_c599/f1p0/6251,i3_LQ_lily14_c6605/f1p0/3496,i5_HQ_lily14_c797/f3p0/5227
PB.16939_3510_path1	Cluster-33750.48615_1,i5_LQ_lily14_c7435/f1p0/5694,GBKS01014118.1,i1_LQ_lily14_c63506/f1p4/1488,i1_LQ_lily14_c23197/f1p4/1727,i3_HQ_lily14_c19731/f2p0/3457,GBKS01014117.1
PB.16939_8751_path9	i1_LQ_lily14_c30302/f1p1/1584,i0_HQ_lily14_c25128/f2p0/839
PB.11668_0_path0	i4_LQ_lily14_c13427/f1p0/4415,Cluster-33750.45567_1
PB.16939_8751_path3	i3_LQ_lily14_c9785/f1p3/3587,i1_LQ_lily14_c69174/f1p3/1117
PB.16939_8751_path7	i1_HQ_lily14_c28219/f2p3/1593,i1_LQ_lily14_c10613/f5p3/1443
PB.8727_0_path0	i1_LQ_lily14_c89321/f1p1/1397,Cluster-33750.27714_1
PB.3184_4_path0	i3_LQ_lily14_c42772/f1p2/3691,i3_LQ_lily14_c17356/f1p0/3053
PB.13831_7_path0	i4_LQ_lily14_c20099/f1p0/4831,i5_HQ_lily14_c1052/f2p0/5460
PB.10853_0_path11	Cluster-33750.32686_1,i1_LQ_lily14_c48039/f1p11/1698,i3_LQ_lily14_c25575/f1p0/3319,i3_LQ_lily14_c26281/f1p0/3283,i3_LQ_lily14_c20683/f1p0/3476,i0_HQ_lily14_c4952/f2p0/918,i3_LQ_lily14_c6106/f1p0/3567,i3_LQ_lily14_c11658/f1p9/3309
PB.10853_0_path15	i1_LQ_lily14_c11510/f1p12/1149,i3_LQ_lily14_c17007/f1p0/3041,i0_LQ_lily14_c58238/f1p0/967,i3_LQ_lily14_c20872/f1p4/3209
PB.8001_0_path0	Cluster-33750.33169_1,GBKS01013098.1,i1_LQ_lily14_c48319/f1p1/1951
PB.11857_0_path0	i3_LQ_lily14_c29749/f1p243/3522,Cluster-33750.14090_1
PB.8019_0_path1	i1_LQ_lily14_c37929/f1p0/1478,GBKS01031909.1
PB.9843_0_path0	Cluster-17771.0_1,i3_LQ_lily14_c41542/f1p10/3939
PB.16939_10159_path2	i3_LQ_lily14_c40472/f1p0/3277,i5_LQ_lily14_c9073/f1p0/5290
PB.1887_0_path0	i3_LQ_lily14_c14425/f1p0/3781,i4_LQ_lily14_c17334/f1p0/4058,i3_LQ_lily14_c27181/f1p3/3138
PB.16939_14575_path2	i3_LQ_lily14_c14748/f1p3/3799,i5_HQ_lily14_c10888/f2p1/5088,i3_LQ_lily14_c9024/f1p0/3358
PB.16939_14575_path4	i3_LQ_lily14_c42169/f1p1/3336,i5_HQ_lily14_c1451/f2p0/5470
PB.16939_5396_path0	i4_LQ_lily14_c6951/f1p0/4605,i5_LQ_lily14_c5810/f1p0/5604
PB.9820_0_path0	Cluster-33750.64442_1,i3_LQ_lily14_c34157/f1p0/3042
PB.16939_17445_path0	Cluster-17425.0_1,i5_LQ_lily14_c4301/f1p1/5158
PB.4125_0_path0	i2_HQ_lily14_c17187/f7p0/2511,i2_LQ_lily14_c23142/f1p14/2679,i2_LQ_lily14_c6946/f1p4/2605
PB.5725_0_path2	GBKS01027699.1,i2_LQ_lily14_c33283/f1p0/2062,i2_HQ_lily14_c15293/f2p0/2406,i2_LQ_lily14_c44800/f1p0/2109,i1_HQ_lily14_c8221/f9p4/1869,GFOT01023532.1
PB.10049_0_path1	i1_HQ_lily14_c72361/f3p1/1046,GBKS01027981.1,i1_HQ_lily14_c97780/f2p1/1084
PB.696_0_path0	i4_LQ_lily14_c8107/f1p0/4696,i4_HQ_lily14_c1848/f2p0/4844
PB.8149_0_path4	i2_LQ_lily14_c23017/f1p2/2361,i1_HQ_lily14_c47942/f2p1/1504,i1_HQ_lily14_c30604/f2p1/1507,i2_LQ_lily14_c10615/f1p0/2279
PB.16939_28301_path0	i4_LQ_lily14_c12816/f1p0/4641,i4_HQ_lily14_c10073/f2p0/4683
PB.8628_0_path0	i1_LQ_lily14_c64943/f1p0/1261,Cluster-33750.52624_1
PB.16939_2341_path4	i1_LQ_lily14_c68812/f1p0/1195,GFOT01018154.1
PB.16939_2341_path5	GFOT01018157.1,i1_LQ_lily14_c4702/f1p0/1876,GFOT01018158.1
PB.16939_1908_path5	i2_LQ_lily14_c24815/f1p0/2307,GBKS01033225.1,GBKS01033226.1
PB.16939_1908_path0	GFOT01038612.1,i2_LQ_lily14_c16240/f1p0/2064
PB.4397_0_path0	i2_HQ_lily14_c8282/f2p0/2605,GBKS01002911.1
PB.5847_0_path0	Cluster-33750.39158_1,GBKS01030644.1,i2_LQ_lily14_c34422/f1p0/2023
PB.16939_1476_path0	i3_LQ_lily14_c28945/f1p2/3333,Cluster-33750.51421_1
PB.16939_984_path4	i6_LQ_lily14_c577/f1p0/6269,i3_LQ_lily14_c39114/f1p0/3110,i7_LQ_lily14_c113/f1p0/7975
PB.16939_255_path22	GBKS01005098.1,i3_LQ_lily14_c23707/f1p0/3625
PB.16939_95_path84	i5_LQ_lily14_c2384/f1p16/5239,i4_HQ_lily14_c1856/f2p2/4459,i3_LQ_lily14_c13590/f1p1/3387,i2_LQ_lily14_c27867/f1p0/2725
PB.16939_2834_path1	i5_LQ_lily14_c4646/f1p1/5566,i5_HQ_lily14_c1294/f2p2/5599,i4_LQ_lily14_c4518/f1p1/4371
PB.6346_2_path0	i0_LQ_lily14_c12330/f1p165/457,GFOT01019026.1,GBKS01032172.1
PB.11799_0_path0	GBKS01001799.1,i1_LQ_lily14_c15564/f1p2/1054
PB.8983_0_path0	i1_HQ_lily14_c98252/f6p1/1200,Cluster-33750.32379_1
PB.11444_0_path0	GBKS01019466.1,i0_LQ_lily14_c25806/f1p1/841
PB.10943_0_path0	i0_HQ_lily14_c26363/f2p1/873,GBKS01036557.1,i1_LQ_lily14_c40126/f1p3/1409,i0_LQ_lily14_c23852/f1p0/852
PB.16939_625_path0	Cluster-24071.0_1,i3_LQ_lily14_c38807/f1p0/3168
PB.16939_2668_path2	i3_LQ_lily14_c42089/f1p0/3210,i4_LQ_lily14_c21177/f1p0/4339
PB.16939_2668_path1	GFOT01034984.1,Cluster-33750.37926_1,i2_LQ_lily14_c20038/f1p1/2655
PB.16939_10087_path1	Cluster-33750.7737_1,i3_LQ_lily14_c30319/f1p2/3487,Cluster-33750.56034_1
PB.16939_10087_path4	i3_LQ_lily14_c22747/f1p0/3655,i1_LQ_lily14_c27541/f1p0/1317
PB.16939_965_path0	i0_LQ_lily14_c59128/f1p0/990,GBKS01003294.1,i3_LQ_lily14_c6912/f1p0/3369,i3_LQ_lily14_c42344/f1p1/3149,i3_LQ_lily14_c15271/f1p0/3798
PB.11597_4_path0	i3_LQ_lily14_c22223/f1p2/3683,i5_LQ_lily14_c2316/f1p0/5330
PB.16939_6410_path5	i4_LQ_lily14_c15580/f1p0/4975,i4_LQ_lily14_c13686/f1p0/4120,i4_HQ_lily14_c23882/f18p2/4843,i4_HQ_lily14_c384/f3p0/4915,i4_LQ_lily14_c10945/f1p0/4980,i4_LQ_lily14_c13461/f1p0/4858,i4_LQ_lily14_c20372/f1p0/4137,i4_HQ_lily14_c23439/f3p0/4794
PB.16939_9115_path36	i1_HQ_lily14_c2079/f3p0/1367,i1_LQ_lily14_c28869/f1p0/1620
PB.3026_0_path0	i3_LQ_lily14_c46813/f1p0/3063,GBKS01035753.1
PB.12600_3_path0	i0_LQ_lily14_c46475/f1p0/438,Cluster-33750.39655_1
PB.11874_0_path3	GBKS01016130.1,i1_LQ_lily14_c47683/f1p0/1341
PB.16939_28995_path0	Cluster-33750.49535_1,i3_LQ_lily14_c45328/f1p10/3072
PB.7243_0_path0	i1_HQ_lily14_c1398/f7p2/1570,GBKS01015449.1,Cluster-33750.31328_1,i0_LQ_lily14_c43939/f1p1/574
PB.11109_0_path0	i1_LQ_lily14_c9252/f1p4/1164,GBKS01029544.1
PB.16939_2805_path0	i2_LQ_lily14_c30309/f1p1/2953,Cluster-33750.38869_1
PB.17964_0_path0	i3_LQ_lily14_c4735/f1p11/3759,Cluster-33750.56964_1
PB.16939_12317_path2	i4_LQ_lily14_c9217/f1p1/4356,i4_LQ_lily14_c7713/f1p1/4755,i3_LQ_lily14_c40733/f1p0/3108,Cluster-33750.45769_1
PB.16939_317_path11	i1_LQ_lily14_c43082/f1p0/1447,i1_LQ_lily14_c82885/f1p1/1545
PB.16939_772_path1	i0_LQ_lily14_c47026/f1p6/785,i0_LQ_lily14_c13992/f1p3/996,i0_LQ_lily14_c21917/f1p2/893,i2_LQ_lily14_c39761/f1p2/2865
PB.16939_899_path49	i5_LQ_lily14_c1487/f1p1/5240,i1_LQ_lily14_c69249/f1p18/1731
PB.16939_899_path45	i5_LQ_lily14_c5823/f1p0/5997,i2_LQ_lily14_c22243/f1p0/2631
PB.16939_968_path1	Cluster-33750.54714_1,i3_HQ_lily14_c2057/f2p0/3426
PB.16939_75_path326	i3_LQ_lily14_c15517/f1p0/3469,Cluster-33750.29466_1
PB.16939_7799_path0	i4_LQ_lily14_c10550/f1p0/4578,i4_LQ_lily14_c13509/f1p2/4627
PB.16939_8234_path8	i3_LQ_lily14_c14727/f1p0/3367,i3_LQ_lily14_c29425/f1p0/3087
PB.8780_1_path2	i0_LQ_lily14_c59767/f1p5/635,i1_HQ_lily14_c58724/f2p3/1220,i1_HQ_lily14_c40525/f2p4/1374,i0_LQ_lily14_c4377/f2p0/1007,i1_LQ_lily14_c84860/f1p5/1663
PB.16939_175_path3	i4_LQ_lily14_c6056/f1p0/4662,i4_LQ_lily14_c21434/f1p0/4595,i4_LQ_lily14_c2811/f1p0/4384,i4_LQ_lily14_c3715/f1p0/4549
PB.6315_0_path1	GBKS01023288.1,GBKS01023287.1,i1_HQ_lily14_c8773/f2p2/1220,GBKS01023285.1
PB.18250_3_path0	i0_LQ_lily14_c60086/f1p0/354,i0_LQ_lily14_c46635/f1p0/515
PB.7700_0_path1	Cluster-33750.31188_1,GBKS01036092.1,i1_LQ_lily14_c20278/f1p2/1676,i1_HQ_lily14_c26496/f3p2/1603
PB.5203_0_path0	i2_HQ_lily14_c1044/f11p0/2256,i2_LQ_lily14_c22619/f1p12/2297
PB.11132_0_path0	Cluster-33750.37191_1,i0_LQ_lily14_c11300/f1p0/883,i0_LQ_lily14_c3243/f2p0/961
PB.16939_1415_path0	Cluster-33750.37249_1,i0_LQ_lily14_c18807/f1p0/850,i1_LQ_lily14_c83870/f1p1/1725,i0_LQ_lily14_c26253/f1p7/898
PB.16939_3425_path12	i0_LQ_lily14_c27994/f1p0/957,i1_LQ_lily14_c19807/f1p0/1411
PB.10447_0_path1	i0_LQ_lily14_c46693/f1p0/901,GBKS01023438.1
PB.3511_0_path0	i4_LQ_lily14_c3329/f1p0/5011,i2_LQ_lily14_c28315/f1p0/2905
PB.1744_2_path0	i5_LQ_lily14_c4815/f1p1/5742,i3_LQ_lily14_c6207/f1p0/3861
PB.5228_0_path0	i1_LQ_lily14_c62305/f1p2/1778,i1_LQ_lily14_c9807/f1p2/1630,i3_LQ_lily14_c36131/f1p0/3073,GBKS01001158.1
PB.7621_0_path0	Cluster-33750.1402_1,i4_LQ_lily14_c8001/f1p1/4157
PB.16939_1967_path1	i4_LQ_lily14_c6887/f1p4/4895,Cluster-33750.41036_1,i5_HQ_lily14_c951/f2p5/5791,i6_LQ_lily14_c1213/f1p0/6241
PB.16939_3970_path6	i3_LQ_lily14_c8295/f1p0/3692,i4_LQ_lily14_c13198/f1p0/4226,i3_LQ_lily14_c10623/f1p0/3529,i2_LQ_lily14_c39347/f1p0/2718,i4_LQ_lily14_c17430/f1p0/4035,i4_HQ_lily14_c11035/f2p0/4149
PB.16939_3694_path10	i1_HQ_lily14_c98358/f4p1/1650,i1_LQ_lily14_c63616/f1p2/953,Cluster-33750.46045_1,i1_LQ_lily14_c86455/f1p0/1572,i2_LQ_lily14_c21700/f1p0/2520
PB.16939_3847_path1	i2_LQ_lily14_c27957/f1p0/2499,i1_LQ_lily14_c110661/f1p0/1005
PB.7849_0_path0	i1_LQ_lily14_c88526/f1p1/1569,i3_LQ_lily14_c26423/f1p0/3908
PB.16939_1765_path0	i2_LQ_lily14_c9982/f1p0/2479,Cluster-18336.0_1
PB.16939_1083_path1	i3_LQ_lily14_c52337/f1p0/3009,i0_LQ_lily14_c10863/f1p1/578
PB.16939_24248_path0	Cluster-21778.1_1,i3_LQ_lily14_c4807/f1p0/3904
PB.16939_19198_path1	i0_LQ_lily14_c41688/f1p0/458,GBKS01036034.1
PB.16939_13096_path0	i5_LQ_lily14_c3642/f1p0/5216,Cluster-14715.0_1
PB.11648_0_path7	Cluster-33750.36045_1,i0_HQ_lily14_c76029/f2p0/846,i0_HQ_lily14_c75641/f16p0/939
PB.11568_2_path2	i0_LQ_lily14_c25742/f1p0/999,GBKS01019419.1,Cluster-33750.58035_1
PB.7796_0_path2	GBKS01002112.1,Cluster-33750.44611_1,i3_LQ_lily14_c29489/f1p0/3164
PB.7796_0_path0	i2_HQ_lily14_c1771/f2p0/2677,i2_LQ_lily14_c23109/f1p0/2672,i2_HQ_lily14_c24321/f2p0/2654
PB.1651_0_path3	i3_HQ_lily14_c37344/f3p1/3807,i4_LQ_lily14_c19535/f1p0/4486,i3_LQ_lily14_c15375/f1p0/3929
PB.1651_0_path1	i3_HQ_lily14_c37344/f3p1/3807,i3_HQ_lily14_c39617/f2p0/3811,i3_LQ_lily14_c50817/f1p0/3497,i3_LQ_lily14_c29546/f1p2/3973,i3_LQ_lily14_c15375/f1p0/3929
PB.9670_0_path0	i1_LQ_lily14_c13829/f1p0/1197,i0_LQ_lily14_c64282/f1p0/558
PB.16939_32045_path0	i1_LQ_lily14_c64413/f1p0/1905,i4_LQ_lily14_c19683/f1p0/4782
PB.16939_976_path9	Cluster-33750.41328_1,i6_LQ_lily14_c581/f1p0/6375,i3_LQ_lily14_c26100/f1p0/3526
PB.20487_0_path0	Cluster-33750.36648_1,i0_HQ_lily14_c28099/f2p0/951
PB.16939_16389_path2	i1_LQ_lily14_c25042/f1p0/1252,GFOT01011648.1
PB.4678_0_path1	i1_LQ_lily14_c69711/f1p1/1984,GFOT01001924.1,i2_HQ_lily14_c13218/f2p0/2407,i1_LQ_lily14_c86131/f1p1/1682
PB.16939_8049_path0	i4_LQ_lily14_c15263/f1p0/4424,i4_LQ_lily14_c6948/f1p0/4216
PB.5054_0_path0	i2_HQ_lily14_c23285/f4p0/2315,i2_LQ_lily14_c42114/f1p1/2281
PB.16939_28065_path2	i2_LQ_lily14_c7556/f1p0/2983,Cluster-33750.45475_1
PB.9575_0_path0	i3_LQ_lily14_c21918/f1p0/3957,Cluster-33750.18466_1
PB.16939_9893_path0	i4_LQ_lily14_c22669/f1p4/4037,Cluster-33750.67368_1
PB.16939_4586_path1	i4_LQ_lily14_c11049/f1p0/4669,i7_LQ_lily14_c138/f1p0/7576,i4_LQ_lily14_c20089/f1p2/4847,i5_LQ_lily14_c8341/f1p0/5738,i5_LQ_lily14_c6311/f1p0/5543
PB.9377_0_path0	Cluster-33750.37598_1,i1_HQ_lily14_c79513/f5p0/1072
PB.7921_0_path0	i1_LQ_lily14_c64084/f1p0/1630,GBKS01028511.1
PB.16939_2606_path0	Cluster-25553.0_1,i7_LQ_lily14_c203/f1p0/7165
PB.2867_0_path0	i4_LQ_lily14_c12242/f1p0/4754,Cluster-33750.43138_1,i3_LQ_lily14_c31971/f1p0/3230,i6_LQ_lily14_c1285/f1p0/6476
PB.2977_0_path0	i5_LQ_lily14_c3337/f1p3/5891,i3_LQ_lily14_c28946/f1p0/3184
PB.16939_1243_path2	Cluster-33750.27145_1,GBKS01030330.1,i2_HQ_lily14_c24217/f2p5/2216
PB.7915_0_path0	i1_LQ_lily14_c3944/f2p1/1590,i1_HQ_lily14_c18905/f2p1/1553
PB.16939_16370_path1	i3_LQ_lily14_c9351/f1p1/4004,i3_LQ_lily14_c3915/f1p0/3728
PB.16939_10170_path0	i4_LQ_lily14_c4809/f1p0/4357,i5_LQ_lily14_c6026/f1p114/5386
PB.5121_0_path10	i5_LQ_lily14_c5018/f1p0/5596,i5_LQ_lily14_c3531/f1p0/5299
PB.5917_0_path0	GFOT01019440.1,GBKS01014290.1,i1_LQ_lily14_c22726/f1p7/1578,i1_LQ_lily14_c23079/f1p7/1906,i1_HQ_lily14_c8440/f4p7/1821
PB.16939_9292_path0	Cluster-33750.60984_1,i2_LQ_lily14_c5718/f1p1/2973
PB.16939_13566_path4	i3_LQ_lily14_c10349/f1p8/3924,i4_LQ_lily14_c25491/f1p0/4002,i5_LQ_lily14_c3005/f1p0/5613
PB.144_0_path1	i4_LQ_lily14_c6307/f1p11/4734,i5_LQ_lily14_c8113/f1p0/5422
PB.5558_0_path1	i3_LQ_lily14_c17372/f1p0/3102,i1_LQ_lily14_c46831/f1p2/1149,i3_HQ_lily14_c19869/f2p0/3424
PB.5558_0_path0	i2_LQ_lily14_c16829/f1p0/2042,i1_HQ_lily14_c1807/f5p3/1848,GBKS01015413.1,Cluster-33750.38906_1
PB.16939_10015_path0	Cluster-33750.36900_1,i1_LQ_lily14_c6920/f1p0/1213
PB.139_0_path6	i2_LQ_lily14_c8638/f1p0/2327,i4_LQ_lily14_c4764/f1p0/4341
PB.139_0_path1	i4_LQ_lily14_c10129/f1p0/4895,i5_LQ_lily14_c6178/f1p0/5792
PB.2714_0_path0	i2_LQ_lily14_c30749/f1p0/2533,i2_LQ_lily14_c3179/f1p5/2666,i3_LQ_lily14_c52698/f1p0/3010,i3_LQ_lily14_c20709/f1p0/3307,GBKS01020963.1,GBKS01020962.1,i3_LQ_lily14_c35866/f1p0/3075,i2_LQ_lily14_c16496/f1p0/2108,i2_LQ_lily14_c21045/f1p0/2833,i2_HQ_lily14_c26850/f2p0/2841
PB.9973_0_path0	GBKS01017728.1,i1_HQ_lily14_c71438/f6p1/1073
PB.16939_23944_path1	i4_LQ_lily14_c14754/f1p0/4474,i3_LQ_lily14_c20613/f1p0/3849
PB.7426_2_path1	i1_LQ_lily14_c62092/f1p0/1531,Cluster-33750.30560_1
PB.16939_2752_path1	i5_LQ_lily14_c3067/f1p1/5144,i6_LQ_lily14_c1210/f1p1/6873,i4_LQ_lily14_c2511/f1p1/4962,Cluster-38368.0_1,i5_LQ_lily14_c4243/f1p0/5158
PB.16939_4211_path0	i5_LQ_lily14_c1744/f1p1/5615,i6_HQ_lily14_c211/f2p0/6150
PB.1962_0_path0	i6_HQ_lily14_c122/f4p0/6379,i6_LQ_lily14_c642/f1p2/6523,i3_LQ_lily14_c7193/f1p0/3408,GBKS01027435.1,i3_LQ_lily14_c5964/f1p0/3272,i4_LQ_lily14_c7384/f1p0/4961,i6_LQ_lily14_c1558/f1p0/6396
PB.22881_0_path0	i0_HQ_lily14_c36312/f2p0/440,i1_LQ_lily14_c43137/f1p1/1782
PB.7095_4_path1	i1_LQ_lily14_c19486/f1p0/1798,i1_HQ_lily14_c46646/f4p0/1736
PB.20753_0_path18	i5_LQ_lily14_c4720/f1p0/5904,i3_LQ_lily14_c28268/f1p2/3322
PB.20753_0_path14	i4_LQ_lily14_c18829/f1p11/4644,i4_LQ_lily14_c2711/f1p0/4959,i4_LQ_lily14_c13392/f1p0/4631,i2_HQ_lily14_c28486/f2p0/2251,Cluster-33750.40857_1,i3_LQ_lily14_c41615/f1p0/3891,i4_LQ_lily14_c12864/f1p3/4424,i4_HQ_lily14_c2216/f2p1/4667,i4_HQ_lily14_c24119/f2p7/4879,i4_HQ_lily14_c1299/f3p0/4817,i5_LQ_lily14_c8199/f1p0/5954,i3_LQ_lily14_c6029/f1p0/3244,i6_LQ_lily14_c1428/f1p0/6312,i4_HQ_lily14_c23833/f6…
PB.4913_0_path0	GFOT01034225.1,i2_LQ_lily14_c26972/f1p4/2372,i3_HQ_lily14_c37411/f3p9/3651
PB.20753_0_path13	i3_HQ_lily14_c25362/f3p0/3667,i5_LQ_lily14_c2175/f1p0/5599
PB.3400_0_path6	i2_LQ_lily14_c30186/f1p0/2763,i2_LQ_lily14_c29248/f1p0/2948
PB.16939_20413_path5	i0_LQ_lily14_c19079/f1p0/269,GBKS01005748.1
PB.5842_1_path0	i2_LQ_lily14_c12069/f1p0/2478,Cluster-33750.41848_1
PB.20030_0_path0	i1_HQ_lily14_c2988/f2p0/1127,GFOT01029570.1
PB.2266_0_path0	i3_LQ_lily14_c21301/f1p0/3566,i4_LQ_lily14_c5167/f1p1/4202
PB.19811_0_path1	i0_LQ_lily14_c39267/f1p0/636,GBKS01012812.1,i1_LQ_lily14_c104607/f1p0/1056,GBKS01032447.1
PB.2428_0_path1	i3_LQ_lily14_c31574/f1p2/3484,i5_HQ_lily14_c1420/f2p1/5437
PB.9764_0_path0	i0_LQ_lily14_c67624/f1p0/1006,GBKS01035825.1
PB.8593_0_path3	i1_LQ_lily14_c45081/f1p0/1415,GFOT01036197.1,GBKS01013688.1
PB.2871_0_path4	i2_LQ_lily14_c33489/f1p0/2079,i4_LQ_lily14_c3551/f1p0/4375
PB.9883_0_path0	Cluster-33750.2021_1,i2_LQ_lily14_c23342/f1p1/2754
PB.3685_1_path0	Cluster-33750.44872_1,i2_LQ_lily14_c46136/f1p13/2863
PB.16939_1412_path7	i3_LQ_lily14_c15448/f1p0/3166,i3_LQ_lily14_c10663/f1p0/3361
PB.16939_1412_path4	i1_LQ_lily14_c98037/f54p16/1403,GBKS01033327.1,i1_LQ_lily14_c29415/f1p16/1794
PB.16939_14125_path0	i2_LQ_lily14_c60183/f1p0/2003,i2_LQ_lily14_c43856/f1p1/2359
PB.23184_0_path0	Cluster-33750.33640_1,i1_HQ_lily14_c19627/f3p1/1510
PB.276_1_path0	i6_LQ_lily14_c268/f1p0/6443,i4_LQ_lily14_c25604/f1p0/4018,i5_LQ_lily14_c8121/f1p2/5468,Cluster-33750.64342_1
PB.5180_1_path1	i2_LQ_lily14_c41761/f1p0/2247,Cluster-33750.23993_1
PB.22890_0_path0	GFOT01029750.1,i2_LQ_lily14_c41835/f1p0/2511
PB.16939_627_path8	GBKS01024981.1,i3_LQ_lily14_c28156/f1p0/3798
PB.16939_627_path9	i1_LQ_lily14_c59485/f1p25/1487,Cluster-33750.37256_1
PB.11302_0_path0	Cluster-18768.0_1,i3_LQ_lily14_c21297/f1p0/3957
PB.14154_0_path1	GBKS01018496.1,i1_LQ_lily14_c22542/f1p3/1866,i0_HQ_lily14_c54387/f48p0/396
PB.16939_33178_path0	GFOT01040981.1,i0_LQ_lily14_c9021/f1p3/650
PB.42_0_path6	i5_LQ_lily14_c8092/f1p3/5742,GFOT01020483.1,i5_LQ_lily14_c6078/f1p1/5635,GFOT01020482.1,Cluster-33750.44874_1,i5_HQ_lily14_c912/f2p0/5809,i5_LQ_lily14_c2798/f1p0/5135
PB.16939_1700_path1	Cluster-33750.43275_1,i1_LQ_lily14_c19971/f1p0/1302
PB.16939_5376_path0	i2_LQ_lily14_c5070/f1p0/2390,i2_LQ_lily14_c14391/f1p0/2806,Cluster-33750.23261_1
PB.2560_0_path11	i3_HQ_lily14_c1798/f2p0/3363,i3_LQ_lily14_c29139/f1p0/3414
PB.12066_0_path0	Cluster-19399.0_1,i5_LQ_lily14_c3756/f1p1/5135
PB.2285_0_path0	i3_LQ_lily14_c30094/f1p0/3553,i5_LQ_lily14_c9969/f1p0/5025
PB.11112_0_path0	i0_LQ_lily14_c19037/f1p0/921,i1_HQ_lily14_c19073/f3p1/1506,i2_LQ_lily14_c40839/f1p1/2311
PB.16939_4686_path0	GBKS01054420.1,i3_HQ_lily14_c1462/f5p0/3257,Cluster-33750.8511_1
PB.3556_0_path3	i3_LQ_lily14_c35827/f1p0/3076,GBKS01035284.1,GBKS01035285.1
PB.16939_3324_path0	i3_LQ_lily14_c3629/f1p0/3552,i2_LQ_lily14_c30204/f1p11/2343
PB.16939_3324_path1	i3_LQ_lily14_c29273/f1p0/3530,i4_HQ_lily14_c10255/f2p0/4555
PB.3683_0_path0	Cluster-33750.31323_1,i2_LQ_lily14_c21185/f1p0/2844,i2_HQ_lily14_c6515/f4p1/2670,i2_LQ_lily14_c28589/f1p0/2888
PB.20303_0_path0	i0_LQ_lily14_c36887/f1p0/994,i0_LQ_lily14_c66383/f1p1/572
PB.93_0_path11	GFOT01018120.1,i1_LQ_lily14_c63082/f1p1/1705
PB.22024_0_path1	GBKS01039222.1,i1_LQ_lily14_c4059/f1p3/1569
PB.16939_34571_path0	i3_LQ_lily14_c12035/f1p0/3462,Cluster-33750.23718_1
PB.6250_0_path0	Cluster-33750.42217_1,i1_LQ_lily14_c27790/f1p3/1768
PB.6941_0_path0	GBKS01009052.1,i3_LQ_lily14_c8091/f1p0/3851,i1_LQ_lily14_c45029/f1p1/1811
PB.16939_165_path1	GBKS01033499.1,i3_LQ_lily14_c12444/f1p0/3424,i3_LQ_lily14_c35696/f1p0/3034,i3_LQ_lily14_c35824/f1p0/3072,i3_LQ_lily14_c46974/f1p1/3066
PB.4333_0_path0	i2_LQ_lily14_c47234/f1p0/2555,Cluster-33750.24391_1
PB.7768_0_path1	i1_LQ_lily14_c28608/f1p1/1461,i5_LQ_lily14_c2004/f1p0/5289,GBKS01027704.1
PB.16939_75_path63	i5_LQ_lily14_c4151/f1p0/5656,i2_LQ_lily14_c43290/f1p0/2595
PB.16939_364_path0	Cluster-33750.55473_1,i1_LQ_lily14_c16098/f1p0/1037
PB.16939_7035_path3	i2_HQ_lily14_c34705/f18p0/2753,Cluster-33750.38724_1
PB.23412_0_path0	i1_LQ_lily14_c14567/f1p0/1192,GBKS01036281.1
PB.16939_15693_path0	GBKS01022494.1,i2_HQ_lily14_c21596/f3p0/2769
PB.3498_0_path9	i2_LQ_lily14_c21587/f1p3/2750,Cluster-33750.6697_1,Cluster-33750.34020_1
PB.16895_0_path0	i0_LQ_lily14_c22088/f1p0/455,Cluster-33750.36562_1
PB.5559_0_path0	GBKS01028454.1,i2_LQ_lily14_c33647/f1p0/2095,i1_LQ_lily14_c110569/f1p1/1011,i1_LQ_lily14_c21841/f1p1/1278,GBKS01028455.1
PB.5559_0_path2	i0_LQ_lily14_c37643/f1p0/992,i1_LQ_lily14_c21968/f1p1/1674,i2_LQ_lily14_c29122/f1p0/2200
PB.16939_1_path31	i3_LQ_lily14_c11590/f1p0/3669,i4_LQ_lily14_c13125/f1p10/4343,i5_LQ_lily14_c7698/f1p1/5850
PB.16939_1_path32	i3_LQ_lily14_c12692/f1p0/3593,i4_LQ_lily14_c2422/f1p4/4828
PB.8320_1_path2	Cluster-33750.18202_1,i1_LQ_lily14_c61053/f1p1/1374
PB.10130_1_path0	i4_LQ_lily14_c18694/f1p0/4441,Cluster-33750.9020_1
PB.9011_0_path1	i0_LQ_lily14_c21149/f1p1/720,GFOT01022352.1,i1_HQ_lily14_c30686/f5p2/1236,i1_LQ_lily14_c96286/f1p2/1203
PB.14785_0_path0	i2_LQ_lily14_c26105/f1p0/2622,Cluster-25541.0_1
PB.9011_0_path9	i1_LQ_lily14_c85219/f1p2/1134,GBKS01021974.1,i2_LQ_lily14_c44597/f1p0/2170,i1_HQ_lily14_c61774/f2p2/1448
PB.3677_0_path18	i3_LQ_lily14_c12885/f1p0/3323,i2_LQ_lily14_c5138/f1p1/2813
PB.4129_0_path4	i2_LQ_lily14_c42176/f1p1/2580,i2_HQ_lily14_c5568/f2p2/2373,i2_LQ_lily14_c15192/f1p0/2662,GFOT01009895.1
PB.3677_0_path10	i2_LQ_lily14_c28895/f1p0/2633,i2_HQ_lily14_c19005/f2p0/2870,i3_LQ_lily14_c4784/f1p2/3912,i2_LQ_lily14_c24261/f1p0/3003,i2_LQ_lily14_c15105/f1p0/2476,Cluster-33750.38379_1
PB.3677_0_path13	i2_LQ_lily14_c38185/f1p0/2761,i5_LQ_lily14_c10258/f1p0/5108,i5_LQ_lily14_c5466/f1p24/5141
PB.16939_111_path1	Cluster-33750.50360_1,i2_LQ_lily14_c14770/f1p0/2480
PB.16939_641_path14	i3_LQ_lily14_c25817/f1p0/3344,i3_LQ_lily14_c2682/f1p0/3917,i3_LQ_lily14_c27942/f1p0/3966
PB.16939_17007_path0	GBKS01017082.1,i0_LQ_lily14_c27953/f1p2/982
PB.16939_17832_path0	i0_LQ_lily14_c36824/f1p1/804,Cluster-33750.22559_1
PB.16620_0_path0	Cluster-33750.31247_1,i0_LQ_lily14_c38729/f1p0/588
PB.5770_0_path1	i2_LQ_lily14_c16597/f1p2/2078,i2_LQ_lily14_c51292/f1p0/2026
PB.240_0_path0	i5_HQ_lily14_c10949/f2p17/5122,i5_LQ_lily14_c3090/f1p0/5543,i2_LQ_lily14_c11729/f1p0/2977,i5_LQ_lily14_c4378/f1p0/5209,i4_LQ_lily14_c19583/f1p0/4810,Cluster-33750.9028_1
PB.12204_1_path1	i0_LQ_lily14_c18991/f1p0/716,i0_LQ_lily14_c4361/f1p4/789
PB.16939_29951_path0	i2_LQ_lily14_c19829/f1p88/2329,Cluster-12454.0_1
PB.17780_0_path0	i1_LQ_lily14_c97938/f4p5/1307,GBKS01011505.1
PB.16939_1814_path1	Cluster-33750.22848_1,i4_LQ_lily14_c22437/f1p0/4062
PB.16939_7533_path1	Cluster-33750.34369_1,i1_LQ_lily14_c59156/f1p4/1636,GBKS01024592.1,i1_LQ_lily14_c84800/f1p2/1117
PB.2735_2_path1	i3_HQ_lily14_c2440/f2p0/3229,i3_LQ_lily14_c6657/f1p0/3356,i3_HQ_lily14_c8591/f2p4/3225,GBKS01029591.1,i3_HQ_lily14_c7635/f2p0/3232,i2_LQ_lily14_c15970/f1p10/2055
PB.16939_4778_path0	Cluster-33750.38803_1,i3_LQ_lily14_c31861/f1p0/3795,i3_LQ_lily14_c16543/f1p0/2947,GBKS01033306.1
PB.8699_0_path0	Cluster-33750.62939_1,Cluster-33750.36908_1,i3_LQ_lily14_c32060/f1p0/3747,Cluster-33750.33812_1
PB.4587_1_path0	i2_LQ_lily14_c4591/f1p4/2581,i2_LQ_lily14_c14364/f1p0/2497,GFOT01026617.1
PB.9658_0_path0	i1_LQ_lily14_c19953/f1p0/1084,i1_LQ_lily14_c87833/f1p0/1152,GBKS01029245.1,GBKS01029246.1,i0_LQ_lily14_c61725/f1p0/703
PB.3773_0_path3	i2_LQ_lily14_c6524/f1p0/2185,i2_LQ_lily14_c40400/f1p0/2819,i2_LQ_lily14_c44015/f1p1/2797
PB.8169_0_path0	i1_LQ_lily14_c5483/f1p1/1546,GBKS01028509.1
PB.11580_0_path1	GBKS01021648.1,Cluster-33750.35092_1,i0_LQ_lily14_c36150/f2p0/868
PB.11238_0_path6	i3_LQ_lily14_c11879/f1p0/3341,i3_HQ_lily14_c12581/f2p14/3428,i3_LQ_lily14_c9955/f1p1/3583,i2_LQ_lily14_c10502/f1p0/2568,i0_LQ_lily14_c45414/f1p2/782,i2_LQ_lily14_c24705/f1p0/2643,i3_LQ_lily14_c21355/f1p0/3490,i3_LQ_lily14_c21697/f1p2/3217
PB.16939_1841_path5	i1_HQ_lily14_c29096/f2p21/1743,i3_LQ_lily14_c15952/f1p0/3092,i3_LQ_lily14_c14069/f1p2/3592,GFOT01001896.1,i3_LQ_lily14_c31847/f1p0/3193,i3_LQ_lily14_c26612/f1p0/3105,i3_HQ_lily14_c47770/f40p19/3286
PB.10511_0_path0	i0_HQ_lily14_c22089/f2p0/584,Cluster-33750.36560_1
PB.3355_0_path8	Cluster-33750.33314_1,i2_LQ_lily14_c41450/f1p1/2935,i2_LQ_lily14_c13021/f1p0/2793
PB.2519_0_path2	i3_LQ_lily14_c22950/f1p0/3221,i2_LQ_lily14_c13483/f1p1/2240
PB.3355_0_path5	i2_LQ_lily14_c8468/f1p1/2981,i2_HQ_lily14_c27439/f3p0/2824
PB.3355_0_path7	i0_HQ_lily14_c34368/f5p0/927,i2_HQ_lily14_c7625/f2p0/2743
PB.3355_0_path0	i2_LQ_lily14_c34684/f1p3/2700,GFOT01030804.1
PB.1843_0_path5	i5_LQ_lily14_c5257/f1p8/5340,i3_HQ_lily14_c1859/f2p0/3750
PB.11538_0_path0	i0_LQ_lily14_c43461/f1p0/663,i1_HQ_lily14_c37263/f2p0/1439,GFOT01039043.1
PB.21176_1_path0	Cluster-33750.14488_1,i4_LQ_lily14_c13726/f1p0/4674
PB.6787_0_path0	GBKS01031816.1,i1_LQ_lily14_c43484/f1p0/1776
PB.16939_1775_path3	Cluster-33750.36399_1,i2_HQ_lily14_c54281/f12p0/2731,i2_LQ_lily14_c19460/f1p2/2617,i2_HQ_lily14_c34760/f2p0/2878,i2_HQ_lily14_c55167/f15p0/2878
PB.13067_0_path2	i0_LQ_lily14_c41243/f1p6/614,i0_HQ_lily14_c1492/f8p0/799,Cluster-33750.35878_1,i0_HQ_lily14_c77947/f35p0/691
PB.16939_1775_path7	i2_LQ_lily14_c40378/f1p0/2714,i4_LQ_lily14_c9329/f1p0/4324
PB.16939_1775_path8	i2_LQ_lily14_c40378/f1p0/2714,i2_LQ_lily14_c14206/f1p0/2616,i3_LQ_lily14_c21474/f1p0/3277
PB.16939_3023_path1	i3_LQ_lily14_c10346/f1p1/3264,i2_LQ_lily14_c42611/f1p0/2475,i3_LQ_lily14_c13917/f1p3/3547
PB.16939_3023_path3	i3_LQ_lily14_c31389/f1p0/3247,i3_LQ_lily14_c9170/f1p0/3513
PB.16939_2680_path14	i0_HQ_lily14_c6729/f2p0/601,Cluster-33750.43432_1,Cluster-33750.37281_1,i4_LQ_lily14_c16257/f1p0/4110,i5_LQ_lily14_c10021/f1p0/5054,i1_LQ_lily14_c28899/f1p8/2135,i4_HQ_lily14_c2374/f2p0/4663
PB.16939_2680_path13	i5_LQ_lily14_c4536/f1p0/5346,i3_LQ_lily14_c28022/f1p0/3387,i4_LQ_lily14_c6221/f1p0/4217,i1_LQ_lily14_c4886/f1p20/1740,i3_LQ_lily14_c39462/f1p2/3523,i1_LQ_lily14_c87903/f1p19/1828,i3_LQ_lily14_c22267/f1p5/3865,i4_LQ_lily14_c11196/f1p0/4771,i5_LQ_lily14_c7573/f1p0/5758,i5_LQ_lily14_c4416/f1p0/5835
PB.16939_2680_path11	GBKS01026185.1,GBKS01026183.1,GBKS01026186.1,i1_LQ_lily14_c7138/f1p10/1394,GBKS01026184.1
PB.6762_0_path1	Cluster-33750.42724_1,i1_LQ_lily14_c2859/f1p2/1406,i1_LQ_lily14_c7402/f1p2/1804
PB.11862_0_path0	i0_LQ_lily14_c13306/f4p0/888,i0_HQ_lily14_c9059/f2p1/843,GBKS01020637.1
PB.19713_0_path0	i0_LQ_lily14_c12294/f1p0/651,Cluster-33750.34192_1
PB.16939_1811_path0	i4_LQ_lily14_c15425/f1p0/4994,i2_LQ_lily14_c13567/f1p0/2748
PB.16939_1811_path2	i2_LQ_lily14_c10596/f1p0/2763,i3_LQ_lily14_c4578/f1p0/3676,i4_LQ_lily14_c8766/f1p1/4767,i4_HQ_lily14_c1714/f2p0/4508
PB.16939_2121_path8	i3_LQ_lily14_c8590/f1p0/3994,i3_LQ_lily14_c20021/f1p4/3680
PB.12059_0_path0	GBKS01001189.1,i0_HQ_lily14_c3706/f2p0/734
PB.10056_3_path2	i0_LQ_lily14_c83165/f1p0/635,GBKS01022315.1,i1_HQ_lily14_c1643/f14p2/1093,i0_HQ_lily14_c75703/f2p0/680
PB.16939_7208_path0	i2_LQ_lily14_c38461/f1p0/2247,i4_LQ_lily14_c8030/f1p0/4371
PB.65_0_path0	i5_LQ_lily14_c3545/f1p0/5767,i6_LQ_lily14_c2106/f1p0/6019,i5_LQ_lily14_c1997/f1p3/5888,i2_LQ_lily14_c13127/f1p0/2842,i3_LQ_lily14_c42325/f1p0/3582,i6_LQ_lily14_c2117/f1p0/6042,i2_LQ_lily14_c3437/f1p0/2646
PB.3166_0_path17	i5_LQ_lily14_c2102/f1p0/5813,i5_LQ_lily14_c5437/f1p1/5646,i5_LQ_lily14_c1843/f1p1/5353
PB.3166_0_path15	i4_LQ_lily14_c9014/f1p0/4227,GBKS01005203.1
PB.2617_0_path5	i3_LQ_lily14_c35643/f1p0/3050,i3_LQ_lily14_c16349/f1p2/3025,i3_LQ_lily14_c16442/f1p7/3070,i3_LQ_lily14_c13135/f1p0/3153
PB.2617_0_path7	i2_LQ_lily14_c11595/f1p4/2906,i3_LQ_lily14_c16230/f1p0/3047
PB.16939_1590_path2	Cluster-33750.40825_1,GBKS01001985.1,i2_HQ_lily14_c2469/f5p0/2800,i2_LQ_lily14_c21191/f1p0/2665
PB.8920_0_path0	i5_LQ_lily14_c6706/f1p0/5337,Cluster-33750.34542_1,i2_LQ_lily14_c27678/f1p0/2117,i2_LQ_lily14_c33936/f1p0/2043,i2_HQ_lily14_c31753/f3p14/2099,i1_LQ_lily14_c27655/f1p1/1399
PB.16661_0_path1	GBKS01046317.1,i2_LQ_lily14_c12493/f1p3/2519
PB.16939_3065_path0	i0_LQ_lily14_c64567/f1p4/413,i0_LQ_lily14_c19599/f1p1/408
PB.4612_0_path2	i1_LQ_lily14_c45127/f1p0/1721,Cluster-33750.35515_1,GFOT01066219.1,i2_LQ_lily14_c22905/f1p1/2381,i2_LQ_lily14_c20324/f1p1/2142,i2_HQ_lily14_c26752/f3p0/2294
PB.16939_2700_path16	i2_LQ_lily14_c3790/f1p0/2948,i3_HQ_lily14_c44248/f2p0/3054,i1_LQ_lily14_c48932/f1p4/1600,i1_HQ_lily14_c13639/f7p4/1650,i1_HQ_lily14_c1752/f3p4/1696
PB.20497_0_path0	i0_LQ_lily14_c58203/f1p0/565,i0_LQ_lily14_c59381/f1p4/918,Cluster-33750.20100_1
PB.16939_216_path10	i5_LQ_lily14_c7410/f1p0/5544,i5_LQ_lily14_c3252/f1p0/5433,GBKS01030662.1,i4_LQ_lily14_c3855/f1p0/4900
PB.7123_0_path1	GBKS01030338.1,i1_LQ_lily14_c70183/f1p1/1517,Cluster-33750.27525_1
PB.16939_216_path18	i4_LQ_lily14_c22688/f1p0/4669,i9_LQ_lily14_c63/f1p0/9277
PB.13475_0_path0	i5_LQ_lily14_c7746/f1p0/5317,i4_LQ_lily14_c20575/f1p0/4785
PB.6565_0_path1	GFOT01032816.1,i1_LQ_lily14_c19354/f1p8/1872,i1_LQ_lily14_c11819/f1p7/1801
PB.16939_3378_path0	GBKS01013308.1,i1_LQ_lily14_c87342/f1p0/1605
PB.13698_1_path0	i3_LQ_lily14_c22887/f1p0/3524,Cluster-33750.60611_1
PB.9581_0_path1	GBKS01017777.1,i1_LQ_lily14_c7891/f1p0/1129
PB.318_0_path12	GBKS01034559.1,i5_LQ_lily14_c7773/f1p0/5398,GBKS01034560.1
PB.2225_1_path1	i3_LQ_lily14_c20798/f1p0/3227,Cluster-33750.22693_1
PB.8197_0_path0	Cluster-33750.37572_1,i1_HQ_lily14_c6531/f6p4/1367
PB.10610_0_path0	GBKS01019808.1,i0_HQ_lily14_c57156/f2p0/910
PB.16939_3418_path0	Cluster-33750.10478_1,i4_LQ_lily14_c17173/f1p0/4140
PB.4445_0_path2	i2_LQ_lily14_c15226/f1p0/2334,GBKS01022266.1,i2_LQ_lily14_c30491/f1p1/2557,i2_LQ_lily14_c14566/f1p0/2490
PB.16939_32691_path0	i2_LQ_lily14_c44077/f1p0/2984,i4_LQ_lily14_c19759/f1p12/4197
PB.16939_212_path1	Cluster-33750.9298_1,i4_LQ_lily14_c6172/f1p2/4738
PB.4486_1_path2	i1_LQ_lily14_c43376/f1p2/1814,i1_LQ_lily14_c22817/f1p2/1951
PB.10149_4_path0	i0_HQ_lily14_c22077/f2p0/984,Cluster-33750.43186_1,GFOT01013154.1,GBKS01045165.1
PB.13519_0_path1	i0_HQ_lily14_c5669/f2p1/498,GBKS01028069.1,i0_LQ_lily14_c60781/f1p0/808,GBKS01002289.1
PB.16939_4909_path1	i3_LQ_lily14_c2628/f1p0/3400,i3_LQ_lily14_c21166/f1p0/3192
PB.16939_18373_path0	i3_LQ_lily14_c9576/f1p0/3120,Cluster-33750.49115_1,i3_LQ_lily14_c21892/f1p0/3250
PB.16939_9258_path4	i4_LQ_lily14_c4218/f1p0/4597,i4_LQ_lily14_c4218/f1p0/4597,i3_LQ_lily14_c24996/f1p1/3715,i5_LQ_lily14_c7473/f1p12/5345
PB.5089_0_path0	i5_LQ_lily14_c3968/f1p0/5424,i2_LQ_lily14_c28443/f1p0/2179,i2_HQ_lily14_c11714/f2p0/2295,i1_LQ_lily14_c38039/f1p1/1373
PB.4908_0_path0	i2_LQ_lily14_c38199/f1p1/2187,i1_LQ_lily14_c7245/f1p9/1839,i1_LQ_lily14_c26712/f1p8/1779
PB.17916_0_path0	i2_LQ_lily14_c8841/f1p0/2691,i0_LQ_lily14_c45738/f1p0/653
PB.16939_13560_path0	i3_LQ_lily14_c20191/f1p0/3207,i5_LQ_lily14_c4435/f1p9/5790
PB.3505_0_path10	i3_LQ_lily14_c8049/f1p0/3170,i2_LQ_lily14_c44086/f1p0/2760,i4_LQ_lily14_c15340/f1p10/4222,i4_LQ_lily14_c5785/f1p2/4738,i2_LQ_lily14_c40920/f1p0/2570,i4_LQ_lily14_c2684/f1p2/4845,i2_LQ_lily14_c9047/f1p0/2897,i3_LQ_lily14_c4534/f1p0/3183,i2_LQ_lily14_c20571/f1p0/2905,i4_LQ_lily14_c23252/f1p0/4021,i5_LQ_lily14_c8833/f1p2/5342
PB.3505_0_path15	i2_LQ_lily14_c12839/f1p0/2157,GFOT01016995.1,i2_LQ_lily14_c45728/f1p0/2382,i2_LQ_lily14_c16878/f1p0/2062
PB.9454_0_path0	i5_LQ_lily14_c3228/f1p0/5392,Cluster-33750.64079_1
PB.16939_9497_path1	i3_LQ_lily14_c40606/f1p0/3147,i2_HQ_lily14_c53895/f7p0/2641,i2_LQ_lily14_c24185/f1p2/2376,i2_LQ_lily14_c5025/f1p0/2731
PB.16939_310_path1	i2_LQ_lily14_c51417/f1p0/2075,i4_LQ_lily14_c16931/f1p0/4063
PB.7509_0_path11	i0_LQ_lily14_c2675/f1p0/884,i2_LQ_lily14_c28121/f1p0/2354
PB.7509_0_path12	i2_HQ_lily14_c55136/f17p0/2481,i2_LQ_lily14_c4846/f1p3/2494
PB.16939_499_path0	Cluster-33750.49999_1,i0_LQ_lily14_c18956/f1p0/915,i1_LQ_lily14_c67275/f1p5/1748
PB.5599_0_path1	i2_HQ_lily14_c53760/f3p0/2123,i2_LQ_lily14_c15902/f1p0/2037,GFOT01017732.1
PB.19353_0_path1	Cluster-33750.34184_1,i1_LQ_lily14_c13249/f1p0/1788
PB.6906_0_path0	i1_LQ_lily14_c89468/f1p0/1727,GBKS01027198.1
PB.15017_1_path0	i2_LQ_lily14_c43362/f1p0/2767,Cluster-33750.18188_1
PB.16939_432_path3	i0_LQ_lily14_c61774/f1p2/813,i0_LQ_lily14_c4072/f1p0/336,i0_HQ_lily14_c11813/f2p0/935,i0_LQ_lily14_c45378/f1p0/453
PB.1885_0_path0	GBKS01016605.1,i4_LQ_lily14_c9348/f1p0/4258,i5_LQ_lily14_c6004/f1p2/5946,Cluster-33750.42465_1,i3_LQ_lily14_c15117/f1p0/3973,i4_LQ_lily14_c19952/f1p71/4437,GBKS01016607.1,GBKS01016606.1
PB.19528_0_path0	Cluster-7795.1_1,i4_LQ_lily14_c20824/f1p0/4964
PB.16939_10009_path0	i5_LQ_lily14_c6049/f1p0/5229,i4_HQ_lily14_c23578/f2p0/4863
PB.8679_0_path0	GFOT01000645.1,i1_HQ_lily14_c4525/f2p0/1308
PB.9732_0_path0	i3_LQ_lily14_c29035/f1p0/3958,Cluster-34349.0_1
PB.16939_75_path225	i5_LQ_lily14_c3055/f1p1/5545,i3_LQ_lily14_c14121/f1p20/3108
PB.8391_0_path0	i1_HQ_lily14_c75032/f4p1/1479,GFOT01017689.1
PB.10194_0_path7	GBKS01001906.1,i1_LQ_lily14_c67638/f1p0/1178,i1_HQ_lily14_c72755/f2p0/1158,GFOT01023828.1
PB.4944_0_path1	i2_LQ_lily14_c21446/f1p0/2368,i1_LQ_lily14_c45456/f1p0/1692,i1_LQ_lily14_c20064/f1p0/1762,GFOT01008964.1
PB.22041_0_path0	i0_LQ_lily14_c58803/f1p0/739,Cluster-33750.7373_1
PB.14334_0_path1	GBKS01023802.1,i0_LQ_lily14_c42860/f1p0/628,i1_LQ_lily14_c47474/f1p0/1343
PB.5139_0_path2	i2_HQ_lily14_c53226/f2p0/2225,i2_LQ_lily14_c11869/f1p20/2280
PB.3167_0_path0	i4_LQ_lily14_c13015/f1p2/4110,i3_LQ_lily14_c46672/f1p0/3061
PB.16939_7803_path4	i2_LQ_lily14_c22802/f1p0/2563,GFOT01002434.1,i2_HQ_lily14_c18925/f4p0/2454,Cluster-33750.37865_1
PB.4149_0_path0	i2_HQ_lily14_c34699/f16p3/2664,GBKS01030227.1,i2_HQ_lily14_c5621/f2p1/2698
PB.10982_0_path0	Cluster-33750.45393_1,i0_LQ_lily14_c20096/f1p1/803
PB.16939_19881_path0	i3_LQ_lily14_c6575/f1p0/3334,Cluster-33750.60553_1
PB.9204_1_path0	GBKS01023902.1,i1_LQ_lily14_c26979/f1p0/1076
PB.16939_7066_path0	Cluster-33750.40481_1,i3_LQ_lily14_c20262/f1p0/3205
PB.5427_0_path0	Cluster-33750.28577_1,i1_LQ_lily14_c84989/f1p1/1994,i2_LQ_lily14_c41451/f1p0/2153
PB.2992_1_path1	i3_LQ_lily14_c7180/f1p1/3164,i4_LQ_lily14_c25611/f1p0/4030
PB.16939_1647_path1	i6_LQ_lily14_c1281/f1p0/6136,i5_LQ_lily14_c2180/f1p0/5284,i4_HQ_lily14_c24224/f2p0/4695,i4_LQ_lily14_c2990/f1p0/4114,i7_LQ_lily14_c469/f1p5/7361,i5_LQ_lily14_c2355/f1p1/5873,GBKS01035283.1
PB.74_0_path1	i3_HQ_lily14_c19710/f2p0/3724,i5_LQ_lily14_c8741/f1p0/5982,i4_HQ_lily14_c13316/f2p3/4668,i6_LQ_lily14_c1874/f1p0/6339
PB.16939_1608_path13	i7_LQ_lily14_c544/f1p0/7100,i4_LQ_lily14_c2417/f1p1/4880
PB.16939_47_path4	i2_LQ_lily14_c41581/f1p8/2955,GBKS01027049.1,GBKS01027044.1
PB.16939_8172_path0	Cluster-33750.7664_1,i2_LQ_lily14_c34175/f1p0/2029
PB.16939_9389_path0	GBKS01024872.1,i2_LQ_lily14_c42918/f1p0/2710
PB.16939_760_path0	Cluster-33750.16694_1,i2_LQ_lily14_c29922/f1p3/2644,i4_LQ_lily14_c14406/f1p0/4206,i3_LQ_lily14_c31155/f1p0/3910
PB.23757_0_path0	GFOT01011117.1,i0_LQ_lily14_c39850/f1p0/614
PB.16939_6625_path1	i1_HQ_lily14_c56650/f2p0/1145,i5_LQ_lily14_c8203/f1p0/5267
PB.16939_35789_path0	i2_LQ_lily14_c7231/f1p0/2235,Cluster-33750.48184_1
PB.11248_2_path0	Cluster-33750.40415_1,i1_HQ_lily14_c6857/f5p1/1573
PB.4269_0_path1	i2_LQ_lily14_c22933/f1p0/2608,i3_LQ_lily14_c28441/f1p0/3161
PB.8182_0_path2	i1_LQ_lily14_c85389/f1p0/1424,GFOT01013714.1,GFOT01013715.1
PB.16939_8603_path0	i0_LQ_lily14_c8567/f1p0/660,Cluster-33750.37602_1
PB.7970_0_path1	GFOT01022389.1,i3_LQ_lily14_c27036/f1p12/3172
PB.1190_3_path1	i2_LQ_lily14_c43526/f1p15/2435,GBKS01033659.1,i3_LQ_lily14_c35204/f1p0/3056
PB.5634_0_path0	i1_LQ_lily14_c34560/f1p3/1252,i1_LQ_lily14_c39183/f1p4/2130,i0_LQ_lily14_c42441/f1p0/338
PB.10958_0_path0	i1_LQ_lily14_c65870/f1p0/1648,GBKS01021629.1
PB.16939_18231_path0	i4_LQ_lily14_c8360/f1p0/4711,Cluster-21769.0_1
PB.21218_0_path0	i1_LQ_lily14_c59668/f1p0/1718,Cluster-19129.0_1
PB.4511_0_path1	i2_LQ_lily14_c28422/f1p0/2627,i2_LQ_lily14_c16876/f1p2/2024
PB.16050_0_path0	Cluster-33750.37667_1,i0_LQ_lily14_c42193/f1p0/441,i0_LQ_lily14_c22934/f1p0/980
PB.4622_0_path1	GBKS01031603.1,i2_HQ_lily14_c17008/f16p23/2412
PB.7092_0_path6	i5_LQ_lily14_c3717/f1p0/5841,i8_LQ_lily14_c251/f1p0/8103,i5_LQ_lily14_c7200/f1p4/5248,Cluster-33750.29681_1,i3_LQ_lily14_c39165/f1p1/3839
PB.7193_0_path0	Cluster-33750.34029_1,i1_LQ_lily14_c89424/f1p1/1623
PB.16939_428_path0	i3_LQ_lily14_c14868/f1p5/3802,i4_LQ_lily14_c16328/f1p0/4087
PB.1977_0_path0	i3_LQ_lily14_c41857/f1p0/3336,i2_HQ_lily14_c53153/f11p5/2731,Cluster-33750.31238_1,i3_LQ_lily14_c23907/f1p0/3726,i2_LQ_lily14_c20178/f1p2/2684
PB.16939_6475_path0	i2_LQ_lily14_c9297/f1p1/2949,Cluster-31666.0_1,i2_LQ_lily14_c50632/f1p0/2056
PB.10369_8_path0	i1_LQ_lily14_c60823/f1p6/1752,Cluster-33750.45022_1,GBKS01011643.1
PB.6796_2_path0	i1_LQ_lily14_c60203/f1p2/1818,GBKS01018768.1,GBKS01018769.1,i1_LQ_lily14_c48545/f1p2/1513,i0_HQ_lily14_c75945/f2p5/298
PB.11037_0_path0	GFOT01023297.1,i1_LQ_lily14_c21503/f1p0/1133
PB.8058_0_path0	GBKS01039733.1,i1_LQ_lily14_c19861/f1p0/1842
PB.16939_303_path0	Cluster-33750.41896_1,i2_LQ_lily14_c8687/f1p0/2240,i1_LQ_lily14_c20622/f1p1/1678
PB.1540_0_path7	Cluster-33750.62795_1,i3_LQ_lily14_c7693/f1p0/3942,i3_LQ_lily14_c9410/f1p0/3659
PB.7030_0_path0	i1_LQ_lily14_c68683/f1p0/1630,Cluster-33750.37107_1,i0_LQ_lily14_c17029/f2p0/332,i1_HQ_lily14_c11922/f2p0/1544,i1_LQ_lily14_c25664/f1p0/1566
PB.1540_0_path0	i3_LQ_lily14_c12527/f1p0/3496,i3_LQ_lily14_c32430/f1p0/3704
PB.8141_1_path1	GFOT01022102.1,i1_HQ_lily14_c81472/f16p1/1724
PB.16939_9909_path0	i9_LQ_lily14_c28/f1p0/9526,Cluster-33750.8324_1
PB.16939_3451_path0	i0_LQ_lily14_c37488/f1p0/976,Cluster-33750.37559_1
PB.10369_36_path0	i1_HQ_lily14_c6750/f2p0/1282,GFOT01033604.1
PB.5937_0_path1	Cluster-33750.35215_1,i1_HQ_lily14_c14248/f4p0/1824,GFOT01043409.1
PB.16939_11046_path4	i1_LQ_lily14_c86117/f1p5/2048,i1_LQ_lily14_c46251/f1p5/1826
PB.16379_0_path0	i1_LQ_lily14_c70010/f1p0/1520,Cluster-33750.8492_1
PB.8168_0_path7	i0_LQ_lily14_c27585/f1p0/392,GBKS01031814.1
PB.7311_0_path3	i1_LQ_lily14_c13523/f1p2/1567,i1_HQ_lily14_c2027/f5p2/1505
PB.16810_0_path0	i5_LQ_lily14_c4861/f1p0/5202,Cluster-32449.0_1
PB.20738_1_path0	Cluster-33750.57974_1,i2_LQ_lily14_c6301/f1p0/2227
PB.16939_4345_path6	i2_LQ_lily14_c21794/f1p0/2788,GBKS01032785.1
PB.7959_0_path0	i1_HQ_lily14_c8311/f2p0/1460,Cluster-33750.16351_1
PB.23800_0_path0	i0_LQ_lily14_c40112/f1p0/417,GBKS01010553.1
PB.16939_2406_path1	Cluster-33750.6933_1,i4_LQ_lily14_c9416/f1p6/4766
PB.3563_0_path0	i2_LQ_lily14_c26952/f1p2/2871,i2_LQ_lily14_c42576/f1p0/2844,i2_LQ_lily14_c29491/f1p0/2832
PB.16939_2317_path1	i2_LQ_lily14_c10009/f1p0/2318,i2_HQ_lily14_c54136/f5p0/2178
PB.10955_1_path0	Cluster-33750.40072_1,i0_LQ_lily14_c23261/f1p3/947,GFOT01002697.1,i0_LQ_lily14_c23547/f1p6/910
PB.16939_5470_path1	i2_HQ_lily14_c1724/f2p7/2470,i4_LQ_lily14_c4733/f1p0/4874
PB.16939_5540_path1	i1_LQ_lily14_c25715/f1p0/1587,GBKS01029158.1,GBKS01029156.1,GBKS01029157.1
PB.6555_2_path0	i3_LQ_lily14_c41364/f1p4/3223,Cluster-33750.9969_1,i3_LQ_lily14_c6610/f1p1/3658
PB.3198_0_path0	i2_LQ_lily14_c45718/f1p0/2862,Cluster-33750.17978_1
PB.16939_11155_path1	i4_LQ_lily14_c3565/f1p3/4201,i2_LQ_lily14_c20728/f1p0/2890
PB.16939_11155_path3	i4_LQ_lily14_c3565/f1p3/4201,i4_LQ_lily14_c9178/f1p0/4931
PB.6698_0_path0	Cluster-33750.36775_1,i1_HQ_lily14_c10011/f2p0/1595
PB.16939_571_path1	i2_LQ_lily14_c34530/f1p0/2090,i1_HQ_lily14_c98036/f52p9/1858,i3_LQ_lily14_c24565/f1p0/3743
PB.9327_0_path0	i1_LQ_lily14_c70665/f1p0/1901,i1_LQ_lily14_c42066/f1p0/1267
PB.16939_887_path2	i5_LQ_lily14_c7261/f1p0/5925,Cluster-33750.38005_1
PB.16939_31563_path1	GBKS01026055.1,i1_LQ_lily14_c64207/f1p0/1426
PB.16939_3710_path3	i1_LQ_lily14_c88251/f1p1/1205,i6_LQ_lily14_c1604/f1p9/6134,i4_LQ_lily14_c9443/f1p0/4115,i1_LQ_lily14_c11782/f1p0/1312
PB.16939_3710_path7	Cluster-33750.28479_1,i5_LQ_lily14_c8838/f1p0/5611
PB.16939_3710_path8	i7_LQ_lily14_c178/f1p0/7190,i3_HQ_lily14_c36306/f6p0/3622,i5_LQ_lily14_c5037/f1p1/5448
PB.2197_0_path0	i3_LQ_lily14_c5901/f1p0/3605,i5_LQ_lily14_c8090/f1p0/5200
PB.16939_1568_path0	i4_LQ_lily14_c21186/f1p0/4384,i5_LQ_lily14_c3157/f1p0/5664
PB.16939_35818_path0	Cluster-33750.6129_1,i4_LQ_lily14_c21091/f1p0/4438
PB.21465_2_path1	i0_LQ_lily14_c28387/f1p0/303,i1_LQ_lily14_c82788/f1p1/1151
PB.8790_0_path0	i2_LQ_lily14_c15295/f1p0/2257,Cluster-33750.21384_1
PB.16939_75_path3	i2_LQ_lily14_c21148/f1p0/2879,i2_LQ_lily14_c23183/f1p0/2500,i4_LQ_lily14_c14049/f1p0/4811,i5_LQ_lily14_c2997/f1p0/5544,i5_LQ_lily14_c9452/f1p1/5966,i4_LQ_lily14_c12888/f1p0/4203,i5_LQ_lily14_c4724/f1p0/5593
PB.16939_75_path7	i6_LQ_lily14_c1844/f1p0/6088,i4_LQ_lily14_c16289/f1p5/4083
PB.4078_0_path1	i1_HQ_lily14_c56226/f4p6/1232,i1_LQ_lily14_c85852/f1p3/1410,i2_LQ_lily14_c30650/f1p0/2305,i3_LQ_lily14_c33835/f1p0/3017,Cluster-33750.34236_1,i3_LQ_lily14_c41617/f1p0/3121,i1_LQ_lily14_c89219/f1p3/1146
PB.16939_4966_path0	i4_LQ_lily14_c19944/f1p630/4857,Cluster-20195.0_1
PB.4909_0_path3	i2_LQ_lily14_c52330/f1p0/2080,i2_LQ_lily14_c29191/f1p3/2412,i2_LQ_lily14_c50671/f1p0/2037
PB.2947_0_path0	i3_LQ_lily14_c13131/f1p24/3188,i3_LQ_lily14_c31456/f1p0/3151
PB.783_0_path0	i4_LQ_lily14_c9286/f1p1/4755,i4_LQ_lily14_c14066/f1p0/4840,i4_LQ_lily14_c19912/f1p0/4770
PB.16939_7125_path0	i3_HQ_lily14_c19536/f3p0/3369,i3_LQ_lily14_c20665/f1p0/3319
PB.16939_9481_path0	i2_LQ_lily14_c30366/f1p0/2422,i4_LQ_lily14_c8878/f1p2/4431
PB.16939_586_path1	i4_LQ_lily14_c7948/f1p0/4338,Cluster-33750.28852_1
PB.6435_0_path0	i1_LQ_lily14_c68410/f1p0/1584,Cluster-33750.20654_1,i1_LQ_lily14_c66983/f1p0/1700
PB.9320_1_path0	i3_HQ_lily14_c13130/f2p268/3587,i1_LQ_lily14_c82710/f1p17/1271
PB.16939_69_path9	i2_LQ_lily14_c22280/f1p0/2850,Cluster-33750.17798_1
PB.16939_69_path5	i4_LQ_lily14_c13428/f1p0/4542,i4_LQ_lily14_c5895/f1p0/4766,Cluster-33750.53610_1
PB.16939_1152_path3	Cluster-33750.18935_1,i3_LQ_lily14_c14225/f1p0/3361,i4_HQ_lily14_c2246/f2p0/4558,i3_LQ_lily14_c23932/f1p0/3535,i4_LQ_lily14_c14162/f1p0/4441
PB.6857_0_path0	i1_LQ_lily14_c39109/f1p0/1865,GBKS01026146.1,i0_LQ_lily14_c13733/f1p2/733
PB.16939_20394_path1	i2_LQ_lily14_c14181/f1p0/2207,i5_LQ_lily14_c3719/f1p0/5873
PB.11957_0_path0	Cluster-22725.0_1,i3_LQ_lily14_c2752/f1p0/3643
PB.1452_3_path0	Cluster-33750.43542_1,i6_LQ_lily14_c432/f1p0/6217
PB.15216_0_path0	i1_LQ_lily14_c62302/f1p0/1697,Cluster-33750.17879_1
PB.16776_0_path0	GFOT01043030.1,i2_LQ_lily14_c27197/f1p0/2448
PB.16939_34234_path0	i2_LQ_lily14_c3160/f1p11/2889,i4_HQ_lily14_c7936/f2p1/4450
PB.16939_15402_path0	i4_LQ_lily14_c3229/f1p0/4869,Cluster-33750.13086_1
PB.16939_1445_path0	Cluster-33750.33317_1,i1_LQ_lily14_c88200/f1p0/1151
PB.21239_0_path15	i3_LQ_lily14_c26566/f1p9/3721,i4_LQ_lily14_c16112/f1p1/4031,i5_HQ_lily14_c9759/f2p0/5043
PB.4624_0_path1	i3_LQ_lily14_c2505/f1p0/3527,Cluster-33750.55207_1
PB.23445_1_path0	Cluster-33750.62082_1,i2_LQ_lily14_c40924/f1p0/2515
PB.13798_0_path0	GBKS01005385.1,i2_LQ_lily14_c47593/f1p17/2664
PB.16939_6442_path0	i3_LQ_lily14_c46100/f1p0/3076,i2_LQ_lily14_c40208/f1p2/2967
PB.10928_0_path0	Cluster-33750.205_1,i5_LQ_lily14_c4559/f1p0/5543
PB.4552_0_path36	GBKS01015828.1,i2_LQ_lily14_c29089/f1p0/2385,i2_LQ_lily14_c27909/f1p0/2513
PB.16939_504_path1	i1_LQ_lily14_c86916/f1p0/1413,i1_LQ_lily14_c8706/f1p0/1432,Cluster-33750.27846_1
PB.16939_4065_path1	i4_HQ_lily14_c2232/f2p11/4614,i2_LQ_lily14_c5641/f1p0/2500
PB.16939_1732_path0	i4_LQ_lily14_c21028/f1p0/4244,i4_LQ_lily14_c4073/f1p0/4705
PB.9663_0_path0	Cluster-33750.36132_1,i0_HQ_lily14_c10543/f3p0/971,i1_HQ_lily14_c79472/f3p2/1085,i0_LQ_lily14_c89606/f1p0/219
PB.16939_3314_path40	i6_LQ_lily14_c1393/f1p0/6789,Cluster-33750.64304_1,Cluster-33750.21243_1,i5_LQ_lily14_c2418/f1p0/5464,i2_HQ_lily14_c53925/f13p0/2369
PB.16939_27336_path0	i5_LQ_lily14_c4826/f1p0/5504,i5_LQ_lily14_c6669/f1p0/5119
PB.1980_0_path0	Cluster-33750.36945_1,i3_LQ_lily14_c21694/f1p0/3715
PB.18080_0_path0	i0_LQ_lily14_c10653/f1p0/559,i1_LQ_lily14_c64169/f1p2/1070
PB.10310_0_path0	i1_LQ_lily14_c21938/f1p0/1096,GBKS01013500.1,GFOT01024099.1
PB.10787_0_path0	i0_LQ_lily14_c12312/f1p0/976,i2_LQ_lily14_c6565/f1p44/2727
PB.16939_894_path1	i1_HQ_lily14_c42190/f2p0/1517,i2_LQ_lily14_c24228/f1p1/2535
PB.16939_13053_path0	i5_LQ_lily14_c5110/f1p0/5741,Cluster-33750.49679_1
PB.16829_0_path0	i3_LQ_lily14_c16341/f1p0/3054,i0_LQ_lily14_c61970/f1p0/453
PB.8716_0_path0	i4_HQ_lily14_c15988/f2p0/4089,Cluster-33750.45950_1
PB.16939_17070_path0	i3_LQ_lily14_c32471/f1p0/3787,i3_LQ_lily14_c10136/f1p0/3245
PB.6318_0_path2	GFOT01015595.1,i1_LQ_lily14_c64249/f1p1/1943
PB.11087_0_path2	i0_LQ_lily14_c3711/f1p0/765,GBKS01026061.1
PB.4670_0_path1	i2_LQ_lily14_c2621/f1p6/2599,i3_LQ_lily14_c33925/f1p7/3056,i3_LQ_lily14_c14675/f1p1/3110
PB.1569_0_path0	Cluster-33750.42890_1,i3_LQ_lily14_c20957/f1p5/3653,i3_HQ_lily14_c10262/f2p0/3858,i2_LQ_lily14_c46450/f1p0/2671,i3_LQ_lily14_c47049/f1p0/3267,GBKS01034408.1
PB.16939_1278_path7	i4_LQ_lily14_c19368/f1p0/4661,i2_LQ_lily14_c29386/f1p0/2203,i5_LQ_lily14_c10609/f1p0/5016
PB.16939_18875_path0	i2_LQ_lily14_c6387/f1p0/2685,i3_HQ_lily14_c1038/f8p0/3734
PB.7310_0_path0	i1_LQ_lily14_c3531/f1p0/1422,Cluster-33750.33584_1
PB.1604_1_path0	i3_LQ_lily14_c28287/f1p12/3890,i3_LQ_lily14_c8235/f1p1/3274,i4_LQ_lily14_c16871/f1p0/4057,i2_LQ_lily14_c23793/f1p3/2717
PB.11681_2_path0	i2_HQ_lily14_c25341/f2p2/2470,GBKS01022764.1,i2_LQ_lily14_c34381/f1p0/2057,i2_LQ_lily14_c45713/f1p0/2219
PB.22508_2_path1	i2_LQ_lily14_c13305/f1p2/2387,GFOT01017392.1
PB.4403_0_path0	i2_HQ_lily14_c23607/f2p2/2572,i2_LQ_lily14_c15007/f1p0/2575
PB.23048_0_path0	i1_LQ_lily14_c4458/f1p0/1219,GFOT01038554.1
PB.2878_2_path0	i3_HQ_lily14_c14662/f3p4/3127,i3_HQ_lily14_c10865/f2p0/3217
PB.16939_3144_path0	i4_LQ_lily14_c21880/f1p8/4590,i4_LQ_lily14_c9018/f1p2/4245,i2_LQ_lily14_c28940/f1p0/2638,i4_HQ_lily14_c1729/f3p0/4485
PB.3802_0_path2	i5_LQ_lily14_c3836/f1p0/5262,i5_LQ_lily14_c4788/f1p2/5338
PB.3802_0_path1	i5_LQ_lily14_c7985/f1p0/5396,GFOT01036417.1,i5_LQ_lily14_c5955/f1p11/5368,GFOT01004611.1,i5_LQ_lily14_c2265/f1p1/5120
PB.2521_1_path8	GFOT01008145.1,GFOT01008146.1,i1_LQ_lily14_c21729/f1p4/1073,i3_HQ_lily14_c6296/f2p0/3429,i5_LQ_lily14_c8841/f1p0/5808,Cluster-33750.39851_1
PB.2521_1_path6	GBKS01026750.1,i0_LQ_lily14_c40259/f1p4/792,GFOT01008148.1
PB.11047_0_path0	Cluster-33750.6575_1,i3_LQ_lily14_c6873/f1p0/3219
PB.7172_0_path1	i1_LQ_lily14_c59523/f1p0/1788,Cluster-33750.31209_1
PB.16939_4462_path0	i3_LQ_lily14_c2887/f1p3/3691,i3_LQ_lily14_c32374/f1p0/3502
PB.2600_3_path2	i3_LQ_lily14_c45022/f1p3/3195,GFOT01015138.1
PB.16939_404_path3	i1_LQ_lily14_c41627/f1p22/1526,GBKS01039346.1
PB.16939_404_path6	i1_LQ_lily14_c69605/f1p11/1101,i2_LQ_lily14_c45915/f1p0/2138
PB.16939_404_path9	i2_LQ_lily14_c45915/f1p0/2138,i2_LQ_lily14_c19828/f1p0/2712,i2_LQ_lily14_c6518/f1p6/2804
PB.5426_0_path2	i0_HQ_lily14_c18904/f2p0/944,GBKS01032041.1,i1_LQ_lily14_c68133/f1p1/1935,GBKS01032042.1
PB.16939_2104_path2	Cluster-33750.31510_1,i1_HQ_lily14_c82442/f5p1/1251,i1_LQ_lily14_c6746/f1p1/1217,i1_LQ_lily14_c47951/f1p1/1267,i1_LQ_lily14_c88942/f1p1/1451
PB.16939_2104_path0	i6_LQ_lily14_c1185/f1p0/6281,i5_LQ_lily14_c9362/f1p0/5211
PB.16939_1220_path1	i4_LQ_lily14_c2675/f1p0/4894,i5_LQ_lily14_c6059/f1p0/5322
PB.3296_0_path11	i2_LQ_lily14_c44878/f1p0/2525,i2_LQ_lily14_c4180/f1p0/2947
PB.1760_0_path3	i3_LQ_lily14_c4258/f1p2/3829,i3_LQ_lily14_c3766/f1p0/3796,i3_LQ_lily14_c49990/f1p0/3773,i3_LQ_lily14_c5196/f1p0/3891,i3_LQ_lily14_c22290/f1p1/3797,i3_HQ_lily14_c1907/f7p0/3854
PB.16_0_path3	i5_LQ_lily14_c5849/f1p5/5244,i3_LQ_lily14_c11174/f1p7/3363,Cluster-33750.37463_1,i4_LQ_lily14_c15191/f1p0/4760,GFOT01020110.1,i6_HQ_lily14_c242/f2p0/6265,i6_LQ_lily14_c2235/f1p0/6048,i5_LQ_lily14_c9050/f1p0/5889,i6_LQ_lily14_c499/f1p0/6276,i4_LQ_lily14_c12065/f1p19/4741,i6_LQ_lily14_c525/f1p0/6305
PB.4970_0_path0	i2_LQ_lily14_c27217/f1p3/2340,i2_LQ_lily14_c9604/f1p0/2502
PB.6099_1_path2	i1_LQ_lily14_c44608/f1p0/1975,i3_LQ_lily14_c25746/f1p0/3926
PB.9526_0_path2	GBKS01025338.1,i1_LQ_lily14_c88900/f1p0/1136,i1_LQ_lily14_c45692/f1p0/1663
PB.17199_0_path0	GFOT01012272.1,i1_LQ_lily14_c58817/f1p0/1448,Cluster-33750.26922_1
PB.16939_43202_path1	Cluster-18923.0_1,i5_LQ_lily14_c9915/f1p0/5060
PB.5512_0_path1	i1_LQ_lily14_c21347/f1p0/1824,Cluster-33750.23254_1
PB.1080_0_path0	i4_LQ_lily14_c16654/f1p0/4109,Cluster-33750.47524_1
PB.8561_0_path0	Cluster-33750.35353_1,i1_LQ_lily14_c22849/f1p0/1203
PB.7604_0_path1	i0_LQ_lily14_c61592/f1p0/550,GFOT01008076.1,i1_LQ_lily14_c46962/f1p0/1280,GBKS01035792.1
PB.19174_0_path0	GBKS01010938.1,i1_LQ_lily14_c47528/f1p0/1378
PB.13448_1_path0	Cluster-33750.47515_1,i0_LQ_lily14_c24562/f1p1/974
PB.20295_0_path0	i0_LQ_lily14_c67661/f1p0/728,i0_HQ_lily14_c30395/f2p0/613
PB.16939_8149_path0	i5_LQ_lily14_c3703/f1p0/5291,GFOT01000089.1
PB.8829_0_path0	i1_LQ_lily14_c64046/f1p0/1328,Cluster-33750.29877_1,i1_LQ_lily14_c61593/f1p0/1146,i1_HQ_lily14_c7824/f2p0/1227,GBKS01027983.1
PB.4043_0_path1	i2_LQ_lily14_c16355/f1p0/2081,i2_HQ_lily14_c13278/f2p12/2600,i2_LQ_lily14_c43922/f1p0/2489
PB.16939_11019_path0	Cluster-33750.19693_1,Cluster-33750.12538_1,i4_LQ_lily14_c10622/f1p18/4614,Cluster-33750.47310_1,Cluster-33750.47311_1,i4_LQ_lily14_c21860/f1p0/4756,i3_LQ_lily14_c22690/f1p0/3204
PB.20201_0_path1	i1_LQ_lily14_c64018/f1p4/1744,i0_LQ_lily14_c3140/f1p0/610,GBKS01031431.1
PB.16939_4976_path1	Cluster-32746.1_1,i2_LQ_lily14_c37572/f1p1/2740
PB.16939_5943_path3	GFOT01000259.1,i0_HQ_lily14_c34355/f12p0/600
PB.16939_4438_path0	i1_HQ_lily14_c58414/f2p0/1134,i0_LQ_lily14_c40620/f1p0/934,i1_LQ_lily14_c88391/f1p0/1485
PB.23299_0_path0	i5_LQ_lily14_c9242/f1p1/5135,i3_LQ_lily14_c22207/f1p0/3627
PB.22849_0_path1	Cluster-37648.0_1,i3_LQ_lily14_c20972/f1p1/3469,i4_LQ_lily14_c14537/f1p8/4248
PB.8967_2_path0	i0_LQ_lily14_c11047/f1p0/909,i1_HQ_lily14_c13600/f2p1/1791,Cluster-33750.29050_1
PB.6012_0_path2	i3_LQ_lily14_c28937/f1p0/3729,i3_LQ_lily14_c5077/f1p3/3886,Cluster-33750.26209_1,Cluster-33750.37942_1,i0_HQ_lily14_c7754/f2p0/790,GBKS01025409.1,i1_LQ_lily14_c66363/f1p1/1863,GBKS01025407.1,i1_LQ_lily14_c7223/f1p1/1134
PB.6637_0_path6	i1_LQ_lily14_c68411/f1p0/1854,i1_HQ_lily14_c24681/f3p0/1757
PB.8199_0_path0	i1_LQ_lily14_c27205/f1p0/1380,GFOT01027221.1
PB.1894_1_path0	i6_LQ_lily14_c1516/f1p0/6135,i3_LQ_lily14_c31993/f1p0/3773
PB.16939_527_path0	i2_HQ_lily14_c11275/f5p1/2407,Cluster-33750.28622_1
PB.16939_38878_path0	i3_LQ_lily14_c5352/f1p0/3977,i3_LQ_lily14_c11995/f1p0/3178
PB.11234_1_path0	i0_LQ_lily14_c36642/f1p0/932,i3_LQ_lily14_c8412/f1p11/3632
PB.2392_0_path0	i3_LQ_lily14_c8393/f1p0/3739,i3_LQ_lily14_c27447/f1p0/3501
PB.16939_1608_path11	i2_LQ_lily14_c26015/f1p0/2157,i2_LQ_lily14_c12603/f1p0/2801,i1_LQ_lily14_c13536/f1p2/1746,i2_HQ_lily14_c18877/f2p32/2978,i3_LQ_lily14_c16123/f1p0/3042,i3_HQ_lily14_c5774/f2p0/3154,i2_HQ_lily14_c6794/f2p0/2902
PB.13059_0_path1	Cluster-33750.36949_1,i0_HQ_lily14_c27568/f2p0/304
PB.1334_0_path0	i4_HQ_lily14_c7714/f2p0/4135,i4_LQ_lily14_c21634/f1p0/4137,i5_LQ_lily14_c10068/f1p0/4998,i4_LQ_lily14_c16374/f1p0/4147,i4_LQ_lily14_c6092/f1p2/4215
PB.3152_1_path0	i3_LQ_lily14_c11466/f1p0/3196,i3_HQ_lily14_c47935/f20p0/3070
PB.1334_0_path8	i2_LQ_lily14_c20290/f1p0/2154,i4_LQ_lily14_c16374/f1p0/4147,i4_LQ_lily14_c6092/f1p2/4215,i4_LQ_lily14_c14094/f1p1/4238
PB.8962_0_path0	i0_LQ_lily14_c21010/f1p0/956,i1_LQ_lily14_c15134/f1p1/1454,i1_HQ_lily14_c55404/f7p1/1341
PB.16939_6187_path7	i5_LQ_lily14_c10558/f1p0/5044,i5_LQ_lily14_c8156/f1p1/5159,i4_LQ_lily14_c5087/f1p0/4563,i5_LQ_lily14_c4380/f1p2/5164,Cluster-33750.38397_1,i5_HQ_lily14_c9799/f2p0/5029,i5_HQ_lily14_c9802/f2p1/5049,i5_HQ_lily14_c9791/f2p0/5021,i2_LQ_lily14_c8479/f1p13/2801
PB.18519_0_path0	Cluster-33750.5566_1,i1_LQ_lily14_c30077/f1p26/1863
PB.5799_2_path0	i0_LQ_lily14_c20091/f1p2/925,i3_LQ_lily14_c25802/f1p0/3638,i2_LQ_lily14_c51368/f1p0/2070
PB.4598_0_path0	Cluster-33750.31218_1,i2_HQ_lily14_c9681/f2p0/2321
PB.10274_0_path0	i1_LQ_lily14_c63575/f1p0/1111,Cluster-33750.24858_1
PB.4751_0_path2	GFOT01000042.1,i2_HQ_lily14_c54473/f3p0/2394,i2_HQ_lily14_c34710/f21p0/2426
PB.16256_0_path0	i2_LQ_lily14_c29332/f1p0/2588,GBKS01001848.1
PB.10742_0_path0	i0_LQ_lily14_c47202/f1p0/983,i1_LQ_lily14_c45470/f1p1/1492
PB.21012_0_path0	i1_LQ_lily14_c16622/f1p1/1080,GBKS01047476.1
PB.22516_0_path0	Cluster-33750.23884_1,i0_HQ_lily14_c7942/f2p0/509
PB.16939_23_path175	i4_HQ_lily14_c17365/f2p0/4093,i3_LQ_lily14_c13009/f1p0/3839
PB.16939_21181_path0	i3_LQ_lily14_c15291/f1p0/3561,Cluster-33750.18259_1
PB.16939_20496_path0	i3_LQ_lily14_c15063/f1p1/3600,Cluster-24947.0_1
PB.5649_0_path0	i1_HQ_lily14_c1219/f4p3/1900,Cluster-33750.28664_1
PB.9094_0_path0	i1_LQ_lily14_c68871/f1p0/1422,i1_LQ_lily14_c66172/f1p0/1316
PB.9582_1_path1	GBKS01024029.1,i0_LQ_lily14_c11624/f1p0/826
PB.9582_1_path0	i0_LQ_lily14_c66554/f1p0/881,Cluster-33750.34782_1
PB.11192_0_path0	i0_LQ_lily14_c16092/f1p0/224,Cluster-33750.36408_1
PB.491_1_path0	i4_HQ_lily14_c17801/f3p0/4888,Cluster-33750.47036_1
PB.21796_0_path3	i1_LQ_lily14_c7809/f1p4/1769,GFOT01016542.1
PB.22774_0_path0	i3_LQ_lily14_c17048/f1p0/3048,Cluster-33750.20629_1
PB.4028_0_path0	i2_LQ_lily14_c25116/f1p1/2745,i2_HQ_lily14_c8920/f6p1/2717
PB.10184_0_path0	i3_LQ_lily14_c52383/f1p0/3001,i1_LQ_lily14_c27236/f1p0/1096
PB.10979_1_path0	i3_LQ_lily14_c41721/f1p0/3798,Cluster-33750.14362_1
PB.1668_0_path0	i3_LQ_lily14_c30316/f1p0/3921,i4_LQ_lily14_c9004/f1p0/4781
PB.11881_1_path0	i0_HQ_lily14_c18612/f3p0/711,Cluster-33750.21583_1
PB.5902_0_path0	i1_LQ_lily14_c48083/f1p3/1519,GBKS01028965.1,i2_LQ_lily14_c33117/f1p2/2017
PB.16939_1092_path12	i1_LQ_lily14_c9880/f1p0/1616,i2_LQ_lily14_c26571/f1p0/2486,i1_HQ_lily14_c12019/f4p0/1584,Cluster-33750.34232_1
PB.16939_1092_path13	i2_LQ_lily14_c45702/f1p0/2286,Cluster-33750.37276_1
PB.16939_341_path63	i4_LQ_lily14_c21649/f1p0/4470,i6_LQ_lily14_c1416/f1p0/6328
PB.16939_341_path64	i5_LQ_lily14_c6746/f1p1/5772,i4_LQ_lily14_c19129/f1p0/4847
PB.23675_0_path1	GFOT01017004.1,i0_LQ_lily14_c39626/f1p0/631
PB.8360_0_path0	GFOT01028985.1,i1_LQ_lily14_c2784/f1p3/1490,i1_HQ_lily14_c8940/f3p3/1455
PB.44_0_path2	i6_LQ_lily14_c1602/f1p0/6121,i4_LQ_lily14_c14445/f1p2/4793,i5_LQ_lily14_c6598/f1p4/5086,i6_LQ_lily14_c1193/f1p5/6108,i4_LQ_lily14_c20938/f1p0/4596,i3_LQ_lily14_c8233/f1p0/3647,i4_LQ_lily14_c5579/f1p3/4896,i8_LQ_lily14_c212/f1p0/8414,i3_LQ_lily14_c2606/f1p3/3224,i4_HQ_lily14_c1972/f2p2/4974,i4_LQ_lily14_c14057/f1p0/4969
PB.16939_998_path40	i0_LQ_lily14_c61235/f1p0/670,i2_LQ_lily14_c28760/f1p0/2132,GBKS01017180.1
PB.16939_1111_path7	i2_LQ_lily14_c13078/f1p1/2713,i2_LQ_lily14_c37691/f1p1/2849
PB.16939_1111_path8	i3_LQ_lily14_c3257/f1p12/3221,i3_LQ_lily14_c4152/f1p11/3844,i3_LQ_lily14_c26018/f1p7/3803
PB.20749_0_path1	Cluster-33750.37857_1,i1_HQ_lily14_c22874/f2p0/1275
PB.16939_20979_path0	Cluster-33750.7596_1,i5_LQ_lily14_c5934/f1p0/5175
PB.19757_0_path1	GBKS01021278.1,i0_LQ_lily14_c66611/f1p0/772
PB.10420_0_path1	Cluster-33750.32338_1,i0_LQ_lily14_c29289/f1p0/966
PB.9290_0_path3	i1_LQ_lily14_c69898/f1p1/1325,Cluster-33750.30188_1
PB.9290_0_path9	GBKS01025928.1,i1_HQ_lily14_c26342/f3p6/1161
PB.22302_5_path0	Cluster-9242.0_1,i2_LQ_lily14_c44058/f1p1/2935
PB.16939_1029_path0	i2_LQ_lily14_c21702/f1p0/2453,i1_LQ_lily14_c87689/f1p18/1742
PB.19879_0_path0	GBKS01022816.1,i0_HQ_lily14_c3987/f2p0/439
PB.16939_12594_path1	GFOT01003383.1,i1_LQ_lily14_c66350/f1p11/1428
PB.10753_0_path0	GBKS01016261.1,i0_LQ_lily14_c25826/f1p0/981,i1_LQ_lily14_c41164/f1p0/1824
PB.15469_0_path2	GFOT01008854.1,i0_HQ_lily14_c14211/f2p0/633
PB.1407_0_path3	GBKS01020076.1,i4_LQ_lily14_c19678/f1p9/4157,Cluster-33750.21006_1
PB.16939_977_path15	i2_HQ_lily14_c6624/f2p1/2377,i2_LQ_lily14_c24423/f1p0/2129,i2_HQ_lily14_c2188/f2p0/2214,i2_LQ_lily14_c11705/f1p0/2398,i2_LQ_lily14_c8180/f1p0/2401,i2_LQ_lily14_c39039/f1p0/2225,i2_LQ_lily14_c26897/f1p4/2225
PB.16939_37181_path0	i3_LQ_lily14_c29619/f1p2/3454,i5_LQ_lily14_c4901/f1p0/5823
PB.20175_0_path0	Cluster-33750.28548_1,i0_LQ_lily14_c3653/f1p0/375
PB.16939_8285_path0	i3_LQ_lily14_c30306/f1p0/3443,i5_LQ_lily14_c4879/f1p24/5251
PB.18284_0_path0	Cluster-33750.49377_1,i5_LQ_lily14_c1560/f1p0/5128
PB.16939_41_path169	i4_LQ_lily14_c6671/f1p0/4532,i5_LQ_lily14_c6112/f1p9/5743,i4_LQ_lily14_c5003/f1p0/4271,i5_LQ_lily14_c5658/f1p0/5272,i5_LQ_lily14_c9567/f1p0/5099,i4_HQ_lily14_c2095/f2p0/4593,i5_LQ_lily14_c8903/f1p0/5609
PB.4003_0_path55	i2_HQ_lily14_c40807/f2p1/2607,i4_LQ_lily14_c8140/f1p0/4800,Cluster-33750.48161_1,i1_LQ_lily14_c86454/f1p13/1918
PB.8908_0_path0	Cluster-33750.6503_1,i4_HQ_lily14_c2073/f2p2/4785
PB.16939_790_path1	GBKS01020269.1,GFOT01017496.1,Cluster-33750.30815_1,i1_LQ_lily14_c61578/f1p1/1341,i1_LQ_lily14_c69090/f1p1/1783
PB.16939_13732_path6	i5_LQ_lily14_c6562/f1p0/5399,i3_LQ_lily14_c30542/f1p0/3531
PB.16939_13732_path0	GBKS01016571.1,i2_LQ_lily14_c33413/f1p0/2079
PB.20087_0_path0	i1_HQ_lily14_c14273/f2p2/1386,GFOT01028809.1
PB.6232_0_path0	Cluster-33750.28248_1,i1_LQ_lily14_c70441/f1p0/1715
PB.16939_19148_path2	i1_LQ_lily14_c39762/f1p0/2001,GFOT01017452.1
PB.16939_19148_path1	i1_LQ_lily14_c39762/f1p0/2001,GFOT01017454.1
PB.3670_1_path2	i2_LQ_lily14_c40678/f1p0/2757,Cluster-33750.31883_1,i2_HQ_lily14_c11864/f2p10/2680,i2_LQ_lily14_c12301/f1p0/2845
PB.18740_0_path0	Cluster-33750.37014_1,GBKS01026357.1,i0_HQ_lily14_c14947/f2p0/316
PB.16939_1638_path2	GFOT01016831.1,i4_LQ_lily14_c4971/f1p0/4193,i3_LQ_lily14_c39509/f1p3/3227,i2_LQ_lily14_c21398/f1p1/2691,i3_LQ_lily14_c10265/f2p0/4021,i3_LQ_lily14_c29752/f1p0/3245,i2_LQ_lily14_c25440/f1p0/2333,i3_LQ_lily14_c29063/f1p0/3220
PB.11691_0_path1	i3_LQ_lily14_c44622/f1p1/3077,GBKS01017177.1
PB.16939_16509_path0	i0_LQ_lily14_c15694/f1p0/290,GFOT01022103.1
PB.10275_2_path0	i4_LQ_lily14_c11722/f1p0/4751,Cluster-33750.45879_1
PB.6539_0_path3	Cluster-33750.35127_1,i4_LQ_lily14_c20815/f1p0/4445
PB.1661_0_path0	i3_HQ_lily14_c1720/f2p39/3455,Cluster-33750.40619_1,i3_HQ_lily14_c13870/f2p0/3646
PB.7864_0_path3	i2_LQ_lily14_c20650/f1p0/2703,i2_LQ_lily14_c28533/f1p0/2563,i2_LQ_lily14_c19982/f1p0/2490,Cluster-33750.31656_1
PB.5582_0_path0	i2_LQ_lily14_c25753/f1p2/2119,Cluster-33750.50884_1
PB.9456_0_path5	GBKS01013182.1,i1_LQ_lily14_c43225/f1p0/1127,GFOT01036047.1
PB.2743_0_path4	i2_LQ_lily14_c26084/f1p0/2742,i2_LQ_lily14_c21264/f1p0/2387,GFOT01034546.1,i3_HQ_lily14_c19760/f2p0/3583
PB.17486_0_path0	Cluster-33750.26935_1,i0_LQ_lily14_c23643/f1p0/340
PB.6551_0_path0	GFOT01024743.1,i1_LQ_lily14_c73338/f1p1/1037
PB.6551_0_path2	GBKS01002965.1,i1_LQ_lily14_c38554/f1p1/1830,i1_LQ_lily14_c48393/f1p1/1764
PB.16939_17855_path0	Cluster-33750.44029_1,i1_LQ_lily14_c2611/f1p4/1986,i2_LQ_lily14_c11646/f1p0/2197
PB.16939_681_path0	i1_HQ_lily14_c24491/f2p1/1291,Cluster-33750.23707_1,i0_LQ_lily14_c26930/f1p0/457,i1_LQ_lily14_c83440/f1p1/1209
PB.8640_1_path0	i0_LQ_lily14_c58699/f1p0/583,i1_LQ_lily14_c41771/f1p0/1199,Cluster-33750.33549_1
PB.16939_30881_path0	i3_HQ_lily14_c19904/f2p0/3740,Cluster-33750.17312_1
PB.13111_0_path0	i0_HQ_lily14_c1723/f10p0/987,GFOT01010469.1,Cluster-33750.34814_1
PB.16939_5845_path2	i4_LQ_lily14_c20784/f1p3/4806,i5_LQ_lily14_c8625/f1p0/5282
PB.12963_0_path2	GFOT01008081.1,i1_HQ_lily14_c18993/f2p1/1561
PB.16939_603_path1	Cluster-33750.64170_1,Cluster-33750.7805_1,i8_LQ_lily14_c95/f1p0/8479
PB.8928_0_path2	i1_LQ_lily14_c9749/f1p11/1240,i0_LQ_lily14_c36298/f1p0/678
PB.3033_0_path12	i2_LQ_lily14_c7075/f1p0/2855,i2_LQ_lily14_c43936/f1p0/2755,i1_LQ_lily14_c70792/f1p0/1638,Cluster-33750.32513_1,i0_LQ_lily14_c38513/f1p0/897
PB.16939_6277_path0	i4_LQ_lily14_c15786/f1p0/4622,Cluster-33750.55387_1
PB.5565_0_path0	GFOT01010340.1,i2_LQ_lily14_c19821/f1p3/2149,i2_LQ_lily14_c52502/f1p0/2031,GBKS01014685.1,GFOT01010341.1,GBKS01014684.1
PB.16939_3585_path0	i4_LQ_lily14_c8404/f1p0/4539,i4_LQ_lily14_c4618/f1p125/4800
PB.11055_0_path0	GBKS01024586.1,i1_LQ_lily14_c41692/f1p0/1290
PB.16939_4522_path0	Cluster-33750.33093_1,i2_LQ_lily14_c23971/f1p0/2132
PB.8108_7_path0	i0_HQ_lily14_c1734/f3p2/546,Cluster-33750.35282_1
PB.12717_2_path1	i2_LQ_lily14_c4427/f1p0/2298,i0_LQ_lily14_c20353/f1p0/838
PB.6468_0_path0	Cluster-33750.34836_1,i1_LQ_lily14_c57153/f12p4/1825,i1_HQ_lily14_c7676/f2p4/1881,i1_HQ_lily14_c82046/f4p4/1793
PB.8227_0_path0	i2_LQ_lily14_c52534/f1p0/2092,GBKS01034620.1,i2_HQ_lily14_c53824/f3p0/2142,GBKS01034623.1
PB.7904_0_path3	i1_LQ_lily14_c12875/f1p0/1554,i0_LQ_lily14_c18827/f1p0/630
PB.16939_21041_path0	i7_LQ_lily14_c401/f1p0/7882,Cluster-33750.16242_1,i3_LQ_lily14_c21834/f1p1/3631
PB.16939_21041_path2	i1_LQ_lily14_c4989/f1p1/1360,i3_LQ_lily14_c10676/f1p0/3701
PB.16939_3998_path16	i2_LQ_lily14_c44237/f1p0/2802,i3_LQ_lily14_c28394/f1p4/3319,i2_HQ_lily14_c30318/f2p3/2619,i3_LQ_lily14_c39776/f1p6/3785,i2_LQ_lily14_c20611/f1p0/2500
PB.16939_26780_path1	i2_LQ_lily14_c39958/f1p0/2519,Cluster-33750.33912_1
PB.16939_11203_path2	i0_LQ_lily14_c89997/f1p0/218,i0_LQ_lily14_c61579/f1p0/387
PB.204_1_path4	i5_HQ_lily14_c447/f5p0/5422,i5_LQ_lily14_c2566/f1p0/5368,Cluster-33750.41067_1,i5_HQ_lily14_c512/f4p0/5441
PB.204_1_path3	i2_LQ_lily14_c3274/f1p0/2515,i3_LQ_lily14_c3456/f1p0/3847,i4_LQ_lily14_c19660/f1p0/4472
PB.218_0_path23	GBKS01020993.1,GBKS01016528.1,i5_LQ_lily14_c2770/f1p0/5139,i4_LQ_lily14_c4738/f1p0/4754
PB.16939_24128_path0	i7_LQ_lily14_c350/f1p0/7106,i7_LQ_lily14_c254/f1p3/7251
PB.18767_0_path0	i4_LQ_lily14_c9954/f1p0/4548,i4_LQ_lily14_c11436/f1p4/4650,i4_LQ_lily14_c8543/f1p0/4522,i3_HQ_lily14_c1998/f2p0/3147,i4_LQ_lily14_c2595/f1p0/4508,GBKS01017102.1
PB.16939_344_path8	i3_LQ_lily14_c22272/f1p0/3386,i3_LQ_lily14_c34370/f1p0/3047
PB.2703_0_path0	Cluster-33750.7491_1,i4_LQ_lily14_c11097/f1p0/4806
PB.16939_344_path7	i2_LQ_lily14_c33762/f1p0/2079,i2_LQ_lily14_c9720/f1p0/2529,i3_HQ_lily14_c13211/f2p2/3432
PB.16939_344_path0	i3_HQ_lily14_c11685/f2p0/3541,i4_LQ_lily14_c3009/f1p1/4764,i5_HQ_lily14_c1066/f2p0/5532
PB.2457_0_path0	i4_LQ_lily14_c12238/f1p2/4977,i3_LQ_lily14_c20443/f1p0/3467
PB.23051_0_path0	i1_LQ_lily14_c41937/f1p1/1157,Cluster-33750.3517_1
PB.16939_26140_path0	i3_LQ_lily14_c9585/f1p14/3446,i0_LQ_lily14_c57606/f1p0/436
PB.1462_0_path0	i4_HQ_lily14_c16077/f2p0/4083,i3_LQ_lily14_c13708/f1p1/3962,i4_HQ_lily14_c16034/f2p0/4098,i4_LQ_lily14_c16566/f1p57/4066,i4_LQ_lily14_c17285/f1p0/4069,i3_LQ_lily14_c9757/f1p1/3870,i2_LQ_lily14_c40342/f1p0/2952,i4_LQ_lily14_c20759/f1p1/4057
PB.16939_1525_path15	i3_LQ_lily14_c26661/f1p0/3446,i2_LQ_lily14_c27735/f1p1/2672
PB.16939_1525_path14	i4_LQ_lily14_c25403/f1p5/4017,i2_LQ_lily14_c8630/f1p0/2536,i2_LQ_lily14_c24618/f1p0/2724,i2_LQ_lily14_c44477/f1p0/2491
PB.16939_1525_path12	i2_HQ_lily14_c54759/f3p0/2858,i4_HQ_lily14_c1771/f2p0/4262,i2_LQ_lily14_c10264/f1p0/2519
PB.5306_0_path1	Cluster-33750.33195_1,i2_LQ_lily14_c16082/f1p0/2012
PB.5306_0_path8	GBKS01026329.1,i1_LQ_lily14_c13259/f1p2/1936
PB.11099_1_path1	Cluster-33750.36630_1,i2_LQ_lily14_c46792/f1p0/2753
PB.20964_6_path0	Cluster-33750.27762_1,i0_HQ_lily14_c76781/f6p0/458
PB.9753_0_path2	i1_LQ_lily14_c25822/f1p4/1187,i1_LQ_lily14_c87438/f1p4/1203
PB.2851_0_path0	i4_LQ_lily14_c10453/f1p0/4889,i3_LQ_lily14_c10221/f1p2/3235
PB.16939_5288_path1	Cluster-33750.54586_1,i1_HQ_lily14_c21326/f2p5/1177,i1_HQ_lily14_c26372/f3p5/1228,i1_LQ_lily14_c62114/f1p5/1718
PB.16939_25946_path0	i0_LQ_lily14_c30554/f1p1/235,i0_LQ_lily14_c10038/f1p1/810,Cluster-33750.41569_1
PB.21239_0_path4	i4_HQ_lily14_c5873/f2p0/4656,i4_LQ_lily14_c25434/f1p0/4018,Cluster-33750.36303_1,i4_LQ_lily14_c7002/f1p0/4511,GFOT01026942.1,i4_HQ_lily14_c2311/f4p0/4748,i4_LQ_lily14_c19214/f1p0/4756,GBKS01034101.1
PB.5514_0_path0	i2_LQ_lily14_c16631/f1p0/2044,i2_HQ_lily14_c37337/f2p0/2166,i1_HQ_lily14_c81205/f3p0/1599
PB.16939_849_path0	i1_LQ_lily14_c68700/f1p16/1826,i1_LQ_lily14_c44881/f1p10/1564,i1_HQ_lily14_c18386/f5p17/1766
PB.16939_3366_path2	i1_LQ_lily14_c45247/f1p4/1119,GBKS01010407.1
PB.16939_3366_path0	i4_LQ_lily14_c14723/f1p0/4345,i4_LQ_lily14_c6810/f1p0/4842,Cluster-33750.56790_1
PB.8728_1_path2	i3_LQ_lily14_c40103/f1p9/3213,i0_HQ_lily14_c77104/f10p0/500
PB.8728_1_path3	i0_LQ_lily14_c56897/f1p0/988,i1_HQ_lily14_c99025/f12p10/1384
PB.16939_3410_path0	i2_LQ_lily14_c11114/f1p15/2412,Cluster-33750.43059_1,i2_LQ_lily14_c27436/f1p0/2410
PB.16939_4574_path0	Cluster-21014.0_1,i5_LQ_lily14_c3667/f1p2/5258
PB.22241_0_path0	Cluster-33750.46738_1,i0_LQ_lily14_c11259/f1p0/813
PB.2818_0_path1	i0_LQ_lily14_c5996/f1p1/582,i2_HQ_lily14_c2120/f2p1/2526,i3_LQ_lily14_c16939/f1p12/3065,Cluster-33750.23938_1,GBKS01021873.1
PB.10172_0_path0	GFOT01046307.1,Cluster-33750.12532_1,i4_LQ_lily14_c11139/f1p0/4713
PB.1775_0_path6	Cluster-33750.36997_1,i3_HQ_lily14_c47733/f11p1/3399
PB.1775_0_path7	i3_LQ_lily14_c25076/f1p1/3680,i3_LQ_lily14_c10678/f1p0/3609
PB.1775_0_path1	i2_LQ_lily14_c44455/f1p2/2536,i2_LQ_lily14_c13941/f1p4/2625
PB.1775_0_path2	i3_LQ_lily14_c39229/f1p0/3432,GFOT01025891.1
PB.8830_1_path2	Cluster-30864.0_1,i4_LQ_lily14_c17139/f1p0/4099
PB.16939_13951_path0	Cluster-33750.40710_1,i3_LQ_lily14_c13173/f1p7/3207
PB.16939_23416_path0	i2_LQ_lily14_c45347/f1p0/2586,i4_LQ_lily14_c12165/f1p0/5022,Cluster-33750.36345_1
PB.9331_0_path0	GFOT01011486.1,i1_LQ_lily14_c86032/f1p2/1211
PB.11786_0_path0	Cluster-33750.3715_1,i4_HQ_lily14_c1936/f2p1/4239
PB.9926_0_path5	i1_LQ_lily14_c46713/f1p3/1097,i1_LQ_lily14_c89305/f1p3/1138,GFOT01027410.1
PB.16939_16119_path1	i0_LQ_lily14_c18003/f5p0/842,GBKS01035817.1
PB.16939_16119_path0	Cluster-33750.24054_1,i1_LQ_lily14_c87206/f1p1/1251,i1_HQ_lily14_c5718/f2p1/1313
PB.16939_7838_path1	i3_LQ_lily14_c12316/f1p0/3525,i4_LQ_lily14_c10244/f1p7/5003
PB.16939_2983_path0	i3_LQ_lily14_c52537/f1p0/3017,i1_LQ_lily14_c46476/f1p1/1590
PB.218_0_path30	i5_LQ_lily14_c8822/f1p0/5575,i6_LQ_lily14_c472/f1p0/6456,i4_LQ_lily14_c7510/f1p0/4995,i4_LQ_lily14_c9268/f1p0/4974
PB.20259_0_path0	GBKS01006982.1,i1_LQ_lily14_c53886/f1p0/1015
PB.16939_2717_path0	i0_HQ_lily14_c4118/f14p0/624,GBKS01016857.1
PB.16939_1880_path0	Cluster-33750.64564_1,i3_LQ_lily14_c24474/f1p13/3622
PB.16939_3036_path0	i0_HQ_lily14_c76078/f2p1/738,Cluster-33750.37590_1
PB.9013_0_path0	i1_LQ_lily14_c26768/f1p0/1235,Cluster-33750.33498_1,i0_LQ_lily14_c65048/f1p0/663,GFOT01033489.1
PB.16939_38420_path0	i4_LQ_lily14_c14579/f1p4/4665,i3_LQ_lily14_c24377/f1p7/3103
PB.1290_0_path1	i4_LQ_lily14_c16131/f1p0/4032,i2_LQ_lily14_c40968/f1p0/2853,i2_LQ_lily14_c26135/f1p2/2524
PB.1290_0_path6	i4_HQ_lily14_c2297/f3p0/4159,GBKS01033809.1
PB.16939_3198_path3	i4_LQ_lily14_c16874/f1p0/4062,i6_HQ_lily14_c237/f2p0/6114
PB.9156_0_path1	i1_LQ_lily14_c23910/f1p1/1140,i2_LQ_lily14_c10103/f1p3/2984,GBKS01001422.1,i1_HQ_lily14_c5261/f2p1/1300,i1_LQ_lily14_c42312/f1p1/1428,i4_LQ_lily14_c7461/f1p0/4117
PB.14640_0_path0	i0_LQ_lily14_c77623/f1p1/372,GFOT01009968.1,i0_HQ_lily14_c77222/f19p0/606
PB.16939_19889_path0	i3_LQ_lily14_c26489/f1p24/3579,i5_LQ_lily14_c9909/f1p0/5054
PB.21448_0_path0	Cluster-33750.41122_1,i0_LQ_lily14_c10428/f1p2/987
PB.13064_0_path0	i0_LQ_lily14_c32088/f1p0/250,GBKS01041652.1
PB.16939_32491_path0	Cluster-19247.0_1,i5_LQ_lily14_c5634/f1p1/5066
PB.15114_0_path0	i0_HQ_lily14_c2033/f4p0/712,GBKS01032071.1
PB.16939_2751_path0	i5_LQ_lily14_c1506/f1p0/5714,i3_LQ_lily14_c23469/f1p0/3848
PB.4839_0_path0	GFOT01001041.1,i2_LQ_lily14_c2000/f1p2/2464,Cluster-33750.36899_1
PB.23467_0_path0	i0_LQ_lily14_c26651/f1p3/399,GFOT01018608.1
PB.16939_466_path14	i2_LQ_lily14_c15692/f1p1/2102,i1_LQ_lily14_c66074/f1p1/1421
PB.16939_466_path11	i2_LQ_lily14_c2565/f1p7/2567,i1_LQ_lily14_c5771/f1p1/1419,i5_HQ_lily14_c9803/f2p3/5055,i5_LQ_lily14_c10017/f1p0/5048,GFOT01035858.1,i2_LQ_lily14_c45795/f1p0/2438,i2_LQ_lily14_c19732/f1p0/2589,i2_LQ_lily14_c29270/f1p0/2648
PB.7760_0_path0	i1_LQ_lily14_c25308/f1p6/1591,i1_LQ_lily14_c45138/f1p6/1504
PB.10598_0_path0	GBKS01025655.1,i1_LQ_lily14_c53978/f1p0/1064
PB.6014_0_path1	GBKS01024399.1,i2_LQ_lily14_c16117/f1p0/2090,Cluster-33750.12405_1,GBKS01024400.1,GBKS01024401.1
PB.5064_0_path0	i2_HQ_lily14_c48806/f4p0/2091,GBKS01013018.1,Cluster-33750.35263_1
PB.16939_1123_path1	i3_LQ_lily14_c10389/f1p2/3807,i4_LQ_lily14_c21786/f1p0/4803
PB.7520_0_path0	i1_HQ_lily14_c2026/f2p1/1727,i1_HQ_lily14_c1158/f9p1/1643,i1_LQ_lily14_c64023/f1p1/1177,i1_LQ_lily14_c27735/f1p1/1080
PB.18463_0_path0	Cluster-2868.0_1,i1_LQ_lily14_c3128/f1p0/1879
PB.16939_11749_path0	i3_LQ_lily14_c4119/f1p0/3460,i3_LQ_lily14_c5905/f1p0/3748
PB.5231_12_path1	GBKS01034764.1,i0_HQ_lily14_c9023/f2p0/332,i0_HQ_lily14_c75187/f2p0/659
PB.11254_0_path0	GBKS01023924.1,i0_LQ_lily14_c3258/f1p0/858
PB.16939_12662_path0	Cluster-33750.7418_1,i1_LQ_lily14_c67876/f1p6/2014,i4_LQ_lily14_c3781/f1p0/4500
PB.14521_0_path0	i2_LQ_lily14_c45281/f1p0/2241,Cluster-33750.55307_1
PB.11609_0_path0	Cluster-20551.0_1,i4_LQ_lily14_c21410/f1p0/4941
PB.494_0_path1	i5_LQ_lily14_c6433/f1p0/5075,GFOT01033681.1,i5_HQ_lily14_c10984/f5p2/5063
PB.4167_0_path4	GBKS01030947.1,i2_LQ_lily14_c38697/f1p1/2648,i2_HQ_lily14_c21763/f2p0/2544,i2_LQ_lily14_c22251/f1p0/2584
PB.494_0_path8	i4_LQ_lily14_c4846/f1p3/4893,i4_LQ_lily14_c7562/f1p1/4197,i4_LQ_lily14_c11180/f1p0/4707
PB.16939_41_path50	i0_HQ_lily14_c76047/f2p0/427,i6_HQ_lily14_c190/f2p0/6157,i2_LQ_lily14_c22063/f1p0/2730,i4_LQ_lily14_c19278/f1p30/4362,i0_LQ_lily14_c65868/f1p0/906,i1_LQ_lily14_c25211/f1p19/1225,i3_LQ_lily14_c32465/f1p0/3134,i3_LQ_lily14_c14187/f1p0/3585,i3_LQ_lily14_c13486/f1p2/3362,i3_LQ_lily14_c13379/f1p0/3381,i1_LQ_lily14_c10872/f1p118/1747,i4_LQ_lily14_c3196/f1p0/4125,i1_LQ_lily14_c84865/f1p7/1623,GBKS010241…
PB.16939_3817_path13	i5_LQ_lily14_c1767/f1p2/6016,i5_LQ_lily14_c7181/f1p0/5634
PB.11084_0_path3	i0_LQ_lily14_c23106/f1p0/855,GFOT01007405.1
PB.8954_0_path2	i0_HQ_lily14_c25393/f2p6/522,i1_HQ_lily14_c19184/f2p5/1273,i1_HQ_lily14_c80188/f5p5/1160,i1_HQ_lily14_c40387/f2p4/1344,i1_LQ_lily14_c8915/f1p4/1250
PB.8954_0_path3	i1_HQ_lily14_c99302/f4p4/1216,i1_LQ_lily14_c46030/f1p4/1530
PB.16939_30554_path1	Cluster-33750.44672_1,i4_LQ_lily14_c2508/f1p1/4324
PB.7100_0_path0	i1_LQ_lily14_c89207/f1p1/1420,Cluster-33750.38001_1,i1_LQ_lily14_c29957/f1p1/1623
PB.19691_0_path0	i0_LQ_lily14_c59659/f1p0/635,Cluster-33750.33386_1
PB.16939_23773_path0	i4_LQ_lily14_c6842/f1p1/4784,i4_LQ_lily14_c12235/f1p4/4722,Cluster-33750.30741_1,i4_HQ_lily14_c1624/f2p6/4705
PB.19669_0_path2	i0_HQ_lily14_c2566/f3p0/771,Cluster-33750.43517_1
PB.16939_2842_path3	i4_LQ_lily14_c16227/f1p8/4121,i3_HQ_lily14_c9789/f3p0/3911,i3_HQ_lily14_c48582/f75p0/3899
PB.16939_20188_path1	i5_LQ_lily14_c7919/f1p0/5401,Cluster-33750.24869_1
PB.2738_0_path1	i2_LQ_lily14_c9147/f1p6/2744,i3_LQ_lily14_c20222/f1p0/3091,GBKS01032006.1,i3_LQ_lily14_c7623/f1p8/3186
PB.11933_0_path0	Cluster-33750.1854_1,i3_LQ_lily14_c9401/f1p0/3795
PB.11637_0_path0	i1_HQ_lily14_c98003/f16p7/1952,i0_LQ_lily14_c60126/f1p0/827
PB.16939_18455_path0	i2_LQ_lily14_c44019/f1p0/2618,Cluster-33750.21664_1
PB.16939_19739_path0	i5_LQ_lily14_c6227/f1p0/5876,i4_LQ_lily14_c21439/f1p0/4619,i4_LQ_lily14_c13527/f1p0/4831
PB.12427_1_path0	i5_LQ_lily14_c10368/f1p41/5070,Cluster-21245.0_1
PB.15327_3_path0	Cluster-25861.1_1,i4_LQ_lily14_c10782/f1p0/4417
PB.11192_4_path0	i2_LQ_lily14_c37642/f1p0/2273,Cluster-33750.16758_1
PB.16939_1760_path18	i5_LQ_lily14_c4964/f1p0/5707,GBKS01016685.1,i5_LQ_lily14_c5281/f1p0/5344
PB.16452_0_path0	Cluster-33750.61398_1,i0_LQ_lily14_c59777/f1p0/892
PB.16939_7443_path5	i1_HQ_lily14_c99508/f8p3/1640,i3_LQ_lily14_c21193/f1p0/3884,i3_LQ_lily14_c25660/f1p0/3521,Cluster-33750.46794_1
PB.1278_0_path15	i4_LQ_lily14_c20234/f1p0/4242,i3_LQ_lily14_c3480/f1p0/3625,i4_HQ_lily14_c17624/f11p0/4194
PB.13031_1_path0	Cluster-33750.33452_1,i0_HQ_lily14_c29521/f2p0/675
PB.7033_0_path0	GBKS01035746.1,i1_LQ_lily14_c85012/f1p1/1724
PB.16939_895_path2	i1_HQ_lily14_c11156/f3p0/1381,GFOT01010912.1,Cluster-33750.27243_1
PB.8135_3_path0	i6_LQ_lily14_c1955/f1p0/6261,GBKS01018100.1,GBKS01018100.1,i3_LQ_lily14_c9670/f1p0/3332
PB.535_0_path1	i5_LQ_lily14_c2967/f1p0/5066,i5_LQ_lily14_c11914/f1p0/5008
PB.16939_1154_path3	i5_LQ_lily14_c1840/f1p0/5959,GBKS01035023.1,GBKS01035021.1,GBKS01035022.1
PB.16939_959_path3	Cluster-33750.3504_1,i4_LQ_lily14_c6445/f1p6/4719,i5_LQ_lily14_c2352/f1p0/5131
PB.7785_0_path0	i1_LQ_lily14_c85653/f1p3/1587,i2_LQ_lily14_c24404/f1p0/2678
PB.16939_24873_path0	Cluster-14234.0_1,i6_LQ_lily14_c1291/f1p3/6392
PB.16939_1920_path0	Cluster-33750.12235_1,i5_LQ_lily14_c9011/f1p2/5597
PB.16939_261_path0	Cluster-33750.53112_1,i4_LQ_lily14_c12148/f1p2/4887
PB.16519_0_path0	GBKS01039423.1,i0_LQ_lily14_c27467/f1p0/319,Cluster-33750.11534_1
PB.7887_0_path0	GFOT01005408.1,i4_LQ_lily14_c16635/f1p0/4088
PB.7887_0_path1	GBKS01018000.1,i1_LQ_lily14_c4291/f1p2/1561
PB.3396_0_path3	GFOT01029839.1,i2_LQ_lily14_c43844/f1p4/2885,Cluster-33750.39550_1
PB.16939_11625_path0	i5_LQ_lily14_c7325/f1p1/5749,Cluster-33750.24194_1
PB.16939_11515_path3	i2_LQ_lily14_c15978/f1p0/2116,i5_LQ_lily14_c4420/f1p0/5205,i6_LQ_lily14_c2217/f1p8/6015,i0_LQ_lily14_c6406/f1p0/559,Cluster-33750.40099_1
PB.4204_0_path6	GFOT01028670.1,i1_LQ_lily14_c51818/f1p3/1015,GBKS01026802.1,Cluster-33750.32889_1
PB.16939_4883_path0	Cluster-18529.0_1,i5_LQ_lily14_c2264/f1p0/5424
PB.16939_5551_path46	i2_LQ_lily14_c7400/f1p4/2239,GFOT01032983.1
PB.16396_0_path0	i0_LQ_lily14_c13170/f1p0/750,GFOT01060050.1
PB.10639_6_path1	i4_LQ_lily14_c2611/f1p4/4493,Cluster-33750.44084_1,i4_LQ_lily14_c13910/f1p2/4984,i5_LQ_lily14_c3698/f1p0/5217
PB.16939_17535_path0	Cluster-21831.0_1,i2_LQ_lily14_c27526/f1p0/2342
PB.16939_15500_path0	Cluster-19554.0_1,i0_LQ_lily14_c47601/f1p0/410
PB.2895_0_path8	i2_LQ_lily14_c30727/f1p0/2824,i2_HQ_lily14_c53251/f2p0/2867,i3_LQ_lily14_c16154/f1p2/3094,GBKS01028791.1
PB.14867_0_path3	Cluster-33750.36153_1,i0_HQ_lily14_c56307/f5p0/801,Cluster-33750.35633_1,i0_HQ_lily14_c6716/f2p2/637
PB.18964_0_path0	i4_LQ_lily14_c17342/f1p0/4075,Cluster-33750.3707_1
PB.2685_1_path1	i3_LQ_lily14_c13483/f1p1/3333,i3_LQ_lily14_c2886/f1p0/3438
PB.16939_4507_path7	Cluster-33750.34906_1,i2_HQ_lily14_c36217/f20p0/2979
PB.16939_4507_path1	i2_LQ_lily14_c16377/f1p90/2012,i5_LQ_lily14_c1665/f1p3/5492
PB.17895_0_path1	i1_LQ_lily14_c88485/f1p0/1159,GBKS01041780.1
PB.16939_43226_path1	i4_LQ_lily14_c7356/f1p8/4202,i3_LQ_lily14_c40607/f1p0/3506
PB.6725_0_path0	i1_LQ_lily14_c26310/f1p1/1718,Cluster-33750.26476_1
PB.16939_24364_path0	Cluster-33750.35088_1,i1_HQ_lily14_c98564/f13p3/1848
PB.9856_0_path0	GFOT01008510.1,GBKS01035766.1,i1_HQ_lily14_c104320/f4p4/1098,i1_HQ_lily14_c80141/f18p3/1153
PB.2781_1_path0	i3_LQ_lily14_c13607/f1p4/3272,i4_LQ_lily14_c19493/f1p0/4600
PB.6181_0_path0	i3_LQ_lily14_c42543/f1p1/3794,Cluster-33750.15800_1
PB.16939_2949_path13	i2_LQ_lily14_c41263/f1p0/2157,i2_LQ_lily14_c52262/f1p0/2062
PB.70_0_path1	i5_HQ_lily14_c683/f3p0/5998,Cluster-33750.50415_1,Cluster-33750.50416_1,i5_LQ_lily14_c10012/f1p0/5050,i4_LQ_lily14_c13200/f1p1/4934,i6_LQ_lily14_c1200/f1p0/6459,i5_LQ_lily14_c4783/f1p0/5268
PB.5405_0_path1	i2_LQ_lily14_c4321/f1p1/2737,Cluster-33750.44740_1
PB.6667_0_path7	i4_LQ_lily14_c11927/f1p1/4793,GBKS01019049.1
PB.16939_4980_path0	i5_LQ_lily14_c7629/f1p6/5100,i4_LQ_lily14_c5892/f1p2/4952
PB.5384_1_path0	i2_LQ_lily14_c50185/f1p0/2024,Cluster-33750.40203_1,i1_LQ_lily14_c88616/f1p1/1932,i1_HQ_lily14_c88712/f2p1/1746,i1_LQ_lily14_c86315/f1p1/1871
PB.16939_30721_path0	i4_LQ_lily14_c10125/f1p0/4443,i5_LQ_lily14_c8197/f1p0/5296
PB.16939_17431_path1	i4_HQ_lily14_c1521/f2p0/4385,i0_LQ_lily14_c61853/f1p0/814
PB.16939_632_path0	Cluster-33750.46043_1,i4_HQ_lily14_c23638/f4p0/4071
PB.16939_36277_path1	i5_LQ_lily14_c4997/f1p0/5143,i6_LQ_lily14_c1918/f1p9/6508
PB.16939_9483_path7	i1_LQ_lily14_c7561/f1p3/1264,GBKS01019271.1,i1_HQ_lily14_c37399/f2p5/1823,GBKS01000806.1,i2_LQ_lily14_c8925/f1p0/2140
PB.16939_6339_path0	i5_LQ_lily14_c10264/f1p0/5010,Cluster-33750.6022_1
PB.18029_0_path2	i0_LQ_lily14_c41291/f1p0/313,i1_LQ_lily14_c66443/f1p8/1251
PB.3970_0_path0	Cluster-33750.38177_1,i2_HQ_lily14_c53340/f2p0/2694
PB.16939_75_path147	i5_LQ_lily14_c6793/f1p0/5241,i2_LQ_lily14_c4507/f1p1/2948,i3_LQ_lily14_c9451/f1p0/3802,i4_LQ_lily14_c19971/f1p0/4228,i0_LQ_lily14_c13766/f1p1/713,i4_LQ_lily14_c17314/f1p0/4030
PB.16939_3789_path0	i0_LQ_lily14_c63084/f1p0/458,Cluster-33750.28599_1
PB.8825_0_path2	GBKS01024159.1,GBKS01024160.1,i1_LQ_lily14_c59513/f1p1/1831,GBKS01024158.1,GBKS01024161.1
PB.4569_0_path9	GBKS01021530.1,i2_LQ_lily14_c45502/f1p0/2318
PB.7182_0_path2	GFOT01013782.1,GBKS01004632.1,i1_HQ_lily14_c2467/f2p0/1573
PB.3284_0_path0	i2_HQ_lily14_c19071/f2p26/2998,i2_HQ_lily14_c19197/f3p4/2940,i2_LQ_lily14_c44439/f1p0/2938
PB.14683_0_path1	i0_LQ_lily14_c19642/f1p0/646,GBKS01040004.1
PB.16939_23178_path0	i3_LQ_lily14_c16016/f1p0/3102,Cluster-33750.4890_1
PB.16939_29061_path0	i2_LQ_lily14_c20481/f1p0/2901,Cluster-33750.4994_1
PB.9209_0_path0	Cluster-33750.33803_1,i1_LQ_lily14_c79748/f2p1/1078
PB.16939_1974_path9	i2_LQ_lily14_c11161/f1p0/2342,Cluster-33750.34458_1,i2_LQ_lily14_c34156/f1p0/2061
PB.16939_1974_path8	GFOT01035132.1,i1_HQ_lily14_c18784/f2p1/1906,i2_LQ_lily14_c43693/f1p0/2325,i1_LQ_lily14_c45041/f1p1/1351,GFOT01026803.1
PB.16939_7394_path0	Cluster-33750.48094_1,i3_LQ_lily14_c21728/f1p0/3205
PB.16939_17217_path0	i2_LQ_lily14_c4943/f1p2/2258,i1_LQ_lily14_c13687/f1p2/1733
PB.16939_24946_path1	Cluster-33750.6645_1,i3_LQ_lily14_c15615/f1p0/3232
PB.16939_32472_path0	Cluster-33750.65738_1,i6_LQ_lily14_c1784/f1p0/6234
PB.10203_0_path2	i1_HQ_lily14_c35836/f4p6/1019,i1_HQ_lily14_c72261/f3p6/1038
PB.4825_0_path0	i2_HQ_lily14_c54062/f6p0/2256,Cluster-33750.30776_1
PB.7302_1_path0	GFOT01009322.1,i2_LQ_lily14_c5532/f1p0/2598
PB.21424_1_path0	i2_LQ_lily14_c45042/f1p0/2194,Cluster-33750.15426_1
PB.11184_0_path0	i2_LQ_lily14_c42930/f1p0/2638,i0_LQ_lily14_c11242/f1p0/906
PB.12793_0_path0	Cluster-33750.33011_1,i1_LQ_lily14_c23146/f1p0/1932
PB.16939_148_path1	Cluster-33750.29148_1,Cluster-33750.38997_1,i2_LQ_lily14_c9342/f1p0/2426,GBKS01034583.1,i5_LQ_lily14_c4049/f1p3/5130,Cluster-33750.65506_1,i5_LQ_lily14_c4024/f1p0/5107
PB.8646_0_path1	Cluster-33750.26448_1,i1_LQ_lily14_c63982/f1p1/1712
PB.16327_0_path1	Cluster-33750.22242_1,i0_LQ_lily14_c59509/f1p0/652
PB.7509_0_path4	i1_LQ_lily14_c22780/f1p21/2262,i2_LQ_lily14_c42007/f1p0/2355,i2_LQ_lily14_c8811/f1p6/2424,i2_HQ_lily14_c21473/f2p0/2389
PB.11337_0_path0	i1_LQ_lily14_c29375/f1p1/1312,Cluster-33750.31320_1
PB.16939_9427_path0	i4_LQ_lily14_c8672/f1p4/4562,Cluster-33750.2536_1
PB.2747_1_path1	i3_LQ_lily14_c29334/f1p0/3134,i4_LQ_lily14_c6351/f1p1/4830
PB.16939_19329_path1	Cluster-21388.0_1,i4_LQ_lily14_c2644/f1p2/4965
PB.6836_0_path0	i1_LQ_lily14_c58726/f2p0/1623,i1_LQ_lily14_c43535/f1p0/1798
PB.16939_17559_path0	Cluster-33750.2232_1,i4_LQ_lily14_c7438/f1p0/4624
PB.16939_9139_path0	i3_LQ_lily14_c29453/f1p0/3843,Cluster-33750.5833_1
PB.10202_0_path2	i1_LQ_lily14_c60893/f1p2/1171,i0_LQ_lily14_c27238/f1p1/859
PB.16939_8912_path2	i5_LQ_lily14_c4995/f1p0/5963,i3_LQ_lily14_c26551/f1p0/3722,i4_LQ_lily14_c8428/f1p0/4953,Cluster-33750.21591_1
PB.8028_0_path0	i1_HQ_lily14_c22271/f2p0/1532,i1_LQ_lily14_c8175/f1p0/1769
PB.16939_2815_path4	Cluster-33750.25997_1,i4_LQ_lily14_c10558/f1p0/4954,i4_LQ_lily14_c8992/f1p322/4708
PB.2587_0_path1	i4_HQ_lily14_c2231/f3p1/4881,Cluster-33750.47544_1
PB.16939_75_path423	i3_LQ_lily14_c35524/f1p0/3078,i5_LQ_lily14_c3895/f1p0/5491,i5_LQ_lily14_c7349/f1p24/5817
PB.16939_384_path0	i3_LQ_lily14_c20794/f1p0/3169,i3_LQ_lily14_c12288/f1p0/3211
PB.16939_384_path1	GBKS01001157.1,i1_HQ_lily14_c6581/f8p1/1267,GFOT01052571.1
PB.16939_14620_path0	i2_LQ_lily14_c38784/f1p6/2869,i3_LQ_lily14_c7739/f1p0/3833
PB.3570_1_path0	i5_LQ_lily14_c8643/f1p0/5611,Cluster-33750.53065_1
PB.13127_0_path0	i4_LQ_lily14_c11736/f1p0/4988,Cluster-22396.0_1
PB.2271_0_path0	i3_LQ_lily14_c9285/f1p0/3622,Cluster-33750.42882_1,i3_LQ_lily14_c22071/f1p8/3548
PB.16939_15842_path0	i0_LQ_lily14_c22391/f1p0/858,i0_LQ_lily14_c4960/f1p0/739
PB.2068_0_path6	i3_LQ_lily14_c28950/f1p1/3406,i4_LQ_lily14_c9596/f1p0/4420
PB.8297_0_path0	GFOT01035986.1,i1_HQ_lily14_c3700/f3p0/1879
PB.16939_13654_path2	i6_LQ_lily14_c601/f1p0/6457,i4_LQ_lily14_c10881/f1p0/4419,i4_LQ_lily14_c5550/f1p0/4573
PB.3366_0_path1	i2_LQ_lily14_c38753/f1p0/2766,GBKS01028411.1
PB.3366_0_path6	i2_LQ_lily14_c13830/f1p2/2674,Cluster-33750.33959_1,GBKS01028410.1,i2_LQ_lily14_c25941/f1p0/2711
PB.2617_0_path14	i1_LQ_lily14_c43704/f1p29/1367,i2_LQ_lily14_c28498/f1p0/2331
PB.2617_0_path13	i2_HQ_lily14_c4759/f2p0/2899,i3_HQ_lily14_c23058/f2p0/3171,i3_LQ_lily14_c41600/f1p32/3383
PB.16939_6402_path0	i1_LQ_lily14_c14069/f1p2/1500,i1_HQ_lily14_c4053/f2p0/1422,i0_LQ_lily14_c39413/f1p0/290
PB.16939_6402_path1	i1_LQ_lily14_c44829/f1p0/1995,i5_LQ_lily14_c3347/f1p0/5401
PB.16939_80_path29	i4_LQ_lily14_c10247/f1p8/4158,i2_LQ_lily14_c46043/f1p1/2663,i2_LQ_lily14_c3400/f1p3/2720
PB.11701_0_path8	GBKS01018898.1,GBKS01018896.1,GFOT01003800.1,GBKS01018897.1,GFOT01003801.1,i1_LQ_lily14_c6941/f1p0/1673,i1_HQ_lily14_c44669/f2p0/1659,GFOT01003802.1
PB.18605_0_path0	Cluster-33750.55677_1,i1_LQ_lily14_c61987/f1p0/1649
PB.10941_0_path0	i0_LQ_lily14_c29431/f1p1/949,i1_LQ_lily14_c10040/f1p5/1120
PB.10923_0_path3	GFOT01033412.1,i0_LQ_lily14_c36107/f1p0/533,i0_LQ_lily14_c20609/f1p0/368,GBKS01023996.1,i0_HQ_lily14_c1549/f10p0/833
PB.16939_17744_path0	i1_HQ_lily14_c20227/f2p0/1677,Cluster-33750.40841_1
PB.11512_0_path0	i1_LQ_lily14_c39150/f1p0/1155,GBKS01029328.1,i1_HQ_lily14_c97537/f11p0/1409,i0_LQ_lily14_c7677/f1p7/847,i1_LQ_lily14_c87430/f1p0/1276,i1_HQ_lily14_c2331/f4p0/1489
PB.5014_0_path0	i1_LQ_lily14_c14777/f1p0/1850,GBKS01026143.1
PB.16939_11063_path12	i3_LQ_lily14_c34270/f1p0/3057,i3_LQ_lily14_c26739/f1p0/3800
PB.16939_11063_path13	i2_LQ_lily14_c3933/f1p0/2331,i2_LQ_lily14_c31046/f1p0/2991
PB.16939_35795_path0	Cluster-33750.31007_1,i5_LQ_lily14_c2145/f1p0/5264
PB.2385_0_path6	i3_HQ_lily14_c5919/f2p0/3442,i2_LQ_lily14_c23877/f1p0/2714,Cluster-33750.44537_1,i2_HQ_lily14_c54085/f25p0/2808,i3_LQ_lily14_c32305/f1p0/3530,i2_LQ_lily14_c40906/f1p0/2836
PB.16939_3087_path1	i5_LQ_lily14_c4381/f1p0/5723,i4_LQ_lily14_c8813/f1p0/4470
PB.16939_32617_path0	i10_LQ_lily14_c34/f1p0/10660,i2_LQ_lily14_c26589/f1p0/2710
PB.10969_0_path4	GBKS01034571.1,i3_LQ_lily14_c22063/f1p0/3648,i3_LQ_lily14_c8092/f1p3/3699,i3_LQ_lily14_c26160/f1p3/3476,GBKS01014148.1
PB.10969_0_path5	i3_LQ_lily14_c32431/f1p0/3366,i1_LQ_lily14_c7437/f1p4/1966
PB.17982_0_path1	i1_LQ_lily14_c59009/f1p0/1515,GFOT01054089.1
PB.6720_1_path0	Cluster-33750.2403_1,i2_LQ_lily14_c26406/f1p0/2956
PB.16939_32072_path1	Cluster-33750.144_1,i3_LQ_lily14_c34359/f1p3/3072
PB.16939_12183_path0	i4_LQ_lily14_c18719/f1p1/4222,i4_LQ_lily14_c19044/f1p12/4892
PB.19657_0_path0	Cluster-33750.18158_1,i0_LQ_lily14_c39879/f1p0/379
PB.16939_7587_path2	i2_LQ_lily14_c50230/f1p0/2047,i2_LQ_lily14_c6765/f1p0/2318,i2_LQ_lily14_c14529/f1p0/2338,Cluster-33750.39444_1,i2_LQ_lily14_c45705/f1p0/2270
PB.16939_5171_path0	i2_LQ_lily14_c8020/f1p0/2669,i2_LQ_lily14_c46254/f1p1/2132
PB.2171_0_path3	i2_LQ_lily14_c3907/f1p5/2543,i3_LQ_lily14_c24138/f1p0/3255
PB.2171_0_path2	i2_LQ_lily14_c12706/f1p0/2114,Cluster-33750.25218_1
PB.2171_0_path0	i4_LQ_lily14_c17140/f1p0/4015,i2_LQ_lily14_c36465/f1p0/2348,i3_LQ_lily14_c23734/f1p0/3621
PB.3861_1_path0	Cluster-33750.33878_1,i4_LQ_lily14_c2478/f1p1/4546,i4_LQ_lily14_c8968/f1p0/4173,i2_HQ_lily14_c18385/f7p0/2624
PB.2925_0_path0	Cluster-33750.41944_1,i3_HQ_lily14_c1744/f2p1/3402,GFOT01014591.1,GBKS01023853.1
PB.16939_6085_path11	i3_LQ_lily14_c2353/f1p0/3517,i2_LQ_lily14_c29553/f1p0/2378
PB.2068_0_path9	i3_LQ_lily14_c31324/f1p0/3677,i3_LQ_lily14_c6715/f1p3/3557,i3_HQ_lily14_c1824/f3p0/3491
PB.9710_0_path0	Cluster-33750.8600_1,i4_LQ_lily14_c21371/f1p0/4945
PB.4550_0_path0	i2_LQ_lily14_c4595/f1p0/2515,i4_LQ_lily14_c18948/f1p1/4504
PB.16939_12564_path0	i5_HQ_lily14_c10933/f2p0/5113,i5_LQ_lily14_c4034/f1p93/5205
PB.16939_10561_path0	i3_LQ_lily14_c31654/f1p0/3462,GBKS01056183.1,i3_LQ_lily14_c41788/f1p0/3959
PB.12358_0_path0	i3_LQ_lily14_c14470/f1p0/3221,Cluster-37600.0_1
PB.6198_0_path1	i1_HQ_lily14_c6188/f9p7/1871,GBKS01033833.1,i1_LQ_lily14_c26301/f1p8/1950
PB.1344_0_path6	GFOT01012809.1,i3_LQ_lily14_c5994/f1p0/3710,i4_LQ_lily14_c6434/f1p0/4195
PB.1344_0_path7	GFOT01012809.1,i3_LQ_lily14_c10930/f1p0/3156
PB.21470_0_path0	i3_LQ_lily14_c22902/f1p0/3358,Cluster-33750.58627_1
PB.22672_0_path1	i0_LQ_lily14_c25935/f1p0/517,Cluster-33750.34633_1
PB.16939_3126_path0	i4_LQ_lily14_c7794/f1p0/4143,i5_LQ_lily14_c5051/f1p1/5843
PB.7097_0_path0	Cluster-33750.26228_1,i1_LQ_lily14_c25544/f1p0/1541
PB.16939_15095_path0	i1_HQ_lily14_c2257/f4p0/1290,GFOT01042421.1
PB.4747_0_path1	i3_LQ_lily14_c23290/f1p0/3261,i2_LQ_lily14_c3414/f1p0/2168,GFOT01026463.1
PB.5263_0_path1	Cluster-33750.31304_1,i2_LQ_lily14_c51663/f1p0/2051,GFOT01036925.1,i1_LQ_lily14_c32155/f1p1/1038
PB.16939_3370_path2	i2_LQ_lily14_c39139/f1p0/2264,i2_LQ_lily14_c3972/f1p0/2628
PB.16939_3370_path0	i0_LQ_lily14_c8959/f1p5/636,i2_LQ_lily14_c8366/f1p4/2672
PB.16939_24150_path0	Cluster-1398.0_1,i8_LQ_lily14_c260/f1p0/8127
PB.7702_0_path0	i1_HQ_lily14_c14881/f3p0/1301,Cluster-33750.24669_1
PB.16939_23044_path0	i4_HQ_lily14_c8537/f2p0/4607,i2_LQ_lily14_c10779/f1p0/2142
PB.16939_3387_path0	i2_LQ_lily14_c22345/f1p1/2859,i3_LQ_lily14_c8402/f1p0/3241,i3_LQ_lily14_c28405/f1p1/3379
PB.16939_3387_path2	i2_LQ_lily14_c3100/f1p3/2544,i0_LQ_lily14_c7708/f1p0/951
PB.20805_0_path0	Cluster-37014.0_1,i1_LQ_lily14_c4558/f1p0/1803
PB.20988_1_path6	GBKS01035837.1,i0_HQ_lily14_c76510/f14p1/818
PB.16939_6253_path1	i4_LQ_lily14_c7295/f1p0/4995,i3_LQ_lily14_c23918/f1p0/3798
PB.4952_0_path0	GBKS01004453.1,GBKS01004452.1,i3_LQ_lily14_c13904/f1p0/3876
PB.16939_28632_path0	i4_LQ_lily14_c7243/f1p0/4810,i2_LQ_lily14_c20154/f1p0/2425
PB.1687_0_path1	i3_LQ_lily14_c41588/f1p0/3626,i4_LQ_lily14_c20221/f1p0/4414
PB.16154_0_path0	Cluster-33750.35664_1,i0_LQ_lily14_c46806/f1p0/796
PB.16939_5718_path0	i4_LQ_lily14_c4446/f1p3/4908,Cluster-33750.10260_1
PB.23475_0_path0	Cluster-33750.38877_1,i1_LQ_lily14_c25952/f1p0/1897
PB.16939_33304_path0	i5_LQ_lily14_c5126/f1p0/5479,Cluster-33750.50956_1
PB.2748_0_path4	i3_LQ_lily14_c12286/f1p1/3822,i5_LQ_lily14_c8462/f1p0/6053
PB.5331_0_path0	Cluster-33750.37877_1,i1_LQ_lily14_c85948/f1p3/1921,GFOT01035898.1,i1_LQ_lily14_c9311/f1p3/1784
PB.12209_1_path3	i2_LQ_lily14_c32479/f1p0/2046,i2_HQ_lily14_c27691/f2p4/2220,i2_LQ_lily14_c30388/f1p9/2327
PB.7810_4_path0	Cluster-33750.35155_1,i1_LQ_lily14_c45625/f1p3/1419
PB.16939_1855_path3	i2_LQ_lily14_c27405/f1p0/2518,i2_HQ_lily14_c53633/f29p0/2272,i2_HQ_lily14_c2080/f3p0/2413,i2_LQ_lily14_c46688/f1p0/2514,i2_LQ_lily14_c27081/f1p0/2295
PB.16939_3037_path7	i4_LQ_lily14_c19202/f1p0/4640,i5_LQ_lily14_c11946/f1p0/5013
PB.4990_0_path0	Cluster-33750.26524_1,i2_HQ_lily14_c19151/f2p1/2476
PB.16939_31027_path0	i5_LQ_lily14_c3891/f1p12/5430,i5_HQ_lily14_c1302/f2p0/5865
PB.9108_0_path14	i3_LQ_lily14_c13772/f1p0/3315,i2_LQ_lily14_c8940/f1p3/2928,i3_LQ_lily14_c16798/f1p0/3072,i3_HQ_lily14_c15863/f2p0/3027,i3_HQ_lily14_c19593/f2p33/3147,i3_LQ_lily14_c9187/f1p2/3561,Cluster-33750.31790_1,i3_HQ_lily14_c19684/f2p1/3119,i2_LQ_lily14_c46113/f1p0/2227
PB.3677_0_path9	i5_LQ_lily14_c8828/f1p0/5482,i2_LQ_lily14_c46721/f1p0/2717
PB.3677_0_path4	Cluster-33750.37060_1,i5_LQ_lily14_c4132/f1p0/5488,i2_HQ_lily14_c19005/f2p0/2870
PB.3677_0_path3	i5_LQ_lily14_c3939/f1p0/5249,i2_LQ_lily14_c24640/f1p0/2280
PB.16939_1090_path0	i5_LQ_lily14_c6825/f1p0/5134,Cluster-33750.58414_1,i5_HQ_lily14_c1085/f2p0/5163
PB.1653_0_path0	i3_LQ_lily14_c9908/f1p9/3891,i4_LQ_lily14_c5166/f1p0/4228,i3_HQ_lily14_c3974/f6p3/3931
PB.16939_23205_path0	Cluster-33750.54888_1,i3_LQ_lily14_c42239/f1p0/3101
PB.16939_5847_path1	i1_LQ_lily14_c43119/f1p0/1378,i1_LQ_lily14_c66223/f1p1/1535
PB.6369_0_path0	Cluster-33750.28739_1,i2_LQ_lily14_c12235/f1p4/2531,GFOT01030880.1
PB.6647_0_path0	i0_LQ_lily14_c12257/f1p1/951,i1_HQ_lily14_c1404/f7p2/1325,Cluster-33750.22454_1,i1_LQ_lily14_c19996/f1p2/1260,i2_LQ_lily14_c11831/f1p0/2199
PB.2494_0_path694	i3_LQ_lily14_c23034/f1p1/3547,GFOT01052233.1,GFOT01031112.1
PB.8460_1_path1	i0_LQ_lily14_c39889/f1p0/957,GBKS01004537.1,i0_LQ_lily14_c2985/f1p1/962
PB.12089_0_path0	i0_HQ_lily14_c28063/f2p0/728,GBKS01027841.1
PB.16939_22178_path7	i1_LQ_lily14_c22128/f1p22/1169,i1_LQ_lily14_c48722/f1p28/1976
PB.18581_0_path0	Cluster-33750.58509_1,i1_LQ_lily14_c68097/f1p2/1947
PB.7275_0_path2	i1_HQ_lily14_c8899/f5p5/1630,GFOT01013892.1
PB.16939_1078_path3	i4_LQ_lily14_c11237/f1p0/4408,i3_LQ_lily14_c39809/f1p0/3714
PB.9196_0_path0	i1_HQ_lily14_c37396/f2p2/1218,Cluster-33750.32523_1
PB.6171_0_path1	GBKS01030439.1,i1_LQ_lily14_c83999/f1p0/1499,i1_HQ_lily14_c27234/f3p0/1960
PB.16939_411_path55	i4_HQ_lily14_c1397/f4p0/4690,i2_LQ_lily14_c13158/f1p0/2937,i4_LQ_lily14_c3559/f1p0/4854,i3_LQ_lily14_c12426/f1p4/3839
PB.2465_0_path0	Cluster-33750.23142_1,i3_LQ_lily14_c2927/f1p0/3187
PB.3007_0_path1	i4_LQ_lily14_c25602/f1p0/4012,i1_LQ_lily14_c63538/f1p0/1471,i1_LQ_lily14_c5927/f1p0/1727
PB.5092_0_path0	i2_LQ_lily14_c38822/f1p36/2129,GBKS01027135.1
PB.5477_0_path3	GBKS01032398.1,i2_LQ_lily14_c16738/f1p1/2103,GBKS01032399.1,i1_HQ_lily14_c35581/f4p2/1925
PB.5477_0_path2	i1_HQ_lily14_c6092/f6p2/1972,Cluster-33750.33552_1,i1_LQ_lily14_c41945/f1p2/1794
PB.2576_0_path0	i2_LQ_lily14_c28719/f1p0/2849,i3_LQ_lily14_c41864/f1p0/3144,i3_LQ_lily14_c29487/f1p0/3290,GBKS01032286.1
PB.3317_0_path0	i2_LQ_lily14_c11378/f1p0/2933,Cluster-33750.26836_1,i2_LQ_lily14_c47299/f1p0/2632,i2_LQ_lily14_c26451/f1p0/2981
PB.2576_0_path3	i3_LQ_lily14_c27750/f1p0/3268,i3_LQ_lily14_c27303/f1p0/3393
PB.11697_0_path0	i0_LQ_lily14_c66330/f1p0/813,i1_LQ_lily14_c48135/f1p1/1611
PB.16939_9227_path0	GBKS01021806.1,i2_LQ_lily14_c8542/f1p0/2203,i1_LQ_lily14_c111720/f1p0/1007
PB.4484_0_path0	i2_LQ_lily14_c5698/f1p0/2462,i2_HQ_lily14_c2292/f2p0/2353,Cluster-33750.27697_1,GFOT01003250.1
PB.2913_0_path1	i3_HQ_lily14_c36296/f21p0/3154,i3_LQ_lily14_c4204/f1p0/3197,i1_HQ_lily14_c20964/f2p7/1930,GBKS01033449.1,i1_LQ_lily14_c15910/f1p7/1187
[truncated: 8,322 more rows]

## Sheet: id in Cogent to id in Pacbio
PB.16939_11990_path0	i4_LQ_lily14_c15713/f1p0/4839
PB.16939_3396_path0	i3_LQ_lily14_c25008/f1p0/3147	i2_LQ_lily14_c7372/f1p0/3005	i1_LQ_lily14_c13765/f1p3/1895	i2_LQ_lily14_c37814/f1p0/2514	i2_HQ_lily14_c10690/f3p0/2258
PB.16939_13027_path2	i5_LQ_lily14_c2017/f1p0/5370	i4_LQ_lily14_c6787/f1p0/4823
PB.241_1_path0	i5_LQ_lily14_c9311/f1p3/5632	i5_LQ_lily14_c5396/f1p2/5430	i4_LQ_lily14_c12915/f1p0/4431
PB.13509_0_path1	i0_LQ_lily14_c64507/f1p0/372
PB.3157_0_path0	i2_LQ_lily14_c8440/f1p7/2820
PB.3770_0_path6	i2_LQ_lily14_c21335/f1p0/2578	i2_LQ_lily14_c28836/f1p1/2958
PB.3770_0_path2	i2_LQ_lily14_c27774/f1p3/2813	i3_HQ_lily14_c15711/f3p0/3391
PB.16939_20869_path1	i4_LQ_lily14_c6779/f1p0/4860
PB.16939_41_path81	i3_LQ_lily14_c2586/f1p0/3669	i5_LQ_lily14_c4245/f1p0/5103
PB.11272_0_path0	i2_LQ_lily14_c41770/f1p0/2541	i0_LQ_lily14_c26187/f1p0/891
PB.2949_0_path0	i3_LQ_lily14_c22731/f1p0/3188	i3_LQ_lily14_c29938/f1p1/3605
PB.16939_5449_path0	i1_LQ_lily14_c7993/f1p0/1503	i1_LQ_lily14_c25766/f1p0/1392	i1_HQ_lily14_c38698/f2p0/1453
PB.16939_7877_path0	i4_HQ_lily14_c847/f4p0/4615	i4_LQ_lily14_c19141/f1p1/4856
PB.16939_13529_path0	i1_HQ_lily14_c98737/f46p12/1696	i1_LQ_lily14_c59466/f1p9/1553
PB.1282_1_path0	i4_LQ_lily14_c14209/f1p0/4252	i4_LQ_lily14_c20901/f1p0/4274
PB.11147_0_path1	i4_LQ_lily14_c2718/f1p0/4875	i2_LQ_lily14_c29495/f1p3/2308
PB.16939_4380_path0	i0_LQ_lily14_c13375/f1p0/489
PB.16939_1471_path0	i0_LQ_lily14_c59119/f1p20/347
PB.8129_1_path2	i1_LQ_lily14_c10175/f1p4/1830	i4_LQ_lily14_c3820/f1p0/4123	i6_LQ_lily14_c1719/f1p5/6087	i3_LQ_lily14_c42470/f1p0/3176
PB.23580_0_path0	i3_LQ_lily14_c15280/f1p0/3613
PB.16939_5209_path3	i3_HQ_lily14_c1501/f3p0/3590	i3_HQ_lily14_c28346/f2p1/3650	i2_LQ_lily14_c21822/f1p0/2725
PB.9424_0_path0	i1_HQ_lily14_c79995/f2p1/1224
PB.16939_3097_path0	i4_LQ_lily14_c15182/f1p0/4935	i4_LQ_lily14_c10308/f1p0/4587
PB.3125_0_path0	i2_LQ_lily14_c37914/f1p0/2249	i2_LQ_lily14_c44856/f1p0/2562
PB.10369_5_path0	i1_LQ_lily14_c37688/f1p7/1190	i0_LQ_lily14_c8380/f1p0/547	i0_HQ_lily14_c2631/f9p0/1004
PB.16939_5245_path0	i4_LQ_lily14_c16986/f1p0/4105	i3_LQ_lily14_c6868/f1p1/3944
PB.18465_0_path0	i0_HQ_lily14_c1018/f7p3/679
PB.1491_0_path0	i4_LQ_lily14_c16740/f1p0/4064	i3_LQ_lily14_c20494/f1p0/3934
PB.16939_19570_path0	i4_LQ_lily14_c14030/f1p12/4735	i3_LQ_lily14_c8242/f1p1/3658
PB.15800_1_path0	i0_LQ_lily14_c41162/f1p0/870
PB.16939_18605_path0	i7_LQ_lily14_c589/f1p0/7035	i3_LQ_lily14_c4271/f1p0/3559
PB.12257_9_path0	i4_LQ_lily14_c21481/f1p0/4737
PB.16939_16767_path0	i5_LQ_lily14_c10598/f1p0/5073	i6_LQ_lily14_c679/f1p2/6659
PB.9867_0_path0	i1_LQ_lily14_c53166/f1p1/1010	i1_LQ_lily14_c111585/f1p1/1000
PB.16939_13000_path0	i4_LQ_lily14_c20545/f1p0/4502	i3_LQ_lily14_c3171/f1p0/3260
PB.6132_0_path8	i1_HQ_lily14_c8832/f2p1/1923	i1_HQ_lily14_c55696/f3p1/1541	i1_LQ_lily14_c41010/f1p1/1975
PB.5680_0_path0	i1_LQ_lily14_c43680/f1p1/1497
PB.16939_8424_path0	i3_LQ_lily14_c26466/f1p19/3860	i4_LQ_lily14_c14988/f1p35/4143
PB.20482_0_path1	i3_LQ_lily14_c33785/f1p0/3056
PB.21585_0_path0	i2_LQ_lily14_c41865/f1p0/2774
PB.16939_4105_path3	i2_LQ_lily14_c40850/f1p0/2500
PB.16939_38596_path0	i0_HQ_lily14_c16548/f39p0/529
PB.16939_600_path8	i2_LQ_lily14_c39002/f1p1/2804
PB.946_2_path1	i6_LQ_lily14_c326/f1p0/6396	i4_LQ_lily14_c20377/f1p0/4681
PB.1580_0_path8	i4_LQ_lily14_c13806/f1p0/4518
PB.16939_9146_path0	i2_LQ_lily14_c20567/f1p0/2249	i0_LQ_lily14_c10367/f3p2/724
PB.6208_2_path0	i1_LQ_lily14_c23016/f1p0/1815
PB.2558_0_path0	i3_HQ_lily14_c10734/f2p5/3412	i3_LQ_lily14_c29998/f1p2/3392
PB.5843_0_path3	i4_LQ_lily14_c15209/f1p0/4381
PB.12255_2_path0	i1_LQ_lily14_c14173/f1p1/1124	i0_LQ_lily14_c45282/f1p0/705
PB.8986_0_path0	i1_LQ_lily14_c39508/f1p2/1136
PB.16939_3646_path0	i3_LQ_lily14_c16267/f1p14/3049	i2_LQ_lily14_c29747/f1p0/2872	i2_LQ_lily14_c10915/f1p0/2731	i3_LQ_lily14_c27814/f1p0/3087
PB.16939_3646_path2	i2_LQ_lily14_c30961/f1p0/2649	i2_LQ_lily14_c12202/f1p13/2722	i2_LQ_lily14_c42776/f1p0/2695	i2_LQ_lily14_c20362/f1p1/2141
PB.14090_0_path0	i0_LQ_lily14_c43624/f1p0/817
PB.1621_0_path4	i3_LQ_lily14_c21479/f1p0/3863
PB.8075_1_path4	i3_LQ_lily14_c20764/f1p0/3390	i3_HQ_lily14_c9534/f3p1/3415
PB.8075_1_path1	i3_LQ_lily14_c25355/f1p1/3886	i2_LQ_lily14_c45827/f1p108/2622
PB.8075_1_path0	i3_LQ_lily14_c13129/f1p0/3303
PB.1248_0_path10	i4_LQ_lily14_c4100/f1p3/4396	i3_LQ_lily14_c21814/f1p0/3530	i5_LQ_lily14_c2649/f1p0/5303	i4_LQ_lily14_c21797/f1p1/4495	i5_LQ_lily14_c5111/f1p0/5083	i3_LQ_lily14_c39859/f1p0/3193	i4_LQ_lily14_c15724/f1p0/4256	i4_LQ_lily14_c17183/f1p0/4057	i1_LQ_lily14_c22976/f1p13/1925	i4_LQ_lily14_c16153/f1p0/4022	i3_LQ_lily14_c26924/f1p0/3232	i4_LQ_lily14_c18742/f1p0/4112	i2_LQ_lily14_c10068/f1p0/2685	i5_HQ_lily14_c1388/f2p0/5849	i1_LQ_lily14_c26375/f1p14/2023	i5_LQ_lily14_c5373/f1p1/5110	i4_LQ_lily14_c11989/f1p0/4914	i5_LQ_lily14_c5084/f1p1/5883	i4_LQ_lily14_c14481/f1p2/4318	i4_LQ_lily14_c19118/f1p0/4127
PB.16939_13219_path0	i5_LQ_lily14_c9101/f1p0/5957
PB.16939_5549_path2	i6_LQ_lily14_c1956/f1p0/6209	i5_LQ_lily14_c6434/f1p0/5079
PB.16939_3425_path26	i1_HQ_lily14_c21942/f2p1/1339	i1_LQ_lily14_c73006/f1p0/1046
PB.16939_2608_path1	i1_LQ_lily14_c11520/f1p39/1193
PB.16939_4833_path5	i2_LQ_lily14_c52366/f1p0/2094	i9_LQ_lily14_c5/f1p0/9280
PB.16939_4833_path0	i4_HQ_lily14_c1959/f2p0/4934	i4_LQ_lily14_c12288/f1p0/4891
PB.3630_0_path0	i2_HQ_lily14_c53915/f19p0/2798	i2_HQ_lily14_c1501/f4p0/2859
PB.4392_0_path2	i2_LQ_lily14_c27682/f1p4/2466	i2_HQ_lily14_c13962/f2p0/2291	i2_HQ_lily14_c19225/f2p2/2304
PB.77_0_path5	i5_LQ_lily14_c5605/f1p4/5978	i4_LQ_lily14_c14199/f1p0/4154	i4_HQ_lily14_c8453/f2p0/4115	i5_LQ_lily14_c7052/f1p0/5356	i3_LQ_lily14_c2715/f1p1/3923
PB.1263_0_path14	i3_LQ_lily14_c2420/f1p0/3622	i3_LQ_lily14_c23506/f1p0/3929	i4_LQ_lily14_c19632/f1p0/4072	i3_LQ_lily14_c4594/f1p4/3431	i4_HQ_lily14_c4601/f3p0/4335	i3_HQ_lily14_c19822/f3p0/3803	i3_LQ_lily14_c24593/f1p0/3152	i3_LQ_lily14_c11334/f1p2/3343	i3_LQ_lily14_c7279/f1p14/3724	i4_HQ_lily14_c23487/f7p0/4093	i3_LQ_lily14_c40188/f1p1/3454	i3_LQ_lily14_c4916/f1p0/3142
PB.4392_0_path1	i2_LQ_lily14_c8394/f1p0/2458	i2_LQ_lily14_c46232/f1p3/2481
PB.77_0_path1	i4_LQ_lily14_c21392/f1p0/4293	i3_LQ_lily14_c6424/f1p2/3188	i2_LQ_lily14_c45556/f1p2/2932
PB.8075_5_path0	i3_LQ_lily14_c9934/f1p0/3215	i2_LQ_lily14_c45468/f1p0/2997
PB.2096_1_path2	i3_LQ_lily14_c27008/f1p0/3657
PB.2593_0_path1	i1_LQ_lily14_c32324/f1p0/1014	i2_LQ_lily14_c41480/f1p1/2913
PB.2593_0_path0	i2_LQ_lily14_c9780/f1p0/2759	i3_HQ_lily14_c19748/f2p1/3245
PB.9672_0_path1	i1_HQ_lily14_c31352/f3p2/1033
PB.9924_0_path1	i1_LQ_lily14_c7702/f1p1/1143	i0_LQ_lily14_c26236/f1p0/639
PB.16939_11367_path3	i2_LQ_lily14_c43512/f1p1/2373
PB.3918_0_path1	i2_HQ_lily14_c1063/f18p0/2661
PB.16825_0_path0	i0_LQ_lily14_c39701/f1p0/420
PB.9733_0_path0	i1_LQ_lily14_c73398/f1p0/1057
PB.1391_0_path40	i5_LQ_lily14_c11892/f1p3/5021	i4_LQ_lily14_c18817/f1p0/4250	i5_LQ_lily14_c2762/f1p7/5323	i4_LQ_lily14_c19439/f1p0/4986	i5_HQ_lily14_c10875/f3p11/5101	i1_LQ_lily14_c44460/f1p10/1414	i3_LQ_lily14_c16501/f1p0/3061	i5_HQ_lily14_c9811/f2p1/5036
PB.5777_0_path0	i1_HQ_lily14_c18942/f4p2/1792
PB.8431_0_path4	i1_LQ_lily14_c28703/f1p0/1517
PB.8431_0_path2	i0_HQ_lily14_c43564/f2p0/468
PB.6700_0_path1	i1_HQ_lily14_c37707/f2p0/1604
PB.16939_9559_path13	i5_LQ_lily14_c5411/f1p8/5396	i3_LQ_lily14_c24419/f1p0/3207
PB.7375_0_path1	i1_LQ_lily14_c46223/f1p1/1477
PB.16939_11098_path0	i3_LQ_lily14_c16749/f1p0/3089	i3_LQ_lily14_c30927/f1p0/3515
PB.16939_875_path103	i5_LQ_lily14_c7503/f1p0/5406	i4_LQ_lily14_c10914/f1p0/4658
PB.12583_0_path0	i0_LQ_lily14_c38015/f1p0/637
PB.14939_0_path0	i0_LQ_lily14_c28135/f1p0/664	i0_HQ_lily14_c67785/f2p1/585
PB.6025_0_path0	i1_HQ_lily14_c4521/f2p5/1897
PB.21534_3_path0	i3_LQ_lily14_c22981/f1p0/3090
PB.16939_10662_path0	i3_LQ_lily14_c13701/f1p0/3735
PB.5132_1_path0	i2_HQ_lily14_c19101/f2p0/2255
PB.7705_0_path1	i2_LQ_lily14_c23417/f1p4/2678	i2_LQ_lily14_c41988/f1p3/2823	i1_LQ_lily14_c79335/f1p0/1587	i1_LQ_lily14_c2802/f1p0/1600
PB.10577_2_path2	i1_LQ_lily14_c46224/f1p1/1473
PB.16939_5220_path0	i3_LQ_lily14_c2850/f1p2/3267
PB.11011_0_path0	i0_HQ_lily14_c75642/f11p0/829
PB.22745_1_path0	i1_LQ_lily14_c11581/f1p2/1312
PB.18013_0_path1	i0_LQ_lily14_c78912/f1p0/567	i0_HQ_lily14_c75685/f6p0/654	i0_LQ_lily14_c5736/f1p0/553
PB.16939_1111_path9	i3_LQ_lily14_c30167/f1p0/3439	i5_LQ_lily14_c4248/f1p5/5906	i3_LQ_lily14_c10011/f1p0/3374	i3_LQ_lily14_c25157/f1p0/3623
PB.16939_18781_path0	i4_LQ_lily14_c16445/f1p0/4107	i1_LQ_lily14_c40620/f1p0/1964	i2_LQ_lily14_c38834/f1p0/2611
PB.12725_0_path0	i0_LQ_lily14_c9749/f1p11/539	i0_HQ_lily14_c60683/f2p0/568
PB.1259_0_path27	i0_LQ_lily14_c8306/f2p0/485	i3_LQ_lily14_c9016/f1p0/3489
PB.4441_1_path0	i0_LQ_lily14_c7434/f1p0/697	i2_LQ_lily14_c40899/f1p0/2339	i2_HQ_lily14_c35208/f2p0/2291
PB.20210_0_path0	i2_LQ_lily14_c46145/f1p0/2852
PB.117_0_path10	i5_HQ_lily14_c10760/f8p4/5690	i5_LQ_lily14_c9603/f1p135/5864	i4_LQ_lily14_c20459/f1p0/4843
PB.117_0_path11	i3_LQ_lily14_c40162/f1p0/3946	i3_LQ_lily14_c22049/f1p0/3649	i5_LQ_lily14_c9605/f1p0/5227	i3_LQ_lily14_c25408/f1p0/3307	i5_HQ_lily14_c605/f4p0/5814	i5_LQ_lily14_c9603/f1p135/5864	i4_LQ_lily14_c12225/f1p1/4770	i5_LQ_lily14_c4371/f1p0/5410
PB.1053_0_path2	i1_LQ_lily14_c25124/f1p3/1590	i4_LQ_lily14_c12099/f1p0/4558	i4_LQ_lily14_c17435/f1p0/4139
PB.10970_1_path0	i0_LQ_lily14_c20410/f1p33/897	i2_LQ_lily14_c26163/f1p0/2299
PB.6073_0_path7	i1_LQ_lily14_c6635/f1p1/1196	i2_HQ_lily14_c53991/f10p0/2138	i1_LQ_lily14_c19957/f1p1/1762	i0_LQ_lily14_c14255/f1p1/438	i1_LQ_lily14_c68324/f1p1/1311
PB.4248_0_path0	i2_HQ_lily14_c53882/f19p0/2627	i2_LQ_lily14_c38598/f1p1/2770
PB.21031_0_path0	i1_LQ_lily14_c47242/f1p0/1185
PB.4270_0_path0	i2_LQ_lily14_c3050/f1p2/2170	i2_LQ_lily14_c5991/f3p7/2571	i2_LQ_lily14_c7048/f1p0/2234
PB.698_0_path1	i5_LQ_lily14_c1601/f1p0/5850	i4_LQ_lily14_c15177/f1p2/4886	i3_LQ_lily14_c38540/f1p0/3436
PB.16939_18122_path0	i2_LQ_lily14_c23029/f1p0/2232
PB.16939_4067_path0	i0_LQ_lily14_c39424/f1p10/741
PB.16939_4134_path0	i3_LQ_lily14_c25430/f1p1/3679
PB.16939_4134_path8	i3_LQ_lily14_c13339/f1p0/3583	i3_LQ_lily14_c23930/f1p0/3706
PB.11086_0_path2	i1_LQ_lily14_c73254/f1p0/1017	i0_LQ_lily14_c12277/f1p0/771
PB.9634_0_path3	i1_HQ_lily14_c79914/f22p3/1172	i1_LQ_lily14_c23536/f1p3/1462
PB.6992_0_path10	i1_LQ_lily14_c26096/f1p1/1309
PB.6992_0_path14	i1_HQ_lily14_c80274/f16p0/1072	i1_LQ_lily14_c85473/f1p1/1255
PB.16939_26415_path0	i1_LQ_lily14_c4066/f1p148/1826
PB.16939_218_path3	i4_LQ_lily14_c7232/f1p0/4851	i5_LQ_lily14_c3482/f1p10/5444
PB.16939_218_path1	i5_LQ_lily14_c1955/f1p0/5470	i2_LQ_lily14_c28368/f1p6/2735
PB.16939_218_path5	i1_LQ_lily14_c63683/f1p5/1366	i4_LQ_lily14_c21667/f1p3/4261	i0_LQ_lily14_c70359/f1p0/284
PB.23022_0_path0	i2_LQ_lily14_c20180/f1p77/2962	i2_LQ_lily14_c16452/f1p0/2061	i2_LQ_lily14_c26199/f1p0/2474
PB.14_0_path4	i4_LQ_lily14_c14872/f1p36/4772	i5_LQ_lily14_c2148/f1p1/5133	i4_LQ_lily14_c12400/f1p1/4715	i5_HQ_lily14_c1412/f2p0/5218	i6_LQ_lily14_c1538/f1p0/6356	i2_LQ_lily14_c24070/f1p26/2680	i5_LQ_lily14_c6341/f1p0/5183	i6_HQ_lily14_c2071/f2p2/6046	i6_LQ_lily14_c2101/f1p3/6061	i4_LQ_lily14_c7083/f1p0/4275
PB.21863_0_path0	i0_LQ_lily14_c18046/f4p0/711
PB.6703_0_path0	i1_HQ_lily14_c82391/f2p3/1619	i1_HQ_lily14_c29354/f3p3/1336
PB.4894_5_path1	i1_HQ_lily14_c98726/f2p2/1764	i1_LQ_lily14_c102884/f1p2/1798
PB.6793_0_path0	i3_LQ_lily14_c13760/f1p1/3521
PB.16939_25448_path2	i5_LQ_lily14_c2184/f1p1/5264	i5_HQ_lily14_c1047/f2p0/5364	i3_LQ_lily14_c39650/f1p12/3761
PB.5387_1_path1	i2_LQ_lily14_c47068/f1p8/2140
PB.13737_0_path0	i1_LQ_lily14_c77683/f1p0/1056
PB.5853_0_path20	i2_LQ_lily14_c52342/f1p0/2067	i5_LQ_lily14_c10406/f1p0/5033	i4_LQ_lily14_c5955/f1p11/4682	i5_HQ_lily14_c1295/f2p0/5386
PB.4353_0_path1	i2_HQ_lily14_c29721/f2p10/2344	i2_LQ_lily14_c3487/f1p1/2250	i2_LQ_lily14_c27284/f1p0/2156
PB.18588_4_path0	i4_LQ_lily14_c2643/f1p0/4558
PB.7107_0_path0	i2_HQ_lily14_c54192/f3p0/2212	i1_LQ_lily14_c85964/f1p0/1734
PB.1262_0_path0	i4_LQ_lily14_c11259/f1p0/4287	i5_LQ_lily14_c4043/f1p0/5534	i2_LQ_lily14_c25984/f1p0/2157
PB.23660_0_path0	i0_LQ_lily14_c42372/f1p74/520
PB.16939_18022_path0	i4_LQ_lily14_c19159/f1p1/4159
PB.9706_0_path6	i1_HQ_lily14_c24300/f2p7/1580
PB.9706_0_path7	i3_LQ_lily14_c41808/f1p0/3409
PB.16939_11870_path0	i4_LQ_lily14_c15615/f1p0/4502	i2_HQ_lily14_c12907/f2p0/2817	i2_LQ_lily14_c7292/f1p0/2611
PB.9706_0_path5	i3_LQ_lily14_c23516/f1p0/3933	i3_LQ_lily14_c42077/f1p0/3375
PB.5839_1_path0	i1_LQ_lily14_c8093/f1p0/1994	i1_LQ_lily14_c19591/f1p0/1887
PB.16939_13764_path0	i3_LQ_lily14_c31636/f1p0/3821
PB.6931_0_path0	i1_HQ_lily14_c27752/f6p1/1754
PB.13583_0_path0	i4_LQ_lily14_c4524/f1p0/4279
PB.16939_10187_path0	i4_LQ_lily14_c11750/f1p0/4533
PB.16939_12193_path12	i3_LQ_lily14_c5314/f1p2/3851	i3_LQ_lily14_c42648/f1p0/3915
PB.16939_6830_path4	i4_LQ_lily14_c6254/f1p20/4124	i0_LQ_lily14_c12354/f1p0/903	i3_LQ_lily14_c29905/f1p4/3600	i4_LQ_lily14_c18909/f1p0/4438	i3_LQ_lily14_c29278/f1p0/3113	i3_LQ_lily14_c2820/f1p0/3247
PB.1030_0_path0	i4_LQ_lily14_c2549/f1p1/4585	i4_LQ_lily14_c3875/f1p0/4551
PB.10718_0_path0	i0_HQ_lily14_c75627/f14p0/951
PB.4061_0_path0	i2_LQ_lily14_c8640/f1p9/2389	i2_LQ_lily14_c28738/f1p0/2703
PB.3543_0_path0	i2_LQ_lily14_c46090/f1p0/2763
PB.20559_0_path0	i2_LQ_lily14_c43938/f1p0/2144
PB.16939_1012_path0	i3_LQ_lily14_c10849/f1p4/3807	i3_LQ_lily14_c14446/f1p0/3784	i1_LQ_lily14_c23483/f1p3/1650
PB.16939_1012_path4	i2_LQ_lily14_c2992/f1p15/2742	i2_LQ_lily14_c10432/f1p0/2380	i3_LQ_lily14_c23785/f1p0/3553
PB.18273_0_path7	i1_LQ_lily14_c24085/f1p1/1282
PB.511_0_path2	i3_LQ_lily14_c2418/f1p0/3145	i4_HQ_lily14_c1071/f4p0/4794	i4_LQ_lily14_c9101/f1p0/4895
PB.16939_3439_path0	i4_LQ_lily14_c11942/f1p21/4841
PB.20752_3_path0	i0_LQ_lily14_c29177/f1p0/686	i1_LQ_lily14_c9943/f1p0/1594	i2_LQ_lily14_c5667/f1p0/2229
PB.6718_0_path0	i1_LQ_lily14_c9877/f1p0/1513
PB.16939_16187_path1	i4_LQ_lily14_c18914/f1p0/4088	i2_LQ_lily14_c10490/f1p0/2919
PB.16939_16187_path2	i3_LQ_lily14_c8350/f1p0/3451	i4_LQ_lily14_c9153/f1p0/4839
PB.17302_0_path0	i4_LQ_lily14_c9697/f1p0/4365
PB.4607_1_path2	i1_LQ_lily14_c9135/f1p1/1493	i2_LQ_lily14_c30153/f1p0/2695
PB.9098_0_path0	i1_LQ_lily14_c46025/f1p0/1111	i1_LQ_lily14_c9165/f1p0/1307	i0_LQ_lily14_c64524/f1p0/972
PB.1996_0_path1	i3_HQ_lily14_c47178/f12p1/3463
PB.1996_0_path0	i3_LQ_lily14_c12225/f1p1/3590
PB.16939_3323_path1	i3_LQ_lily14_c52631/f1p0/3004
PB.3780_1_path0	i4_LQ_lily14_c21529/f1p0/4656	i4_LQ_lily14_c5688/f1p38/4719
PB.11371_0_path0	i0_HQ_lily14_c42524/f2p0/845
PB.21377_0_path0	i2_LQ_lily14_c12325/f1p0/2209
PB.6609_0_path1	i4_LQ_lily14_c9387/f1p5/4372
PB.7204_0_path0	i1_LQ_lily14_c9034/f1p0/1453
PB.23170_0_path0	i4_LQ_lily14_c16412/f1p4/4025
PB.8434_0_path0	i1_HQ_lily14_c15099/f3p0/1463
PB.16939_741_path0	i3_HQ_lily14_c33540/f2p0/3036	i3_HQ_lily14_c43924/f4p2/3021	i3_HQ_lily14_c44205/f2p0/3047	i3_LQ_lily14_c32558/f1p0/3199
PB.16939_741_path2	i3_LQ_lily14_c35294/f1p0/3055	i3_LQ_lily14_c16956/f1p0/3042
PB.805_1_path3	i4_LQ_lily14_c11077/f1p0/4196	i4_HQ_lily14_c11665/f2p0/4797
PB.16939_1053_path0	i4_LQ_lily14_c20895/f1p12/5016
PB.6685_0_path1	i1_HQ_lily14_c9819/f4p1/1833	i2_LQ_lily14_c59857/f1p0/2013
PB.13712_0_path1	i1_LQ_lily14_c8376/f1p4/1729
PB.10591_1_path0	i0_LQ_lily14_c19465/f1p0/970
PB.20034_1_path0	i4_LQ_lily14_c17115/f1p0/4017	i4_LQ_lily14_c13019/f1p1/4488	i7_LQ_lily14_c208/f1p0/7756
PB.16939_41_path166	i1_LQ_lily14_c13456/f1p52/1580	i4_LQ_lily14_c13400/f1p0/4687	i1_LQ_lily14_c15630/f1p6/1617	i3_LQ_lily14_c15324/f1p0/3613
PB.10193_1_path0	i5_LQ_lily14_c8966/f1p0/5280
PB.16939_12292_path1	i3_HQ_lily14_c15162/f2p3/3729
PB.14580_1_path0	i0_LQ_lily14_c11706/f1p0/488
PB.16939_13699_path0	i5_LQ_lily14_c2254/f1p3/5666
PB.10549_0_path0	i0_HQ_lily14_c75675/f3p3/980
PB.16939_18903_path0	i1_LQ_lily14_c22252/f1p2/1475
PB.17077_0_path0	i0_HQ_lily14_c26429/f4p103/426	i0_LQ_lily14_c77556/f11p0/663
PB.14270_2_path0	i5_LQ_lily14_c5478/f1p0/5283
PB.3686_0_path1	i2_LQ_lily14_c29435/f1p0/2722	i2_LQ_lily14_c45484/f1p0/2371	i2_LQ_lily14_c15313/f1p0/2837	i6_LQ_lily14_c2189/f1p0/6084
PB.1697_0_path1	i3_LQ_lily14_c25751/f1p0/3790	i3_LQ_lily14_c30069/f1p1/3359	i3_LQ_lily14_c12423/f1p0/3605	i3_HQ_lily14_c1842/f4p4/3722
PB.3510_4_path1	i4_LQ_lily14_c5677/f1p0/4739
PB.848_0_path0	i6_LQ_lily14_c289/f1p0/6328	i4_LQ_lily14_c3552/f1p0/4704
PB.12176_0_path0	i1_LQ_lily14_c16353/f1p0/1052
PB.12070_0_path13	i0_LQ_lily14_c41466/f1p10/448	i0_HQ_lily14_c71875/f2p0/590
PB.5094_1_path1	i2_LQ_lily14_c4951/f1p0/2271	i2_LQ_lily14_c21565/f1p0/2931
PB.5094_1_path0	i5_LQ_lily14_c10197/f1p0/5042	i4_HQ_lily14_c1652/f2p0/4922
PB.5894_0_path0	i1_LQ_lily14_c28412/f1p1/1799
PB.15191_1_path0	i0_LQ_lily14_c13194/f1p0/769
PB.1416_0_path5	i4_HQ_lily14_c17820/f5p0/4144	i4_LQ_lily14_c22655/f1p0/4013	i4_LQ_lily14_c8301/f1p0/4150	i4_LQ_lily14_c14663/f1p0/4176
PB.6463_0_path4	i1_HQ_lily14_c489/f15p5/1849	i1_LQ_lily14_c20626/f1p5/1937	i2_LQ_lily14_c47827/f1p15/2342
PB.3736_0_path129	i2_LQ_lily14_c23639/f1p0/2820	i1_LQ_lily14_c24492/f1p11/1313	i2_HQ_lily14_c7105/f2p0/2166	i2_LQ_lily14_c4333/f1p1/2447	i2_LQ_lily14_c12946/f1p0/2543
PB.20004_0_path0	i1_HQ_lily14_c97678/f2p0/1889
PB.16939_13648_path0	i3_LQ_lily14_c31262/f1p0/3904	i2_LQ_lily14_c39730/f1p0/2272
PB.16939_2121_path6	i3_LQ_lily14_c29716/f1p0/4009	i3_LQ_lily14_c22530/f1p0/3828	i3_LQ_lily14_c23263/f1p0/3125
PB.755_0_path0	i4_LQ_lily14_c23269/f1p0/4571	i3_LQ_lily14_c41021/f1p4/3150	i5_LQ_lily14_c2176/f1p0/5161	i4_LQ_lily14_c20208/f1p1/4837
PB.16939_2121_path9	i6_LQ_lily14_c632/f1p0/6845	i5_HQ_lily14_c1381/f2p0/5323
PB.13556_0_path0	i0_LQ_lily14_c58043/f1p15/456	i0_HQ_lily14_c1363/f4p0/450
PB.16939_41_path133	i3_LQ_lily14_c4093/f1p0/3280	i5_LQ_lily14_c5739/f1p0/5095	i5_LQ_lily14_c9815/f1p0/4989
PB.23361_0_path0	i3_LQ_lily14_c31012/f1p0/3480
PB.3644_0_path11	i3_LQ_lily14_c25481/f1p0/3646	i3_LQ_lily14_c3556/f1p0/3489
PB.3644_0_path10	i3_LQ_lily14_c23952/f1p0/3319	i3_LQ_lily14_c2559/f1p0/3683
PB.3644_0_path16	i4_LQ_lily14_c20800/f1p8/4260	i3_LQ_lily14_c21215/f1p5/3929
PB.3644_0_path15	i3_HQ_lily14_c11827/f2p3/3706	i2_HQ_lily14_c1446/f3p0/2854	i3_LQ_lily14_c13085/f1p0/3811	i3_LQ_lily14_c29414/f1p1/3288	i3_LQ_lily14_c14912/f1p0/3439	i3_LQ_lily14_c22573/f1p2/3749	i3_LQ_lily14_c11519/f1p65/3502
PB.12946_0_path0	i5_LQ_lily14_c6995/f1p0/5294
PB.16939_26184_path0	i3_LQ_lily14_c39353/f1p0/3507	i4_LQ_lily14_c20400/f1p0/4998
PB.2199_0_path0	i3_LQ_lily14_c25279/f1p0/3435
PB.2340_0_path0	i2_LQ_lily14_c27209/f1p27/2901	i3_LQ_lily14_c42339/f1p0/3763	i5_LQ_lily14_c4480/f1p0/5232
PB.16939_231_path9	i4_LQ_lily14_c6025/f1p0/4882	i4_LQ_lily14_c15224/f1p0/4988	i4_LQ_lily14_c17031/f1p1/4052	i1_LQ_lily14_c64171/f1p5/1910	i3_LQ_lily14_c39656/f1p0/3154	i4_LQ_lily14_c6050/f1p0/4886	i5_LQ_lily14_c9970/f1p0/5057	i2_LQ_lily14_c13851/f1p0/2758	i3_HQ_lily14_c10614/f2p0/3281	i2_LQ_lily14_c24985/f1p1/2400	i2_LQ_lily14_c6052/f1p0/2768	i4_HQ_lily14_c1298/f4p0/4834	i2_LQ_lily14_c29880/f1p0/2372
PB.16939_231_path3	i4_LQ_lily14_c5047/f1p0/4521
PB.883_0_path0	i4_LQ_lily14_c18679/f1p1/4868	i4_LQ_lily14_c12799/f1p0/4730
PB.8847_0_path0	i1_LQ_lily14_c47356/f1p0/1363
PB.16939_8949_path0	i5_LQ_lily14_c2002/f1p0/5095
PB.16939_31183_path0	i2_LQ_lily14_c12558/f1p0/2542
PB.8701_0_path0	i2_HQ_lily14_c12463/f2p2/2130	i2_HQ_lily14_c18995/f3p0/2216
PB.6056_0_path0	i2_LQ_lily14_c30295/f1p0/2734
PB.6368_0_path0	i1_HQ_lily14_c5697/f4p0/1907	i1_LQ_lily14_c13671/f1p0/1924
PB.23253_0_path0	i3_LQ_lily14_c31438/f1p1/3619
PB.2261_0_path0	i4_LQ_lily14_c3952/f1p0/4188	i2_LQ_lily14_c38882/f1p0/2177
PB.64_1_path24	i3_LQ_lily14_c27621/f1p1/3822	i3_LQ_lily14_c14979/f1p1/3991
PB.14718_2_path0	i2_LQ_lily14_c27059/f1p1/2599
PB.20085_0_path0	i0_LQ_lily14_c18994/f1p2/379
PB.16248_0_path0	i0_HQ_lily14_c2484/f3p0/564
PB.4947_0_path2	i1_LQ_lily14_c41691/f1p5/2159	i2_LQ_lily14_c12374/f1p0/2351	i2_LQ_lily14_c33369/f1p1/2084
PB.17532_0_path0	i0_HQ_lily14_c13396/f2p0/770
PB.8206_0_path0	i1_LQ_lily14_c26404/f1p2/1241	i1_LQ_lily14_c14366/f1p2/1135
PB.8206_0_path1	i1_HQ_lily14_c15177/f3p2/1138
PB.4611_0_path1	i4_LQ_lily14_c19353/f1p0/4574
PB.13338_0_path1	i0_LQ_lily14_c40601/f1p0/430
PB.10785_0_path0	i0_LQ_lily14_c65841/f1p0/976	i1_LQ_lily14_c22769/f1p0/1788
PB.16939_9113_path0	i5_LQ_lily14_c4683/f1p1/5630	i3_LQ_lily14_c12075/f1p0/3532
PB.17465_0_path0	i0_LQ_lily14_c67441/f1p1/948
PB.4987_0_path3	i2_HQ_lily14_c53719/f3p0/2140	i2_LQ_lily14_c47148/f1p0/2233	i2_HQ_lily14_c31739/f3p0/2067
PB.1401_0_path0	i4_HQ_lily14_c17776/f4p0/4157	i1_LQ_lily14_c59401/f1p3/1345	i2_LQ_lily14_c3813/f1p1/2246	i2_LQ_lily14_c3078/f1p0/2278	i4_LQ_lily14_c12662/f1p1/4137	i3_LQ_lily14_c31375/f1p0/3285
PB.6331_0_path0	i1_HQ_lily14_c58755/f2p1/1772
PB.1922_0_path11	i3_LQ_lily14_c32337/f1p1/3312
PB.16939_10801_path0	i1_HQ_lily14_c19148/f3p2/1183
PB.10717_0_path0	i0_LQ_lily14_c63025/f1p0/990	i1_HQ_lily14_c80128/f4p3/1145
PB.16939_200_path0	i4_LQ_lily14_c4556/f1p0/4399
PB.11177_0_path1	i0_HQ_lily14_c2155/f9p7/838	i1_HQ_lily14_c26308/f2p3/1362	i0_LQ_lily14_c59570/f1p0/909
PB.9363_9_path0	i2_LQ_lily14_c15786/f1p0/2032
PB.16939_23_path170	i4_LQ_lily14_c5425/f1p1/4672	i3_LQ_lily14_c26331/f1p0/3519
PB.9363_9_path6	i0_HQ_lily14_c25254/f3p2/530	i0_LQ_lily14_c44257/f1p0/832
PB.16939_2735_path1	i2_LQ_lily14_c10466/f1p1/2222	i4_LQ_lily14_c6908/f1p1/4904	i1_LQ_lily14_c46155/f1p4/1103
PB.16939_23_path179	i5_LQ_lily14_c1757/f1p7/5347	i5_HQ_lily14_c670/f3p0/5349	i4_LQ_lily14_c8900/f1p0/4883
PB.1245_0_path1	i4_LQ_lily14_c3537/f1p0/4471	i4_LQ_lily14_c19827/f1p3/4349
PB.5065_0_path6	i1_LQ_lily14_c29786/f1p2/1581	i1_LQ_lily14_c5376/f1p2/1685	i2_HQ_lily14_c54065/f4p0/2168
PB.7862_0_path0	i1_LQ_lily14_c47744/f1p0/1490	i1_LQ_lily14_c89230/f1p0/1463
PB.16939_21695_path0	i2_LQ_lily14_c27831/f1p25/2761	i3_LQ_lily14_c40247/f1p0/3801
PB.4505_0_path13	i4_LQ_lily14_c11954/f1p0/4391	i2_LQ_lily14_c4192/f1p0/2259	i2_LQ_lily14_c13148/f1p7/2423
PB.14903_0_path0	i0_LQ_lily14_c41992/f1p1/311
PB.16939_6748_path3	i3_LQ_lily14_c27266/f1p0/3236	i3_LQ_lily14_c13303/f1p0/3248
PB.19173_0_path1	i3_LQ_lily14_c7588/f1p9/3374
PB.6667_6_path0	i1_LQ_lily14_c24781/f1p7/1663
PB.22217_0_path0	i3_LQ_lily14_c25274/f1p85/3151
PB.16939_9873_path1	i3_LQ_lily14_c25233/f1p0/3639
PB.16939_29499_path0	i2_LQ_lily14_c7891/f1p0/2826	i1_LQ_lily14_c83755/f1p0/1751
PB.131_0_path3	i5_LQ_lily14_c1702/f1p0/5176	i5_LQ_lily14_c5733/f1p0/5725	i5_HQ_lily14_c1390/f2p0/5463
PB.9826_0_path2	i4_LQ_lily14_c2669/f1p258/4683
PB.16150_0_path0	i0_HQ_lily14_c928/f11p0/808
PB.16939_16893_path0	i4_LQ_lily14_c17194/f1p0/4024	i3_LQ_lily14_c5177/f1p2/3131
PB.4965_1_path0	i3_LQ_lily14_c15992/f1p0/3017
PB.16939_2615_path0	i4_LQ_lily14_c13786/f1p0/4317
PB.12811_0_path0	i0_LQ_lily14_c66058/f1p0/637
PB.1935_0_path0	i1_LQ_lily14_c9912/f1p0/1320	i3_LQ_lily14_c5770/f1p0/3792
PB.16939_18457_path1	i0_LQ_lily14_c2101/f3p3/522	i0_LQ_lily14_c3668/f1p11/323
PB.5680_0_path1	i2_LQ_lily14_c28558/f1p1/2154
PB.10632_0_path1	i0_LQ_lily14_c22128/f1p22/914
PB.4850_0_path1	i2_LQ_lily14_c14261/f1p2/2444
PB.16939_22946_path0	i4_LQ_lily14_c14495/f1p0/4917
PB.6612_0_path1	i1_LQ_lily14_c6397/f1p4/1980	i1_LQ_lily14_c60375/f1p4/1715
PB.6612_0_path3	i1_HQ_lily14_c98702/f22p4/1668
PB.6612_0_path4	i1_LQ_lily14_c9168/f1p4/1956	i1_LQ_lily14_c60375/f1p4/1715	i1_LQ_lily14_c42039/f1p4/1370
PB.5698_0_path5	i1_LQ_lily14_c42805/f1p1/1695	i1_LQ_lily14_c28095/f1p0/1798	i1_HQ_lily14_c13468/f2p0/1776	i0_LQ_lily14_c38886/f1p0/522
PB.16939_785_path11	i7_LQ_lily14_c553/f1p0/7913	i7_LQ_lily14_c525/f1p0/7329
PB.16939_22272_path1	i0_HQ_lily14_c30267/f2p4/247
PB.11084_0_path0	i0_LQ_lily14_c3265/f1p0/860	i0_LQ_lily14_c65826/f1p0/670
PB.3689_0_path2	i2_LQ_lily14_c12290/f1p0/2834	i0_LQ_lily14_c7685/f1p0/999
PB.17489_0_path0	i0_LQ_lily14_c37928/f1p1/578
PB.7703_0_path1	i0_LQ_lily14_c13721/f2p0/589
PB.16939_2413_path0	i4_LQ_lily14_c2889/f1p0/4463	i4_LQ_lily14_c13476/f1p0/4488
PB.16939_4266_path0	i4_LQ_lily14_c7825/f1p0/4604	i3_LQ_lily14_c20203/f1p0/3528
PB.11729_0_path1	i0_LQ_lily14_c62609/f1p0/836	i0_LQ_lily14_c89143/f1p1/211	i0_LQ_lily14_c8510/f1p0/695
PB.16939_75_path279	i1_LQ_lily14_c24142/f1p85/2011	i5_LQ_lily14_c5326/f1p0/5910
PB.16939_75_path272	i4_LQ_lily14_c18880/f1p0/4340	i2_LQ_lily14_c44683/f1p1/2283	i2_LQ_lily14_c3390/f1p2/2968	i4_LQ_lily14_c19971/f1p0/4228	i2_LQ_lily14_c38501/f1p0/2933	i2_LQ_lily14_c14649/f1p0/2865	i3_LQ_lily14_c26632/f1p0/3530
PB.16939_33566_path0	i3_LQ_lily14_c30368/f1p0/3887
PB.2218_0_path4	i1_LQ_lily14_c45070/f1p37/1170	i3_LQ_lily14_c4930/f1p0/3646	i3_HQ_lily14_c14367/f3p3/3529
PB.11039_0_path8	i2_LQ_lily14_c25715/f1p0/2100
PB.5274_0_path0	i1_LQ_lily14_c12133/f1p0/1834	i0_LQ_lily14_c64687/f1p0/746	i1_LQ_lily14_c61958/f1p0/1899
PB.21771_0_path0	i0_LQ_lily14_c44431/f1p0/794
PB.3399_0_path0	i5_LQ_lily14_c9933/f1p0/5041
PB.64_1_path1	i7_LQ_lily14_c285/f1p0/7242	i7_LQ_lily14_c293/f1p0/7308
PB.2747_1_path2	i4_LQ_lily14_c14633/f1p0/4733	i2_LQ_lily14_c27879/f1p0/2942
PB.17484_0_path0	i1_LQ_lily14_c23182/f1p0/1390
PB.16939_4134_path10	i3_LQ_lily14_c42488/f1p0/3666	i3_LQ_lily14_c3576/f1p1/3700
PB.5858_0_path1	i1_HQ_lily14_c20453/f3p6/1817	i2_LQ_lily14_c44998/f1p5/2229	i2_LQ_lily14_c39804/f1p4/2395	i1_HQ_lily14_c97770/f21p6/1887	i1_LQ_lily14_c9549/f1p6/1693
PB.16972_0_path1	i0_LQ_lily14_c38781/f1p0/884
PB.13722_0_path0	i0_LQ_lily14_c23257/f1p0/489
PB.22743_0_path0	i3_LQ_lily14_c6588/f1p3/3094	i0_LQ_lily14_c45353/f1p0/736
PB.16939_11543_path0	i3_LQ_lily14_c22045/f1p116/3171
PB.16939_4167_path1	i4_LQ_lily14_c8385/f1p17/4826	i5_LQ_lily14_c11996/f1p0/5004
PB.3739_0_path0	i1_LQ_lily14_c60491/f1p2/1890	i2_HQ_lily14_c37198/f2p0/2539
PB.1561_0_path3	i5_HQ_lily14_c450/f4p0/5869	i1_LQ_lily14_c26855/f1p10/1917	i3_LQ_lily14_c25591/f1p4/3979	i3_LQ_lily14_c16495/f1p0/3053	i5_LQ_lily14_c10621/f1p0/5063
PB.16939_3933_path0	i0_HQ_lily14_c35070/f4p0/593	i2_LQ_lily14_c3555/f1p0/2933
PB.10652_0_path0	i1_LQ_lily14_c51375/f1p0/1025
PB.16939_75_path110	i7_LQ_lily14_c303/f1p0/7714	i5_LQ_lily14_c6089/f1p0/5192
PB.5_0_path4	i3_LQ_lily14_c21333/f1p0/3630	i6_LQ_lily14_c215/f1p0/6144
PB.2116_0_path2	i3_LQ_lily14_c41810/f1p1/3981	i3_LQ_lily14_c32284/f1p0/3351
PB.16245_0_path1	i5_LQ_lily14_c2949/f1p0/5324	i5_LQ_lily14_c4821/f1p0/5442	i4_LQ_lily14_c11263/f1p0/4553
PB.16245_0_path6	i5_LQ_lily14_c5592/f1p3/5175	i5_LQ_lily14_c6737/f1p0/5209	i4_LQ_lily14_c21139/f1p1/4281	i5_LQ_lily14_c7843/f1p0/5424	i5_HQ_lily14_c10710/f2p2/5539	i5_LQ_lily14_c3709/f1p0/5320	i5_LQ_lily14_c5440/f1p1/5145
PB.18059_0_path0	i0_LQ_lily14_c66906/f1p0/812
PB.7861_0_path1	i5_LQ_lily14_c3790/f1p0/5298
PB.16939_2539_path2	i11_LQ_lily14_c22/f1p0/11788
PB.14693_0_path0	i0_LQ_lily14_c45181/f1p0/826
PB.16939_7214_path0	i3_LQ_lily14_c22455/f1p0/3900	i5_LQ_lily14_c8400/f1p7/5514
PB.16939_26311_path1	i1_LQ_lily14_c37613/f1p0/1501
PB.16939_11693_path0	i3_LQ_lily14_c41605/f1p0/3234	i0_LQ_lily14_c59476/f1p0/603	i3_LQ_lily14_c39918/f1p1/3635	i3_LQ_lily14_c14697/f1p0/3699
PB.5050_0_path0	i2_LQ_lily14_c30267/f1p4/2458
PB.4340_0_path0	i3_LQ_lily14_c13380/f1p0/3466	i2_LQ_lily14_c26635/f1p0/2593
PB.10423_1_path3	i4_LQ_lily14_c2613/f1p0/4449	i4_LQ_lily14_c3126/f1p0/4625
PB.10423_1_path0	i1_LQ_lily14_c74165/f1p2/1017
PB.10423_1_path1	i0_LQ_lily14_c22349/f1p0/557
PB.4835_0_path1	i2_LQ_lily14_c25965/f1p4/2367	i2_LQ_lily14_c41187/f1p4/2320
PB.9576_0_path0	i1_LQ_lily14_c24100/f1p0/1109
PB.8126_0_path0	i1_LQ_lily14_c39774/f1p0/1409
PB.3904_3_path1	i2_HQ_lily14_c787/f10p0/2755	i2_LQ_lily14_c5021/f1p0/2368
PB.5370_0_path8	i2_HQ_lily14_c54651/f6p0/2083	i2_HQ_lily14_c19108/f4p0/2132
PB.5370_0_path6	i0_LQ_lily14_c3518/f1p0/482	i1_LQ_lily14_c32604/f1p2/1040	i4_LQ_lily14_c5828/f1p0/4686	i2_LQ_lily14_c5908/f1p0/2346
PB.16939_17750_path0	i1_LQ_lily14_c11694/f1p0/1911
PB.16939_20006_path0	i2_LQ_lily14_c4362/f1p1/2689	i0_LQ_lily14_c9670/f1p0/791
PB.23818_0_path0	i0_LQ_lily14_c60161/f1p0/564
PB.16939_3636_path0	i4_LQ_lily14_c19782/f1p1/4575	i4_LQ_lily14_c3123/f1p0/4614
PB.16939_3636_path1	i10_LQ_lily14_c15/f1p0/10244
PB.9359_0_path0	i1_HQ_lily14_c39416/f2p2/1164	i1_LQ_lily14_c46621/f1p2/1153
PB.11435_0_path2	i0_HQ_lily14_c2006/f2p2/521
PB.3531_1_path0	i2_LQ_lily14_c14371/f1p0/2817
PB.3630_3_path0	i0_LQ_lily14_c11231/f1p0/666
PB.16939_1934_path2	i1_LQ_lily14_c61241/f1p0/1392
PB.16939_1934_path0	i2_LQ_lily14_c37824/f1p0/2491
PB.4505_0_path4	i2_HQ_lily14_c15010/f2p0/2383
PB.16939_1677_path12	i2_LQ_lily14_c12954/f1p0/2195	i4_LQ_lily14_c20015/f1p1/4093
PB.4505_0_path1	i2_LQ_lily14_c47277/f1p0/2305	i2_HQ_lily14_c53314/f4p0/2201	i2_HQ_lily14_c10133/f5p2/2441	i1_LQ_lily14_c70593/f1p7/1152
PB.3033_0_path19	i1_LQ_lily14_c68269/f1p0/1938	i2_LQ_lily14_c60412/f1p4/2003
PB.2219_0_path0	i3_LQ_lily14_c41518/f1p0/3411	i3_LQ_lily14_c29167/f1p0/3457
PB.7692_0_path0	i1_HQ_lily14_c2449/f6p1/1540	i1_LQ_lily14_c61393/f1p1/1718
PB.2129_2_path0	i0_HQ_lily14_c21072/f2p0/1000	i0_LQ_lily14_c59115/f1p0/652
PB.1666_0_path1	i3_HQ_lily14_c5492/f2p1/3667	i2_LQ_lily14_c42206/f1p0/2552
PB.1019_0_path0	i4_LQ_lily14_c4366/f1p6/4604	i4_LQ_lily14_c2896/f1p13/4387	i4_LQ_lily14_c7848/f1p0/4436	i0_LQ_lily14_c38271/f1p0/587
PB.10645_0_path0	i0_HQ_lily14_c2011/f4p0/944
PB.4866_0_path0	i2_HQ_lily14_c1609/f2p5/2859	i2_LQ_lily14_c16617/f1p0/2049	i2_LQ_lily14_c8109/f1p0/2973
PB.4866_0_path1	i2_LQ_lily14_c40827/f1p0/2327	i2_LQ_lily14_c30799/f1p0/2530
PB.1954_0_path1	i3_HQ_lily14_c13067/f2p24/3640	i3_LQ_lily14_c28087/f1p0/3772
PB.6257_0_path0	i3_HQ_lily14_c43242/f10p1/3633	i1_LQ_lily14_c28033/f1p1/1788	i1_LQ_lily14_c63694/f1p0/1701	i3_LQ_lily14_c15002/f1p0/3722
PB.10842_0_path0	i0_LQ_lily14_c46366/f1p0/518
PB.530_1_path4	i4_LQ_lily14_c20662/f1p4/4815	i4_HQ_lily14_c514/f9p0/5018	i5_LQ_lily14_c11975/f1p0/5007
PB.6257_0_path5	i0_LQ_lily14_c40192/f1p0/572	i2_LQ_lily14_c38141/f1p13/2153
PB.6257_0_path7	i3_HQ_lily14_c43242/f10p1/3633	i4_LQ_lily14_c12046/f1p1/4239
PB.6257_0_path8	i3_HQ_lily14_c800/f5p0/3699	i1_HQ_lily14_c1756/f2p2/1447	i1_LQ_lily14_c100225/f1p7/1893	i3_HQ_lily14_c11840/f2p1/3674	i1_LQ_lily14_c82756/f1p2/1993
PB.6257_0_path9	i3_LQ_lily14_c29100/f1p0/3663	i3_LQ_lily14_c15164/f1p0/3770
PB.16939_5258_path0	i5_LQ_lily14_c11947/f1p0/5012	i4_LQ_lily14_c9563/f1p0/4930
PB.16939_16211_path1	i4_LQ_lily14_c12457/f1p0/4483	i2_LQ_lily14_c38876/f1p0/2303
PB.16939_4929_path0	i5_LQ_lily14_c5685/f1p0/5581
PB.10579_0_path1	i4_LQ_lily14_c14350/f1p11/4412
PB.5911_0_path0	i2_LQ_lily14_c50088/f1p0/2041
PB.3888_0_path0	i3_LQ_lily14_c20338/f1p0/3374
PB.2149_0_path2	i3_LQ_lily14_c40893/f1p62/3101	i3_HQ_lily14_c7200/f2p4/3431	i3_LQ_lily14_c8983/f1p0/3190	i2_LQ_lily14_c52717/f1p0/2096	i2_LQ_lily14_c6429/f1p0/2676
PB.2149_0_path0	i3_LQ_lily14_c14313/f1p5/3634	i3_LQ_lily14_c5506/f1p0/3126
PB.5359_0_path0	i2_LQ_lily14_c29255/f1p1/2368
PB.16939_218_path13	i3_LQ_lily14_c10243/f1p0/3230
PB.16939_1319_path0	i5_LQ_lily14_c7539/f1p1/5601
PB.16310_6_path0	i0_LQ_lily14_c27128/f1p0/700
PB.16939_731_path12	i2_HQ_lily14_c35271/f2p0/2629	i2_LQ_lily14_c5862/f1p0/2519	i2_HQ_lily14_c54835/f12p0/2569	i2_LQ_lily14_c7152/f1p0/2357
PB.3762_0_path0	i3_LQ_lily14_c2796/f1p1/3418
PB.4732_0_path0	i2_LQ_lily14_c41864/f1p0/2264	i2_HQ_lily14_c17289/f6p0/2434	i2_HQ_lily14_c35216/f26p0/2314
PB.2749_0_path1	i2_HQ_lily14_c1927/f3p6/2820	i2_HQ_lily14_c1868/f2p0/2645
PB.16939_17838_path0	i0_LQ_lily14_c24681/f1p0/637
PB.16939_5551_path19	i4_LQ_lily14_c4052/f1p0/4871	i4_LQ_lily14_c9514/f1p0/4850	i4_HQ_lily14_c1678/f3p1/4734	i5_LQ_lily14_c7890/f1p0/5388	i4_LQ_lily14_c4313/f1p0/4579
PB.16939_255_path0	i4_LQ_lily14_c10955/f1p0/4959	i5_LQ_lily14_c10456/f1p0/5054
PB.7194_0_path0	i1_LQ_lily14_c7644/f1p1/1578
PB.16939_13513_path0	i5_LQ_lily14_c5549/f1p0/5146	i3_LQ_lily14_c41697/f1p0/3312
PB.10494_0_path3	i0_HQ_lily14_c46884/f2p0/317	i0_LQ_lily14_c31353/f1p0/231	i1_LQ_lily14_c110204/f1p3/1012	i1_LQ_lily14_c74851/f1p2/1020
PB.16939_15768_path0	i0_LQ_lily14_c66223/f1p1/630	i0_LQ_lily14_c13223/f1p1/611
PB.9142_0_path1	i1_HQ_lily14_c98698/f6p0/1080	i0_LQ_lily14_c57511/f1p0/943
PB.16939_11405_path0	i4_HQ_lily14_c1843/f2p1/4373	i5_LQ_lily14_c8928/f1p0/5872
PB.8507_0_path0	i1_LQ_lily14_c46264/f1p0/1434
PB.3748_0_path45	i2_LQ_lily14_c34127/f1p0/2088	i1_HQ_lily14_c55306/f18p5/1790
PB.3748_0_path41	i0_LQ_lily14_c24864/f1p1/617	i2_LQ_lily14_c38399/f1p0/3000	i2_HQ_lily14_c1106/f5p0/2818	i1_HQ_lily14_c99804/f19p10/1738
PB.16939_7248_path6	i5_LQ_lily14_c8600/f1p0/5167	i2_LQ_lily14_c23235/f1p0/2658	i5_LQ_lily14_c5560/f1p0/5587
PB.5508_1_path0	i1_HQ_lily14_c61856/f3p1/2001	i1_LQ_lily14_c64612/f1p1/1997	i1_HQ_lily14_c64452/f4p1/1982
PB.1403_0_path2	i4_LQ_lily14_c7516/f1p0/4382	i1_LQ_lily14_c27309/f1p1/1474	i3_LQ_lily14_c4476/f1p7/3761	i3_LQ_lily14_c42420/f1p0/3191	i4_LQ_lily14_c12025/f1p0/4152
PB.12215_0_path1	i1_HQ_lily14_c56165/f26p3/1671	i0_LQ_lily14_c9474/f1p1/418	i2_LQ_lily14_c10050/f1p2/2839
PB.16939_6098_path1	i0_LQ_lily14_c39024/f1p0/470	i0_LQ_lily14_c61095/f1p1/844
PB.19765_1_path0	i4_LQ_lily14_c12367/f1p0/4486
PB.12234_0_path1	i0_LQ_lily14_c65169/f1p0/1013
PB.8900_1_path0	i1_LQ_lily14_c43883/f1p8/1461
PB.7348_0_path0	i1_LQ_lily14_c45785/f1p3/1528	i1_LQ_lily14_c16623/f1p3/1042	i1_HQ_lily14_c98372/f17p3/1540
PB.16939_3285_path11	i1_HQ_lily14_c7571/f3p2/1755	i1_LQ_lily14_c27416/f1p2/1788	i1_HQ_lily14_c58459/f2p2/1358	i1_LQ_lily14_c84996/f1p2/1679	i0_LQ_lily14_c10531/f1p9/697
PB.16939_5636_path0	i5_LQ_lily14_c8174/f1p0/5535	i2_LQ_lily14_c38363/f1p7/2311
PB.2104_0_path0	i4_LQ_lily14_c8345/f1p0/4275	i3_LQ_lily14_c9638/f1p40/3658
PB.3262_1_path0	i2_HQ_lily14_c54726/f3p0/2785
PB.16939_12915_path1	i4_LQ_lily14_c14869/f1p0/4989
PB.1313_0_path0	i4_LQ_lily14_c5347/f1p18/4740	i4_LQ_lily14_c13754/f1p1/4263	i4_HQ_lily14_c18832/f2p0/5014	i4_LQ_lily14_c15790/f1p0/4995	i5_HQ_lily14_c10866/f3p0/5072	i4_LQ_lily14_c15563/f1p0/4360	i3_LQ_lily14_c27549/f1p0/3679
PB.1313_0_path1	i1_LQ_lily14_c47864/f1p0/1240	i4_LQ_lily14_c13754/f1p1/4263	i3_LQ_lily14_c39702/f1p0/3478
PB.10176_0_path0	i1_LQ_lily14_c52568/f1p0/1041
PB.11527_0_path0	i2_HQ_lily14_c18714/f4p1/2315
PB.8075_1_path8	i3_LQ_lily14_c40681/f1p0/3470	i3_LQ_lily14_c13373/f1p0/3371
PB.9195_0_path0	i1_HQ_lily14_c6160/f3p0/1319
PB.3583_0_path0	i2_LQ_lily14_c15234/f1p0/2864	i2_LQ_lily14_c20760/f1p3/2884
PB.4736_0_path0	i2_LQ_lily14_c15119/f1p0/2198	i1_LQ_lily14_c8597/f1p5/1723	i2_HQ_lily14_c31901/f2p0/2076
PB.4736_0_path2	i2_LQ_lily14_c38109/f1p0/2183	i2_HQ_lily14_c1350/f4p1/2250
PB.1950_0_path0	i3_HQ_lily14_c2331/f2p0/3515	i3_LQ_lily14_c27577/f1p3/3723
PB.11206_0_path0	i0_HQ_lily14_c54144/f3p0/799
PB.17352_0_path0	i1_HQ_lily14_c9366/f5p1/1948
PB.7447_1_path0	i1_LQ_lily14_c88058/f1p1/1809	i0_LQ_lily14_c43513/f1p0/649
PB.23772_0_path0	i0_LQ_lily14_c27087/f1p1/542
PB.7552_0_path1	i1_LQ_lily14_c39826/f1p1/1722	i1_LQ_lily14_c68478/f1p1/1796
PB.11077_1_path0	i0_LQ_lily14_c25113/f1p0/992
PB.16939_27700_path5	i3_LQ_lily14_c8068/f1p0/3692
PB.16939_27700_path0	i4_LQ_lily14_c7196/f1p0/4730	i4_LQ_lily14_c11005/f1p0/4566
PB.16939_3437_path0	i0_LQ_lily14_c37964/f1p4/439
PB.20455_0_path0	i2_LQ_lily14_c42252/f1p0/2747
PB.6499_0_path1	i1_LQ_lily14_c78042/f2p0/1725	i1_LQ_lily14_c85033/f1p2/1435	i1_HQ_lily14_c26623/f3p1/1686
PB.6499_0_path2	i5_LQ_lily14_c8607/f1p0/5927	i1_LQ_lily14_c61676/f1p2/1624	i1_LQ_lily14_c4896/f1p0/1874
PB.2926_0_path0	i3_LQ_lily14_c11516/f1p0/3197	i4_LQ_lily14_c3315/f1p0/4600
PB.2902_0_path5	i2_LQ_lily14_c12208/f1p3/2860	i2_LQ_lily14_c4783/f1p0/2990	i2_LQ_lily14_c41505/f1p0/2887
PB.16939_5491_path1	i3_LQ_lily14_c9571/f1p1/3837	i4_LQ_lily14_c8767/f1p0/4587	i5_LQ_lily14_c2966/f1p9/5605
PB.23634_0_path0	i4_LQ_lily14_c13513/f1p0/4986
PB.16939_7669_path8	i2_LQ_lily14_c53611/f1p0/2400
PB.16939_15217_path0	i4_LQ_lily14_c6152/f1p0/4858	i5_LQ_lily14_c5511/f1p0/5255
PB.16939_7669_path2	i5_HQ_lily14_c1199/f2p0/5129	i5_HQ_lily14_c1244/f2p0/5080	i2_HQ_lily14_c17575/f16p0/2482	i3_LQ_lily14_c26596/f1p0/3427
PB.16939_7669_path6	i2_LQ_lily14_c7298/f1p0/2412	i2_LQ_lily14_c7810/f1p0/2407
PB.22225_0_path0	i1_HQ_lily14_c97951/f28p4/1502
PB.6378_0_path2	i1_LQ_lily14_c24889/f1p3/1738
PB.4593_1_path0	i5_LQ_lily14_c6444/f1p4/5158
PB.16939_16081_path0	i4_LQ_lily14_c3297/f1p0/4773	i5_LQ_lily14_c4617/f1p0/5108	i6_LQ_lily14_c1709/f1p0/6647	i3_LQ_lily14_c5277/f1p0/3301
PB.21856_0_path2	i0_LQ_lily14_c8082/f1p3/779
PB.16939_19526_path2	i4_LQ_lily14_c21291/f1p0/4983	i6_LQ_lily14_c395/f1p0/6750	i5_LQ_lily14_c6424/f1p2/5958	i3_LQ_lily14_c25341/f1p2/3402
PB.16939_5139_path6	i3_LQ_lily14_c21550/f1p1/3598	i3_LQ_lily14_c5859/f1p8/3142	i3_HQ_lily14_c32210/f2p0/3298	i3_HQ_lily14_c48615/f19p0/3161	i3_LQ_lily14_c8781/f1p0/3304
PB.16939_5139_path0	i3_LQ_lily14_c14580/f1p0/3296	i3_HQ_lily14_c47610/f17p2/3407
PB.22666_0_path0	i1_LQ_lily14_c86921/f1p0/1120
PB.16939_4820_path0	i2_LQ_lily14_c24343/f1p0/2465	i2_LQ_lily14_c16851/f1p0/2095
PB.3804_0_path1	i2_LQ_lily14_c3276/f1p7/2202	i2_LQ_lily14_c11018/f1p0/2491
PB.3804_0_path3	i2_LQ_lily14_c42571/f1p0/2633	i2_LQ_lily14_c3276/f1p7/2202	i2_LQ_lily14_c38971/f1p0/2859
PB.16963_1_path0	i3_LQ_lily14_c23294/f1p2/3584
PB.11075_0_path0	i1_LQ_lily14_c28491/f1p0/1157
PB.10204_0_path0	i1_LQ_lily14_c44915/f1p5/1806
PB.16939_13998_path0	i4_LQ_lily14_c19948/f1p0/4263
PB.9715_0_path0	i3_LQ_lily14_c24575/f1p2/3451
PB.2390_0_path0	i3_LQ_lily14_c52502/f1p0/3018	i3_HQ_lily14_c9590/f2p5/3159	i3_LQ_lily14_c24808/f1p0/3223
PB.3769_0_path0	i3_LQ_lily14_c14196/f1p29/3226	i2_LQ_lily14_c10310/f1p0/2768	i2_LQ_lily14_c21020/f1p0/2812
PB.2969_0_path1	i2_LQ_lily14_c42973/f1p0/2937
PB.17885_0_path0	i0_LQ_lily14_c6126/f1p0/602
PB.8815_0_path1	i1_LQ_lily14_c95410/f1p0/1245	i1_LQ_lily14_c40876/f1p0/1078
PB.12321_1_path0	i1_LQ_lily14_c4778/f1p0/1450
PB.18210_0_path0	i1_LQ_lily14_c51289/f1p0/1025	i0_LQ_lily14_c23249/f1p5/319
PB.8095_0_path2	i1_LQ_lily14_c70487/f1p0/1523	i1_LQ_lily14_c67788/f1p0/1422
PB.14039_0_path0	i0_LQ_lily14_c36724/f1p0/627
PB.5577_0_path0	i2_LQ_lily14_c21502/f1p0/2145	i2_LQ_lily14_c52430/f1p0/2093
PB.16939_2813_path2	i0_LQ_lily14_c41931/f1p0/434	i4_LQ_lily14_c6176/f1p0/4996
PB.16939_2813_path5	i2_LQ_lily14_c53746/f1p1/2424
PB.18177_0_path0	i0_LQ_lily14_c32734/f1p0/250	i0_HQ_lily14_c18089/f3p0/900
PB.6111_0_path0	i1_HQ_lily14_c29055/f2p0/1971	i2_LQ_lily14_c49793/f1p0/2022
PB.16939_9721_path2	i1_LQ_lily14_c7003/f1p0/1235
PB.5594_0_path0	i2_HQ_lily14_c18700/f3p24/2333
PB.4733_0_path1	i2_LQ_lily14_c11738/f1p0/2428	i2_HQ_lily14_c7710/f2p4/2378
PB.2366_0_path0	i3_LQ_lily14_c23758/f1p0/3307	i3_LQ_lily14_c41628/f1p0/3577	i3_LQ_lily14_c28729/f1p0/3513
PB.9725_1_path0	i3_LQ_lily14_c5212/f1p2/3223
PB.22545_0_path0	i1_LQ_lily14_c32186/f1p0/1064
PB.3770_0_path16	i2_HQ_lily14_c13152/f2p13/2227	i2_HQ_lily14_c2769/f2p2/2780
PB.6589_0_path0	i1_HQ_lily14_c8513/f3p0/1853	i1_LQ_lily14_c7554/f1p0/1813
PB.16939_8296_path0	i4_LQ_lily14_c11929/f1p0/4661
PB.16939_22177_path0	i3_LQ_lily14_c24499/f1p0/3776	i4_LQ_lily14_c15173/f1p1/4894
PB.9252_0_path0	i1_HQ_lily14_c20027/f4p3/1223
PB.3807_0_path0	i2_HQ_lily14_c2153/f3p0/2800	i2_LQ_lily14_c28387/f1p0/2627	i2_LQ_lily14_c42245/f1p0/2883
PB.13827_0_path1	i0_LQ_lily14_c29242/f1p238/493	i3_LQ_lily14_c38991/f1p0/3140
PB.16939_9774_path0	i3_HQ_lily14_c19515/f2p0/3516	i3_HQ_lily14_c47614/f14p1/3388	i3_LQ_lily14_c9726/f1p0/3402	i3_LQ_lily14_c37653/f1p1/3320
PB.3352_0_path0	i2_HQ_lily14_c27460/f2p0/2559
PB.16939_9774_path9	i3_LQ_lily14_c26810/f1p0/3480	i3_HQ_lily14_c2140/f2p9/3479	i3_LQ_lily14_c9276/f1p1/3213
PB.16939_9774_path8	i3_LQ_lily14_c8094/f1p8/3568	i2_LQ_lily14_c37986/f1p80/2660	i3_LQ_lily14_c12216/f1p0/3565
PB.16939_9959_path0	i1_HQ_lily14_c2091/f2p1/1641
PB.16939_9959_path1	i1_LQ_lily14_c39716/f1p1/1126
PB.2783_0_path13	i3_LQ_lily14_c21922/f1p0/3272	i3_LQ_lily14_c32320/f1p0/3101	i3_LQ_lily14_c5386/f1p13/3116	i3_LQ_lily14_c3923/f1p0/3143	i3_LQ_lily14_c4191/f1p22/3247	i1_HQ_lily14_c7250/f3p9/1143	i2_LQ_lily14_c23896/f1p3/2476	i4_LQ_lily14_c19286/f1p4/4084	i3_LQ_lily14_c26570/f1p0/3185	i2_LQ_lily14_c40093/f1p0/2330
PB.16939_26750_path0	i2_LQ_lily14_c23603/f1p0/2951
PB.13444_0_path0	i2_LQ_lily14_c44109/f1p1/2414
PB.16939_8120_path0	i3_LQ_lily14_c8546/f1p12/3485
PB.16939_24555_path0	i5_LQ_lily14_c6144/f1p0/5261	i4_LQ_lily14_c17371/f1p0/4021
PB.9986_0_path0	i0_LQ_lily14_c13758/f1p10/451	i1_HQ_lily14_c26718/f2p0/1097
PB.3975_0_path3	i2_LQ_lily14_c14716/f1p0/2734	i4_LQ_lily14_c12030/f1p2/4363	i2_LQ_lily14_c21061/f1p4/2657
PB.7432_0_path9	i1_LQ_lily14_c86705/f1p0/1936	i1_LQ_lily14_c6803/f1p1/2009
PB.2400_0_path2	i3_HQ_lily14_c927/f4p0/3338	i2_LQ_lily14_c39074/f1p0/2623	i2_LQ_lily14_c27213/f1p2/2920	i3_HQ_lily14_c38376/f7p0/3409
PB.4600_0_path0	i2_LQ_lily14_c45431/f1p0/2471
PB.10647_0_path0	i0_LQ_lily14_c21906/f1p0/958
PB.5428_0_path0	i2_LQ_lily14_c24996/f1p1/2190	i2_LQ_lily14_c42844/f1p0/2282
PB.16939_580_path1	i0_HQ_lily14_c982/f16p0/521
PB.16939_210_path2	i4_LQ_lily14_c3619/f1p0/4910	i5_LQ_lily14_c7892/f1p0/5404	i5_LQ_lily14_c7782/f1p0/5104	i5_LQ_lily14_c5212/f1p2/5074	i3_LQ_lily14_c28892/f1p0/3206	i3_LQ_lily14_c23040/f1p68/3615	i3_LQ_lily14_c20946/f1p0/3337	i3_LQ_lily14_c41393/f1p1/3255	i5_LQ_lily14_c4694/f1p0/5246	i2_LQ_lily14_c6000/f1p0/2190	i3_HQ_lily14_c19308/f3p0/3364	i4_LQ_lily14_c5564/f1p1/4936	i5_HQ_lily14_c1201/f2p0/5130	i5_HQ_lily14_c1222/f2p0/5179	i3_HQ_lily14_c19794/f2p0/3162	i5_HQ_lily14_c1374/f2p0/5124	i5_LQ_lily14_c4998/f1p4/5250	i3_LQ_lily14_c27316/f1p0/3328	i3_HQ_lily14_c10338/f3p0/3422	i3_HQ_lily14_c38450/f2p4/3454
PB.3049_0_path0	i3_LQ_lily14_c15292/f1p0/3124	i6_LQ_lily14_c2214/f1p1/6033
PB.16939_2580_path0	i2_LQ_lily14_c5049/f1p1/2274	i3_LQ_lily14_c25602/f1p0/3632	i2_LQ_lily14_c39938/f1p1/2457
PB.16939_3867_path0	i2_LQ_lily14_c44245/f1p2/2350	i4_LQ_lily14_c7131/f1p1/4316
PB.4193_0_path1	i2_LQ_lily14_c8647/f1p88/2386
PB.5603_0_path0	i2_LQ_lily14_c47338/f1p12/2134
PB.16939_341_path33	i5_LQ_lily14_c4675/f1p0/5339	i5_LQ_lily14_c5062/f1p0/5108
PB.16939_8246_path6	i3_LQ_lily14_c22440/f1p4/3301	i5_LQ_lily14_c1587/f1p0/5086	i3_LQ_lily14_c41203/f1p0/3643
PB.1947_0_path9	i2_LQ_lily14_c29817/f1p1/2840	i3_LQ_lily14_c30548/f1p2/3742	i4_LQ_lily14_c2860/f1p1/4719	i3_LQ_lily14_c5833/f1p0/3520	i2_LQ_lily14_c39389/f1p0/2621
PB.17340_0_path0	i0_LQ_lily14_c3478/f1p4/853	i0_LQ_lily14_c37186/f1p0/550
PB.6892_1_path0	i2_LQ_lily14_c38794/f1p0/2941
PB.6042_0_path6	i2_LQ_lily14_c34375/f1p0/2058	i1_LQ_lily14_c9790/f1p14/1921
PB.6042_0_path2	i2_LQ_lily14_c41596/f1p1/2909	i2_LQ_lily14_c22621/f1p0/2414
PB.6042_0_path3	i1_LQ_lily14_c60351/f1p12/1987	i2_LQ_lily14_c60441/f1p3/2007
PB.16939_9452_path3	i3_LQ_lily14_c21879/f1p0/3631	i1_HQ_lily14_c58525/f2p8/1518	i5_LQ_lily14_c2894/f1p0/5154
PB.7304_0_path0	i1_HQ_lily14_c37480/f4p2/1541	i1_LQ_lily14_c27432/f1p2/1595
PB.7827_0_path0	i1_LQ_lily14_c37799/f1p0/1551
PB.16939_872_path3	i4_LQ_lily14_c22917/f1p3/4082	i2_LQ_lily14_c41931/f1p0/2861
PB.652_2_path0	i4_LQ_lily14_c10157/f1p0/4853	i4_LQ_lily14_c10157/f1p0/4853	i4_LQ_lily14_c9956/f1p0/4670
PB.16939_43173_path0	i3_LQ_lily14_c5357/f1p0/3514	i4_LQ_lily14_c10200/f1p0/4965
PB.5013_0_path0	i1_LQ_lily14_c84237/f1p1/1610	i1_LQ_lily14_c42037/f1p5/1754
PB.16939_60_path31	i2_LQ_lily14_c40626/f1p0/2580	i5_LQ_lily14_c8605/f1p0/5516	i4_LQ_lily14_c20617/f1p0/4547	i3_LQ_lily14_c2495/f1p0/4001	i4_LQ_lily14_c10472/f1p0/4991	i5_LQ_lily14_c9869/f1p0/5025	i2_LQ_lily14_c42649/f1p1/2502	i5_LQ_lily14_c10654/f1p0/5091	i3_LQ_lily14_c10352/f1p5/3426	i3_LQ_lily14_c27204/f1p0/4004	i3_LQ_lily14_c41327/f1p0/3915
PB.16939_1343_path4	i2_LQ_lily14_c11529/f1p5/2935
PB.16939_60_path36	i6_LQ_lily14_c1319/f1p0/6733	i5_LQ_lily14_c3594/f1p4/5638
PB.16939_60_path37	i3_LQ_lily14_c5550/f1p0/3938	i3_LQ_lily14_c12995/f1p0/3885	i3_LQ_lily14_c25276/f1p0/3535	i5_LQ_lily14_c6763/f1p0/5441
PB.16939_2514_path3	i1_LQ_lily14_c88842/f1p7/1225	i1_LQ_lily14_c62640/f1p7/1239
PB.12245_1_path13	i0_LQ_lily14_c59399/f1p0/823	i1_LQ_lily14_c19829/f1p88/1048	i0_LQ_lily14_c25522/f1p0/809
PB.12245_1_path17	i0_LQ_lily14_c78356/f1p1/956	i0_LQ_lily14_c58478/f1p30/581	i0_LQ_lily14_c60459/f1p0/711
PB.4814_0_path1	i2_HQ_lily14_c54056/f10p0/2100	i1_LQ_lily14_c42020/f1p0/1686
PB.21032_0_path0	i4_LQ_lily14_c3269/f1p0/4677
PB.11785_1_path0	i0_LQ_lily14_c59494/f1p0/932
PB.16939_10093_path0	i4_LQ_lily14_c11305/f1p16/4952
PB.16939_31243_path0	i3_HQ_lily14_c19887/f2p0/3679	i3_HQ_lily14_c47818/f10p0/3106
PB.14438_5_path0	i0_LQ_lily14_c62691/f1p0/411
PB.14973_1_path0	i1_LQ_lily14_c85968/f1p5/1656
PB.16939_15158_path0	i2_LQ_lily14_c9972/f1p0/2157
PB.16939_14070_path0	i2_LQ_lily14_c27954/f1p0/2736	i2_HQ_lily14_c23750/f2p2/2390	i2_LQ_lily14_c28516/f1p2/2475
PB.2340_1_path1	i2_LQ_lily14_c29432/f1p0/2122	i5_LQ_lily14_c7716/f1p14/5658	i3_LQ_lily14_c40431/f1p0/3329	i3_LQ_lily14_c41562/f1p0/3165
PB.16939_2421_path0	i4_LQ_lily14_c7132/f1p0/4766
PB.16939_5062_path6	i8_LQ_lily14_c137/f1p0/8247
PB.16939_5062_path4	i3_LQ_lily14_c19962/f1p2/3309	i4_LQ_lily14_c6136/f1p0/4545	i5_LQ_lily14_c11971/f1p0/5017
PB.16939_9561_path0	i1_LQ_lily14_c2725/f1p0/1454	i1_LQ_lily14_c30264/f1p0/1521
PB.10496_0_path0	i1_LQ_lily14_c39086/f1p0/1161	i1_LQ_lily14_c33977/f1p0/1034
PB.2933_0_path0	i1_LQ_lily14_c21458/f1p0/1425	i3_LQ_lily14_c23070/f1p3/3171
PB.3935_0_path1	i4_LQ_lily14_c15338/f1p0/4840
PB.16939_15236_path0	i4_LQ_lily14_c12608/f1p3/4363
PB.10416_0_path0	i3_HQ_lily14_c19288/f5p10/3487
PB.1580_0_path10	i2_LQ_lily14_c13815/f1p3/2959	i4_LQ_lily14_c21298/f1p10/4348	i3_LQ_lily14_c10918/f1p0/3891	i2_LQ_lily14_c6828/f1p0/2886	i2_LQ_lily14_c11587/f1p0/2856	i3_LQ_lily14_c21654/f1p0/3686	i4_LQ_lily14_c18709/f1p1/4164	i2_LQ_lily14_c40335/f1p0/2141	i3_HQ_lily14_c37950/f3p0/3979	i4_HQ_lily14_c1516/f2p0/4750	i2_LQ_lily14_c22202/f1p0/2632	i3_LQ_lily14_c22149/f1p0/3205	i3_LQ_lily14_c26865/f1p11/3115
PB.16939_33029_path0	i4_LQ_lily14_c10060/f1p2/4367	i4_LQ_lily14_c6701/f1p0/4552
PB.12872_0_path0	i0_LQ_lily14_c31258/f1p0/248
PB.5620_0_path0	i3_LQ_lily14_c30858/f1p0/3095
PB.16939_4173_path0	i2_HQ_lily14_c11612/f4p0/2874
PB.5906_0_path1	i1_LQ_lily14_c30425/f1p0/1958
PB.7499_0_path3	i0_LQ_lily14_c19528/f1p6/528	i1_LQ_lily14_c23441/f1p4/1702
PB.2467_0_path1	i3_LQ_lily14_c29445/f1p0/3462	i3_LQ_lily14_c7515/f1p0/3346
PB.16939_1341_path1	i3_LQ_lily14_c28020/f1p8/3671	i3_HQ_lily14_c19535/f2p0/3550	i3_LQ_lily14_c7154/f1p0/3510
PB.16939_1341_path0	i4_HQ_lily14_c2119/f2p2/4974	i4_LQ_lily14_c3654/f1p0/4617
PB.574_2_path1	i3_LQ_lily14_c30822/f1p0/3364	i3_LQ_lily14_c25206/f1p3/3587
PB.574_2_path0	i2_LQ_lily14_c10147/f1p0/2951	i3_LQ_lily14_c29022/f1p0/3209	i3_LQ_lily14_c28342/f1p0/3154
PB.16939_21850_path0	i1_LQ_lily14_c59256/f1p33/1761	i3_LQ_lily14_c10595/f1p0/3343
PB.2691_0_path2	i3_HQ_lily14_c6400/f3p278/3308	i3_LQ_lily14_c27113/f1p0/3311	i3_HQ_lily14_c1954/f2p4/3292
PB.9819_0_path0	i3_LQ_lily14_c40468/f1p0/3842
PB.19922_0_path0	i2_LQ_lily14_c20870/f1p16/2384
PB.6234_0_path4	i4_LQ_lily14_c14422/f1p0/4921	i3_LQ_lily14_c11811/f1p0/3914	i3_LQ_lily14_c20418/f1p4/3838	i1_LQ_lily14_c30544/f1p17/1943	i3_LQ_lily14_c46001/f1p0/3058
PB.6234_0_path7	i5_HQ_lily14_c1049/f2p0/5164	i3_LQ_lily14_c7997/f1p26/3636
PB.16939_2737_path1	i3_LQ_lily14_c23704/f1p0/4003
PB.23173_0_path0	i1_LQ_lily14_c30230/f1p0/1077
PB.16939_713_path8	i3_HQ_lily14_c44245/f2p2/3109	i2_LQ_lily14_c43379/f1p1/3021	i4_LQ_lily14_c8685/f1p0/4727	i5_LQ_lily14_c5495/f1p0/5254	i3_LQ_lily14_c12011/f1p2/3359	i3_HQ_lily14_c1634/f4p0/3533	i2_HQ_lily14_c55892/f3p0/2911
PB.22116_0_path0	i0_LQ_lily14_c76248/f1p0/914
PB.2040_0_path3	i3_HQ_lily14_c47262/f13p0/3637	i3_LQ_lily14_c3754/f1p13/3687	i3_LQ_lily14_c15018/f1p6/3200
PB.6484_0_path0	i1_LQ_lily14_c3065/f1p1/1841
PB.10806_0_path0	i1_LQ_lily14_c13708/f1p1/1454	i1_LQ_lily14_c83290/f1p1/1113	i0_HQ_lily14_c20393/f3p0/974
PB.9911_1_path0	i0_LQ_lily14_c47216/f1p3/736	i1_HQ_lily14_c91015/f2p19/1078
PB.9911_1_path7	i0_HQ_lily14_c36176/f2p0/960	i2_LQ_lily14_c60136/f1p0/2011	i1_HQ_lily14_c57103/f16p14/1186
PB.9911_1_path6	i0_LQ_lily14_c19758/f1p2/894	i1_LQ_lily14_c69805/f1p15/1222
PB.12514_1_path0	i0_LQ_lily14_c19713/f1p0/369
PB.3757_0_path6	i1_HQ_lily14_c18222/f4p0/1755	i4_LQ_lily14_c3554/f1p0/4794	i4_LQ_lily14_c19865/f1p1/4976	i3_LQ_lily14_c24260/f1p0/3533	i3_LQ_lily14_c6405/f1p5/3943	i5_HQ_lily14_c1194/f2p1/5224	i2_HQ_lily14_c2248/f2p0/2832	i4_LQ_lily14_c6564/f1p0/4942
PB.3757_0_path4	i2_HQ_lily14_c2248/f2p0/2832	i1_LQ_lily14_c83151/f1p3/1735	i1_LQ_lily14_c87860/f1p3/1934	i3_LQ_lily14_c29124/f1p0/3192	i3_LQ_lily14_c17077/f1p0/3033
PB.12227_0_path2	i5_LQ_lily14_c3312/f1p0/5233	i5_LQ_lily14_c4486/f1p0/5404
PB.12227_0_path0	i5_LQ_lily14_c3342/f1p1/5972
PB.16939_22205_path0	i0_LQ_lily14_c41989/f1p0/690
PB.3623_0_path1	i2_LQ_lily14_c28292/f1p0/2653	i2_LQ_lily14_c40514/f1p2/2638
PB.23291_0_path0	i4_LQ_lily14_c3296/f1p2/4343	i3_LQ_lily14_c12190/f1p0/3123
PB.23291_0_path1	i1_LQ_lily14_c61955/f1p3/1573
PB.3623_0_path4	i2_LQ_lily14_c29406/f1p0/2698	i2_LQ_lily14_c13274/f1p0/2861	i2_LQ_lily14_c5872/f1p2/2661
PB.11768_0_path0	i1_LQ_lily14_c34648/f1p10/1052
PB.16939_1141_path0	i4_LQ_lily14_c19975/f1p44/4927
PB.16939_927_path5	i2_LQ_lily14_c11309/f1p0/2996	i3_LQ_lily14_c17195/f1p0/3068	i9_LQ_lily14_c125/f1p0/9044
PB.16939_22638_path0	i1_HQ_lily14_c1808/f4p2/1821	i2_LQ_lily14_c60344/f1p0/2034	i1_LQ_lily14_c89069/f1p2/1841
PB.15275_0_path0	i0_LQ_lily14_c42455/f1p0/999
PB.206_0_path0	i5_LQ_lily14_c5616/f1p266/5612	i5_LQ_lily14_c8764/f1p0/5731
PB.16939_16819_path0	i4_LQ_lily14_c5795/f1p0/4333	i5_LQ_lily14_c7556/f1p0/5441
PB.3365_0_path5	i2_LQ_lily14_c4026/f1p1/2958
PB.9751_0_path1	i0_LQ_lily14_c21047/f1p0/615	i1_HQ_lily14_c1860/f5p0/1631	i1_LQ_lily14_c65357/f1p0/1111
PB.8143_0_path0	i1_LQ_lily14_c66903/f1p0/1506	i0_LQ_lily14_c45367/f1p1/473	i1_LQ_lily14_c70883/f1p0/1440
PB.16939_1640_path0	i0_LQ_lily14_c36447/f1p0/498
PB.9890_0_path0	i1_HQ_lily14_c56318/f3p0/1077
PB.16939_2058_path1	i4_LQ_lily14_c4179/f1p0/4884	i6_LQ_lily14_c1003/f1p0/6146	i4_LQ_lily14_c12879/f1p9/4570
PB.3842_0_path0	i4_LQ_lily14_c17330/f1p0/4087
PB.10729_0_path0	i2_LQ_lily14_c9872/f1p0/2474	i0_LQ_lily14_c25997/f2p0/984	i1_LQ_lily14_c16857/f1p1/961	i4_LQ_lily14_c15814/f1p0/4113
PB.16939_35506_path0	i3_LQ_lily14_c6369/f1p2/3739
PB.1207_0_path11	i3_LQ_lily14_c5423/f1p0/3466	i2_LQ_lily14_c10958/f1p1/2952
PB.10144_1_path0	i3_LQ_lily14_c26679/f1p0/3123
PB.16939_4120_path0	i4_LQ_lily14_c8233/f1p0/4807	i2_LQ_lily14_c24865/f1p0/2638
PB.16060_0_path0	i0_LQ_lily14_c15918/f1p0/246	i1_LQ_lily14_c60194/f1p2/1263
PB.7098_0_path0	i0_LQ_lily14_c14210/f1p5/579	i1_LQ_lily14_c88417/f1p0/1504
PB.16939_2978_path1	i2_LQ_lily14_c19402/f1p1/2581
PB.8369_0_path0	i1_LQ_lily14_c59709/f1p0/1111	i1_LQ_lily14_c16545/f1p0/1079
PB.16939_6544_path0	i2_LQ_lily14_c29496/f1p0/2891
PB.16939_102_path16	i4_LQ_lily14_c7038/f1p0/4846	i4_LQ_lily14_c4784/f1p2/4649
PB.16939_102_path10	i8_LQ_lily14_c71/f1p0/8610	i6_LQ_lily14_c542/f1p0/6220
PB.15612_0_path7	i1_LQ_lily14_c6916/f1p2/1646
PB.7667_0_path1	i1_LQ_lily14_c61549/f1p0/1371	i1_LQ_lily14_c21369/f1p0/1607
PB.16939_15362_path0	i0_LQ_lily14_c38201/f1p1/767
PB.8843_1_path0	i2_LQ_lily14_c23676/f1p0/2401
PB.16939_7695_path17	i0_LQ_lily14_c28669/f1p3/622
PB.4219_1_path0	i2_LQ_lily14_c14564/f1p0/2361
PB.6237_0_path0	i1_LQ_lily14_c6711/f1p1/1814
PB.16939_1339_path1	i3_LQ_lily14_c23716/f1p0/3322
PB.20511_1_path0	i0_LQ_lily14_c61318/f1p1/498
PB.16939_31712_path0	i4_LQ_lily14_c6924/f1p26/4316
PB.5121_0_path8	i3_LQ_lily14_c21155/f1p0/3472	i3_LQ_lily14_c46165/f1p0/3050
PB.5260_1_path0	i2_LQ_lily14_c43823/f1p0/2236	i5_LQ_lily14_c10570/f1p1/5043
PB.5121_0_path2	i4_LQ_lily14_c15568/f1p0/4983	i3_HQ_lily14_c11335/f2p0/3187	i4_LQ_lily14_c3861/f1p0/4288	i4_HQ_lily14_c2099/f2p0/4628
PB.16939_5990_path0	i1_LQ_lily14_c88685/f1p0/1280
PB.16939_37386_path0	i4_LQ_lily14_c12865/f1p1/4132
PB.22737_0_path0	i4_LQ_lily14_c9603/f1p135/4394
PB.16939_31167_path0	i2_LQ_lily14_c25826/f1p0/2889	i4_LQ_lily14_c12655/f1p0/4270
PB.16939_3865_path1	i3_LQ_lily14_c16775/f1p4/3105
PB.16939_7549_path1	i3_HQ_lily14_c1927/f3p6/3472	i3_LQ_lily14_c14902/f1p85/3514
PB.9717_0_path0	i1_HQ_lily14_c2273/f6p3/1150
PB.756_0_path3	i3_LQ_lily14_c24538/f1p0/3354
PB.13670_0_path0	i0_LQ_lily14_c61374/f1p3/315
PB.1277_1_path5	i4_LQ_lily14_c4793/f1p0/4345	i4_LQ_lily14_c6023/f1p0/4209	i3_LQ_lily14_c10196/f1p0/3822
PB.8623_0_path1	i0_LQ_lily14_c64136/f1p0/911	i1_LQ_lily14_c85471/f1p0/1248
PB.7019_0_path2	i1_LQ_lily14_c85060/f1p0/1641
PB.422_0_path11	i4_LQ_lily14_c5215/f1p0/4913	i4_LQ_lily14_c2414/f1p1/4878	i6_LQ_lily14_c1979/f1p0/6161
PB.16939_40_path33	i4_HQ_lily14_c1742/f3p8/4789	i6_LQ_lily14_c1675/f1p0/6484	i0_LQ_lily14_c37644/f1p0/909	i4_LQ_lily14_c11785/f1p4/4442	i7_LQ_lily14_c276/f1p0/7160	i6_LQ_lily14_c935/f1p0/6354	i2_LQ_lily14_c25481/f1p0/2253	i3_LQ_lily14_c4226/f1p0/3211	i3_LQ_lily14_c30842/f1p0/3087	i6_LQ_lily14_c1748/f1p0/6187	i3_LQ_lily14_c34539/f1p0/3845	i3_LQ_lily14_c46703/f1p0/3742	i7_LQ_lily14_c519/f1p0/7484	i7_HQ_lily14_c70/f2p0/7309	i3_LQ_lily14_c27510/f1p1/3637	i3_HQ_lily14_c18263/f13p0/3206	i2_LQ_lily14_c6479/f1p0/2637	i4_LQ_lily14_c25655/f1p3/4019
PB.5434_1_path3	i1_LQ_lily14_c39706/f1p0/1873
PB.56_0_path32	i5_LQ_lily14_c2757/f1p3/5050	i5_LQ_lily14_c8793/f1p0/5096	i6_LQ_lily14_c2130/f1p0/6047	i5_LQ_lily14_c5911/f1p0/5668
PB.2032_2_path2	i3_LQ_lily14_c11111/f1p1/3630	i3_LQ_lily14_c30337/f1p0/3793
PB.11908_0_path0	i0_LQ_lily14_c59781/f1p0/685
PB.8820_0_path1	i1_HQ_lily14_c49315/f2p0/1367	i1_HQ_lily14_c99271/f7p2/1362	i0_LQ_lily14_c31783/f1p0/229
PB.2258_0_path2	i6_LQ_lily14_c862/f1p0/6332	i2_HQ_lily14_c10658/f3p2/2578
PB.2258_0_path1	i3_LQ_lily14_c22974/f1p0/3573
PB.16939_17032_path0	i3_HQ_lily14_c19726/f2p0/3108
PB.10180_0_path10	i0_LQ_lily14_c62411/f1p0/959	i4_LQ_lily14_c4503/f1p0/4275	i0_HQ_lily14_c12983/f2p0/838
PB.16939_441_path24	i1_LQ_lily14_c25818/f1p5/1591	i1_LQ_lily14_c9508/f1p5/1209
PB.4230_0_path1	i1_LQ_lily14_c28283/f1p5/1753	i2_LQ_lily14_c12665/f1p2/2602	i2_LQ_lily14_c11586/f1p0/2150	i2_HQ_lily14_c31927/f8p0/2568
PB.9190_0_path0	i1_HQ_lily14_c1678/f3p1/1211
PB.5005_0_path0	i2_LQ_lily14_c16612/f1p2/2012	i2_LQ_lily14_c24609/f1p11/2143
PB.22146_6_path0	i0_LQ_lily14_c67127/f1p0/949
PB.8210_0_path2	i2_LQ_lily14_c26091/f1p0/2941	i3_LQ_lily14_c25898/f1p0/3165	i3_LQ_lily14_c16461/f1p0/3020
PB.7644_0_path2	i2_LQ_lily14_c40231/f1p20/2307	i1_LQ_lily14_c83098/f1p1/1617
PB.7644_0_path0	i2_LQ_lily14_c39107/f1p0/2244
PB.1321_0_path1	i4_HQ_lily14_c7710/f2p4/4462	i3_LQ_lily14_c20954/f1p1/3633
PB.3926_0_path0	i2_LQ_lily14_c3975/f1p1/2657	i2_LQ_lily14_c26145/f1p0/2432
PB.20188_1_path0	i0_LQ_lily14_c42201/f1p0/900
PB.16939_709_path3	i4_LQ_lily14_c20622/f1p1/4214
PB.16939_709_path9	i4_LQ_lily14_c5746/f1p0/4912	i3_LQ_lily14_c28481/f1p19/3110
PB.16939_21324_path0	i5_HQ_lily14_c1225/f2p3/5672	i2_LQ_lily14_c47463/f1p1/2254
PB.18101_0_path0	i0_LQ_lily14_c5521/f1p0/533
PB.4911_1_path1	i2_LQ_lily14_c29132/f1p0/2293
PB.2083_1_path1	i6_HQ_lily14_c235/f2p0/6143	i3_LQ_lily14_c25730/f1p1/3277	i4_LQ_lily14_c10705/f1p2/4899	i3_LQ_lily14_c19961/f1p0/3282	i5_LQ_lily14_c3178/f1p1/5389
PB.13741_0_path3	i0_LQ_lily14_c3697/f1p0/618
PB.2692_0_path1	i3_LQ_lily14_c31587/f1p0/3144	i3_LQ_lily14_c41591/f1p0/3326
PB.16939_16076_path0	i2_LQ_lily14_c24993/f1p0/2545
PB.1947_0_path33	i4_LQ_lily14_c7287/f1p0/4761	i4_LQ_lily14_c7316/f1p1/4923	i5_LQ_lily14_c3828/f1p0/5452	i4_LQ_lily14_c12496/f1p1/4489	i4_LQ_lily14_c9943/f1p0/4156	i4_LQ_lily14_c19988/f1p1/4426	i4_LQ_lily14_c7436/f1p0/4680
PB.109_2_path0	i5_LQ_lily14_c8211/f1p1/5634	i5_LQ_lily14_c4666/f1p4/5872
PB.16939_32726_path0	i4_LQ_lily14_c16979/f1p0/4054
PB.16939_6203_path1	i4_LQ_lily14_c18877/f1p32/4559
PB.16939_411_path67	i1_LQ_lily14_c89548/f1p433/1827	i1_LQ_lily14_c67633/f1p487/1999	i2_LQ_lily14_c59969/f1p0/2019	i2_LQ_lily14_c50399/f1p0/2084
PB.16939_411_path69	i1_LQ_lily14_c67988/f1p0/1565	i1_LQ_lily14_c8558/f1p0/1839	i1_LQ_lily14_c20056/f1p1/1921	i1_LQ_lily14_c61480/f1p0/1350
PB.16939_17962_path0	i4_LQ_lily14_c5987/f1p0/4711	i4_LQ_lily14_c18655/f1p0/4307
PB.1706_0_path0	i3_LQ_lily14_c16531/f1p0/3079	i3_LQ_lily14_c6947/f1p0/3784
PB.1706_0_path1	i6_LQ_lily14_c1388/f1p0/6090	i3_LQ_lily14_c32067/f1p0/3901
PB.203_0_path0	i6_LQ_lily14_c1490/f1p13/6155	i4_LQ_lily14_c7629/f1p6/4946	i5_LQ_lily14_c4935/f1p1/5566	i4_LQ_lily14_c14636/f1p0/4912	i4_LQ_lily14_c21399/f1p2/4486
PB.16939_563_path5	i2_LQ_lily14_c26305/f1p0/2314	i2_LQ_lily14_c3404/f1p0/2510	i2_LQ_lily14_c10483/f1p0/2139	i2_LQ_lily14_c26707/f1p0/2494	i2_LQ_lily14_c29129/f1p0/2338
PB.16939_563_path1	i2_LQ_lily14_c45866/f1p0/2959	i2_LQ_lily14_c44635/f1p0/2125	i3_LQ_lily14_c22435/f1p0/3429
PB.16939_20118_path1	i0_HQ_lily14_c76353/f6p0/669
PB.7483_0_path0	i1_LQ_lily14_c23836/f1p6/1640
PB.14176_0_path0	i2_LQ_lily14_c22935/f1p8/2123
PB.11252_0_path1	i1_LQ_lily14_c61351/f1p1/1205
PB.9991_0_path1	i1_HQ_lily14_c37432/f2p0/1143
PB.5031_0_path10	i1_LQ_lily14_c14530/f1p1/1556
PB.6013_0_path0	i2_LQ_lily14_c37762/f1p0/2195	i2_LQ_lily14_c16737/f1p0/2042	i1_HQ_lily14_c45631/f2p1/2002	i1_HQ_lily14_c1113/f6p1/1971
PB.16939_21867_path0	i3_LQ_lily14_c27237/f1p1/3945
PB.16939_3032_path1	i3_LQ_lily14_c14217/f1p0/3495	i4_HQ_lily14_c17932/f2p0/4198
PB.16939_25539_path0	i4_HQ_lily14_c2313/f2p0/4506	i4_HQ_lily14_c18620/f2p0/4899
PB.15159_0_path0	i3_LQ_lily14_c20356/f1p0/3387
PB.16939_13966_path0	i4_LQ_lily14_c8540/f1p1/4149
PB.9699_0_path0	i0_LQ_lily14_c67629/f1p0/996
PB.16939_14720_path0	i2_LQ_lily14_c38067/f1p2/2655
PB.15121_0_path0	i0_LQ_lily14_c39577/f1p2/453
PB.16939_20653_path0	i0_LQ_lily14_c64652/f1p0/772
PB.10624_2_path6	i4_LQ_lily14_c7310/f1p0/4738	i3_LQ_lily14_c11299/f1p0/3087	i2_LQ_lily14_c47127/f1p0/2896
PB.16939_5375_path0	i4_LQ_lily14_c9359/f1p2/4191	i3_LQ_lily14_c28518/f1p0/3766
PB.16939_833_path0	i2_HQ_lily14_c53772/f2p0/2202	i2_LQ_lily14_c14580/f1p0/2518	i2_LQ_lily14_c57883/f1p0/2110	i0_LQ_lily14_c42028/f1p1/707	i2_LQ_lily14_c25241/f1p0/2262
PB.2066_0_path227	i3_LQ_lily14_c29006/f1p2/3392	i3_LQ_lily14_c28186/f1p1/3468	i3_LQ_lily14_c28262/f1p0/3678
PB.16939_546_path39	i2_LQ_lily14_c12008/f1p0/2629	i2_LQ_lily14_c13089/f1p114/2583
PB.16939_546_path35	i4_HQ_lily14_c2083/f2p3/4908	i4_LQ_lily14_c2966/f1p9/4132
PB.16939_546_path36	i0_LQ_lily14_c21703/f1p0/431	i5_LQ_lily14_c4616/f1p1/5414	i4_LQ_lily14_c13662/f1p0/4688	i3_LQ_lily14_c19951/f1p0/3360
PB.16939_18121_path0	i3_LQ_lily14_c21230/f1p0/3266	i5_LQ_lily14_c1992/f1p1/5283
PB.16939_1970_path1	i3_HQ_lily14_c36492/f3p0/3824	i3_LQ_lily14_c13197/f1p8/3833
PB.16939_1760_path22	i2_LQ_lily14_c29130/f1p0/2274
PB.6975_0_path1	i3_LQ_lily14_c35404/f1p0/3065
PB.16939_34782_path0	i5_HQ_lily14_c1079/f2p0/5524	i3_LQ_lily14_c25261/f1p0/3928
PB.11379_1_path1	i0_LQ_lily14_c10060/f1p2/874	i1_LQ_lily14_c29364/f1p3/1866	i3_LQ_lily14_c9271/f1p0/3866	i4_LQ_lily14_c6476/f1p218/4765
PB.1678_9_path1	i3_LQ_lily14_c39722/f1p0/3950
PB.17793_0_path2	i1_LQ_lily14_c19422/f1p1/1569
PB.19630_0_path0	i4_HQ_lily14_c1579/f3p0/4962
PB.4633_0_path1	i2_HQ_lily14_c411/f19p0/2520	i1_LQ_lily14_c28914/f1p2/1056	i3_LQ_lily14_c30422/f1p0/3188	i2_LQ_lily14_c39153/f1p26/2186
PB.16939_18765_path0	i5_HQ_lily14_c938/f2p0/5243
PB.11954_0_path0	i0_LQ_lily14_c61548/f1p0/882
PB.10429_0_path0	i1_LQ_lily14_c51505/f1p0/1030
PB.16939_2731_path0	i0_LQ_lily14_c4701/f1p1/984	i1_HQ_lily14_c5600/f21p9/1255
PB.11355_0_path0	i1_LQ_lily14_c51225/f1p0/1041	i0_HQ_lily14_c7122/f2p0/877
PB.6383_0_path0	i1_HQ_lily14_c37500/f2p0/1773
PB.10314_0_path1	i1_LQ_lily14_c46617/f1p0/1069	i1_LQ_lily14_c70379/f1p4/1367	i2_LQ_lily14_c20303/f1p0/2742
PB.13286_0_path0	i0_LQ_lily14_c20786/f1p4/838
PB.16939_10214_path0	i0_LQ_lily14_c41843/f1p1/633	i0_LQ_lily14_c24149/f1p12/384
PB.6619_0_path2	i2_HQ_lily14_c2208/f2p0/2189	i1_HQ_lily14_c58730/f2p0/1843
PB.15678_0_path0	i1_LQ_lily14_c38198/f1p2/1394	i0_LQ_lily14_c41785/f1p0/447
PB.636_0_path0	i4_LQ_lily14_c10323/f1p0/4497	i0_LQ_lily14_c61604/f1p0/541
PB.16939_2506_path6	i1_LQ_lily14_c42422/f1p0/1743	i1_HQ_lily14_c79564/f5p0/1287	i1_HQ_lily14_c68022/f2p1/1163
PB.16939_1317_path48	i5_HQ_lily14_c1074/f2p0/5959	i2_LQ_lily14_c34338/f1p0/2112	i5_LQ_lily14_c4665/f1p0/5532
PB.16939_2898_path0	i1_LQ_lily14_c9608/f1p0/1843
PB.3475_0_path3	i3_LQ_lily14_c27475/f1p3/3668	i5_LQ_lily14_c7195/f1p1/5128	i4_HQ_lily14_c1132/f3p0/4499
PB.3475_0_path4	i3_LQ_lily14_c10398/f1p0/3692	i2_LQ_lily14_c34399/f1p0/2051
PB.3475_0_path6	i3_LQ_lily14_c14089/f1p2/3448	i4_LQ_lily14_c14063/f1p0/4555
PB.9494_0_path3	i1_HQ_lily14_c29260/f3p0/1163	i1_HQ_lily14_c4608/f2p0/1142
PB.8784_0_path1	i1_LQ_lily14_c20094/f1p2/1711	i1_LQ_lily14_c30547/f1p1/1686
PB.16939_1355_path4	i2_LQ_lily14_c21709/f1p0/2397	i0_LQ_lily14_c8838/f1p0/774	i1_HQ_lily14_c6553/f3p3/1191	i0_LQ_lily14_c43292/f1p0/750	i1_LQ_lily14_c48920/f2p3/1399
PB.5287_0_path0	i2_LQ_lily14_c38456/f1p0/2229	i1_LQ_lily14_c7709/f1p0/1592	i2_LQ_lily14_c40440/f1p0/2428
PB.6265_0_path0	i1_LQ_lily14_c22030/f1p0/1878
PB.16939_35145_path0	i5_LQ_lily14_c10059/f1p0/5077
PB.22752_0_path0	i2_LQ_lily14_c25307/f1p0/2382
PB.4510_0_path0	i2_LQ_lily14_c21696/f1p0/2326	i2_LQ_lily14_c6841/f1p0/2394	i2_LQ_lily14_c24454/f1p0/2233
PB.5006_0_path2	i2_LQ_lily14_c14517/f1p0/2334
PB.2693_0_path0	i4_LQ_lily14_c3917/f1p0/4361	i3_LQ_lily14_c12817/f1p47/3322
PB.12564_1_path1	i4_HQ_lily14_c2065/f2p1/4341
PB.9714_0_path0	i3_LQ_lily14_c8441/f1p0/3481
PB.16939_1709_path0	i5_LQ_lily14_c9322/f1p0/5452	i4_LQ_lily14_c8166/f1p4/4964
PB.16939_4996_path10	i1_LQ_lily14_c30629/f1p1/1457	i1_LQ_lily14_c47247/f1p1/1619
PB.16939_4768_path4	i2_LQ_lily14_c37707/f1p0/2113
PB.16939_40363_path0	i1_LQ_lily14_c44145/f1p0/1821	i5_LQ_lily14_c8721/f1p16/5125
PB.17411_0_path0	i2_LQ_lily14_c40414/f1p0/2258
PB.16939_10708_path0	i2_LQ_lily14_c31008/f1p0/2125
PB.16939_3374_path0	i4_HQ_lily14_c1549/f2p0/4547
PB.5078_0_path1	i2_LQ_lily14_c60442/f1p3/2002	i2_LQ_lily14_c11580/f1p7/2310
PB.16939_3078_path0	i4_LQ_lily14_c4191/f1p22/4375
PB.22425_0_path0	i5_LQ_lily14_c8099/f1p34/5596
PB.14154_0_path10	i0_HQ_lily14_c39379/f2p0/446
PB.16939_570_path2	i2_LQ_lily14_c46765/f1p0/2210	i2_HQ_lily14_c54280/f39p0/2253
PB.7993_0_path3	i1_HQ_lily14_c19236/f3p1/1372
PB.3790_1_path0	i4_LQ_lily14_c9800/f1p1/4304
PB.7896_0_path11	i1_LQ_lily14_c63316/f1p4/1867	i3_HQ_lily14_c19601/f2p0/3108	i3_LQ_lily14_c15872/f2p0/3123	i3_HQ_lily14_c15631/f2p1/3509	i3_HQ_lily14_c1727/f2p0/3210
PB.1655_4_path0	i6_LQ_lily14_c2273/f1p3/6052	i0_LQ_lily14_c28783/f1p0/418	i1_LQ_lily14_c7828/f1p2/1185	i3_LQ_lily14_c5258/f1p3/3928	i6_LQ_lily14_c794/f1p0/6513
PB.16939_20426_path0	i2_LQ_lily14_c21832/f1p3/2422	i4_LQ_lily14_c21806/f1p1/4680
PB.16939_75_path135	i4_LQ_lily14_c8397/f1p0/4907	i5_LQ_lily14_c1473/f1p0/5849
PB.12375_0_path0	i5_LQ_lily14_c5660/f1p1/5448
PB.16939_16619_path0	i3_LQ_lily14_c26357/f1p0/3848	i2_LQ_lily14_c39210/f1p1/2930
PB.5657_0_path5	i1_LQ_lily14_c13634/f1p0/1922	i1_LQ_lily14_c48525/f1p0/1757
PB.16939_35718_path0	i3_LQ_lily14_c2941/f1p1/3381
PB.16939_4722_path1	i1_HQ_lily14_c55697/f5p3/1317	i1_HQ_lily14_c18147/f15p3/1358
PB.23711_0_path0	i0_LQ_lily14_c59019/f1p0/666
PB.16939_15834_path1	i3_LQ_lily14_c31300/f1p0/3693
PB.2856_0_path1	i3_LQ_lily14_c20967/f1p70/3251	i3_HQ_lily14_c13046/f2p2/3233	i2_LQ_lily14_c24966/f1p0/2670
PB.16939_205_path2	i1_LQ_lily14_c64706/f1p0/1778	i1_HQ_lily14_c5872/f3p2/1856	i1_HQ_lily14_c90755/f2p4/1741	i1_LQ_lily14_c58351/f1p2/1149
PB.7480_0_path0	i0_LQ_lily14_c23302/f1p0/524	i1_HQ_lily14_c37394/f3p0/1480
PB.2346_0_path113	i3_LQ_lily14_c31280/f1p0/3605	i7_LQ_lily14_c398/f1p0/7504	i3_LQ_lily14_c26615/f1p0/3739	i3_LQ_lily14_c16255/f1p0/3058	i3_LQ_lily14_c11529/f1p5/3652
PB.16939_20903_path0	i4_LQ_lily14_c12952/f1p1/4294
PB.16939_421_path0	i5_LQ_lily14_c8128/f1p0/5204	i3_LQ_lily14_c27285/f1p0/3605
PB.16939_8705_path0	i1_LQ_lily14_c28966/f1p0/1929
PB.16939_22217_path0	i1_LQ_lily14_c59007/f1p80/1812
PB.8353_0_path0	i1_LQ_lily14_c23282/f1p0/1428
PB.3610_0_path0	i3_LQ_lily14_c24523/f1p0/3448
PB.16939_23077_path0	i4_LQ_lily14_c5388/f1p0/4213	i4_LQ_lily14_c7741/f1p0/4872
PB.5257_0_path0	i2_LQ_lily14_c9070/f1p0/2545	i2_LQ_lily14_c11914/f1p0/2236
PB.3404_0_path1	i2_LQ_lily14_c23722/f1p0/2483	i3_LQ_lily14_c5572/f1p0/3540	i2_LQ_lily14_c44146/f1p0/2945
PB.3404_0_path3	i2_HQ_lily14_c7276/f2p0/2646	i2_LQ_lily14_c21116/f1p0/2858
PB.16939_75_path239	i4_LQ_lily14_c16568/f1p4/4081	i3_LQ_lily14_c24238/f1p15/3135
PB.16939_26092_path0	i3_LQ_lily14_c7029/f1p2/3738	i5_LQ_lily14_c5258/f1p3/5301
PB.16939_2023_path0	i4_LQ_lily14_c8468/f1p1/4996
PB.16939_9244_path1	i5_LQ_lily14_c2898/f1p0/5593	i3_LQ_lily14_c38978/f1p1/3202	i5_LQ_lily14_c3221/f1p0/5914
PB.11889_0_path2	i0_HQ_lily14_c16583/f24p0/669	i0_LQ_lily14_c23125/f1p0/775	i0_LQ_lily14_c9208/f1p0/739
PB.6391_0_path2	i1_LQ_lily14_c24440/f1p0/1900
PB.7998_1_path0	i1_HQ_lily14_c21296/f8p0/1471
PB.2167_0_path13	i2_LQ_lily14_c28793/f1p0/2615	i3_LQ_lily14_c26426/f1p0/3106	i3_LQ_lily14_c15309/f1p0/3480	i3_LQ_lily14_c25029/f1p23/3490	i3_LQ_lily14_c28636/f1p0/3401	i3_HQ_lily14_c5553/f2p0/3513	i3_LQ_lily14_c29148/f1p1/3134	i3_HQ_lily14_c47772/f29p3/3615
PB.10677_3_path0	i3_LQ_lily14_c2589/f1p86/3231	i6_LQ_lily14_c1459/f1p4/6360
PB.16939_6467_path0	i0_HQ_lily14_c16830/f7p0/355
PB.11576_0_path0	i1_LQ_lily14_c11777/f1p1/1765
PB.7222_0_path3	i1_HQ_lily14_c9137/f3p6/1431
PB.16939_24253_path0	i6_LQ_lily14_c1971/f1p0/6284
PB.2686_0_path10	i4_LQ_lily14_c13447/f1p0/4818	i4_LQ_lily14_c9717/f1p0/4944	i2_LQ_lily14_c25022/f1p0/2801
PB.8816_1_path15	i0_HQ_lily14_c27285/f2p0/509	i1_LQ_lily14_c53004/f1p1/1385	i1_HQ_lily14_c34987/f8p1/1354
PB.10755_0_path0	i1_LQ_lily14_c3089/f1p0/1452
PB.15709_1_path5	i0_HQ_lily14_c20364/f2p0/641
PB.6976_0_path1	i1_LQ_lily14_c67622/f1p0/1468
PB.16817_3_path0	i1_LQ_lily14_c38066/f1p0/1503
PB.3989_0_path0	i3_HQ_lily14_c11619/f2p0/3130	i2_LQ_lily14_c2699/f1p0/2731
PB.16939_8261_path0	i0_HQ_lily14_c1735/f17p0/859
PB.10691_0_path0	i2_LQ_lily14_c7163/f1p0/2157	i1_LQ_lily14_c51510/f1p1/994
PB.10527_0_path1	i3_LQ_lily14_c24215/f1p4/3535
PB.1245_0_path2	i3_LQ_lily14_c24497/f1p3/3450
PB.11080_2_path2	i0_LQ_lily14_c9225/f2p0/886	i0_LQ_lily14_c13458/f1p0/925
PB.16528_0_path0	i0_LQ_lily14_c87214/f1p0/214
PB.4357_0_path0	i2_HQ_lily14_c5654/f6p0/2617
PB.16939_20754_path1	i2_HQ_lily14_c9950/f3p0/2545
PB.6346_1_path0	i3_LQ_lily14_c7650/f1p1/3789
PB.9532_0_path3	i1_LQ_lily14_c49195/f1p0/1222	i1_LQ_lily14_c62226/f1p0/1074	i0_LQ_lily14_c24359/f1p4/743
PB.17597_1_path0	i1_LQ_lily14_c69199/f1p5/1792
PB.16939_6659_path1	i2_LQ_lily14_c25995/f1p0/2489
PB.16939_13703_path0	i4_LQ_lily14_c17157/f1p0/4051
PB.16939_3334_path3	i3_LQ_lily14_c24101/f1p3/3353	i3_LQ_lily14_c41673/f1p0/3253
PB.16939_3334_path2	i3_LQ_lily14_c5914/f1p0/3120	i2_LQ_lily14_c47456/f1p0/2943
PB.9440_0_path0	i1_LQ_lily14_c98692/f2p1/1237	i1_LQ_lily14_c62272/f1p1/1240
PB.23593_0_path0	i0_LQ_lily14_c60285/f1p2/469
PB.16939_11103_path0	i1_LQ_lily14_c88708/f1p0/1738
PB.265_0_path0	i5_LQ_lily14_c9440/f1p0/5364	i4_LQ_lily14_c7057/f1p0/4164	i1_LQ_lily14_c21469/f1p6/1470	i5_LQ_lily14_c3720/f1p6/5108	i5_HQ_lily14_c1174/f2p0/5487
PB.16939_4571_path0	i4_LQ_lily14_c13407/f1p0/4877	i4_HQ_lily14_c1223/f3p1/4832
PB.6998_2_path0	i4_LQ_lily14_c21870/f1p0/4106
PB.11589_0_path0	i0_LQ_lily14_c24132/f1p0/716	i0_HQ_lily14_c18070/f8p0/680
PB.16939_3314_path105	i3_LQ_lily14_c22320/f1p0/3144	i5_LQ_lily14_c5045/f1p0/5843	i5_LQ_lily14_c8057/f1p3/5992	i2_HQ_lily14_c1195/f8p0/2402
PB.6128_1_path0	i1_LQ_lily14_c9339/f1p4/1157	i1_HQ_lily14_c28056/f3p5/1721
PB.2659_0_path0	i3_LQ_lily14_c40138/f1p0/3346
PB.16939_19131_path7	i6_LQ_lily14_c1169/f1p10/6875	i4_LQ_lily14_c19835/f1p2/4143	i5_LQ_lily14_c4337/f1p6/5859	i5_LQ_lily14_c9817/f1p0/5030
PB.16939_21662_path0	i4_LQ_lily14_c16838/f1p13/4038	i4_LQ_lily14_c21620/f1p0/4738
PB.16939_3018_path0	i4_LQ_lily14_c11115/f1p0/4379	i6_LQ_lily14_c1881/f1p0/6193
PB.10731_0_path5	i1_HQ_lily14_c98223/f17p3/1242	i0_LQ_lily14_c39449/f1p0/987
PB.16939_13338_path0	i5_LQ_lily14_c9104/f1p1/5777	i0_LQ_lily14_c45169/f1p2/866	i3_LQ_lily14_c6656/f1p0/3194
PB.16939_5542_path0	i3_LQ_lily14_c11802/f1p0/3413
PB.16939_10802_path0	i4_LQ_lily14_c8851/f1p0/4303
PB.7502_0_path0	i1_LQ_lily14_c42889/f1p0/1456
PB.2346_0_path26	i3_LQ_lily14_c31280/f1p0/3605
PB.16939_12162_path0	i3_LQ_lily14_c6695/f1p3/3647	i3_LQ_lily14_c4426/f1p0/3615
PB.9963_1_path0	i5_LQ_lily14_c10083/f1p6/5078
PB.1490_0_path0	i4_LQ_lily14_c17236/f1p0/4076	i5_LQ_lily14_c4417/f1p2/5972	i3_HQ_lily14_c1792/f2p1/3707	i3_LQ_lily14_c17269/f1p0/3069
PB.21289_0_path0	i0_LQ_lily14_c42139/f1p3/577
PB.14920_0_path0	i0_LQ_lily14_c42421/f1p0/920
PB.16939_3673_path0	i2_LQ_lily14_c9040/f1p0/2742
PB.16939_3673_path4	i3_LQ_lily14_c7754/f1p0/3296	i1_LQ_lily14_c30268/f1p9/1636	i3_LQ_lily14_c35983/f1p0/3020	i3_LQ_lily14_c30289/f1p0/3486
PB.16939_31444_path0	i2_LQ_lily14_c6931/f1p16/2772
PB.16939_5124_path0	i5_HQ_lily14_c10891/f3p0/5091	i4_LQ_lily14_c10691/f1p0/4965
PB.5337_0_path1	i1_LQ_lily14_c47304/f1p1/1543	i2_LQ_lily14_c21877/f1p0/2099	i2_LQ_lily14_c13187/f1p3/2212
PB.9957_0_path0	i0_LQ_lily14_c26018/f1p7/949
PB.16939_22617_path0	i2_LQ_lily14_c6296/f2p0/2959	i3_LQ_lily14_c30412/f1p0/3164
PB.7891_1_path0	i1_LQ_lily14_c89695/f1p0/1508	i0_LQ_lily14_c47727/f1p0/856	i1_HQ_lily14_c11641/f4p0/1477
PB.9691_0_path0	i0_LQ_lily14_c57021/f2p1/893	i0_LQ_lily14_c64977/f1p0/973
PB.1244_0_path17	i4_LQ_lily14_c20382/f1p0/4235	i3_LQ_lily14_c3749/f1p0/3775	i4_HQ_lily14_c2277/f2p0/4278	i3_LQ_lily14_c28321/f1p0/3977
PB.16939_14841_path2	i1_LQ_lily14_c70037/f1p2/1335	i5_LQ_lily14_c2740/f1p0/5455	i3_HQ_lily14_c7030/f3p0/3296	i1_HQ_lily14_c2916/f2p4/1720
PB.16939_10_path24	i2_LQ_lily14_c25727/f1p139/2617	i2_LQ_lily14_c5101/f1p3/2778	i2_LQ_lily14_c27634/f1p0/2589	i2_LQ_lily14_c21604/f1p0/2860
PB.16939_10_path25	i2_LQ_lily14_c9235/f1p0/2811	i2_LQ_lily14_c29150/f1p0/2730	i3_LQ_lily14_c34868/f1p0/3073	i2_LQ_lily14_c45677/f1p0/2894
PB.16939_10_path20	i2_HQ_lily14_c1722/f2p1/2958	i3_LQ_lily14_c16780/f1p3/3073	i3_LQ_lily14_c23358/f1p0/3814	i3_LQ_lily14_c32623/f1p0/3519
PB.16939_15195_path1	i4_LQ_lily14_c16553/f1p0/4025
PB.16939_10_path22	i2_LQ_lily14_c23703/f1p1/2817	i2_LQ_lily14_c24725/f1p0/2877	i3_LQ_lily14_c31112/f1p0/3359	i2_LQ_lily14_c9232/f1p32/2652
PB.16939_10_path23	i2_LQ_lily14_c19849/f1p0/2940	i2_LQ_lily14_c28641/f1p0/2852	i2_LQ_lily14_c20827/f1p1/2954
PB.16939_7899_path1	i4_LQ_lily14_c14019/f1p1/4503	i4_LQ_lily14_c17112/f1p0/4060
PB.16939_28854_path0	i3_LQ_lily14_c7281/f1p1/3751	i4_LQ_lily14_c8173/f1p3/4856
PB.9028_0_path1	i1_LQ_lily14_c55530/f3p3/1114	i4_HQ_lily14_c1479/f3p0/4388
PB.3117_0_path0	i2_LQ_lily14_c42073/f1p24/2465	i2_LQ_lily14_c28205/f1p1/2669	i2_LQ_lily14_c45161/f1p98/2564	i1_LQ_lily14_c12160/f1p1/1314	i2_LQ_lily14_c7880/f1p0/2620
PB.16939_649_path6	i3_LQ_lily14_c6223/f1p27/3385	i2_LQ_lily14_c52842/f1p0/2052
PB.16939_649_path1	i4_LQ_lily14_c17032/f1p3/4083	i4_LQ_lily14_c15308/f1p0/4601	i4_LQ_lily14_c7138/f1p10/4403	i4_HQ_lily14_c17623/f11p5/4194	i5_LQ_lily14_c5603/f1p26/6012	i4_LQ_lily14_c9129/f1p0/4767
PB.8050_0_path0	i1_LQ_lily14_c69344/f1p0/1526	i3_LQ_lily14_c25349/f1p4/3935
PB.13305_0_path0	i2_LQ_lily14_c44338/f1p0/2615
PB.19451_0_path1	i2_LQ_lily14_c14630/f1p0/2364	i1_LQ_lily14_c98722/f53p20/1776
PB.16939_132_path3	i2_LQ_lily14_c56802/f1p0/2549	i2_LQ_lily14_c8866/f1p0/2278	i2_LQ_lily14_c39918/f1p1/2738	i1_LQ_lily14_c65116/f1p8/1118	i2_LQ_lily14_c54699/f2p0/2220	i2_LQ_lily14_c6934/f1p0/2336	i2_LQ_lily14_c21089/f1p0/2528	i2_LQ_lily14_c10590/f1p1/2306	i2_LQ_lily14_c56291/f1p0/2406
PB.16939_132_path2	i2_LQ_lily14_c46681/f1p18/2292	i1_LQ_lily14_c65116/f1p8/1118	i2_LQ_lily14_c21638/f1p1/2790	i2_LQ_lily14_c56701/f1p0/2413	i2_LQ_lily14_c24242/f1p0/2528
PB.16939_432_path0	i1_HQ_lily14_c13385/f4p0/1296	i1_LQ_lily14_c99263/f1p4/1254
PB.2364_1_path5	i1_LQ_lily14_c44624/f1p30/1631	i3_LQ_lily14_c38629/f1p0/3108	i3_LQ_lily14_c21710/f1p7/3092	i2_LQ_lily14_c58370/f1p0/2939	i3_LQ_lily14_c15311/f1p0/3625	i2_LQ_lily14_c10455/f1p1/2904
PB.1763_0_path1	i4_LQ_lily14_c16182/f1p0/4043	i3_LQ_lily14_c29721/f1p10/3843
PB.16939_3852_path1	i5_LQ_lily14_c5698/f1p0/5839	i3_LQ_lily14_c16149/f1p0/3069	i4_LQ_lily14_c8427/f1p0/4773	i3_LQ_lily14_c41123/f1p0/3936	i3_LQ_lily14_c28533/f1p0/3600	i5_LQ_lily14_c9377/f1p2/5378	i4_LQ_lily14_c8860/f1p0/4385	i3_LQ_lily14_c7406/f1p0/3688	i2_LQ_lily14_c31113/f1p0/2769
PB.16939_3852_path3	i2_LQ_lily14_c30643/f1p0/2870	i4_LQ_lily14_c21677/f1p0/4692
PB.16939_2332_path1	i2_LQ_lily14_c41563/f1p0/2694
PB.10321_0_path0	i1_LQ_lily14_c5226/f1p3/1080	i1_HQ_lily14_c71808/f4p3/1066
PB.11510_1_path1	i1_HQ_lily14_c72778/f2p4/1042
PB.7637_0_path0	i1_LQ_lily14_c9583/f1p0/1709
PB.16939_5528_path0	i4_LQ_lily14_c13369/f1p0/4273
PB.3120_9_path0	i2_LQ_lily14_c6098/f1p0/2530	i0_LQ_lily14_c3038/f1p0/485
PB.16939_239_path15	i1_LQ_lily14_c8312/f1p4/1540	i1_HQ_lily14_c12938/f2p17/1865	i2_LQ_lily14_c28939/f1p0/2629	i2_LQ_lily14_c15808/f1p0/2071
PB.8472_0_path0	i4_LQ_lily14_c3573/f1p1/4399
PB.5675_0_path2	i2_LQ_lily14_c56662/f1p0/2178
PB.16939_239_path18	i5_LQ_lily14_c4114/f1p0/5716	i5_LQ_lily14_c1057/f2p0/5587	i0_LQ_lily14_c6900/f1p0/915	i1_LQ_lily14_c11232/f1p10/1953	i1_HQ_lily14_c11667/f2p10/2039	i1_LQ_lily14_c15964/f1p12/1016	i5_LQ_lily14_c5096/f1p1/5360	i0_LQ_lily14_c13490/f1p0/855	i5_LQ_lily14_c10133/f1p2/5075	i1_HQ_lily14_c99566/f2p5/1913	i3_LQ_lily14_c31433/f1p1/3412	i1_LQ_lily14_c68541/f1p10/1851	i1_LQ_lily14_c40336/f1p2/1592	i4_LQ_lily14_c10560/f1p4/4781
PB.10242_0_path0	i1_HQ_lily14_c37400/f2p1/1240
PB.610_0_path0	i4_HQ_lily14_c1809/f2p3/4825	i4_LQ_lily14_c14036/f1p0/4946	i4_LQ_lily14_c5090/f1p0/4876
PB.3611_0_path0	i2_LQ_lily14_c24340/f1p1/2794	i3_HQ_lily14_c2031/f2p0/3293	i2_LQ_lily14_c28068/f1p11/2863
PB.4092_0_path3	i2_LQ_lily14_c20255/f3p0/2222	i3_LQ_lily14_c34792/f1p0/3023
PB.4288_1_path3	i2_LQ_lily14_c28709/f1p7/2472	i0_LQ_lily14_c22141/f1p0/701
PB.4288_1_path0	i5_LQ_lily14_c6885/f1p1/5709	i2_LQ_lily14_c27097/f1p0/2295
PB.4141_0_path1	i2_HQ_lily14_c53383/f2p1/2307	i2_LQ_lily14_c28614/f1p2/2665	i3_LQ_lily14_c16242/f1p0/3009
PB.5384_2_path5	i3_LQ_lily14_c25615/f1p0/3586	i4_LQ_lily14_c11670/f1p0/4565	i3_LQ_lily14_c14497/f1p0/3673	i3_HQ_lily14_c19641/f2p0/3942	i2_LQ_lily14_c9355/f1p0/2273	i3_LQ_lily14_c38912/f1p0/3648
PB.16939_26943_path2	i1_HQ_lily14_c36855/f3p1/1129
PB.16939_977_path0	i2_LQ_lily14_c5829/f1p0/2232	i2_LQ_lily14_c10196/f1p0/2160
PB.16939_13130_path0	i0_LQ_lily14_c19506/f1p0/881
PB.1952_0_path0	i4_LQ_lily14_c10866/f1p0/4209	i3_LQ_lily14_c4168/f1p0/3722	i3_LQ_lily14_c27491/f1p6/3739
PB.16939_25515_path0	i5_LQ_lily14_c4104/f1p0/5267	i5_LQ_lily14_c7779/f1p3/5976
PB.16939_75_path306	i2_LQ_lily14_c9665/f1p1/2923
PB.4786_0_path5	i2_HQ_lily14_c764/f7p0/2274	i2_LQ_lily14_c22959/f1p0/2320
PB.4786_0_path8	i1_LQ_lily14_c39136/f1p1/1759	i6_LQ_lily14_c1237/f1p0/6283	i5_LQ_lily14_c7624/f1p0/5082
PB.6177_1_path0	i4_LQ_lily14_c4785/f1p3/4327
PB.16939_6834_path1	i2_LQ_lily14_c3862/f1p0/2429	i2_LQ_lily14_c11142/f1p1/2759
PB.11855_0_path0	i3_LQ_lily14_c12934/f1p5/3276
PB.4847_0_path0	i2_LQ_lily14_c23404/f1p0/2395	i2_LQ_lily14_c41404/f1p0/2346	i1_LQ_lily14_c47706/f1p5/2228
PB.22444_0_path1	i0_LQ_lily14_c38864/f1p0/778
PB.16939_7678_path3	i0_LQ_lily14_c21624/f1p1/452	i3_HQ_lily14_c2298/f2p0/3230
PB.1296_0_path1	i2_LQ_lily14_c30326/f1p11/2776
PB.1296_0_path4	i2_LQ_lily14_c37669/f1p0/2512	i4_LQ_lily14_c8557/f1p1/4493	i4_LQ_lily14_c13234/f1p1/4292
PB.5028_0_path1	i2_LQ_lily14_c26513/f1p0/2142	i2_LQ_lily14_c47196/f1p27/2640
PB.566_0_path1	i1_LQ_lily14_c46683/f1p2/1972	i3_LQ_lily14_c7403/f1p1/3480	i2_LQ_lily14_c19388/f1p11/2455	i4_LQ_lily14_c21449/f1p0/4361	i4_LQ_lily14_c2554/f1p1/4920	i4_LQ_lily14_c18800/f1p0/4974
PB.566_0_path8	i3_LQ_lily14_c5387/f1p0/3419
PB.1522_0_path4	i2_LQ_lily14_c47835/f1p2/2901	i2_LQ_lily14_c47578/f1p9/2633
PB.1522_0_path3	i3_LQ_lily14_c13630/f1p0/3567	i2_LQ_lily14_c5014/f1p5/2680
PB.1522_0_path0	i2_LQ_lily14_c3063/f1p2/2934	i3_LQ_lily14_c25508/f1p0/3561	i3_HQ_lily14_c47618/f3p1/3413	i3_HQ_lily14_c1392/f5p0/3579	i3_LQ_lily14_c42477/f1p4/3633
PB.18913_5_path0	i3_HQ_lily14_c2106/f2p0/3303
PB.1059_0_path10	i2_LQ_lily14_c34069/f1p0/2042	i4_HQ_lily14_c2004/f2p0/4342	i2_HQ_lily14_c49398/f2p0/2084	i2_HQ_lily14_c55983/f5p0/2243
PB.16939_21834_path0	i3_LQ_lily14_c5650/f1p0/3711	i9_LQ_lily14_c59/f1p0/9827
PB.16939_1368_path38	i4_HQ_lily14_c7203/f3p0/4835	i2_LQ_lily14_c25957/f1p0/2882	i4_LQ_lily14_c9227/f1p0/4809
PB.16939_549_path2	i3_LQ_lily14_c28517/f1p2/3270	i5_LQ_lily14_c7608/f1p0/5204	i5_LQ_lily14_c7954/f1p1/5932
PB.3692_0_path1	i2_HQ_lily14_c2380/f7p4/2800	i2_LQ_lily14_c10736/f1p0/2634
PB.9207_0_path2	i1_HQ_lily14_c39809/f3p0/1294	i1_LQ_lily14_c102948/f1p0/1189
PB.9207_0_path4	i1_HQ_lily14_c30359/f3p0/1134	i0_LQ_lily14_c11941/f1p0/532	i0_HQ_lily14_c75943/f2p8/260
PB.2268_0_path0	i3_LQ_lily14_c12680/f1p0/3489	i3_LQ_lily14_c27394/f1p12/3562
PB.2268_0_path1	i3_LQ_lily14_c29475/f1p3/3909
PB.5791_0_path1	i2_LQ_lily14_c37817/f1p0/2125
PB.753_1_path2	i4_LQ_lily14_c2908/f1p0/4836	i6_LQ_lily14_c839/f1p0/6262	i5_LQ_lily14_c6896/f1p6/5182	i7_LQ_lily14_c267/f1p0/7708
PB.3466_0_path0	i2_HQ_lily14_c14999/f2p3/2592	i3_LQ_lily14_c20378/f1p0/3725	i3_LQ_lily14_c28768/f1p1/3214
PB.3466_0_path4	i2_LQ_lily14_c43877/f1p5/2923	i2_LQ_lily14_c7251/f1p0/2785
PB.5769_0_path0	i2_HQ_lily14_c31833/f3p0/2028
PB.9606_0_path0	i0_LQ_lily14_c20166/f1p50/687	i1_HQ_lily14_c17649/f3p1/1109
PB.16939_3628_path0	i2_LQ_lily14_c45209/f1p0/2587	i2_LQ_lily14_c22773/f1p0/2441
PB.16939_34248_path0	i5_LQ_lily14_c1664/f1p0/5265
PB.20077_0_path0	i4_LQ_lily14_c6773/f1p0/4436
PB.12607_0_path0	i2_LQ_lily14_c59965/f1p0/2010
PB.16939_13479_path0	i3_LQ_lily14_c39281/f1p2/3965	i5_LQ_lily14_c4190/f1p2/5729
PB.8826_2_path2	i2_LQ_lily14_c37964/f1p4/2127	i1_LQ_lily14_c61822/f1p1/1158	i3_LQ_lily14_c12730/f1p1/3528
[truncated: 9,371 more rows]
[truncated: 4 more columns]
