# Supplementary material for: SMRT and Illumina RNA Sequencing and Characterization of a Key NAC Gene LoNAC29 during the Flower Senescence in Lilium oriental ‘Siberia’
Source: Genes (Basel). 2021 Jun 6;12(6):869. doi: 10.3390/genes12060869 (PMC8227295; doi:10.3390/genes12060869)
Supplement: Supplementary file 1 [file genes-12-00869-s001.zip › Supplementary data/Table S5 Analysis of differentially expressed genes.xlsx]

## Sheet: readcount of 73218 unigenes
Gene_id	lily_S11_readcount	lily_S12_readcount	lily_S13_readcount	lily_S21_readcount	lily_S22_readcount	lily_S23_readcount	lily_S31_readcount	lily_S32_readcount	lily_S33_readcount	lily_S41_readcount	lily_S42_readcount	lily_S43_readcount
i0_HQ_lily14_c1004/f9p0/546	1476.36	1630.94	1281.31	8970.66	11849.9	5820.37	10120.8	8908.22	9648.6	12080.4	14811.9	26969.8
i0_HQ_lily14_c10047/f7p0/939	1613.98	1731	1510	2975.99	3508.99	3790	1245	2863	1790	1271	1414	1245
i0_HQ_lily14_c10062/f3p1/887	2	0	0	0	0	0	0	0	0	1509	1690	102
i0_HQ_lily14_c1008/f8p0/497	0	1	0	0	2	0	33	1	0	7865	6533	2568
i0_HQ_lily14_c10095/f3p7/801	0	0	0	0	0	0	0	0	0	98	31	16
i0_HQ_lily14_c10116/f3p0/921	1491.32	1613.31	1522.4	2107.75	2393.66	2365.32	1412.99	2357.06	1937.27	664.2	902.17	595.84
i0_HQ_lily14_c10132/f2p28/643	48.24	23.52	20.39	152.95	137.1	160.79	73.86	134.17	123.82	5.5	1.75	10.65
i0_HQ_lily14_c10146/f3p0/938	2473.28	2600.06	2390.49	2854.2	1331.6	1907.21	8864.34	1790.67	1878.16	6345.23	7913.16	16686.5
i0_HQ_lily14_c10147/f7p0/984	3164.99	3103.48	3605.17	3284.08	4478.26	4327.76	976.25	3144.93	2705.66	188	208.98	108.5
i0_HQ_lily14_c10159/f2p0/943	784	792	1012	485	523	699	788	548	523	304	327	794
i0_HQ_lily14_c10169/f4p9/778	1	3	1	7	0	1	18	29	243.54	995.47	1111.34	18
i0_HQ_lily14_c10177/f7p0/784	960.71	930.5	1070.43	1507.88	1425.4	1767.92	1581.79	1592.2	1420.47	463.51	679.5	1058.96
i0_HQ_lily14_c1018/f7p3/679	14668	17715	33627	1899	405	5513	69	104	44	4	7	4
i0_HQ_lily14_c10195/f2p0/887	668	344	693	1005	512	1122	1106	797	788	380	512	485
i0_HQ_lily14_c10210/f3p0/764	136	129	104	628	235	494	1048	379	790	535	883	1098
i0_HQ_lily14_c1022/f9p0/855	0	0	0	0	0	0	0	0	0	3616.43	1543.65	313.46
i0_HQ_lily14_c10224/f2p0/724	1096.87	1337.45	1003.35	2175.71	2193.11	2361.6	1371.51	2169.58	1601.88	687.81	933.72	564.98
i0_HQ_lily14_c10263/f2p0/635	0	0	0	0	0	0	2	0	0	137	185	106
i0_HQ_lily14_c10289/f2p0/882	0	0	0	0	0	0	0	0	0	1093	307	12
i0_HQ_lily14_c10296/f2p0/969	3.18	206.41	13.05	4.66	23.97	3.99	5	5	4	4024.98	4264.02	616.97
i0_HQ_lily14_c1030/f13p0/935	0	0	0	0	0	0	1	0	0	6045	1974	660
i0_HQ_lily14_c10308/f4p0/959	876	870	933	1433.18	1299.18	1827.61	1760.67	1215.87	1356.1	1078.38	519	1355.82
i0_HQ_lily14_c1031/f4p0/615	1210	1317	1683	1157	537	731	1606	697	743	1241	1626	2477
i0_HQ_lily14_c10340/f4p0/342	22.89	39.73	70.82	27.81	53.07	21.52	56.23	32.1	96.91	15.73	39.3	35.45
i0_HQ_lily14_c10382/f2p0/682	403	477	387	833	855	983	662	722	957	230	375	384
i0_HQ_lily14_c10396/f3p0/366	682	554	909	1038	509	633	2810	919	1844	3160	3940	1759
i0_HQ_lily14_c10398/f2p0/774	2202.76	3516.32	2505.71	3927.12	3408.93	4567.79	8147.65	2825.01	3703.94	308.98	526.18	397.21
i0_HQ_lily14_c10419/f2p0/561	27	33	29	32	29	12	79	99	596	2563	2575	46
i0_HQ_lily14_c10436/f5p1/922	1335.96	1534.38	1345.38	1691.54	1587.63	1604.07	2615.5	1634.28	2122.29	2913.08	3137.92	3639.78
i0_HQ_lily14_c10446/f3p1/771	863.31	671.45	929.39	654.8	518.57	684.16	148	540.85	492.75	7	5	14
i0_HQ_lily14_c1046/f12p0/385	135	45	99	521	687	370	1477	406	1227	3034	5149	2712
i0_HQ_lily14_c10488/f3p2/984	555.34	460.66	409.56	473.59	557.05	713.13	429.41	725.04	645	117.39	192.3	375.14
i0_HQ_lily14_c105/f33p0/648	5998	6947	6568	7092	6338	8467	5879	5960	5825	12549	7093	26396
i0_HQ_lily14_c10543/f3p0/971	1607.75	1573.3	1678.42	2238.88	2508.65	2327.59	2876.03	2427.1	2879.5	1318.61	1823.54	2165.03
i0_HQ_lily14_c10546/f2p0/633	0	0	0	0	0	0	1	0	0	1	0	0
i0_HQ_lily14_c10613/f2p3/533	12.11	6.36	17.51	14.22	61.67	12.88	44.02	30.9	38.65	11.54	119.3	86.34
i0_HQ_lily14_c10622/f2p18/544	3116.53	2360.01	2386.27	3332.52	5090.51	3085.35	1356.52	4385.96	1232.46	609.61	1364.35	383.43
i0_HQ_lily14_c10626/f5p0/508	797	751	899	1775	2205	2225	1177	1946	1843	67	41	69
i0_HQ_lily14_c10637/f4p0/676	907	856	1063	648	901	859	543	689	583	142	157	255
i0_HQ_lily14_c1065/f7p0/755	681	568	604	478	944	413	313	628	1163	7	5	17
i0_HQ_lily14_c10650/f2p0/717	32.02	104.05	43.97	3086.44	4580.72	1580.7	5079.85	4749.5	6128.91	641.74	997.24	687.09
i0_HQ_lily14_c10667/f4p1/570	3976.12	3933.39	3907.38	5643.92	5311.89	7626.19	4395.36	5433.53	5147.95	1405.22	2111.01	1038.62
i0_HQ_lily14_c1068/f17p0/635	1492.41	1418.97	1521.36	1885.1	1612.13	2323.77	1390.84	1583.99	1593.19	447.61	418.97	719.64
i0_HQ_lily14_c10699/f3p0/714	558	532	504	645	601	774	469	651	573	93	118	144
i0_HQ_lily14_c107/f34p0/779	0	0	0	0	2	0	1	0	0	6329	1446	1008
i0_HQ_lily14_c1078/f11p0/830	1140.01	1105.02	1103.75	1882.84	1602.3	1403.36	3290.2	1849.67	2414.44	8502.63	8941.49	7969.97
i0_HQ_lily14_c10789/f8p0/784	1979.61	1821.07	2209.22	1428.37	1678.92	1959.37	415.28	2278.93	1463.07	16	38	91.03
i0_HQ_lily14_c10791/f5p1/796	5399	6056	5618	3333	4137	4762	2403	3374	3607	272	491	243
i0_HQ_lily14_c10823/f2p7/709	96	50	86	329	135	206	676.02	241.7	351	376.13	500.13	795.9
i0_HQ_lily14_c10835/f3p0/856	16	33	13	28	14	35	31	38	13	89	120	80
i0_HQ_lily14_c10860/f2p2/790	0	17.68	0	115.86	79.48	17.37	119.84	83	561.41	31.48	46.41	36.09
i0_HQ_lily14_c10878/f3p1/594	502	576	559	776	788	869	477	754	683	59	83	110
i0_HQ_lily14_c10896/f2p0/508	59	103	112	105	131	52	221.96	103	211.02	340.14	418	298.03
i0_HQ_lily14_c1090/f7p0/970	757	633	880	880	993	1258	211	762	513	118	52	164
i0_HQ_lily14_c10914/f2p0/962	2284.2	2003.31	2373.61	8926.25	9611.77	12083.1	6083.63	8383.76	7884.44	545.42	132.25	539.48
i0_HQ_lily14_c10936/f3p0/437	4123	2698	4440	5302	4496	5647	8390	5820	4476	3019	4682	1570
i0_HQ_lily14_c10966/f3p0/417	2145	4624	1505	4478	4779	9344	5315	2416	850	1713	2818	2003
i0_HQ_lily14_c10968/f2p1/340	13	18	37	26	54	30	40	52	50	123	236	140
i0_HQ_lily14_c10973/f2p0/498	0	2	0	0	0	0	0	0	0	630.01	167.14	42.85
i0_HQ_lily14_c11003/f2p0/777	1176	1277	1128	1798	1739	2059	1184	1782	1600	280	539	345
i0_HQ_lily14_c11023/f4p0/858	9	32	7	83	125	134	9	70	3	527	376	167
i0_HQ_lily14_c11069/f2p0/641	221	231	357	153	152	140	83	206	179	11	12	11
i0_HQ_lily14_c11072/f2p8/886	1593.67	1476.88	1711.92	3354.26	2734.88	3455.01	2932.75	3169.71	3857.35	2207.95	1533.79	2175.84
i0_HQ_lily14_c11079/f2p3/337	0.53	0	0	77.82	37.99	48.34	117.74	84.19	70.09	79.85	294.14	169.01
i0_HQ_lily14_c11089/f2p2/754	721.19	652.17	858.53	292.73	338.07	408.09	406.66	354.91	228.3	141.07	257.97	179.68
i0_HQ_lily14_c1109/f18p7/643	0	0	0	0	0	0	0	2	3	4831	1366	759
i0_HQ_lily14_c111/f36p0/557	0	0	1	0	2	0	1	0	1	11384	6292	738
i0_HQ_lily14_c11115/f3p0/472	194.58	178.72	246.29	36.58	14.94	102.98	7.82	28.55	16.01	2	5	0
i0_HQ_lily14_c11126/f2p1/372	1	7	0	15	0	0	18	25	357	892	1282	16
i0_HQ_lily14_c1113/f19p1/712	2872	2735	3138.77	1931	1254.79	2856.93	828.72	1619	1332.79	237.96	332	485
i0_HQ_lily14_c11149/f2p2/997	39.08	22.76	4.71	474.29	452.89	833.69	43.99	530.92	289.37	145.66	222.96	17.11
i0_HQ_lily14_c11174/f2p7/951	260.63	261.79	301.26	1220.5	786.44	582.04	2241.35	1275.93	893.73	2131.28	7543.93	5534.64
i0_HQ_lily14_c11194/f5p0/632	1929.43	364.39	1106.95	1245.16	1122.48	1317.56	1698.21	811.07	1433.42	143.98	218.16	215.5
i0_HQ_lily14_c11224/f4p2/818	864	757	1096	901	821	975	786	800	797	258	508	536
i0_HQ_lily14_c11234/f3p0/647	1	0	3	0	0	0	1	0	0	2219	745	72
i0_HQ_lily14_c11241/f3p0/477	3353	2137	3507	499	364	511	74	528	538	72	95	9
i0_HQ_lily14_c11257/f2p2/612	135	109	99	553	276	1421	399	492	273	0	0	0
i0_HQ_lily14_c11261/f5p0/855	1640.95	2111.33	1773.46	3724.64	3715.37	3633.66	3453.99	3549.32	4085.78	2071.86	1374.63	1715.74
i0_HQ_lily14_c11288/f2p2/568	11	1	11	81	43	70	50	30	25	53	95	131
i0_HQ_lily14_c11310/f2p0/529	0	1	0	137	23	28	488	145	101	3	8	14
i0_HQ_lily14_c11337/f2p1/837	0	0	0	3.14	7.63	0	4.26	0	2.9	1199.8	1060.59	575.73
i0_HQ_lily14_c11381/f5p0/630	1266	576	1265	5606	677	5838	1336	4933	1942	3	17	10
i0_HQ_lily14_c11386/f2p0/798	159	139	174	117	84	104	140	106	97	135	152	247
i0_HQ_lily14_c11418/f5p1/778	417	429.01	489.07	659	644	561	860.83	520	722	726.09	337.91	943.29
i0_HQ_lily14_c11426/f3p0/614	730.08	609.77	716.62	85.75	59.16	177.67	659.79	104.38	205.21	69.48	307.59	184.46
i0_HQ_lily14_c11475/f2p3/663	14.67	15.97	3.21	355.06	87.21	110.15	630.53	183.95	206.65	886.18	1288.17	1036.87
i0_HQ_lily14_c11477/f3p1/952	3.41	0	9.58	1816.53	2819.65	79.52	9482.76	1278.32	11781.6	17.83	49.62	25.8
i0_HQ_lily14_c11495/f3p7/684	3	0	1	4	1	0	20	13	98.36	556.6	568.57	10
i0_HQ_lily14_c11499/f3p0/625	34	37	78	3741	577	1590	1890	2171	2449	138	291	886
i0_HQ_lily14_c11505/f3p1/988	4135.05	4087.72	4311.56	2984.15	2216.51	3493.13	4970.8	2823.44	2140.92	4410.38	7248.69	11547.8
i0_HQ_lily14_c11506/f2p1/526	0	0	0	0	0	0	0	0	0	202	46	9
i0_HQ_lily14_c11512/f2p1/445	0	0	0	0	0	0	0	0	0	1800	472	104
i0_HQ_lily14_c11523/f2p0/917	291.94	459.16	448.43	445.71	538.69	438.55	433.72	457.58	528.29	128.6	340.19	325.23
i0_HQ_lily14_c11527/f4p16/884	218	275	276	3856	4374	5474	971	3591	2016	179	210	104
i0_HQ_lily14_c11529/f2p5/517	0	0	0	0	0	0	0	0	0	1280.64	749.6	21.32
i0_HQ_lily14_c11581/f2p2/982	0	10.28	0	0	0	10.97	42.92	0	0	0	0	35.03
i0_HQ_lily14_c11623/f2p0/978	305	342	337	317	288	374	253	316	226	29	66	32
i0_HQ_lily14_c11647/f5p0/689	1718	1410	1476	1594	1401	2476.11	1157.45	1102.97	721	331	836	104
i0_HQ_lily14_c11650/f3p0/878	1157.53	1447.35	690.26	2188.91	1640.03	2207.27	1193.48	1974.13	1100.57	107.72	152.67	283.66
i0_HQ_lily14_c11662/f3p18/557	11526.8	13908.4	4001.86	12	10	17	4	3	2	51	49	20
i0_HQ_lily14_c11674/f6p0/865	1100.49	973.75	1512.23	1865.48	1130.1	2195.05	2228.88	1590.12	2277.75	856.34	1177.92	1153.61
i0_HQ_lily14_c11702/f4p0/689	732	786.06	802	1227	1021.12	1539.25	1288	1254.08	1134.29	350	373	376
i0_HQ_lily14_c11710/f2p0/563	846	816	919	823	974	1151	771	981	804	217	332	386
i0_HQ_lily14_c11736/f2p0/322	20.9	32.04	34.97	21.88	1.78	22	3.98	4.14	3.95	0	0	0
i0_HQ_lily14_c11740/f2p0/899	2271.12	2175.36	2308.84	2922.9	2842.27	3351.87	2485.91	2783.84	3090.08	783.35	1377.27	655.44
i0_HQ_lily14_c11747/f4p5/938	1054.78	1060.35	1268.33	2746.74	2208.33	2720.4	4654.6	2840.18	4313.93	1263.42	1037.22	2232.59
i0_HQ_lily14_c11757/f3p0/809	137.63	128.28	254.64	998.19	1131.3	1019.51	513.83	945.38	446.02	478.62	403.26	429.19
i0_HQ_lily14_c11772/f5p0/526	700.59	895.73	870.05	601.05	732.28	790.71	298.78	801.84	488.82	75.01	95.59	97.24
i0_HQ_lily14_c11774/f4p0/885	928.16	917.84	894.32	2055.7	2044.19	1949.26	2629.45	1989.65	2273.5	3616.34	2279.09	3837
i0_HQ_lily14_c11789/f2p0/874	429.41	700.78	291.24	14615.1	16251.9	12143.3	5131.71	19083.9	7788.75	80.43	156	299.6
i0_HQ_lily14_c11791/f4p9/640	446	464	516	352	373	414	336	386	443	7	26	10
i0_HQ_lily14_c11813/f2p0/935	496.28	2028.79	400.44	967.06	1363.51	257.05	7436.45	798.13	1310.47	19991.8	41137.2	25178.5
i0_HQ_lily14_c11815/f3p0/646	85	100	88	68	70	54	716	36	120	11439	12136	18556
i0_HQ_lily14_c11820/f3p0/795	915.46	1208.2	1040.87	397.89	867.1	495.07	548.55	689.14	677.11	95.45	201.72	148.61
i0_HQ_lily14_c11832/f2p0/956	708.41	669.48	864.68	259.69	201.05	368.11	162.51	214.97	153.02	4.08	3.94	5.29
i0_HQ_lily14_c11858/f3p0/593	16.6	0	2.37	8.18	15.17	29.12	29.18	41.36	34.24	0	0	0
i0_HQ_lily14_c11902/f4p0/582	0	0	0	4025.39	4386.61	869.41	4784.31	3180.39	12500.7	204.6	208.95	28
i0_HQ_lily14_c11925/f2p0/684	3543.77	3294.1	4575.09	1793.65	2307.81	2573.27	4052.34	2033.85	2672.14	1288.29	2454.37	1657.03
i0_HQ_lily14_c11929/f2p0/416	942.17	969.76	1027.61	602.43	914.43	750.87	308.34	601.81	563.38	12	30	11
i0_HQ_lily14_c1193/f4p6/450	3209.94	3173.48	3938.6	3018.59	1513.82	6636.26	444.6	2307.46	2500.79	110.85	112.13	11.62
i0_HQ_lily14_c11932/f2p0/738	244.82	263.51	254.78	649.23	607.21	611.07	553.16	644.55	527.05	501.6	431.45	576.94
i0_HQ_lily14_c11951/f2p0/799	3655.84	4126.74	3693.4	3083.85	4512.44	3228.45	3163.99	3178.29	4122.42	1631.87	2106.88	2082.45
i0_HQ_lily14_c11954/f2p0/800	0	0	0	0	0	0	0	0	0	111	44	18
i0_HQ_lily14_c11975/f2p0/559	273.63	264.64	271.8	421.57	378.1	404.93	220.6	447.06	379.04	57	83.2	40
i0_HQ_lily14_c11997/f6p1/552	271.56	192.22	232.75	1137.96	1219.23	1302.65	1489.04	1439.95	1352.76	962.37	165.43	1565.71
i0_HQ_lily14_c120/f43p0/853	0	0	3	0	4	0	8	4	4	15862	16680	768
i0_HQ_lily14_c12005/f3p0/911	877.85	2072.48	652.27	2250.6	1777.96	3154.38	1125.66	2323.75	1931.13	2532.71	3107.84	2577.06
i0_HQ_lily14_c1201/f8p0/856	2667.82	2116.28	3022.08	2059	2448.07	2394	2103	2386.48	2645.44	278	469.86	737.68
i0_HQ_lily14_c12014/f2p0/955	727	592	803	618	843	594	961	661	1198	138	154	385
i0_HQ_lily14_c12020/f3p21/469	0	0	0	0	0	0	0	0	0	212	99	10
i0_HQ_lily14_c1204/f14p2/761	4842.78	5113.81	5232.15	5587.62	4536.87	6617.9	5207.36	4582.91	4909.54	3956.79	2732.79	4133.32
i0_HQ_lily14_c1206/f6p0/988	4245.79	5044.71	4065.55	9263.62	7815.48	10484.4	5766.95	11243.1	4350.39	331.57	1172.94	1746.64
i0_HQ_lily14_c12075/f4p0/1006	2488.86	2575.87	2643.92	2039.76	1754.74	2506.45	1606.45	1687.31	1704.1	1270.35	917.29	1476.63
i0_HQ_lily14_c12089/f2p12/404	2344	2810.79	2318.3	2520.62	4316.45	2794.72	1642.77	2982.9	3023.08	754.75	811.27	439.55
i0_HQ_lily14_c1209/f5p0/434	0	0	0	0	0	0	0	0	0	2489	632	25
i0_HQ_lily14_c12109/f2p2/357	9.65	4	7.38	22.01	8.4	34.25	2	30.17	3	0	0	0
i0_HQ_lily14_c12110/f3p0/795	1764.59	1509.64	1875.77	1783.99	1774.81	2353.84	1457.46	1732.74	1552.87	832.9	1206.53	570.57
i0_HQ_lily14_c1212/f8p0/680	0	0	0	0	0	0	0	0	0	3679.17	1204.05	97.58
i0_HQ_lily14_c1214/f2p1/595	7710	8975.45	9559.99	416	387	3543	7	158	37	3	3	0
i0_HQ_lily14_c12144/f3p0/466	1222.78	1302.81	1281.42	1190.97	1241.35	1325.51	1259.71	1139.22	1343.83	437.97	602.51	575.56
i0_HQ_lily14_c12156/f3p0/685	0	0	0	555.68	956.89	28.74	599.36	506.32	1213.86	0	1.9	4.45
i0_HQ_lily14_c12159/f2p2/811	1124.9	2409.96	560.74	2088.15	3030.56	3205.86	367.87	1776.42	1418.72	0	0	0
i0_HQ_lily14_c12163/f2p0/710	0	0	0	0	0	0	0	0	0	396	76	15
i0_HQ_lily14_c12184/f2p0/925	977	776	932	1304	628	1403	2808	1031	1820	5646	5711	4558
i0_HQ_lily14_c12196/f4p0/948	867.01	779.7	843.6	777	902.01	1106.68	714.01	820.02	964.73	259.68	356.99	358
i0_HQ_lily14_c12243/f2p0/979	9007.67	12488	8828.06	13757.1	23260.7	14077.7	4652.34	12103.1	8085.55	1456.4	1598.48	1363.89
i0_HQ_lily14_c1229/f5p0/646	520	658	521	839	806	724	896	793	1091	479	656	611
i0_HQ_lily14_c12292/f4p0/729	524	349	592	1	0	9	0	1	2	0	0	0
i0_HQ_lily14_c12293/f4p112/582	783	681	802	1882	1313	2533	570	1664	1273	100	120	105
i0_HQ_lily14_c12295/f2p0/464	746	764	886.71	465	532.4	621	820	550	931	102	236	180
i0_HQ_lily14_c12336/f2p0/595	602.41	557.18	735.27	139.88	112.29	143.52	269.73	94.53	152.67	48.86	34.55	33.94
i0_HQ_lily14_c1234/f9p0/853	0	0	0	0	0	0	0	0	0	0	0	0
i0_HQ_lily14_c12375/f2p62/939	252.53	141.37	192.17	143.33	162.99	297.9	124.31	112.54	186.09	51.36	41	68.43
i0_HQ_lily14_c12399/f2p0/666	443	906	254	2398	2721	2714	4893.03	3475	2550	412	1248	603
i0_HQ_lily14_c12401/f3p0/765	360.68	459.93	278.08	212.44	355.25	151.66	624.12	311.07	367.53	1151.89	1353.7	2334.6
i0_HQ_lily14_c12418/f3p0/841	291	325	269	459	420	534	449	349	444	289	186	339
i0_HQ_lily14_c1242/f7p2/664	1685.77	2397.91	2081.74	1660.92	1688.37	1600.18	2197.94	1695.93	2214.31	41.9	154.03	171.09
i0_HQ_lily14_c12427/f2p3/900	347	392	388	721	573	679	625	583	594	154	188	262
i0_HQ_lily14_c1243/f10p0/810	323.17	388.67	335.7	1060.48	1256.63	1299.73	712.88	1031.68	974.45	848.99	222.67	808.63
i0_HQ_lily14_c12430/f2p0/590	763	656	649	1121	1074	1853	73	721	217	6	12	6
i0_HQ_lily14_c12468/f2p0/578	1345	707	1392	817	279	551	894	588	2726	802	746	52
i0_HQ_lily14_c12470/f2p1/848	7074.73	7732.31	7298.45	5165.06	5826.54	6423.81	3296.69	4945.33	4867.48	465.85	751.94	402.61
i0_HQ_lily14_c12473/f3p0/891	114.34	223.56	128.34	1140.45	654	1226.06	5357.49	742.24	4283.07	348.58	900.4	666.16
i0_HQ_lily14_c12489/f2p0/853	2160.81	1864.36	2358.07	451.91	1037.46	596.95	170.92	837.59	349.24	104.52	386.15	77.15
i0_HQ_lily14_c1249/f11p0/912	1008.71	883.43	1157.75	2457.3	2542.86	3190.87	1623.71	2358.19	1836.07	686.06	427.95	723.74
i0_HQ_lily14_c12500/f3p0/898	5566.47	4999.78	6570.37	3944.65	3924.66	5233.72	3393.96	4084.02	3861.29	1155.63	1763.78	906.49
i0_HQ_lily14_c12502/f3p1/563	172	210	200	238	126	245	299	159	168	652	620	889
i0_HQ_lily14_c12548/f2p1/886	1133	1123.98	1239	1246	1077	1341	1196	1083	1246	196	346	466
i0_HQ_lily14_c12556/f2p0/548	361	518	456	298	378	427	6	266	242	1	0	0
i0_HQ_lily14_c1256/f4p0/922	27	93.83	10.82	310.55	204.87	144.08	800.15	172.15	147.99	2627.15	3600.97	4839.3
i0_HQ_lily14_c12581/f4p14/851	1989	1821	2644	1135	1457	1468	923	1441	892	170	301	320
i0_HQ_lily14_c12603/f7p0/508	5209.85	5733.39	6475.19	3545.14	4026.58	4896.24	974.54	3344.86	2142.31	408.87	484.21	238.8
i0_HQ_lily14_c12641/f2p12/551	102	104	123	130	114	107	132	109	111	337	364	184
i0_HQ_lily14_c1265/f7p0/433	0	0	0	2	1	1	3	3	0	1615.63	1450.5	296.99
i0_HQ_lily14_c12658/f2p1/589	829	849	902	960	996	1093	875	930	1045	251	359	291
i0_HQ_lily14_c1267/f9p0/988	2254.3	2361.84	3179.22	7297.07	4412.85	12151.4	1551.7	6826.7	3445.26	1079.27	866.03	900.29
i0_HQ_lily14_c12725/f3p4/537	124	200	188	185	347	44	538	192	401	768	1184	770
i0_HQ_lily14_c12735/f2p0/590	3102.32	3108.92	3492.63	2102.32	2432.37	2632.14	1183.61	2081.97	1900.55	63.85	213.33	85.95
i0_HQ_lily14_c12738/f2p0/662	850	939	795	1422	1415	1725	1621	1273	1539	1610	1865	2773
i0_HQ_lily14_c12746/f2p0/751	1031.29	966.52	1107.51	1522.02	1306.74	1688.01	2060.1	1455.12	1727.78	583.98	1048.8	954.54
i0_HQ_lily14_c12765/f2p0/515	2	1	1	18	0	7	45	21	390	1712	1149	10
i0_HQ_lily14_c12792/f5p0/422	2262.9	2006.35	985.2	1	1	0	0	0	0	0	0	0
i0_HQ_lily14_c12826/f4p0/590	1898	1834	2024	6593	6632	4919	7850	6266	8015	3886	2970	4294
i0_HQ_lily14_c12827/f2p0/622	0	0	0	0	0	0	0	2	0	1995	146	30
i0_HQ_lily14_c12828/f2p17/822	523.84	558.84	433.78	540.54	603.35	580.96	648.46	601.53	639.74	369.66	410.1	495.17
i0_HQ_lily14_c12837/f4p0/406	210	99	159	393.92	138.97	461.26	429.71	368.48	380	21.36	80.98	125
i0_HQ_lily14_c1284/f4p0/817	65	113	78	143	82	175	306	107	225	1766	2017	400
i0_HQ_lily14_c12842/f2p0/649	1981.12	2788.44	1923.08	784.44	1783.94	1225.51	13.99	985.77	392.03	0	0	0
i0_HQ_lily14_c12853/f2p0/516	617.43	492.73	608.05	33.67	17.84	37.18	193.93	15.85	39.46	29.51	69.37	55.94
i0_HQ_lily14_c1294/f6p2/542	2.89	23.65	1	202.68	316.53	272.16	98.91	250.05	215.15	3.97	40.22	35.23
i0_HQ_lily14_c12942/f2p0/387	187.5	253.22	191.84	514.01	920.23	462.97	570.2	1029.83	902.73	65.38	69.84	67.09
i0_HQ_lily14_c12970/f3p0/598	551.04	569.07	722.41	289.88	613.56	471.35	451.3	492.1	422.08	185.26	620.37	206.04
i0_HQ_lily14_c1298/f8p0/586	1266.68	1437.27	1370.28	1474	1370.7	1853.17	1199.74	1430.63	1485.47	227.73	384.08	333.02
i0_HQ_lily14_c12983/f2p0/838	285.36	239.61	401.17	244.27	197.2	324.18	229.02	247.09	226.74	68.74	126.99	96.73
i0_HQ_lily14_c13015/f6p2/997	9236	10389	10411	7050	9040	8819	4018	7102	7148	678	780	535
i0_HQ_lily14_c13032/f3p2/908	2225	2337	2760	3201	3403	3409	3569	3675	3481	2615	3194	4000
i0_HQ_lily14_c13066/f3p2/851	387.4	442.1	437.44	1022.58	889.98	890.84	1010.56	905.55	999.16	455.08	308.16	727.58
i0_HQ_lily14_c13067/f2p24/639	27.34	76.34	56.56	56.41	191.71	65.53	38.09	64.08	30.23	14.14	15.93	9.17
i0_HQ_lily14_c13091/f2p1/987	1007	1079	1014	1275	1088	1447	1198	1303	1044	1021	1384	1153
i0_HQ_lily14_c13093/f2p0/888	561.11	438.53	530.39	568.75	542.69	466.01	1094.32	654.78	1076.99	1906.4	3620.41	2642.45
i0_HQ_lily14_c13094/f4p2/864	679.76	1046.12	815.94	2388.88	2233.26	1370.87	20954.5	2237.11	11783	2466.27	3049.72	6073.07
i0_HQ_lily14_c13123/f3p0/989	0	100.43	0	10.34	10.02	7.2	4	5	0	13575.7	11731	1311.14
i0_HQ_lily14_c13135/f3p0/666	269.6	181.81	300.59	763.83	423.17	718.14	2041.93	644.18	1176.34	789.31	547.43	842.65
i0_HQ_lily14_c1314/f3p0/563	80.93	66.84	143.72	46.92	22.34	45.57	12.74	14.53	11.45	1.95	2.2	14.6
i0_HQ_lily14_c13140/f3p0/905	0	2	0	0	0	0	0	0	3	2503	860	77
i0_HQ_lily14_c1323/f4p0/872	696.84	503.68	612.5	3403.66	3939.66	1478.56	7863.41	2899.44	9446.76	1111.02	1268.93	1774.34
i0_HQ_lily14_c13241/f2p2/717	54.8	34.72	75.68	46.17	63.38	38.02	109.87	27.96	80.3	274.9	526.14	379.84
i0_HQ_lily14_c13242/f4p0/880	6912.27	4782.44	7934.04	1489.83	2137.6	2918.49	675.31	1990.59	1642.21	22	37.79	66
i0_HQ_lily14_c13255/f2p9/681	215.93	202.1	213.15	178.95	229.89	223.03	313.4	208.29	233.81	37.2	42.78	143.77
i0_HQ_lily14_c13263/f2p1/479	476	259	402	17	3	36	5	13	1	0	0	0
i0_HQ_lily14_c13264/f2p2/667	78.93	212.38	60.78	11.4	17.79	0	0	11.81	0	3.96	0	0
i0_HQ_lily14_c13271/f3p0/556	3041.29	1631.82	4545.83	274.21	336.07	293.93	55.75	300.21	72.33	11942.2	11658.6	10149.5
i0_HQ_lily14_c13289/f2p0/345	0	0	0	0	0	0	0	0	0	380.28	20.96	0
i0_HQ_lily14_c13296/f2p0/321	0	0	0	0	0	0	0	0	0	9.13	12.64	0
i0_HQ_lily14_c13303/f4p0/448	88.65	85.45	101.23	68.67	181.61	113.83	86.85	113.24	180.56	17.78	92.4	10.79
i0_HQ_lily14_c1331/f6p0/696	646.65	724.15	713.85	1054.19	1233.8	962.56	1434.78	1032.87	1348.72	956.59	1675.73	1197.94
i0_HQ_lily14_c13325/f4p3/860	3323.89	3377.75	4012.18	4851.25	4694.86	5510.89	5124.69	5089.82	4937.4	2036.71	1981.14	2182.54
i0_HQ_lily14_c13347/f2p0/893	1751.78	1435.39	2388.04	5200.02	3295.98	3565.42	7027.81	3124.88	7890.35	832.18	899.84	2012.76
i0_HQ_lily14_c13356/f2p5/757	253.69	269.59	241.87	280.61	311.46	171.15	338.38	260.62	405.14	193.55	387.14	419.86
i0_HQ_lily14_c13365/f3p4/693	1693.79	1642.18	1707.66	1958.07	2018	1684.58	3604.2	2034	2295.27	3746.99	5819.24	7776.27
i0_HQ_lily14_c13385/f2p0/458	2	0	0	0	0	0	3	1	1	1900	420	37
i0_HQ_lily14_c13387/f2p1/978	339.67	179.96	454.05	338.94	301.14	340.68	54.34	257.48	168.61	36.14	42.16	86.16
i0_HQ_lily14_c13394/f3p0/787	3769.13	2930.51	4426.67	2757.36	2071.12	2333.46	863.49	2718.59	2304.81	108.02	112.01	189.02
i0_HQ_lily14_c13396/f2p0/770	128.61	155.54	108.05	5624.79	4641.03	5342.59	2163.18	7195.36	3830.99	8	24.17	145.17
i0_HQ_lily14_c13424/f2p0/696	0	0	0	0	1	1	0	0	0	986	226	38
i0_HQ_lily14_c13425/f3p15/805	1534	1716	1707	1475	1168	1751	1136	1394	1361	148	295	327
i0_HQ_lily14_c1346/f10p0/776	3345	3451	4180	2079	2165	2159	1095	1455	2667	313	1058	656
i0_HQ_lily14_c13484/f2p7/702	230	251	237	145	215	197	152	207	196	75	51	34
i0_HQ_lily14_c13488/f2p5/845	873	1298	812	1274	578	875	5197	1340	1750	1428	2220	2192
i0_HQ_lily14_c1350/f8p1/998	16434.3	8805.01	31032.5	3098.59	219	5909.26	855.99	2302.05	669.1	82	119.04	129
i0_HQ_lily14_c1352/f4p0/789	2209.64	2196.62	2505.43	1626.53	1889.65	2053.08	1410.24	1699.96	2162.54	412.34	751.01	319.86
i0_HQ_lily14_c13541/f3p0/753	2402.45	2721.93	2374.35	2237.07	3006.74	5430.39	1308.37	2079.37	3207.92	704.01	1120.49	367.31
i0_HQ_lily14_c13565/f2p0/744	1210.98	1222.39	1552.97	571.77	540.62	680.32	456.11	619.62	442.54	52.39	73.09	40.89
i0_HQ_lily14_c1358/f3p0/816	103	84.8	112.32	29	57	67	114	29	62	62	42	103.89
i0_HQ_lily14_c13586/f3p0/614	237.9	179	213.24	259.67	164.34	263	334.96	175	299	124	201	131
i0_HQ_lily14_c13611/f2p1/488	975	739	1451	338	252	666	113	187	264	2	19	11
i0_HQ_lily14_c13618/f3p0/742	598.54	433.36	702.46	223.17	253.84	450.45	164.55	154.54	141.25	8.36	22.72	39.45
i0_HQ_lily14_c13620/f4p3/899	3037	2616	3579	207	55	1446	48	150	138	2	1	0
i0_HQ_lily14_c1363/f4p0/450	1399.15	1478.18	1479.26	1062.42	1245.61	1298.02	1008.37	959.3	1470.32	303.83	404.77	284.89
i0_HQ_lily14_c1364/f5p8/471	0	0	0	0	1	0	0	0	0	1287	340	76
i0_HQ_lily14_c13647/f2p64/833	734.79	800.02	818.19	486.33	506.48	594.25	294.22	431.78	380.59	155.88	227.29	174.36
i0_HQ_lily14_c13649/f2p0/812	16.08	13.47	14.1	737.31	712.77	607.91	1069.45	695.7	921.9	2414.86	101.96	3423.58
i0_HQ_lily14_c13697/f2p0/689	1911.92	1989.92	2571.57	66	176.1	107.08	529.04	278.58	132.41	433.28	1826.17	199.96
i0_HQ_lily14_c1371/f3p0/819	0	0	0	0	0	0	0	0	0	1266.46	259.27	52.4
i0_HQ_lily14_c13712/f3p0/515	5	18	14	90	141	26	286	131	273	310	406	243
i0_HQ_lily14_c13718/f3p1/687	137.81	678.77	463.09	156.83	32.1	16.1	52.03	120.29	336.66	0	0	0
i0_HQ_lily14_c13726/f5p0/952	1941.34	1590.03	2687.27	624.26	967.58	829.03	874.72	724.1	1168.17	119.98	199.43	289.13
i0_HQ_lily14_c1373/f5p0/809	11059.4	12652.1	9814.46	12239.6	12769.8	19539.6	369.09	7676.01	5702.91	114.99	114.33	72.46
i0_HQ_lily14_c13731/f2p0/579	31	53	27	327	111	412	980	533	298	265	250	860
i0_HQ_lily14_c1375/f18p0/768	3197	3543	3471	4192	4273	4929	7056	4125	7337	1226	1870	1640
i0_HQ_lily14_c13768/f2p0/361	0	0	0	0	0	0	0	0	0	174	70	31
i0_HQ_lily14_c13773/f3p1/905	0	0	0	0	0	0	0	0	0	34	4	6
i0_HQ_lily14_c13792/f2p0/825	0	0	0	0	1	0	0	0	0	395	671	52
i0_HQ_lily14_c13817/f2p0/865	33	100	15	85	210	17	5	104	1	29012	34087	24554
i0_HQ_lily14_c13825/f2p0/782	581.45	582.14	643.17	515.65	544.38	666.03	505.82	600.15	493.38	184.57	249.63	349.51
i0_HQ_lily14_c1384/f5p1/859	1301	1211	1442	3136	4480	4385	1877	2833	2883	539	379	1171
i0_HQ_lily14_c13844/f2p7/936	169.04	176.08	184.89	215.98	138.29	12	1216.04	90.69	335.13	372.37	379.97	417.96
i0_HQ_lily14_c13851/f2p0/886	16.11	10.59	0	0	21.77	0	1.03	20.62	0	3.66	65.62	2.52
i0_HQ_lily14_c13859/f3p2/658	1130.03	1184.68	1137.1	1236.07	1704.16	1390.36	1887.22	1218.98	1100.87	3646.47	5249.55	6222.8
i0_HQ_lily14_c13863/f4p0/798	2297	1948	2587	2330	2785	3429	1479	1957	2886	89	140	55
i0_HQ_lily14_c13872/f20p2/721	11149.4	7460.77	15809.5	752.32	268.58	3467.7	558.97	655.5	294.52	26.06	14.01	21.6
i0_HQ_lily14_c13873/f3p0/679	831	4992	729	2393	4454	441	361	1479	48	2743	2878	2462
i0_HQ_lily14_c1390/f4p0/753	1814.46	1815.25	1904.72	3244.25	3817.53	3623.02	1807.59	3327.73	2836.67	104.35	103.88	110.11
i0_HQ_lily14_c13911/f2p0/584	0	0	0	0	0	0	2	0	0	1984	9	0
i0_HQ_lily14_c1392/f8p0/732	11558.1	5694.65	20061.6	154.16	83.86	938.4	79.34	97.36	75.91	1.32	0	1
i0_HQ_lily14_c13923/f2p0/692	95.44	124.03	35.49	3770.74	1074.37	1319	3479.24	1936.55	1942.67	4276.29	5760.46	10339.9
i0_HQ_lily14_c1393/f9p0/838	824.15	1137.52	655.08	412.72	923.03	411.52	554.13	517.87	1699.07	61.19	50.99	27.41
i0_HQ_lily14_c13945/f4p2/715	2502	1040	2247	1238	617	2011	1633	912	1119	423	990	1387
i0_HQ_lily14_c14013/f3p5/762	1272.24	1267.34	1501.57	1027.96	1104.63	1131.62	1258.24	1120.4	1355.18	635.72	940.09	827.03
i0_HQ_lily14_c14028/f2p4/818	615.08	705.49	653	932.89	956.59	944.86	1086.56	981.34	1659.23	305	384.68	426.11
i0_HQ_lily14_c14035/f5p0/727	1585.85	1433.96	1713.09	1590.96	1143.13	1844.21	1461.91	1402.91	1462.73	353.22	375.16	325.6
i0_HQ_lily14_c1405/f9p0/432	1247.44	1428.16	1170.79	2886.62	2372.28	4002.13	1311.21	2539.24	1347	532.82	844.25	408.17
i0_HQ_lily14_c14073/f2p0/824	111.48	123.62	137.07	234.51	213.99	178.61	329.01	236.33	425.13	57.63	105.1	170.72
i0_HQ_lily14_c14103/f4p3/968	0	0	0	0	3	0	0	0	0	2073	1734	224
i0_HQ_lily14_c14162/f2p0/874	35.96	142.1	72.81	102.97	41.94	13.9	90.98	16	519.05	734.44	1254.92	275.37
i0_HQ_lily14_c14189/f3p1/765	584	460	513	564	701	924	500	762	540	145	200	292
i0_HQ_lily14_c1419/f6p2/737	2718.45	2617.59	3040.96	4070.81	2980.41	4741.47	6619.48	3845.83	4671.92	2630.34	1403.47	3767.01
i0_HQ_lily14_c14211/f2p0/633	435.36	414.53	587.85	399.66	525.02	572.59	283.12	563.56	417.88	28.29	58.67	88.26
i0_HQ_lily14_c14214/f5p0/571	2368.93	2074.08	2446.86	4512.5	4954.16	6153.13	3024.04	4325.33	4548.12	227.56	84.52	294.54
i0_HQ_lily14_c1422/f10p0/957	354.67	520.85	253	1613.48	848.26	364.43	1795.88	1147.14	1408.9	11413.4	7869.06	5569.18
i0_HQ_lily14_c14226/f2p23/937	136.7	54.88	156.98	838.77	1936.51	476.32	1532.63	128.04	1160	3133.5	3328.41	438.59
i0_HQ_lily14_c14233/f4p1/845	1399.73	1412.32	1478.69	1176.17	921.44	1184.31	1637.58	934.29	1275.53	906.78	991.91	1015.47
i0_HQ_lily14_c14234/f2p0/442	479	510	567	424	344	475	417	448	420	148	232	290
i0_HQ_lily14_c14260/f4p0/500	3921.24	6931.13	6244.52	6972.77	14815.2	5415.66	3528.29	6011.42	4320.61	1181.27	3405.73	618.16
i0_HQ_lily14_c1427/f4p0/454	3	0	0	0	3	1	0	0	0	5221	4594	413
i0_HQ_lily14_c14271/f3p1/945	2804	2380	2912	5312	6375	5605	3888	5632	5123	1139	1856	1350
i0_HQ_lily14_c14281/f4p1/773	9620.32	8971.1	10075.5	2790.6	1438.45	3815.68	8259.87	2388.08	2703.03	3740.95	5881.63	2743.66
i0_HQ_lily14_c14298/f2p0/869	5	5	2	21	8	4	5	9	2	2	8	8
i0_HQ_lily14_c14310/f2p2/847	0	0	0	0	0	0	0	0	0	129.19	28.03	3.82
i0_HQ_lily14_c14333/f3p1/515	827.56	724.38	723.48	1028.17	1154.73	861.22	590.14	1020.06	1072.87	284.48	418.42	322.9
i0_HQ_lily14_c14359/f2p19/673	356.27	327.36	396.78	254.92	356.36	326.57	380.09	305.01	308.04	304.92	390.34	278.82
i0_HQ_lily14_c14364/f2p0/509	504	623	591	977	768	842	977	981	834	240	294	171
i0_HQ_lily14_c14405/f2p0/772	0	0	0	0	0	0	0	0	0	52	5	7
i0_HQ_lily14_c14442/f2p0/872	3872.37	7373.87	5464.01	8414.62	11250.5	22199.3	15993.5	13619.8	22569.5	5331.86	7652.16	7503.16
i0_HQ_lily14_c1445/f5p0/789	4.82	11.84	13.47	85.43	39.02	53.12	27.88	15.75	30.24	0	0	53.14
i0_HQ_lily14_c14454/f3p0/972	11094.3	6191.63	18562.2	840.85	300.3	1688.48	878.02	558.1	323.81	30.95	74.91	40.83
i0_HQ_lily14_c14455/f2p3/705	0	0	0	0	0	0	0	0	0	19.57	9.26	0
i0_HQ_lily14_c1447/f6p0/820	4924.86	5203.17	4921.51	12193.3	13256.9	16856.5	6375.97	11975.6	10708.2	1011.77	385.59	1633
i0_HQ_lily14_c14486/f2p0/802	484	303	768	28	47	30	73	24	13	15	116	132
i0_HQ_lily14_c14492/f3p0/585	1064.7	524	1033.35	562.01	314.58	1911.54	300.02	365.19	161.66	172.28	232.64	114.79
i0_HQ_lily14_c14499/f5p0/950	1	4	1	149.35	174.24	20.22	3083.78	193.24	1371.22	586.32	694.44	528.41
i0_HQ_lily14_c1450/f8p0/899	0	0	0	0	0	0	1	2	0	1582	2194	245
i0_HQ_lily14_c1454/f12p0/831	4412	3942	5043	2358	2026	2885	3924	2296	3000	1441	2190	1671
i0_HQ_lily14_c14546/f3p0/828	1	1	0	9	4	0	20	16	135	448	518	5
i0_HQ_lily14_c14549/f2p0/559	86	244	123	1491	414	802	19519	639	2801	13994	14408.1	17755
i0_HQ_lily14_c14552/f2p0/914	0	1	0	0	1	0	0	0	0	394	137	34
i0_HQ_lily14_c14556/f2p0/931	0	0	0	0	0	0	0	0	0	77.38	13.11	17.42
i0_HQ_lily14_c1459/f4p4/859	4038	3123	4529	1090	685	1660	84	551	286	59	36	37
i0_HQ_lily14_c1460/f8p0/609	1960	1653	2213	1407	1581	2037	713	1369	1064	70	202	150
i0_HQ_lily14_c14600/f5p0/576	57	133	66	450.29	208.83	189	545.77	312.53	243.24	335	409	325
i0_HQ_lily14_c14604/f3p1/583	698	698	697	798	878	906	589	680	699	83	113	172
i0_HQ_lily14_c14617/f3p0/646	752	852	770	979	1023	1484	763	1045	1164	176	269	248
i0_HQ_lily14_c1464/f6p0/905	1806	1767.53	2018.99	2051.01	2029.82	2049.55	3065.75	2247.09	2580.11	2656.4	2723.87	4211.25
i0_HQ_lily14_c1467/f5p0/670	0	0	0	0	0	0	0	0	0	4	15	2
i0_HQ_lily14_c1470/f5p0/508	427.94	462.9	484.86	725.06	991.31	662.94	1844.33	792.1	1642.32	627.25	727.8	813.55
i0_HQ_lily14_c1476/f4p0/958	3699.05	3186.25	4148.51	4143.05	3193.42	5342.75	3041.59	3385.84	3429.66	651.8	700.51	983.86
i0_HQ_lily14_c14775/f2p16/285	0	0	0	0	0	0	0	0	0	0	0	0
i0_HQ_lily14_c1481/f6p2/957	1715.1	1783.49	1849.49	8415.35	7801.95	9193.51	6210.3	8165.36	7902.15	1630.01	583.27	1719.89
i0_HQ_lily14_c1482/f6p3/503	708.83	861.56	773.07	825.14	669.42	951.57	1010.92	718.44	693.91	1221.45	1714.65	1247.71
i0_HQ_lily14_c1483/f11p0/765	4699	3568	6724	2271	3081	1847	4221	3241	2900	853	1385	2277
i0_HQ_lily14_c14854/f2p4/287	0	0	0	0	1	0	2	1	2	17	33	5
i0_HQ_lily14_c14862/f2p36/314	11	1	12.83	320.29	516.4	138.79	400.81	245.36	270.03	463.57	1617.02	364.22
i0_HQ_lily14_c1489/f12p0/531	2415	7803	2572	1446	1762	4213	331	859	483	929	1062	1428
i0_HQ_lily14_c1492/f8p0/799	8894.37	9560.41	8235.34	8759.89	9679.38	8872.31	11529.4	8089.44	10308.8	8016.61	9543.87	9617.58
i0_HQ_lily14_c1493/f11p0/690	3449.84	3171.52	3548.88	6640.03	6055.03	8209.47	6244.01	6762.85	6656.03	5482.85	4499.82	8707.42
i0_HQ_lily14_c14947/f2p0/316	9	2	11	52	6	23.39	376	46.49	230.52	124	277.06	164
i0_HQ_lily14_c151/f34p0/782	185.92	363.08	93.01	19205	4817.29	4559.9	28587.3	7708.03	8469.91	29329.2	60103.3	93019.5
i0_HQ_lily14_c15101/f4p0/477	538.14	641.7	582.05	883.27	1384.57	762.67	1015.33	1177.37	1127.85	636.58	1128.9	1138.22
i0_HQ_lily14_c1514/f5p3/735	4901	4522	5425	5442	5169	7784	3407	5771	3698	889	1593	1059
i0_HQ_lily14_c1521/f12p0/932	470.64	596.07	404.22	1628.2	1315.97	1592.39	1648.1	1436.77	1513	1329.5	510.27	1449.97
i0_HQ_lily14_c15211/f3p0/333	48.21	32.01	29.24	33.01	51.75	18.35	27.2	29.63	37.89	18.85	48.29	25.46
i0_HQ_lily14_c1523/f3p0/582	0	0	0	0	0	0	0	0	0	206.55	53.99	13.01
i0_HQ_lily14_c1528/f4p1/905	2383.91	2719.52	2609.58	2861.59	3554.14	3466.27	2504.48	3004.64	3196.7	1369	1957.01	1809.55
i0_HQ_lily14_c15300/f2p0/308	460	546	502	457	584	579	393	639	528	131	261	101
i0_HQ_lily14_c15303/f2p0/310	23	19	23	23	33	19	18	25	9	21	37	29
i0_HQ_lily14_c1549/f10p0/833	2548.78	2290.5	2506.26	6118.91	5067.31	6313.87	5839.66	5377.41	5486.6	2452.49	1203.66	3490.81
i0_HQ_lily14_c155/f44p0/478	6	0	5	0	4	0	0	2	1	84071.7	27180.2	3326.51
i0_HQ_lily14_c15608/f2p0/310	28	37	68	66	68	29	121	78	94	106	239	182
i0_HQ_lily14_c1569/f7p0/807	0	0	0	0	0	0	0	0	0	5506	688	26
i0_HQ_lily14_c15819/f2p0/292	0	0	0	0	0	0	0	0	0	340	186	6
i0_HQ_lily14_c15844/f2p0/294	245.2	258.8	466.84	152.01	165.2	140.74	203.94	188.61	186.57	155.62	385.94	180.87
i0_HQ_lily14_c1590/f5p0/785	884	954	968	1062	836	1091	908	1008	849	540	735	960
i0_HQ_lily14_c1599/f6p0/512	1131	1241	1739	635	630	859	481	543	435	174	258	279
i0_HQ_lily14_c15998/f2p0/322	62	67	29	549	204	420	706	425	307	5	27	12
i0_HQ_lily14_c1603/f6p0/438	1	0	0	0	0	0	0	0	0	2854	1330	129
i0_HQ_lily14_c16165/f3p3/307	195	150.23	265.29	51	68.98	68	31.97	87	50	2	7	3
i0_HQ_lily14_c165/f30p0/944	0	0	0	0	2.74	2	1	0	0	3082.63	819.08	1129.98
i0_HQ_lily14_c1650/f3p1/616	828.85	802.44	744.8	641.44	698.32	1020.84	445.73	590.37	634.83	116.12	181.29	183.1
i0_HQ_lily14_c16548/f39p0/529	1042	760	279	4451	2068	3109.16	23040	3252	6857.27	65673.5	67716	28038
i0_HQ_lily14_c16564/f42p0/811	0	1	2	0	0	2	1	0	3	5591	6667	987
i0_HQ_lily14_c16583/f24p0/669	974.5	1135.15	941.85	3433.41	2746.94	4107.13	2763.5	3264.03	3014.68	888.8	338.37	909.94
i0_HQ_lily14_c16642/f4p0/806	8613	10048.9	8253.98	9396.99	9142.33	9206.99	7892.9	8632.9	8315.33	14677.5	14429	18568.8
i0_HQ_lily14_c16688/f19p0/844	2011	1059	2455	964	541	832	1901	546	403	4102	6639	8441
i0_HQ_lily14_c16694/f19p0/489	1786.47	2316.33	1430.12	3089.1	3252.88	2966.27	3549.83	2855.95	3306.41	618.36	592.49	999
i0_HQ_lily14_c16703/f9p0/438	805.63	1009.15	1108.84	2472.92	4212.3	1779.17	7674.31	2149.97	2689.66	9916.78	16300.1	7488.15
i0_HQ_lily14_c1671/f3p0/646	6	209.98	1	25	60.46	3	23	8	5	5939.8	11298.4	11583.8
i0_HQ_lily14_c16819/f10p0/743	3370	3460	3572	3630	3357	5174	2779	3717	2945	1371	1665	1006
i0_HQ_lily14_c16820/f5p0/623	4430	4582	4801	3229	3564	4101	1209	2985	2696	34	66	44
i0_HQ_lily14_c16830/f7p0/355	1	20	0	897	1036	784	65	940	74	18	106	16
i0_HQ_lily14_c16839/f17p0/543	5508.84	5733.32	6155.75	7593.87	6461.2	9280.28	5389.83	7534.4	5690.78	2009.24	3561.63	3005.78
i0_HQ_lily14_c16846/f3p1/991	1910.15	2002.65	1909.67	648.29	2447.43	1189.5	650.35	1633.91	1001.21	0	188.21	44.55
i0_HQ_lily14_c1685/f2p2/910	10507.3	3439.17	13950.1	4582.95	864.58	5008.07	388.14	2828.83	69.1	306.26	2107.87	217.25
i0_HQ_lily14_c1689/f5p2/786	1638	1484	1939	2313	2382	2428	1736	2262	2464	430	484	626
i0_HQ_lily14_c16907/f10p0/694	0	0	0	0	0	0	0	0	0	7216.27	2005.35	259.07
i0_HQ_lily14_c1691/f3p26/994	0	0	0	0	0	0	0	0	0	922.71	66.35	21.69
i0_HQ_lily14_c16912/f5p0/989	8015.14	8152.43	8128.69	7884.71	7659.82	7957.08	6344.63	7341.2	8395.96	3226.29	3316.51	5581.61
i0_HQ_lily14_c16935/f4p0/573	2589.99	1569.5	2697.36	2867.24	2687.53	4098.07	1989.38	2521.1	2304.93	696.46	831.22	565.17
i0_HQ_lily14_c16936/f4p0/877	0	0	0	0	0	0	0	0	0	1200	838	63
i0_HQ_lily14_c16957/f14p0/845	2020.61	1453.81	2482.64	1025.5	1197.15	1537.49	816.2	1059.67	1085.53	119.78	150.55	323.54
i0_HQ_lily14_c1696/f4p0/781	975.08	964.77	1059.73	1123.85	1333.08	1185.01	891.04	1203.11	1050.66	250.51	305.01	416.55
i0_HQ_lily14_c16976/f5p0/653	1815	1890	1899	2202	2225	1836	2464	2089	2486	743	1361	1253
i0_HQ_lily14_c16982/f7p0/604	242.79	253.51	220.07	254.47	256.86	290.18	323.86	248.22	256.03	155.66	182.22	475.48
i0_HQ_lily14_c17007/f4p0/333	29.18	64.88	16.78	42.1	83.92	47.16	24.39	57.28	99.79	13.35	71.34	14.02
i0_HQ_lily14_c1703/f11p0/548	2825.61	2380.42	2773.32	2334.6	2417.94	2872.62	2002.79	2298.41	2324.44	715.88	1178.22	1000.86
i0_HQ_lily14_c17037/f5p0/382	0	10.13	0	0	0	0	0	0	0	66.76	189.22	95.49
i0_HQ_lily14_c1704/f2p2/743	1494.67	1464.14	1410.96	1035.44	1522.74	1145.93	654.12	1096.25	1285.6	47.87	148.25	59.77
i0_HQ_lily14_c1705/f6p4/650	1416	1583	1285	2360	3151	2644	1576	2362	2406	331	211	172
i0_HQ_lily14_c17051/f2p0/480	1203	1236	1676	447	421	481	768	437	1069	531	924	548
i0_HQ_lily14_c1707/f2p0/989	2601.3	2758.02	2521.37	6562.82	5760.94	7425.72	5145.56	6479.32	6106.06	4311.27	3848.71	2503.7
i0_HQ_lily14_c171/f25p0/698	1	0	0	0	5	0	3	0	0	10540.2	9065.2	1131.32
i0_HQ_lily14_c17143/f4p0/403	596	580	603	1004	1236	1347	386	1206	999	19	37	29
i0_HQ_lily14_c17152/f6p0/319	8.28	12.63	18.47	16.67	15.14	6.86	17.3	10.49	10.6	7.48	67.77	20.25
i0_HQ_lily14_c17169/f3p0/461	1643	1725	1713	1051	1163	1214	773	986	988	155	287	281
i0_HQ_lily14_c1717/f4p0/951	0	0	0	1	5	0	224.4	2	3	4204.79	5206.87	5540.88
i0_HQ_lily14_c17194/f2p0/350	90.58	102.59	125.19	94.95	167	121.73	90.93	180.46	97.37	31.68	70.9	22
i0_HQ_lily14_c1723/f10p0/987	2822.36	2939.96	3086.95	2180.5	1531.35	2913.97	1622.2	2186.76	613.73	900.97	919.36	1011.3
i0_HQ_lily14_c1731/f3p0/897	1473.43	1303.83	1759.26	624.59	639.5	1030.33	408.74	600.34	641.17	71.38	97.71	152.01
i0_HQ_lily14_c1734/f3p2/546	3433.92	2456.15	2213.02	7952.94	8154.65	7548.14	5197.56	6768.65	3464.55	147.88	908.38	329.14
i0_HQ_lily14_c17340/f3p0/858	5990.3	5555.16	5759.67	28136.1	11998.7	22240.8	37048.8	20902.5	18734.4	59837	53756.8	61227.1
i0_HQ_lily14_c1735/f17p0/859	11017	12308	11955	19239	16942	25334	10161	15727	11418	22043	19603	18803
i0_HQ_lily14_c1739/f3p1/670	1109	1881	979	1934	2832	1730	1711	2278	1886	973	1197	1193
i0_HQ_lily14_c1741/f4p0/564	3003.12	3835.43	2885.95	4636.65	3530.54	4777.37	5049.22	4138.46	4210.94	2975.13	3335.05	3876.25
i0_HQ_lily14_c1749/f3p3/755	7589.44	7055.39	9785.18	2870.57	2195.89	4013.88	1578.62	2477.96	2268.67	101.01	184.02	224.47
i0_HQ_lily14_c1750/f3p0/611	1513.95	1364.9	1551.76	1629.93	1625.14	1687.55	2386.76	1523.08	1600.99	4287.76	6539.43	7093.62
i0_HQ_lily14_c1757/f6p7/719	1570.75	1311.69	1788	739.01	864	1664.89	353	480.02	589	217.77	277	212
i0_HQ_lily14_c1767/f4p2/993	213.04	170.93	144.31	152.14	305.86	223.39	238.95	171.06	234.7	73.65	349.72	139.06
i0_HQ_lily14_c1771/f5p0/863	2485	2949	2084	5549	6105	4684	4597	6034	5343	4202	6079	2917
i0_HQ_lily14_c1774/f4p0/823	1595	4428	1033	1699	2907	2172	112	1786	375	3	0	1
i0_HQ_lily14_c1776/f4p0/719	0	0	0	0	0	0	0	0	0	554	336	30
i0_HQ_lily14_c1780/f4p0/714	83.54	36.15	164.18	172.18	167.45	335.22	1271.23	346.36	1818.57	714.65	834.75	1131.96
i0_HQ_lily14_c1785/f3p0/570	1317	1359.91	1369	1133.01	1430.36	1358	889	1132	1418	137	173.46	217
i0_HQ_lily14_c1787/f2p2/835	1515.83	1743.53	1460.27	2917.29	2307.06	3303.25	2049.02	2467.4	2095.31	1038.51	1016.64	1301.75
i0_HQ_lily14_c1789/f6p0/584	1976.99	2178.7	2299.53	1692.44	1984.57	1866.23	962.3	1461.81	1607.14	48.59	162.81	94.85
i0_HQ_lily14_c1791/f2p100/600	1199.05	1157.02	1238.97	675.73	909.97	924.61	807.17	651.61	595.84	566.82	802.09	744.99
i0_HQ_lily14_c17944/f3p0/997	182.94	276.21	173.3	291.23	260.08	270.2	172.18	212.85	133.56	628.73	507.24	443.4
i0_HQ_lily14_c1795/f9p1/745	5	8	1	245	46	81	544.04	121	77	30019.3	29994.5	35769.4
i0_HQ_lily14_c17954/f3p0/899	468.01	394.76	430.83	340.88	439.4	492.24	494.18	419.7	765.95	71.9	142.89	119.79
i0_HQ_lily14_c17970/f3p0/732	3069.26	2838.47	3045.76	2383.05	2632.03	2392.45	2337.08	2608.81	2719.18	3022.43	3925.48	2528.16
i0_HQ_lily14_c17980/f7p0/630	464	448	453	1031	1109	1059	1144	1003	1258	682	780	1818
i0_HQ_lily14_c1799/f2p0/523	1130	1224	1352	1078	1232	1393	660	1087	1063	55	71	37
i0_HQ_lily14_c18002/f6p0/779	17.83	27.46	16.18	235.11	274.47	169.59	1070.56	245.16	595.92	499.81	575.33	953.86
i0_HQ_lily14_c18008/f6p0/795	0	2	0	0	3	0	0	3	0	6158.89	4818.46	653.12
i0_HQ_lily14_c18025/f6p0/604	926	852	1028	1237	1151	1246	1226	1249	1322	641	671	883
i0_HQ_lily14_c18060/f3p0/495	1233	1355.46	1473.16	1135.8	943.17	1269.49	1005.27	962.98	1024.61	351.75	477.17	652.05
i0_HQ_lily14_c18070/f8p0/680	4195.91	4720.18	4249.51	3322.32	3692.36	3959.75	1712.26	2827.33	2908.79	310.09	369.37	337.37
i0_HQ_lily14_c1808/f3p2/901	104.99	174.85	80.83	283.45	273.89	223.75	185.67	190.36	174.84	308.23	474.04	262.08
i0_HQ_lily14_c18081/f4p0/795	23309.4	24446.9	17065	5143.83	12318.7	13562.8	271.22	3088.05	1567.82	4.01	21.37	10.66
i0_HQ_lily14_c18086/f3p0/951	380.42	302.19	314.86	325.5	258.71	386.29	290.45	300.17	284.46	87.36	140.68	218.93
i0_HQ_lily14_c18089/f3p0/900	3604	3775	4567	3299	3544	3888	1823	3182	2706	215	211	290
i0_HQ_lily14_c1809/f5p3/494	125	164	78	1094	741	401	2349	1401	1468	948	1158	775
i0_HQ_lily14_c18107/f2p0/566	7218.15	7588.61	8241.81	5418.86	5962.42	7409.76	1956.46	4775.14	3494.69	1111.13	1554.79	773.2
i0_HQ_lily14_c18142/f3p0/753	1355	1560	1414	1781	1843	2003	1742	1660	1836	807	1131	1121
i0_HQ_lily14_c18144/f4p0/896	15.64	300.63	11.02	2048.73	546.47	691.71	1093.74	3081.61	40.36	9444.43	8835.89	7960.82
i0_HQ_lily14_c1815/f4p0/904	9	36	19	30	10	1	2790	118	104	29181	36215	266
i0_HQ_lily14_c18156/f3p4/463	5541.88	6414.7	6604.34	4762.76	5094.82	7955.72	2522.5	3954.65	2286.15	410.04	493.21	717.82
i0_HQ_lily14_c1818/f3p0/997	470	567	512	705	759	714	540	619	708	953	1172	1029
i0_HQ_lily14_c18188/f4p0/736	5685.42	7314.91	6041.51	6751.24	7648.1	6797.61	6990.76	7610.72	6653.49	5492.9	7007.9	7114.44
i0_HQ_lily14_c18192/f2p0/551	0	0	0	1	0	1	1913	2	39	9346	11044	8746
i0_HQ_lily14_c18195/f4p0/822	0	0	0	0	0	0	0	0	0	954	238	39
i0_HQ_lily14_c18204/f2p0/854	6450	3113	12238	77	26	612	5	34	28	0	0	0
i0_HQ_lily14_c18205/f2p0/909	36688.5	39543.2	30746.6	4389.54	4807.7	14176.3	30	986.96	369	1	8	2
i0_HQ_lily14_c18207/f2p0/536	35.82	29.84	44.15	54.81	57.81	36.17	51.99	85.72	86.08	17.62	125.65	59.9
i0_HQ_lily14_c1821/f4p1/771	792	774	762	1338	1420	1671	839	1219	1219	257	207	551
i0_HQ_lily14_c18212/f2p0/558	5	184.72	0	2265.39	5120.33	2113.54	1926.88	2910.47	4016.97	0	2.32	6.68
i0_HQ_lily14_c18222/f2p0/887	0	0	0	0	0	0	0	0	0	135	37	13
i0_HQ_lily14_c18229/f2p0/975	0	0	0	0	0	0	0	0	0	141	48	51
i0_HQ_lily14_c18245/f2p0/458	321.1	170	812	98	15	140	18	38	7	0	3	0
i0_HQ_lily14_c18258/f2p0/806	64.99	89.12	52.25	694.13	1031.09	445.37	164.33	1137.01	815.76	21.41	38.46	52.1
i0_HQ_lily14_c18260/f3p0/808	1269.06	1462.86	1348.12	1145.57	954.78	1543.4	612.97	1018.75	914.69	77.99	119	279.28
i0_HQ_lily14_c18264/f2p1/952	1054.21	1133.82	1033.37	997.25	1101.01	1086.49	1051.87	1037.43	1317.06	126.24	204.3	193.11
i0_HQ_lily14_c1827/f4p0/444	26.46	54.78	29.1	92.66	163.14	72.11	129.99	216.13	88.52	57.15	528.31	175.56
i0_HQ_lily14_c18277/f2p0/543	5501.75	5556.92	7810.22	158.64	154.66	751.39	3	119.8	134.64	0	0	2
i0_HQ_lily14_c18278/f2p0/995	648.93	1005.85	593.25	559.75	773.14	784.58	191.48	471.4	299.09	60.2	69.01	84.99
i0_HQ_lily14_c18286/f3p0/691	0	0	2	0	0	0	0	0	0	85.93	346.77	33.36
i0_HQ_lily14_c18297/f6p0/841	866.24	1304.6	759.58	3016.63	4059.03	2095.39	2400.26	2735.84	2128.14	17948.4	19661.1	26486.1
i0_HQ_lily14_c18300/f2p0/447	712	633	738	550	489	688	452	610	461	172	207	135
i0_HQ_lily14_c18308/f2p0/520	2183.33	2401.37	2866.44	1192.84	1907.02	1402.21	910.06	1582.43	1402.27	75.77	178.26	71.03
i0_HQ_lily14_c18316/f2p0/882	1001.55	753.92	913.24	1978.07	1907.75	1799.7	2419.39	2221.23	2519.59	1696.88	1584.38	2254.23
i0_HQ_lily14_c18318/f3p0/806	1998.49	1952.1	2446.63	6092.65	5086.1	5934.5	4438.9	5551.01	5033.37	3503.59	1621.56	3326.71
i0_HQ_lily14_c18319/f3p0/666	3193.74	2911.28	3059.57	4413.8	5247.41	5092.31	3475.49	4649.58	4497.48	2428.64	4445.29	2657.93
i0_HQ_lily14_c1832/f7p0/708	0	5.6	0	208.98	132.25	242.21	203.42	122.6	230.63	0	0	0
i0_HQ_lily14_c18320/f2p0/643	312.06	286.17	288.21	161.28	164.35	271.53	185.28	159.1	166.73	241.16	362.66	254.9
i0_HQ_lily14_c18323/f2p0/627	368	338	452	286	235	353	235	257	218	37	89	38
i0_HQ_lily14_c18331/f2p0/842	97	175	69	281	286	169	1389	234	531	161	353	277
i0_HQ_lily14_c18333/f2p1/427	30.77	26.46	8.83	1.72	13.14	5.78	3.55	1.86	6.93	0	0	1.62
i0_HQ_lily14_c18337/f3p0/463	12.9	13	17	435.88	240.73	293.23	250.21	447.45	177.48	3017.39	4875.89	2791.78
i0_HQ_lily14_c18340/f3p0/732	4137	4330	4741	3083	2859	3207	4440	3228	3702	4059	4470	6638
i0_HQ_lily14_c18346/f5p0/516	46	156.98	38	500.99	391.98	245	2003.9	340	975.96	3173.69	3537.14	1863.88
i0_HQ_lily14_c18354/f2p0/585	2.82	0.6	0	0	0	0	0	13.74	0	0	2104.51	234.76
i0_HQ_lily14_c18359/f2p0/348	23.24	19.69	29.87	9.98	26.12	11.3	9.12	0	15.75	10.68	17.21	2.61
i0_HQ_lily14_c1836/f10p10/771	12747.3	12552	13722	7659.82	7978	9791.52	6984.96	6910.92	8235.47	1995	2378	2801.01
i0_HQ_lily14_c18369/f3p0/903	2	0	0	0	6	1	0	2	1	3778	6104	832
i0_HQ_lily14_c18376/f5p0/590	1692.78	2042.75	1755.79	4439.96	3429	5774	3091.62	3942.84	3373.31	2102.61	1134.7	1783
i0_HQ_lily14_c18378/f4p0/938	2325	2222	2500	2629	2642	2576	2776	2800	2664	1416	1818	1747
i0_HQ_lily14_c18379/f4p0/909	0	0	0	0	0	0	0	0	0	831	157	24
i0_HQ_lily14_c18381/f2p0/841	0	0	0	0	0	0	0	0	0	37.64	17.49	7.71
i0_HQ_lily14_c18383/f2p0/865	375	345	302	465	305	581	355	426	397	57	70	89
i0_HQ_lily14_c18389/f2p0/575	291	325	337	214	218	269	140	232	161	21	30	18
i0_HQ_lily14_c18393/f3p0/723	593.76	729.48	535.61	3115.05	3038.9	3252.21	1314.14	3566.83	2578.18	141.5	171.25	197.35
i0_HQ_lily14_c18395/f2p0/480	3032	3355	3765	3000	2807	3165	1910	2969	2318	451	1039	570
i0_HQ_lily14_c1840/f7p0/514	0	0	0	0	0	0	5	1	0	7614	249	9
i0_HQ_lily14_c18400/f3p0/478	4096	4165	4288	4054	4901	6432	2652	4280	4017	615	942	598
i0_HQ_lily14_c18407/f2p0/717	0	0	2	2	3	0	4	0	0	1248.52	1407.05	785.5
i0_HQ_lily14_c18418/f3p0/646	1093.3	1062.15	1330.06	741	785.33	639.95	2068.28	883.86	1386.08	1245.38	1678.68	3031.76
i0_HQ_lily14_c18422/f6p0/382	4	0	0	8	2	0	32	10	171	723	663	7
i0_HQ_lily14_c18428/f2p0/888	3548.87	2679.55	4186.85	5018.38	3409.27	6688.51	2084.12	2914.68	1945.09	390.72	793.18	1239.59
i0_HQ_lily14_c18429/f2p0/823	8	33	11	643.03	238.34	11.74	6508.89	128.37	8645.4	27.22	98.56	72.01
i0_HQ_lily14_c18433/f2p0/687	3044.71	2669.22	2692.35	1831.74	1131.27	4128.75	146.44	1127.84	718.6	28	45	18.92
i0_HQ_lily14_c18437/f3p0/475	638	655	536	670	544	802	588	588	589	201	245	187
i0_HQ_lily14_c18440/f4p0/599	0	0	0	0	0	0	0	0	0	512	133	19
i0_HQ_lily14_c18444/f4p0/675	1	2	2.62	4	33.05	5.64	9.03	4.15	0	7908.42	6794.2	2244.88
i0_HQ_lily14_c18446/f2p0/736	2078	2703	2009	3061	3248	3033	4061	3127	3609	4114	4320	3798
i0_HQ_lily14_c18448/f2p0/333	6	1	1	3	1	0	2	8	2	2	1	1
i0_HQ_lily14_c18449/f2p0/807	334.92	315.27	303.94	541.86	491.28	403.29	577.92	411.74	651.34	561.38	1107.23	907.74
i0_HQ_lily14_c18459/f2p8/776	262.91	247.26	276.16	271.16	288.17	400.16	274.33	283.07	281	78.03	133.98	134.14
i0_HQ_lily14_c18464/f2p0/506	2111.18	1990.87	4079.1	687	305	1435	190	503	241	109	159	55
i0_HQ_lily14_c18465/f3p1/907	0	0	0	0	0	0	0	0	0	946.68	238.94	101.99
i0_HQ_lily14_c18470/f3p0/566	3156.53	3071.85	3314.54	3507.4	3609.91	5030.93	2675.98	3390.74	3612.15	330.79	284.72	386.84
i0_HQ_lily14_c18472/f2p0/646	3609.25	3267.96	3549.27	4494.34	4672.92	5095.32	5975.9	4334.37	5461.48	3032.04	3577.55	2208.11
i0_HQ_lily14_c18478/f3p0/716	0	0	0	0	0	0	0	0	0	99	365	58
i0_HQ_lily14_c18480/f7p0/849	0	0	0	0	0	0	0	0	0	1	4	0
i0_HQ_lily14_c18486/f4p0/571	798	1609	809	1462	1323	1374	1138	1084	474	664	1005	858
i0_HQ_lily14_c18489/f5p0/691	1426	1236	1616	1829	2261	2008	4722	1864	3241	2663	3090	6625
i0_HQ_lily14_c18490/f2p0/409	290	338	181	1406	4560.94	1148	693	1702.99	2155	76	146	2
i0_HQ_lily14_c18500/f2p0/945	515.53	367.93	479.43	290.58	401.88	469.58	229.26	273.86	288.56	14.1	39.12	64.95
i0_HQ_lily14_c18502/f3p0/422	79.54	96.72	92.01	23.17	79.85	49.62	0	47.86	28.52	0	20.16	0
i0_HQ_lily14_c18507/f5p0/662	0	0	0	0	2	0	0	0	0	979.53	281.05	80.29
i0_HQ_lily14_c18518/f2p0/614	1240.8	1325.89	1386.58	820.7	1030.38	1052.49	801.85	954.5	1077.1	324.38	541.92	375.58
i0_HQ_lily14_c18526/f6p0/888	1091	1751	1168	1763	2406	1514	2393	1587	2415	1738	2601	3367
i0_HQ_lily14_c18527/f2p0/536	960.19	1176.33	1105.93	913.02	1017.97	1151.04	1506.46	1110.59	1714.78	818.44	1417.19	1454.43
i0_HQ_lily14_c1853/f2p70/692	1817.67	1802.35	2052	1355.97	1735.07	1730.1	1036.12	1226.2	1442.42	85.06	153.9	77.69
i0_HQ_lily14_c18536/f3p0/865	6535	6657	6865	8561	8160	10958	7426	8499	9220	2430	3739	3618
i0_HQ_lily14_c18547/f4p0/934	641.86	565.33	678.59	453.15	464.18	473.97	494.2	395.2	493.56	308.44	409.62	413.83
i0_HQ_lily14_c18548/f2p0/740	92	107	88	92	90	121	103	60	117	71	69	65
i0_HQ_lily14_c18549/f3p0/694	393.98	431.35	405.99	1238.66	1390.18	782.56	4658.09	1560.81	2866.53	2895.35	5039.51	3277.77
i0_HQ_lily14_c18553/f2p0/817	1103.37	981.69	1114.47	2065.73	2050.11	1948.43	2125.69	2079.81	2024.46	848.24	1258.47	882.6
i0_HQ_lily14_c18554/f6p0/726	2065	2013	1651	2189	1930	2174	2113	1326	1978	879	2005	1352
i0_HQ_lily14_c18555/f3p0/498	8	374	0	555	2528	17	224	541	20	436	677	364
i0_HQ_lily14_c18558/f2p0/347	9	10	10	16	6	13	9	1	9	0	0	1
i0_HQ_lily14_c18559/f3p0/662	158	178	206	344	172	295	134	246	159	96	320	279
i0_HQ_lily14_c18561/f2p0/707	0	0	0	0	2	0	0	0	0	1930	139	3
i0_HQ_lily14_c18567/f4p0/890	1614	1103	826	1305	875	999	3433	651	878	3679	5897	3351
i0_HQ_lily14_c18568/f3p1/468	9.3	24.71	1.77	208.01	272.94	112.92	58.73	277.72	73.09	8	21.06	3
i0_HQ_lily14_c18571/f6p0/805	0	1	0	0	0	0	0	0	0	3921.26	1400.05	140.12
i0_HQ_lily14_c18572/f2p0/654	756	734	899	1222	1646	1123	2129	1418	1702	3566	4560	4419
i0_HQ_lily14_c18576/f5p0/519	268.77	385.15	228.95	2780.22	2863.71	1658.28	4355.08	3416.36	3716.98	1120.75	2010.63	1489.75
i0_HQ_lily14_c18583/f4p0/721	976	1119	1062	1207	1160	1252	1311	1186	1249	1058	1171	889
i0_HQ_lily14_c18587/f2p0/943	5019.61	4752.6	5152.79	15121.9	14527	16009.8	22370.6	14620.8	16969.9	18453.6	11841.1	25543.5
i0_HQ_lily14_c18593/f2p0/499	998	948	1069	914	1114	933	482	812	782	99	157	143
i0_HQ_lily14_c18599/f5p0/910	1841.77	1611.27	1991.82	2817.82	2145.66	2693.66	3192.33	2461.53	2591.13	1612.61	1314.28	2050.61
i0_HQ_lily14_c1860/f7p0/969	969.93	757.67	1257.07	968.92	1327.91	1115.97	387.88	822.19	509.13	73.17	95.1	210.75
i0_HQ_lily14_c18600/f3p0/728	413.23	507.49	415.23	492.75	446.74	523.51	739.75	432.71	546.64	485.51	508.98	697.12
i0_HQ_lily14_c18601/f6p0/683	4422.7	5045.66	4878.9	5641.52	6104.15	7585.13	2726.21	5074.31	4640.78	514	408.62	509
i0_HQ_lily14_c18602/f4p16/449	0	0	0	0	0	0	0	0	0	344.85	45.62	7.93
i0_HQ_lily14_c18610/f2p0/924	781	789	971	636	632	789	734	679	724	345	429	491
i0_HQ_lily14_c18612/f3p0/711	4	2	0	0	0	0	9.1	8	34.42	175.05	127.68	5
i0_HQ_lily14_c18614/f3p0/665	0	0	0	0	0	0	0	4	0	818	235	30
i0_HQ_lily14_c18620/f2p0/962	11946.4	4316.13	19364	657.56	170.57	980.58	75.85	433.86	35.74	16721.3	14327.7	6480.59
i0_HQ_lily14_c18626/f2p0/868	208.46	445.78	664.76	229.85	377.58	545.84	169	214.08	294.73	11	30.37	82
i0_HQ_lily14_c18636/f2p0/914	1203	1779	461	837	278	1514	245	226	44	17	22	8
i0_HQ_lily14_c18639/f5p0/808	802	895	838	1175	1000	1286	1373	1112	1160	862	1024	1212
i0_HQ_lily14_c18642/f3p0/909	1907.42	3642.21	1626.63	2909.1	6607.74	1745	944	3323.72	993.15	1925.95	2607.46	2124.35
i0_HQ_lily14_c18659/f4p0/649	4964	5155	5108	6565	5997	7670	4036	6588	5201	2334	3082	1702
i0_HQ_lily14_c18660/f3p0/843	64.07	38.75	63.14	32.82	131.01	76.08	49.98	94.72	56.19	215.03	349.65	73.21
i0_HQ_lily14_c18671/f2p0/371	310	273	342	151	149	165	130	191	175	48	90	46
i0_HQ_lily14_c18672/f2p0/829	96.18	139.18	84.73	114.92	267.85	168.73	193.66	145.84	217.04	315.98	437.95	642.81
i0_HQ_lily14_c18673/f2p0/811	53.79	62.84	84.98	98.95	172.75	89.93	360.92	166.88	309.75	936.24	709.71	1776.6
i0_HQ_lily14_c18679/f2p1/780	3222.71	3437.98	3244.41	2675.02	3123.58	3131.83	2273.4	2507.56	2512.93	405.57	725.53	749.65
i0_HQ_lily14_c18705/f3p0/676	1091.99	821.99	1412.99	263	323	450	409	224.98	238	108	199.98	163
i0_HQ_lily14_c18706/f2p4/693	2735.89	4446.05	2852.9	4003.01	7268.4	4363.21	2326	4729.47	2020.27	3843.33	5297.07	3037.92
i0_HQ_lily14_c18711/f2p0/878	1351	950	1387	447	359	1026	11	220	135	15	5	3
i0_HQ_lily14_c18715/f3p0/630	321.28	319.18	320.01	241.25	177.33	447.71	315.44	239.57	310.13	291.28	281.8	171.58
i0_HQ_lily14_c1872/f2p4/948	285.26	284.72	313.31	538.8	443.82	532.75	599.03	416.75	650.57	224.63	268.28	331.06
i0_HQ_lily14_c18726/f2p1/463	434.18	686.83	549.1	1439.04	1315.63	1167.66	1331.93	1616.08	1628.07	400.92	587.91	450.47
i0_HQ_lily14_c1873/f4p5/670	3413	2841	3580	1804	1542	2633	1046	1436	1494	251	389	486
i0_HQ_lily14_c18730/f2p4/618	14	26	18	149.18	226.06	90.3	197.96	107.92	344.03	3	4	0
i0_HQ_lily14_c18753/f4p0/841	3315.13	3480.03	3547.33	2316.84	2532.66	2545.45	2382.31	2485.65	2993.54	649.49	1341.01	704.96
i0_HQ_lily14_c18760/f2p0/384	0	0	0	0	0	0	0	0	0	499	831	266
i0_HQ_lily14_c18763/f2p2/623	0	0	0	0	0	0	0	0	0	1177.51	235	21
i0_HQ_lily14_c18764/f2p0/464	5.35	1.1	13.56	2.16	8.79	2.09	7.68	3.39	14.27	4.56	5.93	2.09
i0_HQ_lily14_c18765/f2p0/425	257.84	272.22	417.58	151.55	154.66	206.48	168.72	129.68	200.93	22.29	42.14	27
i0_HQ_lily14_c18766/f3p0/654	2485.3	2658.75	2817.73	3170.85	2773.58	3067.66	2399.02	2852.17	2670.85	777.86	971.99	1323.7
i0_HQ_lily14_c18772/f2p4/667	2360	2662	2662	2603	3620	3151	1851	2701	2787	325	514	305
i0_HQ_lily14_c18773/f8p1/672	2721.98	2520.98	2824.01	4735.3	4058.52	6894.78	2998.96	4995.19	3499.54	1587.99	1506.97	1104
i0_HQ_lily14_c18777/f2p0/693	4.35	1666.63	0	383.53	184.52	78.95	2341.87	336.01	209.65	3077.21	4548.8	3323.24
i0_HQ_lily14_c18782/f3p2/682	1193	1194	1330	1149	1089	1484	895	1079	1001	435	594	252
i0_HQ_lily14_c18788/f4p1/622	4255.93	5696.53	4257.77	2817.25	3820.57	4971.08	1180.49	3410.25	1286.01	52.5	222.99	52.69
i0_HQ_lily14_c18797/f2p0/942	660	801	677	1083	1064	1137	720	879	797	324	445	419
i0_HQ_lily14_c1883/f3p0/871	2137.83	1561.38	1831.96	3582.16	3291.58	3494.69	2391.98	3619.42	4923.81	658.87	668.01	1012.87
i0_HQ_lily14_c1884/f3p2/703	547	389	709	418	325	532	448	395	383	173	427	477
i0_HQ_lily14_c18870/f2p0/550	211	131	203	124	51	408	800	54	77	3431	3186	2092
i0_HQ_lily14_c1889/f8p0/680	0	1	2	0	0	0	0	1.92	0	5497.57	3999.74	544.24
i0_HQ_lily14_c18904/f2p0/944	19.01	76.81	3.68	1835.27	412.73	1445.41	721.21	1166.02	573.91	10.76	75.11	91.63
i0_HQ_lily14_c18910/f2p0/930	831.17	1154.22	981.64	550.37	478.4	483.56	1059.18	574.39	545.24	1207.19	1650.71	2213.41
i0_HQ_lily14_c1893/f5p0/830	7213.04	6993.45	7539.23	6705.34	7443.77	8034.97	3054.41	5849.27	5373.23	224.86	310.99	213.06
i0_HQ_lily14_c18949/f2p0/505	28.19	7.01	155.56	46.96	83.07	20.77	24.47	74.38	126.3	474.99	436.81	24.04
i0_HQ_lily14_c1895/f2p0/582	7871.01	8199.26	9665.85	4109.38	4947.51	5476.28	3340.32	4104.19	4222.83	1169.17	1727.96	1005.07
i0_HQ_lily14_c18955/f3p0/986	0	0	0	0	0	0	0	0	0	813.81	154.03	32.64
i0_HQ_lily14_c1899/f3p0/382	100.36	104.54	109.77	93.84	65	109	214.01	98	135.95	278.32	284	312.4
i0_HQ_lily14_c19000/f5p1/960	523.78	851.27	719.99	402.11	581.86	133.08	643.8	374.62	518.03	7333.68	6237.09	5139.48
i0_HQ_lily14_c19011/f3p0/935	242	260	279	260	242	330	324	240	286	122	156	209
i0_HQ_lily14_c19095/f3p0/946	1025	872	1036	594	601	819	847	488	745	576	563	879
i0_HQ_lily14_c1910/f7p6/693	0	0	0	0	1	0	19	0	0	2325	2215	1857
i0_HQ_lily14_c1912/f2p1/999	2219.89	2252.44	2227.74	1574.61	1736.47	1719.57	1271.33	1471.77	1574.84	174	184.04	172
i0_HQ_lily14_c19137/f3p0/912	10833	5902	17536	374	141	1650	61	259	133	6	22	20
i0_HQ_lily14_c19158/f4p0/818	1190	1258	1392	1489	1483	1886	1351	1444	1679	326	423	541
i0_HQ_lily14_c1919/f4p3/864	1247	1135	1301	810	800	1221	358	683	422	125	183	190
i0_HQ_lily14_c19199/f2p0/415	55.6	89.54	86.36	27.02	123.89	73.61	57.31	76.24	87.43	64.12	114.58	45.39
i0_HQ_lily14_c1920/f4p0/810	0	0	0	0	1	0	1	0	0	3200.55	845.03	84.16
i0_HQ_lily14_c19210/f2p2/696	13	10	19	32	29	0	110	92	918	3441	2697	41
i0_HQ_lily14_c19231/f2p0/845	0	0	0	0	0	0	0	0	0	902	222	31
i0_HQ_lily14_c19251/f2p1/814	0	0	0	0	0	0	0	0	0	314	170	14
i0_HQ_lily14_c19259/f3p0/507	543.33	981.16	303.59	1925.35	3119	2227.25	592	1892.86	512.67	1834.46	2712.89	381.82
i0_HQ_lily14_c1927/f2p6/419	0	0	0	0	0	0	0	0	0	92	13	3
i0_HQ_lily14_c1928/f8p0/929	14060	8205	24582	600	18	2251	15	225	34	0	0	1
i0_HQ_lily14_c19286/f4p4/315	4.99	6.64	8.88	8	1	3	2.72	4	6.22	0.8	0	3.29
i0_HQ_lily14_c1933/f4p1/387	155.25	96.84	211.67	61.54	82.32	81.64	236.86	146.41	119.83	48.06	160.6	127.55
i0_HQ_lily14_c19346/f2p0/868	264.83	149.48	262.23	196.52	198.24	176.19	195.48	333.02	252.81	41.36	100.53	86.22
i0_HQ_lily14_c1938/f2p0/990	231	314	315	806	414	447	540	545	475	394	634	1185
i0_HQ_lily14_c19391/f4p3/641	2988.49	2802.11	3082.73	3830.65	3851.62	5282.01	2989.75	3396.62	3061.41	1308.5	821.69	1347.79
i0_HQ_lily14_c19414/f2p0/868	393.38	698.21	386.09	791.56	808.41	443.73	666.41	713.87	789.8	2631.86	3029.08	2746.06
i0_HQ_lily14_c19440/f2p2/711	447	424	485	790.1	758.71	909.91	904.43	812.42	885.36	411.23	282	647.98
i0_HQ_lily14_c19452/f5p0/538	407.65	336.41	528.27	750.26	207.6	1725.01	1372.96	751.92	630.58	286.85	547.15	242
i0_HQ_lily14_c1948/f3p0/970	552.27	591.68	673.31	494.83	515.56	523.69	586.42	513.71	503.47	725.22	800.09	844.53
i0_HQ_lily14_c1949/f3p1/548	1167	984	1238	989	1178	1559	74	554	244	31	36	53
i0_HQ_lily14_c1952/f3p1/784	720	1183	656	954	427	1995	251	596	295	71	86	28
i0_HQ_lily14_c19559/f2p0/597	195	222	192	181	171	217	85	196	148	15	26	8
i0_HQ_lily14_c1956/f3p0/956	700	717	686	1070	938	1218	1018	980	980	384	440	470
i0_HQ_lily14_c19611/f2p0/648	0	0	0	0	0	0	0	0	0	955	187	47
i0_HQ_lily14_c19626/f2p0/801	123.82	122.32	85.75	122.74	185.1	62.62	106.56	141.9	135.04	24.65	150.2	125.12
i0_HQ_lily14_c1963/f3p0/860	0	0	0	777	22	1471	151	777	115	264	149	56
i0_HQ_lily14_c1964/f2p0/784	0	0	0	0	0	0	0	0	0	31.4	11.5	16.72
i0_HQ_lily14_c1968/f6p0/800	658	790	325	806	894	736	186	760	520	184	76	86
i0_HQ_lily14_c19708/f2p0/943	0	0	0	0	0	0	0	0	0	68	12	2
i0_HQ_lily14_c1971/f8p0/892	21029.1	22700.4	24675.3	15637.2	14864.8	19364.2	13886.5	14653.3	11034	1419.89	2331.74	2722.63
i0_HQ_lily14_c19718/f3p0/871	57	138	62	291	325	271	606	210	221	2755	3311	3122
i0_HQ_lily14_c1972/f5p2/654	157.25	166.95	160.79	670.33	488.41	513.97	1429.62	564.28	829.4	2908.71	1459.52	3400.31
i0_HQ_lily14_c19737/f2p0/609	0	0	0	0	0	0	0	0	0	561	179	24
i0_HQ_lily14_c1975/f4p0/643	857	866	1050	531	422	651	511	624	477	188	265	323
i0_HQ_lily14_c1976/f3p5/573	26906	15982	25772	842	360	573	3274	183	431	94	313	311
i0_HQ_lily14_c19784/f3p0/404	433	234	546	187	72	451	30	85	66	6	6	4
i0_HQ_lily14_c1980/f8p0/904	321	343	449	3642	5662	3436	1926	4118	5724	31	35	83
i0_HQ_lily14_c19811/f2p7/954	449	361	460	3543	3906	4151	4471	3871	5097	3725	558	4115
i0_HQ_lily14_c1984/f2p0/600	1606.09	2283.33	3308.76	4245.05	5182.15	3422.27	4138.06	4200.3	5282.66	602.37	785.59	724.54
i0_HQ_lily14_c1985/f9p0/454	13428.8	13271.2	16209.6	5262.86	7912.11	3517.76	16143	5781.75	16448.5	9054.91	10602.4	3623.14
i0_HQ_lily14_c19859/f3p0/399	0	0	0	0	0	0	0	0	0	83.5	29.2	21.15
i0_HQ_lily14_c1993/f9p0/603	548.95	597.93	456.9	484.45	486.08	573.33	377.94	426.48	405.75	96	108.56	117.81
i0_HQ_lily14_c19937/f2p13/825	0	0	0	0	0	0	0	0	0	0	0	0
i0_HQ_lily14_c1997/f8p3/873	3018.69	2972.13	4220.34	4061.32	4470.91	3603.19	6076.74	4517.48	4783.97	1121.64	817.77	850.95
i0_HQ_lily14_c19972/f2p0/558	1485	1251	1690	709	809	1185	425	672	673	255	391	208
i0_HQ_lily14_c19991/f3p0/768	412	425.81	506.5	416.2	458.89	479.43	413.43	402.43	485.85	205.03	301.62	366.86
i0_HQ_lily14_c2000/f3p2/885	661.77	617.06	667.19	802.7	790.89	723.9	837.98	662.69	774.33	702.94	737.55	812.72
i0_HQ_lily14_c2001/f4p1/948	2645.14	2745.07	3137.81	964.27	1099.14	1296.79	1142.53	1142.69	691.91	557.4	672.47	1902.19
i0_HQ_lily14_c20015/f3p1/935	141	115	137	815	998	787	529	810	555	3796	3593	3381
i0_HQ_lily14_c20047/f2p2/887	90.14	72.84	43.23	1115.07	2148.98	359.23	784.79	1727.8	908.22	0	71	20.28
i0_HQ_lily14_c2006/f2p2/521	2100	2421	2335	1543	2419	1829	953	2077	1853	285	467	157
i0_HQ_lily14_c2011/f4p0/944	2927	2873	2707	2836	2458	3231	4213	2385.99	3005	4341	4221	5686
i0_HQ_lily14_c20115/f4p3/949	0	0	0	0	0	0	0	1	0	1406	891	51
i0_HQ_lily14_c20117/f3p0/839	4701.31	4219.73	5007.42	1460.44	1760.19	2039.79	580.97	1036.43	964.33	289.11	241.35	515.94
i0_HQ_lily14_c20120/f3p3/469	1148	1307	1248	862	991	962	925	1046	751	392	552	519
i0_HQ_lily14_c2014/f12p5/714	1039	976	1037	2077	2513	3483	2048	1581	2882	713	871	935
i0_HQ_lily14_c20168/f2p12/635	1040.51	532.24	460	2291.61	1119.12	1984.58	5425.04	1608.93	2005	27573.2	27140.8	5705.28
i0_HQ_lily14_c20174/f2p0/783	280.53	250.74	284.4	278.32	255.65	336.68	215.11	305.11	269.15	24.18	40.92	72.62
i0_HQ_lily14_c2019/f11p0/651	6183.97	5858.38	6540.18	6545.72	6402.66	6459.99	10389.6	6494.46	7287.61	12045.5	15385.7	20034.3
i0_HQ_lily14_c20203/f2p0/705	1136.15	977.25	1202.3	940.16	652	1078.16	926.43	867.53	1051.23	275.6	301.63	192.44
i0_HQ_lily14_c2022/f2p0/595	129	191	106	253	361	266	355	278	314	188	206	320
i0_HQ_lily14_c20243/f2p2/658	855	1133	1002	1110	1159	1055	971	1055	1048	400	612	798
i0_HQ_lily14_c2027/f5p2/878	1412	2165	1475	2078	1997	3815	506	1938	4032	95	155	110
i0_HQ_lily14_c2028/f3p0/730	7927.49	6923.55	6372.52	734.24	1718.95	1625.31	34.92	465.74	401.53	7.68	10	87.7
i0_HQ_lily14_c2030/f2p2/784	1623.3	1828.03	1693.07	1728.76	1450.32	1952.39	1381.08	1219.42	1593.5	500.9	447.82	905.6
i0_HQ_lily14_c2031/f3p0/791	4426.56	5304.26	5002.43	7130.65	7990.47	6420.8	9260.25	7517.5	9179.45	7468.63	5598.3	10469.1
i0_HQ_lily14_c2033/f4p0/712	3278	3342	3527	2988	2303	3641	3763	2659.05	2459	1054	1482	1785.51
i0_HQ_lily14_c20330/f2p0/590	219.66	225.06	266.56	142.25	242.35	195.37	131.02	184.15	184.53	104.58	229.64	142.89
i0_HQ_lily14_c2035/f3p1/458	927	832	991	1020	1120	1099	1391	1213	1131	689	1329	954
i0_HQ_lily14_c2036/f2p0/847	3634.72	3926.76	3585.65	3102.23	3710.37	3596.01	2513.29	3268	3065.03	1073	1460.59	1382.81
i0_HQ_lily14_c20364/f2p0/641	30	48	49	55	23.98	47	247.34	49.17	20	236.43	233.03	152.97
i0_HQ_lily14_c2038/f5p0/689	10613	10884	10905	8426	8763	10580	3818	7805	6493	355	708	415
i0_HQ_lily14_c20393/f3p0/974	0	0	0	0	73.92	1	291.7	10.69	268.55	1039.78	1782.46	622.98
i0_HQ_lily14_c20406/f2p0/534	0	1	0	0	0	4	0	0	0	304.45	1139.42	98.9
i0_HQ_lily14_c2044/f3p1/575	38.09	24.86	31.8	42.3	59.58	45.93	70.82	53.03	93.52	36.44	106.89	129.8
i0_HQ_lily14_c20445/f2p0/396	0	0	0.26	1.96	6.57	0	9.99	8.99	0	0	24.69	0
i0_HQ_lily14_c20471/f2p3/687	1335.12	1441.73	1351.41	1174.72	1167.86	1761.91	765	1271.6	965.94	305	453.45	545.54
i0_HQ_lily14_c20476/f2p2/660	12859	12901	13770	14071	14916	18938	8001	14339	9361	3482	5885	3343
i0_HQ_lily14_c20538/f4p0/735	73.46	22.35	66.21	260.23	194.88	48.93	17.57	113.6	692.06	0	0	2.16
i0_HQ_lily14_c20544/f4p0/807	2576.17	2535.42	2674.7	3365.67	3340.8	4222.55	2576.94	3178.81	3287.78	1443	2025	1171.85
i0_HQ_lily14_c20546/f3p0/671	504.08	677.3	452.1	745.15	656.25	838.12	682.93	589.56	781.25	530.08	584.79	519.06
i0_HQ_lily14_c2057/f5p0/692	2577.84	4134.6	2200.85	1185.45	1971.29	2373.96	178.77	1456.97	333.29	5	94.86	8.42
i0_HQ_lily14_c2062/f3p0/703	64745.8	68546	47761.4	7338.31	10454.2	10052	368.27	4376	886	458.77	1140	41
i0_HQ_lily14_c2063/f2p0/782	493.75	763.85	511.82	1344.71	1714.91	790.43	2569.73	1560.76	1953.47	4362.93	4745.87	4477.02
i0_HQ_lily14_c20685/f2p0/958	130.74	94.51	93.47	99.75	64.16	90.35	89.16	50.45	118.6	12.7	47.12	111.37
i0_HQ_lily14_c2069/f3p0/673	743	431.26	830.69	1168.93	1059.66	887.35	2767.35	2126.65	1378.3	108.02	648.97	471.58
i0_HQ_lily14_c20691/f2p3/829	3316.19	3733.18	3204.71	5104	5637.28	5864.11	7020.96	4792.72	9361.56	5441.58	5279.51	7319.05
i0_HQ_lily14_c2076/f2p1/610	17.12	23.93	14	404.3	946.24	138.93	175.16	677.97	446.78	3729.86	1665.42	3622.55
i0_HQ_lily14_c20828/f2p0/807	1520	1448	1642	1533	1025	1410	331	1706	297	14	38	22
i0_HQ_lily14_c20843/f4p0/406	5.76	20.4	9.42	58.37	78.97	45.61	57.74	56.16	41.86	332.62	677.9	509.87
i0_HQ_lily14_c20891/f2p0/623	0	0	0	0	0	0	0	0	0	115.14	20.77	11.61
i0_HQ_lily14_c20901/f2p0/877	945.96	786.09	882.97	435	602.17	621.16	450.89	514.71	457.02	170	255.01	161
i0_HQ_lily14_c20902/f4p0/960	367	556	392	881	1198	774	876	955	977	350	461	381
i0_HQ_lily14_c2091/f4p1/576	468	1450.3	270	790	1383	1032	680	450.66	605	2467.29	3449.62	2932.93
i0_HQ_lily14_c20918/f2p0/456	0	0	0	3.25	0	1.74	0	3.71	0	0	0	0
i0_HQ_lily14_c20934/f3p0/879	0	0	0	0	2	0	0	0	0	50	9	24
i0_HQ_lily14_c20966/f2p1/513	67	401	66	248	258	187	478	152	83	971	825	1160
i0_HQ_lily14_c2097/f4p2/799	867	1020	1135	1434	1664	1779	973.83	1379	1559	188	155	173
i0_HQ_lily14_c20976/f3p2/895	1128.69	559.27	1396.58	251.56	313.81	279.21	146.03	193.57	215.67	115.89	235.65	226.06
i0_HQ_lily14_c2098/f5p0/638	0	0	0	0	0	0	0	0	0	697	361	167
i0_HQ_lily14_c2099/f5p0/509	110	208	196	365	267	184	898	458	276	1020	1815	714
i0_HQ_lily14_c21058/f2p0/400	44.2	56.31	43.38	63.41	145.35	73.16	98.89	118.9	66.63	40.22	78.01	56.19
i0_HQ_lily14_c2106/f3p0/511	251.56	224.36	198.03	264.71	360.86	326.6	285.38	376.76	361.96	54.55	248.13	175.53
i0_HQ_lily14_c21072/f2p0/1000	989.78	846.8	1027.55	420.91	369.91	515.94	429.07	370.59	444.46	139.6	211.72	248.49
i0_HQ_lily14_c2108/f4p1/476	48	52	65	20	49	57	48	33	71	13	37	28
i0_HQ_lily14_c2111/f4p3/679	812	856	855	1964	1336	2294	1710	1916	1743	470	598	671
i0_HQ_lily14_c21135/f5p0/987	519	626	573	417	426	397	804	434	438	2751	2703	5559
i0_HQ_lily14_c21142/f3p1/915	14582	12227	15216	34194	39866	30994	25338	32617	33084	449	1361	926
i0_HQ_lily14_c21147/f4p0/403	185	137	342	43	30	51	56	32	133	78	83	58
i0_HQ_lily14_c21169/f2p0/579	11.77	12.26	12.87	9.19	20.59	0	68.85	0	0	169.64	133.79	136.23
i0_HQ_lily14_c21181/f2p0/542	588.69	602.96	794.24	458.21	584.54	493.6	195.9	306.38	347.47	83.26	112.05	150.68
i0_HQ_lily14_c21187/f2p0/819	906.09	1245.42	741.2	678.03	706.46	712.32	2053.93	494.86	1154.68	672.29	1156.65	1274.45
i0_HQ_lily14_c2119/f2p2/496	176.14	247.68	198.1	145.88	252.46	134.98	100.72	211.89	137.84	39.68	377.35	54.66
i0_HQ_lily14_c21197/f3p0/499	0	0	0	0	2	0	0	0	0	1145	451	28
i0_HQ_lily14_c2122/f4p3/487	339.93	640.26	369.06	947.69	1144.88	1147.13	2458.31	1240.68	1795.88	917.43	1557.76	747.04
i0_HQ_lily14_c2123/f4p0/762	187.5	113.73	166.05	459.01	857	521.94	439.87	604.35	675	279.99	262.18	266.1
i0_HQ_lily14_c21256/f2p2/862	854	1022.99	1003	984.99	796.12	1109.15	979	805	1045.91	1740.28	1451.98	2369.71
i0_HQ_lily14_c2129/f2p9/382	329	267	343	257	316	226	138	246	131	12	25	67
i0_HQ_lily14_c2135/f7p0/704	1992	2126	1895	3488	3787	3513	4133	3772	3855	2701	4155	2995
i0_HQ_lily14_c21352/f3p0/915	0	0	0	0	0	0	0	0	0	257.98	33.81	65.34
i0_HQ_lily14_c2146/f8p0/796	0	0	0	0	0	0	1	0	0	8408.58	3583.11	154.08
i0_HQ_lily14_c21473/f2p0/873	17.84	6.72	42.51	36.19	11.51	19.41	78.14	14.43	16.29	0	16.22	0
i0_HQ_lily14_c2152/f4p0/934	387.33	919.3	311.96	1370.2	2651.45	1497.84	576.18	1767.92	1064.56	974.33	1137.98	713.13
i0_HQ_lily14_c21531/f3p0/866	2077	1679	2409	865	752	1399	868	759	871	105	322	213
i0_HQ_lily14_c2154/f2p1/752	140.78	107.95	146.36	134.48	155.15	112.31	67.53	67.45	62.76	16	28.45	18.72
i0_HQ_lily14_c2155/f9p7/838	13	12	5	234.87	182.94	98.97	358.7	128.95	157.08	17044.9	16738.6	14833.3
i0_HQ_lily14_c2157/f3p1/469	35.91	20.65	42.65	142.06	107.46	110.54	51.17	161	149.46	0	0	4
i0_HQ_lily14_c21592/f2p0/969	0	0	0	0	1	0	0	0	0	84	16	4
i0_HQ_lily14_c2160/f2p0/928	329.12	238.67	370.7	286.31	337.61	317.62	372.6	238.06	337.08	160.61	187.1	282.57
i0_HQ_lily14_c21613/f2p0/768	81	100	56	1112	184	493.61	5366	535.51	3366.48	3053	4505.94	5443
i0_HQ_lily14_c21614/f6p6/918	5564.7	4924.7	6300.61	2967.51	2237.29	3584.19	6247.64	2785.51	2781.96	6328.43	12413.1	7498.54
i0_HQ_lily14_c2162/f2p0/512	2	3	0	16	4	12	122	10	20	199	504	437
i0_HQ_lily14_c21641/f2p0/518	14.17	56.65	47.08	58.24	53.17	51.55	91.66	70.69	126.89	117	405.57	248.36
i0_HQ_lily14_c21675/f4p1/880	2080.17	3610.7	2129	3917.08	4149.59	3362.3	4091.22	3236.7	3092.21	8521.56	9350.47	14071.7
i0_HQ_lily14_c2170/f3p0/636	904	980.27	1068.13	883.4	730.83	1070.97	834.9	856.27	939.87	499.76	688.71	619.84
i0_HQ_lily14_c21706/f2p1/484	64.13	52.8	60.38	79.53	176.1	67.53	125.7	127.92	185.45	642.41	1176.01	896.13
i0_HQ_lily14_c21726/f2p0/786	0	0	0	0	0	0	0	0	0	203	64	11
i0_HQ_lily14_c21727/f2p0/307	199.43	241.21	209.66	165.84	163.51	218.84	224.64	210.25	184.73	45.42	105.94	27.9
i0_HQ_lily14_c2174/f8p0/907	1842.98	1720	1805	1637	1836	1850	2087	1527	2397	643	766	1234
i0_HQ_lily14_c21757/f2p1/961	0	0	0	0	0	0	0	0	0	310	66	45
i0_HQ_lily14_c21759/f2p1/513	488.52	548.71	576.79	243.87	440.61	221.93	427.98	386	681.91	119.31	648.45	377
i0_HQ_lily14_c21770/f2p0/978	1	0	0	0	0	0	1	0	0	3802	1482.82	195.31
i0_HQ_lily14_c21850/f2p0/849	920.96	943.57	1008.99	1983.3	2403.25	2582.36	1363.78	2286.03	1641.34	384.59	401.95	484.76
i0_HQ_lily14_c21882/f5p0/523	67	54	36	243	140	203	850	224	280	1061	1437	994
i0_HQ_lily14_c21883/f2p3/694	451	476	498	398	338	405	245	344	307	29	31	22
i0_HQ_lily14_c21892/f2p0/389	459	267	311	251	172	267	256	425	315	532	747	522
i0_HQ_lily14_c2190/f3p7/422	122.07	82.19	187.14	12229.8	5311.47	13241.2	709.06	7165.71	449.03	194.77	268.04	50.48
i0_HQ_lily14_c21946/f3p0/659	31.23	70.3	36.01	1945.21	3137.41	930.8	2689.15	4089.36	3202.36	471.21	600.55	422.36
i0_HQ_lily14_c220/f2p0/578	5	4	0	227.53	74.06	86.44	1940.71	90.55	213.11	11293.2	11591.5	5696.01
i0_HQ_lily14_c2200/f12p0/892	24641	17485.4	36258.5	969.53	172.65	3167.6	57.44	356.85	197.41	1	7.73	6.45
i0_HQ_lily14_c2201/f4p0/420	834	848.14	1087.76	789.64	1026.85	834.38	810.49	1100.09	929.2	208.65	583.68	305
i0_HQ_lily14_c22047/f2p2/681	36.08	162.73	4.63	73.73	115.83	12.98	249.41	31.61	135.1	78.32	512.95	369.4
i0_HQ_lily14_c2205/f2p0/527	22.13	40.46	35	14.05	44.34	44.69	18.3	14.88	16.3	0	6.07	5.99
i0_HQ_lily14_c22066/f2p1/783	1620.87	883.68	2335.54	384.53	225.56	435.36	336.13	464.45	355.78	29	6	15.18
i0_HQ_lily14_c22077/f2p0/984	1834.19	1584.45	1779.46	56.91	24.12	320.77	1	30.5	19.35	83.09	123.49	126.05
i0_HQ_lily14_c2208/f2p0/541	0	3	0	0	0	0	0	0	0	1082.37	150.58	11.91
i0_HQ_lily14_c22089/f2p0/584	5791.75	6682.73	6769.95	7519.35	5491.6	7824.39	7484.08	6995.1	6576.05	6871.08	7715.07	7816.22
i0_HQ_lily14_c2209/f7p0/595	0	0	1	0	0	0	1	0	1	3175	2585	358
i0_HQ_lily14_c22095/f2p13/409	55.86	42.29	60.14	89.32	97.51	74.55	168.2	79.18	156.29	30.96	100.71	130.54
i0_HQ_lily14_c22124/f2p0/708	0	0	0	0	0	0	0	0	0	909.96	651.42	12.53
i0_HQ_lily14_c2213/f8p0/420	218	253	145	1392.87	1590.01	843	1881.04	1835.98	2011.99	310.93	448	234
i0_HQ_lily14_c22169/f4p11/788	3828.77	4419.35	3942.43	2061.49	2071.62	2974.36	1505.55	1438.98	1138.83	535.04	659.42	878.34
i0_HQ_lily14_c2219/f3p0/396	0	0	0	107	381	14	281	121	393	0	1	3
i0_HQ_lily14_c22195/f2p0/731	1353	1811	2450	688	1227	929	561	704	687	261	410	423
i0_HQ_lily14_c2221/f7p1/668	1250.5	1171.03	1418.04	881.16	883.38	1093.74	1007.43	937.48	850.18	273.62	508.01	716.2
i0_HQ_lily14_c22249/f2p1/651	1	0	0	190	1	1	0	0	0	0	0	0
i0_HQ_lily14_c22271/f2p0/670	106.77	325.7	88.28	113.51	148.12	133.43	16.87	68.18	22.48	1022.55	847.5	660.9
i0_HQ_lily14_c22337/f2p0/440	113	92	141	45	32	54	11	20	31	0	0	1
i0_HQ_lily14_c2238/f4p0/788	180.5	14.82	233.26	162.59	174.86	154.52	54.74	46.02	140.91	0	29.59	17.41
i0_HQ_lily14_c22380/f5p1/443	853	769	768	785	988	918	875	915	1074	558	1035	476
i0_HQ_lily14_c22386/f2p1/766	232.95	211.39	228.08	96.64	137.72	151.76	119.97	116.14	135.81	78.94	88.33	108.55
i0_HQ_lily14_c2239/f8p4/936	1591.15	1329.47	1896.36	4646.67	4023.22	3431.61	7159.79	4249.31	5977.16	4215.55	3077.47	7533.64
i0_HQ_lily14_c22390/f2p9/322	38	36	27	80	140	50	220	95	165	25.99	130	26
i0_HQ_lily14_c22393/f4p1/494	343.07	309.36	341.72	353.24	370.41	427.44	306.73	353.48	366.5	65.91	172.58	176.34
i0_HQ_lily14_c22411/f2p0/381	2084	1762	2578	986	1111	1556	575	991	937	107	155	43
i0_HQ_lily14_c22418/f2p0/966	1009	936	1259	437	644	779	98	493	374	0	4	0
i0_HQ_lily14_c2245/f3p0/824	1190	1118	1185	1285	1013	1386	1160	1031	996	443	756	872
i0_HQ_lily14_c2246/f4p0/596	130	149	131	169	142	163	119	153	121	50	62	55
i0_HQ_lily14_c22465/f2p1/720	213	196	221	182	157	231	115	152	139	30	32	58
i0_HQ_lily14_c22490/f3p0/757	1270	1212	1206	2390	3175	2234	2272	3242	4469	345	548	793
i0_HQ_lily14_c22517/f2p0/880	1339	1446	1342	1073	962	1199	678	943	977	95	167	131
i0_HQ_lily14_c2255/f2p0/818	2237.93	2045.29	2357.04	4645.24	4261	5079.68	3304.99	4674.69	3520.7	1676.52	1529.81	2344.8
i0_HQ_lily14_c22560/f3p1/640	780.24	853.36	918.82	1146.02	1127.44	1359.81	1143.43	1178.46	1213.97	629.55	594.89	837.71
i0_HQ_lily14_c2259/f3p1/829	2810.86	3079.76	4002.78	1961.97	2803.15	2406.87	1505.09	2648.27	2270.56	563.08	1757.87	752.66
i0_HQ_lily14_c2261/f5p0/690	6866	7272	7356	5947	6648	7462	2584	5325	4420	306	484	270
i0_HQ_lily14_c22621/f2p0/526	1405	1603	1619	1060	1280	1483	723	1052	1067	117	95	71
i0_HQ_lily14_c22644/f2p0/376	639	689	778	601	643	801	377	667	537	128	385	175
i0_HQ_lily14_c22651/f2p0/598	0	0	0	0	0	0	2	2	0	3438	2024	92
i0_HQ_lily14_c22687/f2p1/674	157	66	193	336	13	151	926	212	57	154	280	236
i0_HQ_lily14_c22691/f3p0/833	367.38	435.02	484.96	364.3	376.62	353.42	250.8	286.63	308.35	121.02	106.71	159.41
i0_HQ_lily14_c22699/f2p0/877	433.6	345.48	539.33	400.52	440.84	432.66	1055.51	507.45	705.85	426.69	784.1	447.26
i0_HQ_lily14_c2270/f16p5/529	6069	6178	7079	3431	3123	5099	1907	3086	3135	303	533	347
i0_HQ_lily14_c22703/f2p3/671	19	98	30	648	256	432	977	314	439	3130	3969	3990
i0_HQ_lily14_c22730/f3p1/772	0	0	0	0	0	0	0	0	0	389	108	21
i0_HQ_lily14_c2274/f5p0/322	67	60	65	56	84	45	72	93	46	66	89	57
i0_HQ_lily14_c2277/f2p0/942	256	373	317	1096.52	1019.43	1316.46	1188.91	927.37	1262.4	1527.58	620.99	1254.97
i0_HQ_lily14_c22778/f2p0/820	0	0	0	0	0	0	0	0	0	611.86	146.23	9.39
i0_HQ_lily14_c22808/f3p0/870	1336.9	1356.1	1158.02	4361.4	3826.87	2917.52	2185.92	3688.83	3776.16	979.86	586.3	1302.36
i0_HQ_lily14_c22811/f2p0/726	277	232.99	257	789.37	945.6	736.73	861.03	957.1	1318.72	332.18	255	483.22
i0_HQ_lily14_c22815/f3p0/969	1057.69	1231.62	949	1856.82	1804.8	1758.01	2535.43	1774.59	2042.58	1606.86	1958.49	1676.92
i0_HQ_lily14_c2282/f2p0/908	76.71	180.56	97.76	4216.86	7457.13	3063.8	488.79	7984.46	437.32	10717.2	10964.1	7783
i0_HQ_lily14_c2284/f10p2/628	417.38	607.06	247.04	259.77	479.71	294.99	793.71	135.83	243.39	2350.35	3381.84	8763.82
i0_HQ_lily14_c22856/f2p0/703	312	428.01	311.17	695.23	640.57	531.56	1191.65	723.36	667.7	3792.09	4888.41	5842.67
i0_HQ_lily14_c2288/f2p0/835	0	0	0	0	0	0	0	0	0	152	50	4
i0_HQ_lily14_c22881/f2p10/308	234	195	299	71	131	78	122	134	130	76	161	124
i0_HQ_lily14_c22890/f5p0/719	1156.4	1256.52	1194.51	1248.49	989.48	1470	1215.86	1165.73	1120.16	361	504.46	574
i0_HQ_lily14_c22912/f2p0/973	1912.6	1812.61	2258.93	1554.63	1775.26	1755.8	1539.9	1533.02	1977.28	386.2	490.9	424.13
i0_HQ_lily14_c22916/f2p0/505	0	0	0	5.1	0	0	9	14.86	80.86	648.21	320.08	2
i0_HQ_lily14_c22921/f2p3/534	0	0	0	0	0	0	0	359.64	0	3.17	52.91	0
i0_HQ_lily14_c22928/f4p5/845	0	0	0	0	0	0	0	0	0	3514.61	1076.59	154.7
i0_HQ_lily14_c22949/f2p0/539	1	0	0	0	0	0	0	0	0	1983	138	7
i0_HQ_lily14_c22966/f2p8/922	655.77	694.31	764.25	1435.08	1351.08	1706	1451.23	1267.5	1274.35	361.06	242.48	647.03
i0_HQ_lily14_c2299/f4p0/417	4.18	33.37	40.68	6.31	75.1	17.05	14.67	73.89	50.58	54.7	128.46	86.25
i0_HQ_lily14_c2301/f2p0/995	422	378	538	380	350	465	524	296	426	164	206	271
i0_HQ_lily14_c23030/f2p1/454	234	258	297	260	294	277	127	207	155	12	21	15
i0_HQ_lily14_c23046/f2p6/924	769.25	749.89	742.13	1004.73	996.45	1278.6	1480.5	991.35	1531.8	490.15	477.06	772.31
i0_HQ_lily14_c2306/f2p0/629	287	362	330	227	328	245	411	210	224	814	932	1756
i0_HQ_lily14_c23063/f3p0/901	399	140	556	737	91	2892	2	272	64	1	3	0
i0_HQ_lily14_c23086/f2p0/650	307	318	365	528	533	535	695	524	676	807	555	858
i0_HQ_lily14_c231/f26p0/612	5845.07	5899.12	5745.99	6649.81	5760.36	7640.27	4576.05	5925.44	5487.01	1847.09	2208.37	2597.97
i0_HQ_lily14_c23107/f3p0/797	2111.54	2408.99	2305.62	2554.43	3294.41	2909.18	1441.72	2252.24	2485.96	105	65.98	67.92
i0_HQ_lily14_c23173/f2p31/569	336	381	552	85	58	79	513	37	170	419	529	1027
i0_HQ_lily14_c23209/f2p0/382	515.31	511.15	656.14	371.26	413.53	406.2	544.45	356.36	690.02	13.78	44.75	15.51
i0_HQ_lily14_c2322/f4p0/820	7122.2	8313.22	5998.11	24379.1	26163.8	38901.6	6668.16	26858.7	10563.7	2087	3382.19	1607.33
i0_HQ_lily14_c2324/f6p0/623	1360	1044	1682	3656	4436	4571	2306	4075	1382	1585	1766	1181
i0_HQ_lily14_c23284/f3p0/953	2542.68	2448.4	2625.5	4901.7	4590.99	5882.26	6913.1	4975.83	6132.92	3088.91	2263.51	4945.84
i0_HQ_lily14_c23291/f2p2/743	0	0	0	105	51	13	237	29	334	0	9	7
i0_HQ_lily14_c23342/f2p1/543	246	206	280	274	246	243	242	194	212	80	101	224
i0_HQ_lily14_c23349/f3p0/951	1143	926	1408	662	635	574	1279	687	952	381	665	1222
i0_HQ_lily14_c2335/f3p8/595	393	297	449	165	137	205	113	183	163	3	3	35
i0_HQ_lily14_c23354/f2p0/957	0	0	0	0	0	0	1	0	0	304	32	74
i0_HQ_lily14_c2336/f6p0/701	0	0	0	0	0	0	0	0	1	1614	2121	204
i0_HQ_lily14_c23364/f2p0/825	0	94.08	0	2679.69	5025.43	2275.69	1688.34	2962.84	3122.8	28.78	97	57
i0_HQ_lily14_c23392/f2p1/591	173	190	290	75	91	95	252	64	189	284	430	404
i0_HQ_lily14_c2340/f4p0/888	0	71	0	35	39	4	131	17	19	846	773	1967
i0_HQ_lily14_c2343/f3p0/945	210.93	169.07	226.08	234.62	105.04	321.85	204.05	177.46	105.06	286.83	429.25	471.95
i0_HQ_lily14_c23460/f2p1/579	996.33	1117.27	1492.6	1283.66	988.69	2190.3	560.45	804.91	1487.92	2	6.01	5
i0_HQ_lily14_c23474/f3p0/864	113	141	111	446	704	526	312	605	424	183	273	172
i0_HQ_lily14_c2348/f4p1/558	1347.92	1621.45	1441.46	2310.62	2252.82	2666.85	1111.79	2447.53	1405.02	667.81	1118.67	547.86
i0_HQ_lily14_c23494/f2p1/956	4544.76	4176.59	5935.47	7130.52	6361.68	7688.4	6684.5	7192.72	6276.22	851.1	993.69	1407.2
i0_HQ_lily14_c2350/f2p0/507	333.01	476.83	357.48	326.83	661.69	318.97	315.44	469.6	335.92	134.54	311.14	181.26
i0_HQ_lily14_c2351/f5p0/675	1169.58	820.92	1668.14	919.57	653.58	924.3	2462.26	667.64	1784.35	5123.94	4579.18	3344.21
i0_HQ_lily14_c23539/f2p0/807	928	833	833	990	997	1009	1379	1106	1282	621	883	711
i0_HQ_lily14_c23561/f2p1/558	251.9	258.02	289.27	96.51	209.23	101.36	214.73	180	195.36	122.04	256.59	199.94
i0_HQ_lily14_c2358/f2p0/940	0	0	0	0	0	0	0	1	0	39	7	1
i0_HQ_lily14_c23606/f3p0/901	232.28	395.86	443.45	255.4	333.2	356.11	504.18	384.7	674.69	71.32	121.87	742.63
i0_HQ_lily14_c23623/f4p0/731	1527.04	1411.64	1590.99	1205.12	1161.77	1447.12	1625.8	1016.63	1426.8	650.98	671.28	1253.71
i0_HQ_lily14_c23628/f2p0/937	44.99	75.45	66.56	2202.66	622.25	777.76	3341.25	1249.37	1132.34	9320.17	10891.6	14276.8
i0_HQ_lily14_c2363/f4p0/675	138.72	140.11	42.98	120.98	256.25	82.88	156.88	250.06	170.9	0	178.19	80.53
i0_HQ_lily14_c23683/f2p86/599	751.32	793.73	730.72	870	884.3	1024.83	698.26	885.37	899.53	118.27	237.92	197.98
i0_HQ_lily14_c2369/f10p2/816	0	0	0	0	0	1	0	0	4	3288	1054	319
i0_HQ_lily14_c23737/f5p0/815	0	0	2	0	0	0	0	0	0	2411	230	21
i0_HQ_lily14_c2375/f2p0/569	0	0	0	0	0	0	0	0	0	351	102	15
i0_HQ_lily14_c23754/f2p0/506	752.16	755.01	824.27	491.85	825.24	699.6	282.69	575.94	694.06	27.44	38.49	16.93
i0_HQ_lily14_c23773/f2p0/926	0	0	0	0	0	0	0	0	0	83	16	6
i0_HQ_lily14_c2378/f3p6/758	782	823	968	1045	904	1055	1642	1037	1097	348	523	865
i0_HQ_lily14_c2379/f3p18/586	1233.5	1334.43	1313.37	661.19	1090.86	924.53	702.71	883.4	1039.88	232.74	476.68	380.06
i0_HQ_lily14_c2381/f10p1/478	5388.42	6458.24	5627.99	4170.85	5226.22	6238.38	3500.25	4833.85	4151.41	1013.41	1869.96	1327.09
i0_HQ_lily14_c2383/f9p1/536	1799	1917	1866	2192	2449	2302	1735	2316	2186	1279	1807	1444
i0_HQ_lily14_c2390/f5p0/704	0	0	2	0	0	0	0	0	0	1375	585	37
i0_HQ_lily14_c2391/f2p0/916	1656.07	1645.27	1367.56	2602.98	1926.61	2372.83	3076.86	1977.36	2939.13	1175.4	1328.47	1910.59
i0_HQ_lily14_c2395/f3p0/630	0	0	0	0	0	0	0	0	0	58.02	268.34	22.75
i0_HQ_lily14_c23991/f3p0/646	131.68	169.28	132.76	300.57	365.12	261.93	337.81	265.68	292.57	820.29	669.42	547.17
i0_HQ_lily14_c23994/f2p0/879	0	1	0	0	0	0	0	0	0	136	341	33
i0_HQ_lily14_c24019/f8p34/879	1298.07	1173.33	1472.27	1613.22	1778.3	1880.67	1079.16	1613.1	1252.91	314.88	733.97	357.42
i0_HQ_lily14_c24037/f2p0/381	7	0	8	46	14	11	434	48	353	586	928	1025
i0_HQ_lily14_c24052/f4p0/516	1779	1877	1923	2651	2203	2954	2661	2739	2442	1486	1933	1501
i0_HQ_lily14_c2408/f3p6/680	590.66	547.82	480.54	724.78	787.21	799.84	958.36	894.94	1019.15	1007.78	1224.07	1272.61
i0_HQ_lily14_c24091/f2p0/522	60.78	89.41	88.02	155.44	155.8	159.02	130.54	142	120.47	33.06	47.27	41.6
i0_HQ_lily14_c2410/f2p1/752	1295.3	1393.76	1214.39	1626.76	1873.96	1408.38	1444	1737.53	1835.87	446.93	664.55	667.92
i0_HQ_lily14_c2415/f2p0/738	15	30	0	76	122	41	2	313	23	0	0	0
i0_HQ_lily14_c24161/f3p0/795	0	0	0	0	0	0	0	0.18	0	0	0	0
i0_HQ_lily14_c2417/f4p1/647	2967	3097	2994	3888	3714	4941	3048	3386	3643	1353	1718	1378
i0_HQ_lily14_c24178/f2p4/640	493.45	520.03	521.93	463.17	496.89	625.02	392.2	502.19	460.05	160.14	254.94	137.25
i0_HQ_lily14_c24200/f2p6/615	1	10	4.01	21.96	16	15.01	25.03	18.04	12.16	6.01	11	35.08
i0_HQ_lily14_c2423/f4p0/594	1641.06	1702.95	1776.57	1838.25	2081.41	1853.11	2541.49	2020.04	2376.69	1288.66	1938.44	1638.32
i0_HQ_lily14_c24236/f2p1/402	1369.98	2201.02	1739.99	1875	2047	3329.83	94	1271	89	0	0	3
i0_HQ_lily14_c24261/f3p0/735	2985	2157	3787	5851	2525	5361	6016	4338	3981	612	1336	3780
i0_HQ_lily14_c24280/f2p0/716	827.45	938.11	964.63	1190.31	1261.79	1271.96	860.33	1089.97	1037.09	303.58	402.58	531.08
i0_HQ_lily14_c24312/f2p0/606	256	202	195	185	198	245	290	144	411	59	72	95
i0_HQ_lily14_c24316/f2p0/883	1341.53	455.79	2590.44	1053.51	694.55	2737.07	710.27	576.41	1602.3	1.15	11.65	15.05
i0_HQ_lily14_c2434/f5p0/963	1769	1800	1693	2392	2550	2668	1972	2128	2169	1436	1668	2349
i0_HQ_lily14_c2435/f3p9/862	983.94	2153	933.22	1425.92	2109.42	791.04	1188.97	1154.38	547.43	4899.3	4504.99	5225.83
i0_HQ_lily14_c24373/f2p9/840	2559.15	2468.77	2848.69	345.83	124.67	402.22	1474	221.62	221.84	2060.17	2609.4	3131.88
i0_HQ_lily14_c2440/f8p0/880	899	914	1050	2566	2541	2534	2774	2583	2699	2148	1681	2444
i0_HQ_lily14_c2443/f6p0/659	475	773	380	149	276	127	1477	168	171	2579	3624	4193
i0_HQ_lily14_c2449/f3p1/533	71.55	81.61	70.83	95.71	183.39	87.41	45.51	76.16	65.92	0	12.58	0
i0_HQ_lily14_c2450/f3p1/586	1869.99	2133.99	1978.97	2732.99	3019.98	2803.99	3233.98	2991.98	2871.96	1768.98	2909.97	2498.99
i0_HQ_lily14_c24503/f5p0/952	0	0	0	0	0	0	0	0	0	402	63	33
i0_HQ_lily14_c24517/f2p0/771	36.96	16.99	33.56	294.54	336.15	275.05	383.37	251.27	508.23	7.44	70.19	60.56
i0_HQ_lily14_c24527/f4p0/941	482	472	406	486	355	509	380	265	343	65	126	101
i0_HQ_lily14_c2454/f3p0/995	598.12	598.82	430.59	772.59	801.28	978.62	683.83	877.77	987.16	178.23	222.85	195.86
i0_HQ_lily14_c24551/f2p0/460	659	868	761	708	484	908	518	696	655	68	154	145
i0_HQ_lily14_c24561/f2p0/897	140.1	108.3	127.86	417.26	483.22	535.07	402.47	425.94	443.9	227.07	116.15	105.11
i0_HQ_lily14_c2459/f2p0/379	44.21	38.45	76.18	40.77	65.76	53.63	45.16	99.95	52.11	21.8	84.72	8.78
i0_HQ_lily14_c24607/f2p0/827	315.52	306.48	398.51	394.44	372.23	402.41	201.21	372.55	428.51	9.31	0	5.86
i0_HQ_lily14_c2461/f4p1/767	440.37	527.89	425.95	475.27	526.8	616.06	480.58	560.58	521.66	160.26	260.11	275.08
i0_HQ_lily14_c2462/f7p0/945	0	10.28	0	930.27	583.62	37.54	3659.77	590.89	5717.67	498.95	502.79	745.46
i0_HQ_lily14_c2466/f7p0/987	4	13.2	0	1084.76	640.27	652.73	1351.54	781.03	475.85	5273.66	4344.31	9610.73
i0_HQ_lily14_c24677/f4p0/869	800	759	976	812	829	831	764	666	792	291	444	523
i0_HQ_lily14_c24707/f5p0/983	106.94	88.53	103.48	2621.28	2880.13	890.61	9758.48	3109.45	9156.11	38.63	647.12	243.02
i0_HQ_lily14_c2472/f3p0/400	85.68	49.19	95.18	23.63	42.51	19.27	33.83	76.7	32.66	6.63	101.69	49.91
i0_HQ_lily14_c2473/f4p0/679	2248.84	2272.95	2598	1824	1715.04	2340.75	1730.83	1834.34	1796.37	498	845.41	865.48
i0_HQ_lily14_c24736/f2p0/635	486.85	768.11	696.73	764.13	2842.48	160.3	987.2	890	3067.45	1576.87	2985.15	2287.65
i0_HQ_lily14_c2474/f5p0/404	51	47	69	597	2158	413	347	494	841	88	228	10
i0_HQ_lily14_c2476/f6p0/831	850.35	728.24	863.56	2987.06	1799.33	3082.01	2661.86	2366.54	2647.57	1336.32	599.2	1425.13
i0_HQ_lily14_c24778/f2p4/293	108	110	168	91	107	69	78	123	100	1	12	3
i0_HQ_lily14_c24785/f2p0/845	0	0	0	0	1	0	0	0	0	61	22	89
i0_HQ_lily14_c2480/f7p6/401	158.44	714.47	135.4	960.42	1374.78	312.85	264.79	524.52	32.73	6433.04	16210.3	6294.66
i0_HQ_lily14_c2481/f3p1/718	1984.79	2000.22	2470.89	758.96	942.19	1324.07	685.43	705.37	736.23	73	193.91	329.99
i0_HQ_lily14_c24812/f2p0/676	791.86	444.75	1591.27	119.52	167.12	43.56	58.99	70.46	112.44	70.79	244.4	560.3
i0_HQ_lily14_c2482/f3p0/953	2887.96	3516	2778.94	2003	2652.07	2014	1767.74	1678	1923	215	261.95	669
i0_HQ_lily14_c24828/f2p0/370	24.11	192.38	6.3	432.74	439.26	228.25	353.33	396.63	425.39	65.99	90	143.57
i0_HQ_lily14_c2484/f3p0/564	1448.07	1399.79	1736.21	1379.88	1627.46	1595.15	1616.62	1635.61	1690.15	462.93	920.23	474.62
i0_HQ_lily14_c2486/f2p0/537	297.87	252.42	445.79	100.18	45.32	163.55	14.61	124.94	17.91	40.34	45.33	9.34
i0_HQ_lily14_c2488/f5p8/985	8437.3	6570.86	8489.42	899.19	438.98	2038.32	39	276.24	117.37	0	1	1
i0_HQ_lily14_c249/f17p0/538	766	907	641	1496	1143	1430	4529	999	1635	23425.4	25464.5	9212
i0_HQ_lily14_c24919/f2p0/703	145.26	90.59	82.43	129.61	205.96	104.99	255.6	158.14	308.66	487.57	955.09	539.82
i0_HQ_lily14_c24939/f3p0/594	1	0	0	0	0	0	0	0	0	340.42	110.39	9.14
i0_HQ_lily14_c24982/f2p6/634	423.91	410.03	554.03	325	293	360.03	247	291	304	27	30.02	26.01
i0_HQ_lily14_c2505/f3p0/850	5272.3	4493.28	6516.62	1081.84	715.95	1854.24	1328.52	571.98	1117.75	3	28.65	29.33
i0_HQ_lily14_c25065/f2p0/984	1283.38	1690.19	1138.18	2691.41	2354.39	2889.26	2245.04	2365.89	2895.61	1198.88	1332.78	1689.36
i0_HQ_lily14_c2507/f5p0/714	464.81	368.37	588.16	335.07	82.67	485.41	1169.16	204.04	169.14	1356.37	1396.57	554.64
i0_HQ_lily14_c25077/f3p0/598	0	0	0	0	0	0	0	0	0	1007.14	211.21	21.74
i0_HQ_lily14_c25091/f2p0/385	47	88	53	77	152	61	101	91	67	8	10	16
i0_HQ_lily14_c2512/f3p4/500	0	0	0	0	0	0	0	0	0	979	224	35
i0_HQ_lily14_c25124/f3p3/845	0	0	0	0	1	0	0	0	0	467.88	112.8	18.62
i0_HQ_lily14_c25128/f2p0/839	0	0	0	0	1	0	29.91	0	155.36	201.44	173.79	204.35
i0_HQ_lily14_c25165/f2p0/784	0	0	0	0	1	0	0	1	0	381	510	66
i0_HQ_lily14_c2521/f4p0/942	9403.67	8377.62	11475.2	6258.41	4400.26	6129.66	5715.61	5582.34	5774.21	3635.6	4490.56	2670.32
i0_HQ_lily14_c2523/f3p0/688	2815	2156	3300	690	768	1166	488	517	505	43	107	154
i0_HQ_lily14_c25230/f4p1/565	2402.55	3110.14	2526.98	3734.02	4319.43	3903.76	3721.52	4024.98	4129.69	1628.59	2283.55	1886.53
i0_HQ_lily14_c25254/f3p2/530	675.56	865.66	779.84	676.43	539.78	1074.54	533.45	722.83	605.42	83.98	93.3	148.15
i0_HQ_lily14_c2530/f2p3/727	169.08	347.18	74.76	1034.87	506.69	1723.23	12	579.28	13	1	5	0
i0_HQ_lily14_c25305/f2p0/941	16256	14470	22095	9966	4797	12898	10709	8644	3073	2099	3369.77	6943
i0_HQ_lily14_c25311/f2p0/630	258.24	269	282.45	161	175	259	131	144	202	10	16	14
i0_HQ_lily14_c2533/f9p0/607	245	211	277	2222.8	844.02	1656.05	3033.72	1342.03	3525.14	406	259	100
i0_HQ_lily14_c25334/f3p0/564	524.06	545.31	607.25	234.51	179.28	254.09	922.8	186.44	412.32	63.6	79.25	122.58
i0_HQ_lily14_c25340/f2p0/612	0	3	0	0	0	0	0	0	0	2019.53	870.83	82.92
i0_HQ_lily14_c2535/f3p0/839	502	560	662	608	595	838	340	666	422	56	88	92
i0_HQ_lily14_c2536/f9p0/930	9399.59	7502.9	13091.3	1512.62	418.97	3235.8	467.19	1535.68	370.03	12	0	46.53
i0_HQ_lily14_c25378/f2p0/761	893	891	902	2093	2162	2317	1812	1996	1954	1345	650	1557
i0_HQ_lily14_c25393/f2p6/522	582.47	574.36	839.88	16.12	53.65	34.38	24.14	27.19	17.14	6.94	744.19	32.63
i0_HQ_lily14_c25403/f3p5/538	0	3	5	11	1	0	57	27	413	1630	1158	13
i0_HQ_lily14_c25406/f2p9/1171	0	0	5.7	2410.51	3207.95	457.03	4195.47	2928.61	6667.73	0	23.5	14.41
i0_HQ_lily14_c25448/f2p0/712	451.78	2830.12	405.49	1016.38	2857.76	252	675.31	913.47	193.22	10318.2	7982.54	10746.8
i0_HQ_lily14_c2546/f16p8/406	2432	1720	2348	3306	2461	5160	1261	2515	1598	3155	6467	1172
i0_HQ_lily14_c2547/f4p3/989	0	9.81	20.75	0	34.42	10.23	6.76	16.28	0	0	0	9.7
i0_HQ_lily14_c2550/f4p2/739	32	52	68	768	280	486	916	481	409	2019	1874	2439
i0_HQ_lily14_c25508/f2p0/398	265.88	294.44	245.42	132.02	370.84	241.77	95.45	194.39	225.51	18.39	51.16	14.35
i0_HQ_lily14_c2558/f4p0/498	1948	1845	2322	1851	1746	2367	1136	1743	1977	180	311	101
i0_HQ_lily14_c25583/f2p0/702	2	0	0	0	0	0	0	0	0	266	52	13
i0_HQ_lily14_c25588/f3p0/340	188.52	274.68	237.39	234.8	267.97	268.35	287.84	244.58	319.45	234	388.3	161.22
i0_HQ_lily14_c2560/f5p0/983	1061.75	1426.15	1132.9	1878.65	1899.6	1684.94	2540.99	1630.85	2101.23	4901.41	4162.97	4920.12
i0_HQ_lily14_c25618/f4p0/789	6140.05	3022.65	7945.53	1464.15	854.11	4579.04	60.87	889.66	42.8	7	9.82	4
i0_HQ_lily14_c25632/f4p106/813	10330.8	10814.6	11744	6498.13	7874.73	8215.74	4045.53	6507.85	6809.66	193.9	471.72	295.92
i0_HQ_lily14_c2566/f3p0/771	720.93	766.03	468.84	1782.29	1852.04	1044.94	1038.48	1975.16	1537.13	62	128.97	210
i0_HQ_lily14_c25680/f2p1/357	577	648	681	965	910	830	816	970	614	566	912	511
i0_HQ_lily14_c25688/f5p0/914	560	917	583	725	839	550	640	711	731	1207	1182	1192
i0_HQ_lily14_c2571/f6p13/484	1676.09	1974.45	1649.94	2633	2389.4	2600.67	2241.83	2797.81	2033.96	1521.69	2092.68	1766.54
i0_HQ_lily14_c2572/f3p0/431	65.19	178.65	88.03	78.61	188.54	136.05	98.54	150.78	49.68	474.52	772.46	347.83
i0_HQ_lily14_c25781/f3p0/446	1661	1550	2174	387	195	416	1540	379	377	720	1572	1467
i0_HQ_lily14_c2579/f4p0/971	0	0	0	0	0	0	0	0	0	94	15	10
i0_HQ_lily14_c2580/f5p0/668	685	753	685	927	894	968	750	877	768	170	301	303
i0_HQ_lily14_c2581/f3p0/729	1815.79	1360.12	1591.21	1856.4	3370.62	1637.59	1689.65	2733.25	2220.82	577.94	1267.45	1217.32
i0_HQ_lily14_c25853/f5p0/520	789.02	735.69	948.36	514.43	511.01	714.98	479.45	611.09	530.48	159.37	365.14	113.62
i0_HQ_lily14_c25872/f2p0/801	2078.21	2181.96	1992.4	1940.02	2109.73	2228.31	1490.36	1742.82	1672.21	550	752.44	1269.04
i0_HQ_lily14_c2589/f3p86/340	1.76	4.13	11.48	3.87	3.8	12.21	0	1.24	15.52	0.82	5.83	0
i0_HQ_lily14_c25892/f3p0/441	820	835	912	720	811	883	659	681.66	667	248	494	237
i0_HQ_lily14_c25893/f2p0/605	4.27	12.49	6.84	50.13	144.73	7.93	352.03	89.26	384.21	146.45	182.71	205.22
i0_HQ_lily14_c25895/f3p6/650	1764.49	1895.81	1657.89	3242.75	4296.44	2965.46	3710.04	3637.96	3357.57	4572.43	4660.28	6369.38
i0_HQ_lily14_c2591/f6p0/665	176	272	192	701	862	533	1717	732	1341	4830	7101.86	6245
i0_HQ_lily14_c25928/f3p0/585	942	1009	933	805	735	944	937	841	945	160	341	284
i0_HQ_lily14_c2594/f4p12/800	124.63	104.5	173.69	1326.94	2030.79	317.17	4221.99	1901.04	4647.18	39.27	309.11	253.47
i0_HQ_lily14_c25950/f5p3/525	32.05	73.39	29	246.53	194.22	152.37	934.04	198.03	77.73	15109.2	16807.9	2571.71
i0_HQ_lily14_c26010/f3p0/768	13123.2	16421.4	13300	748.53	1342.8	3372.8	77.61	659.14	790.82	32.93	35.68	0
i0_HQ_lily14_c26048/f5p0/824	43.79	17.26	0	2288.24	3139.79	907.84	3509.86	2799.8	4260.19	1626.56	3450.03	3257.17
i0_HQ_lily14_c26147/f3p0/876	1567.85	2102.68	1859.57	862.79	1408.84	1226.97	941.67	1217.54	1043.86	172	188.89	324
i0_HQ_lily14_c2616/f2p1/510	0	0	0	0	0	0	0	0	0	0	0	0
i0_HQ_lily14_c26241/f2p0/932	0	0	0	0	0	0	0	0	0	0	55	1
i0_HQ_lily14_c26245/f2p0/936	0	0	0	0	0	0	0	0	0	599	173	70
i0_HQ_lily14_c26252/f2p9/680	891	578	943	306	86	443	365	185	178	132	125	69
i0_HQ_lily14_c26255/f3p1/853	447.04	903.9	748.19	552.03	352.06	515.1	423.02	239	332.95	1768.56	2103.08	3925.63
i0_HQ_lily14_c2627/f3p0/469	209	261	275	188	175	252	216	164	152	188	314	310
i0_HQ_lily14_c2628/f7p0/961	23937	14735.7	35483.1	859.05	95.77	4250.47	66.32	450.4	127.43	0	6	4.02
i0_HQ_lily14_c26281/f2p0/960	74.29	51.47	105.33	178.24	190.25	92.73	296.04	232.57	329.41	127.03	293.37	199.31
i0_HQ_lily14_c26293/f2p16/357	0	0	0	0	0	0	0	0	0	178	73	2
i0_HQ_lily14_c2631/f9p0/1004	33.92	36	0	9737.93	8743.5	2072.17	22521	9856.45	27584	8721.01	9531.12	2058.49
i0_HQ_lily14_c2632/f2p0/492	827	187	1390	6	2	49	0	2	0	0	0	0
i0_HQ_lily14_c26322/f2p0/459	209.54	242.67	261.61	308.62	287.31	330.33	361.65	322.85	306.66	342.8	387.38	383.09
i0_HQ_lily14_c26353/f2p0/931	220	666	282	390	603	485	664	400	89	46198	31923	26218
i0_HQ_lily14_c26359/f2p0/785	7.85	7.21	48.43	20.61	13.86	30.15	22.65	7.47	9.65	2.87	1.4	7.34
i0_HQ_lily14_c26363/f2p1/873	232.83	284.46	194.68	651.11	1251.47	399.28	1024	1019.63	849.82	140.7	451.22	483.63
i0_HQ_lily14_c26407/f2p19/502	527.8	508.37	530.98	578.28	557.4	624.85	404.01	520.42	466.67	261.02	413.43	281.52
i0_HQ_lily14_c26429/f4p103/426	0	0	0	0	0	0	16.75	6	1	1701.66	3337.97	881.24
i0_HQ_lily14_c2648/f6p0/487	531.44	465.64	449.97	1390.29	1539.14	1365.4	1338.62	1390.24	1606.04	620.45	312.87	908.47
i0_HQ_lily14_c2650/f2p1/684	0	0	0	0	0	0	0	0	0	221	83	3
i0_HQ_lily14_c2651/f5p0/623	1	0	0	0	2	0	0	1	0	3366	715	180
i0_HQ_lily14_c2652/f3p0/328	100.8	115.75	162.42	83.81	102.6	58.4	62.11	86.53	99.75	39.42	66.36	15.08
i0_HQ_lily14_c26532/f2p0/437	524.8	546.67	574	846	759	797	795	749	882	248.27	253.33	278.67
i0_HQ_lily14_c2654/f11p1/921	9598.16	8999.38	10333.3	7205.41	8710.35	8891.79	5132.57	6952.79	7736.31	401.5	930.46	536.35
i0_HQ_lily14_c26556/f2p3/586	0	0	0	0	0	0	0	0	0	16	1	0
i0_HQ_lily14_c26608/f4p5/643	1	0	0	0	0	0	0	1	0	2121	524	55
i0_HQ_lily14_c2663/f2p0/981	336.46	350.02	531.24	596.56	419.03	516.5	764	745.37	568.95	153.46	13.02	199.2
i0_HQ_lily14_c26694/f2p0/743	717	876	894	604	659	615	648	585	670	331	352	429
i0_HQ_lily14_c26716/f2p0/941	172	215	220	258	194	279	254	205	240	92	87	187
i0_HQ_lily14_c26780/f2p0/695	608	576	556	1125	2219	740	685	1778	3441	13	10	104
i0_HQ_lily14_c26788/f2p1/628	52	45.46	85.75	139.83	313.09	16	243.05	84.43	502.31	123	280.59	335.3
i0_HQ_lily14_c26808/f4p1/644	995	925	1053	736	682	1032	678	744	700	205	310	346
i0_HQ_lily14_c26859/f2p38/603	894	1175	873	1528	1174	1547	1518	1540	2087	734	643	1284
i0_HQ_lily14_c26944/f2p0/490	57.1	43.56	99.74	21.93	75.95	27.84	67.77	84.23	49.93	0.87	4.48	10.03
i0_HQ_lily14_c26957/f4p0/536	1052.43	1071.93	1329.25	1043.98	1599.11	1366.8	1221.9	1337.4	1975.59	302.78	553.28	413.44
i0_HQ_lily14_c26976/f2p0/530	167.98	175	184.99	284	252	324.99	259	302	236.96	101.99	107	136.05
i0_HQ_lily14_c27013/f3p3/923	382	218	452	2192	947	1200	1536	1574	1280	806	791	1595
i0_HQ_lily14_c27041/f2p0/729	278.32	199.3	285.88	395.12	343.77	373.69	420.94	400.78	534.85	132.75	138.02	163.94
i0_HQ_lily14_c27059/f2p1/535	790	963	929	1318	1399	1617	1413	1416	1501	447	411	496
i0_HQ_lily14_c27123/f2p0/896	64.49	96.61	61.01	1502.99	1077.12	980.63	5440.18	1669.76	5233.75	14.63	4.95	39.26
i0_HQ_lily14_c27140/f2p0/489	0	0	0	340.86	232.3	68.23	827.67	317.71	855.15	393.1	876.5	472.72
i0_HQ_lily14_c27141/f2p1/335	116	169	59	127	93	121	0	132	22	0	0	0
i0_HQ_lily14_c27195/f3p56/656	155.45	38.23	201.03	436.75	380.99	296.75	760.79	388.89	968.38	9.85	232.12	204.91
i0_HQ_lily14_c27200/f2p1/357	232	208.47	310.01	160.99	166.18	143.45	285.25	229.91	256.89	298.6	493.13	298.75
i0_HQ_lily14_c27211/f3p0/936	473.72	550.26	79.07	11612.4	2891.82	3727.43	13671.3	5520.63	4939.72	35109.9	48982.2	69249.7
i0_HQ_lily14_c27219/f2p0/438	96.84	82.19	95.53	20.94	24.1	33.63	14.13	22.16	28.12	2.06	5.95	7.58
i0_HQ_lily14_c27220/f2p135/484	79.39	56.73	71.67	27.82	57.83	16.78	28.61	59.69	24.73	0	10.3	5.18
i0_HQ_lily14_c27285/f2p0/509	2.69	31.37	10.2	0	12.26	0	19.68	5.94	32.34	23.25	549.99	282.2
i0_HQ_lily14_c27298/f3p0/660	2012	1850.77	2313.71	3092	2476.02	3316	2010.03	2677	2133	183	144	689
i0_HQ_lily14_c2730/f2p0/566	0	0	0	0	0	0	0	0	0	772	178	31
i0_HQ_lily14_c27364/f2p8/343	1019.04	839	1334	2524.2	1558.03	1190.1	3050.92	2422.18	2120.13	2304.05	4980.08	989.98
i0_HQ_lily14_c27393/f2p1/751	3091.21	3017.65	3083.78	3783.34	3645.69	4045.49	4156.77	3394.82	3643.14	4413.4	5349.52	3199.04
i0_HQ_lily14_c27400/f2p2/710	1090	1044	1342	520	738	915	291	577	431	12	33	52
i0_HQ_lily14_c27422/f2p0/762	2.13	1.07	3.45	0	0	1.11	9.52	3.72	26.05	84.21	115.52	3.79
i0_HQ_lily14_c27433/f2p1/523	279	272	287	169	215	179	169	214	214	89	200	118
i0_HQ_lily14_c27486/f2p2/689	88.44	97.78	101.25	324.04	354.77	262.35	380.96	418.05	301.24	329.63	326.57	482.29
i0_HQ_lily14_c27488/f2p0/558	870.59	549.96	1277.37	282.38	673.5	179.79	454.46	485.35	116.87	550.69	1011.19	547.39
i0_HQ_lily14_c27491/f2p6/963	149.44	114.64	176.43	284.57	317.99	398.7	243.18	355.26	321.43	128.79	180.05	224.78
i0_HQ_lily14_c2751/f2p0/812	1213.15	1398.81	1590.49	510.16	260.12	759.05	396.29	435.11	347.17	253.91	450.53	303.44
i0_HQ_lily14_c27511/f2p1/780	0	0	0	0	0	0	0	0	0	391	95	35
i0_HQ_lily14_c27541/f4p0/952	404.12	534.41	411.41	458.28	440.42	519.01	777.98	456.81	706.94	357.07	476.33	394.38
i0_HQ_lily14_c27568/f2p0/304	0	4	4	33	50	12	40	60	10	72.16	134	81
i0_HQ_lily14_c27631/f2p2/405	434.45	528.81	593.77	0	42.63	0	0	0	0	0	859.62	0
i0_HQ_lily14_c27637/f2p0/933	135.88	188.14	211.87	191.46	193.52	67.39	127.78	186.96	255.49	113.06	183.62	71.6
i0_HQ_lily14_c2764/f2p0/595	143.15	171.28	120.64	170.68	122.4	179.7	264.2	173.66	257.45	49.4	161	114.55
i0_HQ_lily14_c27647/f2p0/564	0	0	0	0	0	0	0	0	0	172	196	31
i0_HQ_lily14_c27662/f2p1/432	0	0	0	0	0	2.4	0	0	0	0	0	0
i0_HQ_lily14_c27668/f2p4/914	1292.69	1093.62	1188.76	1347.59	1583.38	1353.83	1709.49	1431.14	1559.71	944.74	1110.91	1162.17
i0_HQ_lily14_c27764/f2p0/971	0	0	0	0	0	0	0	0	0	35	8	6
i0_HQ_lily14_c27776/f2p3/879	544.37	387.51	656.84	233.6	143.41	319.19	97.77	195.68	168.61	44.84	66.3	40.33
i0_HQ_lily14_c27803/f2p9/856	2505	3062	2522.66	4001.12	3156.1	4646.45	2217	3590.02	2640.31	266	192	414.05
i0_HQ_lily14_c27824/f3p0/376	1	1	0	0	0	0	15	4	109	410	423	7
i0_HQ_lily14_c27858/f3p0/914	0	0	0	0	0	0	0	0	0	155	158	12
i0_HQ_lily14_c27900/f3p2/802	15	28	24	177	21	146	247	169	107	78	103	47
i0_HQ_lily14_c27990/f2p0/425	249.88	220.09	383.54	122.83	162.02	139.77	126	156.13	183.36	11.06	67.9	19.98
i0_HQ_lily14_c28031/f2p0/773	741	483	624	10	57	31	2	18	0	0	9	0
i0_HQ_lily14_c28063/f2p0/728	4912	5028	4724	3604	4352	4256	2038	3516	3499	121	255	167
i0_HQ_lily14_c28077/f2p10/537	26	49	57	190	22	474	125	144	59	5	2	0
i0_HQ_lily14_c28099/f2p0/951	2016	1926	2196	2053	1996	2146	2253	1687	2149	1256	1211	1652
i0_HQ_lily14_c2811/f4p0/406	2335.1	2441.51	2768.96	1652.95	1997.31	1981.36	1088	1392.98	1436.65	464.07	581.63	536.74
i0_HQ_lily14_c2816/f3p0/605	328.97	213.5	151.01	43.65	343.39	187.98	48.49	207.27	218.51	9.81	11.79	0.54
i0_HQ_lily14_c28168/f3p0/786	1802.58	1216.87	1595.14	2958.87	2845.27	2035.54	3840.29	1927.73	10576	13.08	47.77	21.51
i0_HQ_lily14_c28195/f2p0/970	726.72	709.35	793.3	579.71	661.07	927.02	551.49	508.56	581.56	100	82.72	187.96
i0_HQ_lily14_c28209/f2p0/781	704.14	807.33	707.37	1187.72	1521.73	1458.97	651.29	979.1	1315.81	21	7	20
i0_HQ_lily14_c28219/f3p3/556	0	0	0	0	0	0	0	0	0	826	411	32
i0_HQ_lily14_c28234/f2p25/727	370	334	442	451	429	484	968	369	583	3805	4136	2142
i0_HQ_lily14_c2825/f2p0/601	1015.69	854.78	1104.38	667.94	740.6	808.97	714.26	733.81	756.6	96.9	194.94	173
i0_HQ_lily14_c28260/f3p1/757	726.91	1298.69	461.72	3092.28	3261.01	3050.63	2606.71	3528.48	3189.14	510.22	616.24	545.65
i0_HQ_lily14_c28280/f2p0/627	672.04	528.01	717.71	343.51	297.18	461.03	311.44	394.79	285.99	148.02	201.02	264.73
i0_HQ_lily14_c28309/f8p0/780	3298.35	3220.64	3534	2636.43	2451.83	2727.73	4316.27	2558.97	3742.67	2426.38	3157.87	2403.73
i0_HQ_lily14_c28343/f2p1/884	650.63	437.02	566.13	901.64	598.64	736.74	1181.66	976.19	924.99	1332.38	1308.99	1390.14
i0_HQ_lily14_c28352/f2p2/652	705	689	533	1079	1573	909	2388	1215	1084	1499	2022	1600
i0_HQ_lily14_c28353/f2p0/800	267.55	2737.09	110.4	6786.12	14404.8	813.27	4580.32	3191.53	380.12	81743.4	76431.3	79514.8
i0_HQ_lily14_c28370/f2p0/898	459.17	621.93	495.55	247.04	830.42	192.54	164.31	460.91	292.44	12.76	701.12	166.45
i0_HQ_lily14_c28382/f2p0/648	1215.24	1245.25	1224.96	2260.53	2009.6	1378.68	7148.67	1630.65	3744.52	1350.1	1810.86	2271.85
i0_HQ_lily14_c28399/f2p2/755	1923.03	1447.41	2257.97	685.71	637.02	1272.15	703.42	715.7	527.6	40	49.71	59
i0_HQ_lily14_c2843/f4p0/818	557.99	589.21	620.63	525.74	526.04	597.24	301.15	548.25	398.14	53.33	83.01	76.96
i0_HQ_lily14_c28452/f2p0/416	348.19	474.7	354.16	647.82	1284.22	672.8	356.97	815.62	567.41	136.19	192.78	123.62
i0_HQ_lily14_c28495/f3p1/614	2228.67	1904.25	2884.51	5999.66	3448.54	7201.9	5891.48	5353.46	6266.18	1639.62	639.95	1131.1
i0_HQ_lily14_c28500/f2p0/873	601.68	605.2	158.4	12957.4	2762.13	4351.36	24322	5510.49	7794.86	44816	62029.8	77308.8
i0_HQ_lily14_c28587/f2p1/860	30.81	30.54	23.82	268.58	199.27	163.6	980.39	217	456.14	430.3	627.23	902.03
i0_HQ_lily14_c28592/f2p0/768	399	358	378	298	417	370	344	344	704	15	40	44
i0_HQ_lily14_c2860/f3p1/877	3	0	0	0	0	0	0	1	0	4789.67	5472.83	847.85
i0_HQ_lily14_c28604/f2p0/609	484.4	490.62	569.43	388.34	411.13	502.55	469.45	423.67	525.64	194.85	264.2	377.48
i0_HQ_lily14_c28605/f2p0/461	0	0	0	288.78	275.03	34	318.46	213.42	746.85	0	2	0
i0_HQ_lily14_c28628/f2p0/907	1616.5	1578.07	1771.54	1134.21	1094.32	1426.01	878.82	936.69	1086.12	569.57	529.04	608.3
i0_HQ_lily14_c28665/f2p0/759	329.76	322.88	258.58	477.05	519.42	402.32	678.79	421.14	678.48	1620.23	1924.67	2076.1
i0_HQ_lily14_c2870/f2p0/554	1820	2137	1312	435	384	589	89	436	74	0	0	0
i0_HQ_lily14_c28701/f2p0/975	0	0	0	0	0	0	0	2	0	379	62	34
i0_HQ_lily14_c28719/f3p0/583	65	101	113	353	325	439	557	308	341	385	189	696
i0_HQ_lily14_c28727/f2p0/604	474	475	444	454	338	529	524	320	400	430	503	400
i0_HQ_lily14_c28743/f2p1/591	46909	46344.2	28479	4047.56	1364.56	18116.7	26.91	1515.13	29.02	5	0	8.67
i0_HQ_lily14_c28760/f2p0/962	4664.36	5082.38	4570.57	4416.47	4294.35	5530.92	3596.76	4064.04	5308.46	1027.66	1074.99	752.14
i0_HQ_lily14_c28768/f2p1/693	19.04	0	77	0	43.28	0	0	0	0	0	6.32	0
i0_HQ_lily14_c28896/f2p1/864	0	0	0	0	0	0	0	1	0	769	451	48
i0_HQ_lily14_c28931/f2p0/978	0	0	0	0	3	0	32	0	0	2375	1015	674
i0_HQ_lily14_c28954/f3p0/838	726	726	713.98	717	758	826	808	634	858	244	364	433
i0_HQ_lily14_c2903/f2p0/545	1194.48	1852.49	1041.23	1307.91	1549.5	1618.15	1140.82	1257.48	1322.24	986.92	1327.66	1732.81
i0_HQ_lily14_c29081/f2p0/765	836.93	779.03	905.35	646.36	577.25	712.49	672.39	553.34	630.2	228.16	353.59	377.92
i0_HQ_lily14_c291/f31p0/730	1	0	0	0	3	0	1	0	1	15645.9	4323.64	454
i0_HQ_lily14_c29122/f4p0/601	2189.02	2236.02	2437.99	2999.7	2936.48	4421.22	1993.04	2944.81	2496.46	838.01	886.03	884
i0_HQ_lily14_c2914/f3p0/452	3	0	0	12	4	17	22	1	6	21683	25481	10360
i0_HQ_lily14_c29160/f2p0/606	2693	2780	2743	2595	2339	3040	2342	2520	2339	1156	1105	991
i0_HQ_lily14_c29243/f4p13/841	2909.01	2782.15	3082.2	4289.6	3941.51	3749.59	3756.05	3822.83	3651.88	1857.83	2482.57	2635.4
i0_HQ_lily14_c29361/f3p50/455	0	0	0	0	0	0	0	0	0	206	72	40
i0_HQ_lily14_c2938/f6p0/687	701.06	780.58	731.02	724.79	697.62	831.73	715.16	655.66	768.47	186	222.23	378.75
i0_HQ_lily14_c29383/f3p0/979	1105	1432	953	1325	1267	1324	1437	1329	1424	5594	6813	3984
i0_HQ_lily14_c29403/f2p0/378	39.14	66.77	42.81	42.39	43.18	55.38	32.42	45.56	42.63	0	6.09	7.74
i0_HQ_lily14_c29451/f2p0/696	1	7	0	12	3	1	49	24	245	1487	877	14
i0_HQ_lily14_c29463/f2p0/836	334	224	284	461	436	359	562	332	497	314	265	613
i0_HQ_lily14_c2950/f2p0/755	0	0	0	0	0	0	0	0	0	430	88	7
i0_HQ_lily14_c29514/f3p1/920	2	0	0	0	0	0	0	0	0	1105.9	261.78	53
i0_HQ_lily14_c29521/f2p0/675	842.6	899.1	808.94	918.67	839.7	1087.17	684.87	921	861.54	320.04	386.31	450.2
i0_HQ_lily14_c29534/f2p0/562	0	0	0	0	0	0	0	0	0	139	48	19.21
i0_HQ_lily14_c29540/f2p0/740	336.91	301.21	471.68	1.55	66.91	7.48	45.43	54.53	32.95	0	283.66	43.69
i0_HQ_lily14_c2961/f4p7/665	4992	4708	5743	3027	3101	3773	2422	3151	3239	207	456	265
i0_HQ_lily14_c30094/f3p0/384	0	0	0	0	0.26	0	0	0	0	2112.74	757.92	42.36
i0_HQ_lily14_c30109/f8p1/387	0	2	1	1	1	5	3	6	0	908.37	743.5	130.01
i0_HQ_lily14_c30134/f7p16/372	0	4	0	11	50	0	20	7	4	1364	1674	62
i0_HQ_lily14_c30211/f2p0/263	0	0	0	0	0	0	0	0	0	1.3	0	0
i0_HQ_lily14_c30267/f2p4/247	0	0	0	1.35	1.69	0	0	1.53	0	1	7.44	0.44
i0_HQ_lily14_c30285/f2p0/308	0	0	0	0	0	0	0	1.02	0	0	1.04	3.03
i0_HQ_lily14_c30360/f2p0/248	15	19	37	9	10	10	4	11	6	1	0	0
i0_HQ_lily14_c30380/f2p0/249	39	62	63	55	67	45	50	70	80	39	88	19
i0_HQ_lily14_c30381/f2p7/290	183	183	346.02	66	17	65	15	59	12	17	16	18
i0_HQ_lily14_c30395/f2p0/613	44.47	44.36	168.43	133.67	163	57.02	29.77	170.56	16.91	10.35	21.3	0
i0_HQ_lily14_c30428/f2p0/602	26	8	38	616.9	1100.06	399.4	1472.14	823.75	2493.14	18.08	16.84	0
i0_HQ_lily14_c30456/f3p0/560	36.98	16.21	17.23	36.82	49.39	49.16	38.63	29.44	35	31.95	47.91	60.22
i0_HQ_lily14_c30461/f2p0/277	19	26	24	10	6	4	2	9	7	1	7	2
i0_HQ_lily14_c30467/f2p1/265	25	56	23	2	2	15	0	4	0	1	7	1
i0_HQ_lily14_c3047/f9p4/998	648.06	835.29	720.97	939.06	954.53	700.05	849.27	748.06	848.39	6084.08	6971.79	6233.86
i0_HQ_lily14_c3073/f6p0/364	26.98	20.76	38.05	21.99	28.76	12.85	42.35	38.93	32.89	0	68.2	34.91
i0_HQ_lily14_c30852/f2p0/518	3793.63	3937.42	4733.02	2190.42	2797.67	2797.96	1628.33	2898.88	2196.39	1291.52	2816.33	1759.56
i0_HQ_lily14_c30946/f2p0/274	0	0	0	0	0	0	0	0	0	1.18	0	0
i0_HQ_lily14_c3097/f4p1/936	15774.8	16494.4	17271.2	12145	12690.5	15039.7	8591.4	11239.1	11664.2	7533.4	9819.1	10333.6
i0_HQ_lily14_c3175/f5p0/467	2307.59	1991.32	2615.3	979.49	1599.68	1418.21	641.62	1145.38	1161.54	45	101.86	36.93
i0_HQ_lily14_c3192/f3p0/548	9897.46	9345.35	11727.2	8448.34	7124.94	11091.5	7481.05	7925.04	8143.86	4026.84	5106.9	4825.23
i0_HQ_lily14_c3208/f2p13/853	1	1	0	1899	1	2821	1063	2369	50	0	0	0
i0_HQ_lily14_c32974/f2p0/285	21.81	15.12	5.43	22.23	19.66	15.16	17.13	31.53	15.55	3.64	21.97	14.21
i0_HQ_lily14_c3303/f3p1/819	3686	1945	3403	10204.9	7969.01	7519.18	17472	10099	14899.9	643	1196	1898
i0_HQ_lily14_c3313/f2p0/908	2254.93	2574.99	2305.23	3298.69	3342.82	3363.22	2978.1	3264.23	3421.91	2420.57	2593.54	2193.29
i0_HQ_lily14_c3323/f3p0/456	3854	4116	4425	3081	3289	4733	1926	3417	2575	836	1340	469
i0_HQ_lily14_c33501/f31p0/578	7.98	26	2	10833.4	14089.2	1537.12	14711.8	12759	41958.1	7721.01	9929.41	3099.45
i0_HQ_lily14_c33510/f22p0/886	16558.2	9142.83	12518.7	2069.84	1295	8556.49	37.15	1430	52.74	81.74	54	21
i0_HQ_lily14_c33511/f24p0/708	0	0	0	0	0	0	0	0	1	4018.98	1136.48	347.17
i0_HQ_lily14_c33515/f18p3/868	12193	12089	12928	7377	9121	9673	4828	6881	8255	500	861	561
i0_HQ_lily14_c33526/f29p0/812	5156.81	6386.81	4694.86	17056.5	31613	11372.3	19055.2	30079.8	23486	16984.5	18596.8	20197.7
i0_HQ_lily14_c33527/f23p0/617	3320.85	3284.29	3794.89	2152.91	2165	3141.99	1874.84	1929.97	2107.96	537	717	754
i0_HQ_lily14_c33535/f24p3/398	3919.58	4827.76	4346.01	3382.15	4478.78	4582.62	3037.75	4040.15	3743.59	1357.59	2390.04	1516.91
i0_HQ_lily14_c33543/f28p0/835	520	1588.19	856.74	2119	3442	644	3632.2	2737	1972.2	4832	3971.87	1807
i0_HQ_lily14_c33585/f27p0/717	2053.96	2014.27	2062.15	3485.57	3056.37	3388.09	2909.6	3127.77	3358.71	6131.77	7393.3	6502.44
i0_HQ_lily14_c33652/f6p0/752	2287.82	2489.8	2503.04	3185.56	2172.89	2925.91	4124.86	2609.14	2767.28	4195.2	3994.97	4730.14
i0_HQ_lily14_c33674/f3p0/850	2290	3366	2460	5121	6713	4648	3209	5379	4033	3861	4993	4486
i0_HQ_lily14_c3368/f3p0/474	223	299.83	284	1032.8	1132.62	776.13	1088.79	1367.6	1134.81	3196.94	4419.04	3408.2
i0_HQ_lily14_c33706/f10p0/793	487.01	368.01	767.64	657.4	527.16	665.02	732.6	681.05	911.76	181	353.01	253.56
i0_HQ_lily14_c33712/f17p0/597	2	0	0	0	3	0	2	0	4	969.34	5852.83	855.15
i0_HQ_lily14_c33722/f6p0/594	11701	11351	12720	11160	15168	13253	6168	11505	10094	788	1143	632
i0_HQ_lily14_c33736/f8p3/852	291.89	348.19	339.78	264.24	73.62	330.45	1139.85	283.76	172.85	1044.48	1044.81	1349.65
i0_HQ_lily14_c33757/f6p0/761	548.48	507.26	557.63	449.49	707.27	842.13	496.62	716.27	667.42	302.73	820.69	420.4
i0_HQ_lily14_c33762/f6p0/449	3921	2907	4361	402	359	440	870	126	179	30409	34153	17735
i0_HQ_lily14_c33774/f7p0/810	545.61	594.92	584.44	922.21	1672.46	974.07	1861.9	1382.61	1793.58	842.97	2258.96	1771.71
i0_HQ_lily14_c33801/f14p0/592	9028.03	8750.98	7787.84	3632.39	5740.72	6476.72	510.26	1452.57	1909.32	362.46	288.05	42
i0_HQ_lily14_c33810/f4p0/737	744.67	1270.94	759.1	824.86	1289.68	1041.94	967.99	899.12	1068.82	120.37	295.63	255.28
i0_HQ_lily14_c33813/f3p0/485	3083.15	1496.88	5736.1	2925.9	1223.03	3540.45	12413.3	2454.96	2732.8	42944.6	40800.1	20290.6
i0_HQ_lily14_c33825/f2p0/348	74.84	77.93	85.76	76.4	170.27	91.62	75.87	116.89	123.91	29.04	79.8	27.78
i0_HQ_lily14_c33871/f2p0/430	29	35	52	17	16	9	5	16	8	8	2	1
i0_HQ_lily14_c33877/f3p0/753	4639.81	5146.64	4608.05	354.47	158.2	965.2	34.39	55.86	238.18	1.07	2.32	12
i0_HQ_lily14_c33918/f3p0/419	0.54	2.66	0	0	0	0	0	0	0	1.38	56.16	18.27
i0_HQ_lily14_c3393/f10p0/760	294.39	291.51	137	7432.06	1883.73	2314.51	11113.2	3144.3	4687.49	19197	24142.4	38114
i0_HQ_lily14_c33970/f3p0/495	2907.72	2812.38	3108.95	3682.25	3299.95	4439.52	3412.91	3557.55	3760.6	1612.33	2156.12	1207.89
i0_HQ_lily14_c33997/f12p19/926	0	0	0	0	3	0	3	2	1	6664.01	1254.65	1034.46
i0_HQ_lily14_c34042/f43p0/839	0	0	0	0	3	0	0	1	0	3969	1220	970
i0_HQ_lily14_c34062/f23p1/620	10024.3	7098.38	17827.2	8028.61	9166.9	7574.15	190	1175.03	44	36	248.28	67
i0_HQ_lily14_c34068/f12p0/412	23692	32907.8	18744.4	4495.16	5694.98	1766.7	12409.7	3696.79	4767.44	129617	119061	38609.7
i0_HQ_lily14_c34082/f19p0/602	4682	4732	4991	8150	7860	10333	7110	7628	6905	2745	2696	3936
i0_HQ_lily14_c34129/f4p0/610	1668.64	1848.75	1589.43	1146.85	1317.08	1425.28	1021.55	1207.23	1344.15	311.49	529	375.28
i0_HQ_lily14_c34355/f12p0/600	7448.95	7892.83	7264.07	11090.8	12615.3	12044.4	8408.32	10789.3	10628.5	6889.37	7772	7952.78
i0_HQ_lily14_c34368/f5p0/927	1030.19	1263.42	1110.54	1123.17	1833.85	1198.27	880.67	1872.31	1292.39	441.04	957.89	337.82
i0_HQ_lily14_c34370/f2p0/565	1648.69	3440.71	2401.4	3534.03	10430.4	2654.07	1384.56	2961.35	2283.45	673.14	2028.06	441.19
i0_HQ_lily14_c34443/f3p0/373	382	347	454	141	252	209	45	167	99	3	5	4
i0_HQ_lily14_c34478/f2p0/441	140.01	157.05	128.53	119.13	150.2	148.32	150.11	166.89	199.65	42.06	89.03	52.52
i0_HQ_lily14_c34484/f2p0/380	42.51	47.66	57.73	73.72	83.64	80.79	6.54	64.83	31.92	0	0	0.89
i0_HQ_lily14_c34494/f2p0/424	123.71	95.16	223.41	78.84	104.87	87.65	42.09	71.34	50.21	6	7.06	10
i0_HQ_lily14_c34526/f2p0/288	13	22	15	10	29	9	18	21	21	7	12	14
i0_HQ_lily14_c34533/f2p0/301	41	34	51	40	51	36	33	48	59	18	55	10
i0_HQ_lily14_c34558/f2p0/434	0	0	0	0	0	0	0	0	0	123	29	0
i0_HQ_lily14_c34627/f10p0/697	15705.2	14305.8	13914.4	16529.8	25999	11111.7	35117.2	21656.8	43301.7	4432.87	4003.64	4438.2
i0_HQ_lily14_c3467/f5p0/800	1	0	0	0	6	0	1	0	0	14125	6331.16	872.08
i0_HQ_lily14_c34676/f25p0/611	0	0	0	0	3	0	2	0	0	3035.81	309.92	718.48
i0_HQ_lily14_c3504/f2p1/867	1	0	0	0	3	0	2	0	2	2105	1008	127
i0_HQ_lily14_c3507/f2p2/502	135	236	182	3299	627	1707	914	2471	309	16768	19523	4050
i0_HQ_lily14_c35070/f4p0/593	5974.72	7956.32	3812.82	28470.9	32874.6	29486.2	13137.1	29166	20576.3	3696.33	6114.41	7286.78
i0_HQ_lily14_c35143/f6p0/371	312.98	405.16	767.11	147.98	91	76.09	1444.37	142	166.23	53.99	161.11	185.84
i0_HQ_lily14_c3515/f5p0/578	2624.33	2861.52	4278.03	1808.02	1283.5	2233.74	1461.21	1347.36	1057.36	548.2	688.91	1491.12
i0_HQ_lily14_c3524/f2p0/741	5470.04	7180.15	7366.2	3765.77	3053.07	3978.71	3977.05	3328.11	2352.54	1106.59	1358.01	2564.75
i0_HQ_lily14_c3528/f3p4/700	99.74	55.57	142.93	1083.95	377.13	384.48	1498.24	754.93	2694.45	1.64	24.83	8.92
i0_HQ_lily14_c35280/f5p0/588	236.81	284.8	257.12	483.32	497.48	445.95	526.53	413.01	440.36	1599.71	2297.23	1759.41
i0_HQ_lily14_c3529/f2p0/660	1321.01	1421	1551.04	1824.02	1763	1970.46	1461.88	1895.7	1424	372.79	466	583
i0_HQ_lily14_c35324/f7p0/498	1906.56	1598.66	2094.95	1895.24	1722.52	2434.13	1852.41	1794.28	1656.3	592.14	1117.04	827.67
i0_HQ_lily14_c3538/f5p0/850	2948.4	9597.72	2669.44	5314.22	12449.9	2722.77	902.88	5107.47	398	1007.48	1090.4	1325.4
i0_HQ_lily14_c35401/f4p0/927	1423.15	1395.56	1605.44	1482.03	1793.24	1925.4	1382.67	1377.2	1512.07	271.64	550.95	452.6
i0_HQ_lily14_c35408/f4p0/645	36	127	42	668	300	180	472	480	117	8719	10750	11675
i0_HQ_lily14_c35421/f4p0/610	931	1032	1036	789	816	1038	1162	784	1002	550	695	741
i0_HQ_lily14_c35423/f4p0/702	684.92	779	669.7	2053.55	2565.41	1592	1625.98	2605.99	2489.01	1154.57	1589.39	1643.14
i0_HQ_lily14_c3543/f5p0/508	504.99	373	462	1079.99	1298.48	802.99	932	1173	770	2493.86	2929.71	2478.32
i0_HQ_lily14_c35436/f12p0/367	5105	5234	5475	6000	6393	7614	3810	5979	4605	1332	1980	1093
i0_HQ_lily14_c35461/f4p0/410	56.17	50.21	80.12	49.83	56.69	46.13	39.27	44.9	53.29	15.15	25.73	0
i0_HQ_lily14_c35476/f3p0/785	121.89	664.89	132.12	706.52	980.97	542.09	119.78	538.39	39.48	172.11	320.59	302.29
i0_HQ_lily14_c3550/f5p0/684	770.01	774.56	768.62	854.87	665.87	1098.79	428.7	651.96	473.79	307.41	277.71	292.84
i0_HQ_lily14_c35503/f5p0/571	1882	1967	2187	1614	1673	2163	1687	1921	1482	531	838	750
i0_HQ_lily14_c35530/f6p0/458	52	376	70	459	1747	106	2855	940	2471	7951	15090	4046
i0_HQ_lily14_c35570/f3p0/618	1309.87	1385.23	1582.84	1794.46	1778.85	1913.29	1862.18	1818.67	1751.19	1292.56	1609.64	1384.23
i0_HQ_lily14_c35575/f3p8/1003	256.98	474.72	198.33	1077.95	1495.02	579.54	3950.38	828.24	2315.65	8616.54	9221.6	14867.1
i0_HQ_lily14_c35577/f3p0/708	2729	2546	3199	1558	977	2902	503	1116	830	64	88	100
i0_HQ_lily14_c35583/f5p0/633	1513.82	1595.34	1404.08	1979.15	1580.2	2237.63	1703.1	1725.28	1704.06	912.44	1126.52	1637.86
i0_HQ_lily14_c35590/f3p0/929	0	0	1	0	0	0	0	0	0	1368.56	352.44	102.44
i0_HQ_lily14_c35627/f4p0/465	866	909	793	1869	2263	1667	1622	2230	2864	984	1106	607
i0_HQ_lily14_c35646/f4p35/626	5563.44	5570.99	7290.05	7442.81	6952.96	9176.7	9936.76	6674.48	5372.41	6832.39	6069.54	10586.7
i0_HQ_lily14_c35647/f3p1/768	0	0	1	0	1	0	0	0	0	1731	510	46
i0_HQ_lily14_c3565/f2p3/543	950.56	1080.25	837.93	427.21	604.66	714.05	360.88	514.72	547.31	17.17	37.28	14.3
i0_HQ_lily14_c3568/f8p0/523	1302	1380	1365	1712	1961	2166	1539	1851	1840	457	648	548
i0_HQ_lily14_c35712/f3p0/644	2	4	7	15	36	8	63	14	80	16083.1	9688.84	4850.65
i0_HQ_lily14_c35718/f4p7/940	0	0	0	934.56	301.43	32.94	5556.27	587.48	4540.81	35	66	60.01
i0_HQ_lily14_c35736/f3p0/955	0	0	0	0	0	0	0	0	0	340	46	2
i0_HQ_lily14_c35779/f3p0/638	606	735.97	649	752	1004	919	842.65	927.76	1070	204	299	283
i0_HQ_lily14_c35785/f2p0/836	7253.41	6179.92	7769.88	7112.77	7467.39	8657.1	5038.19	6983.83	6503.68	2571.2	3812.69	2226.59
i0_HQ_lily14_c35799/f2p0/500	118.55	141.57	133.12	97.2	138.38	85.99	120.3	72.01	40.72	65.98	335.48	148.73
i0_HQ_lily14_c35806/f2p0/636	610.29	672.81	723.76	688.68	764.18	541.69	556.19	647.42	1457.85	48.02	56.93	33.96
i0_HQ_lily14_c35809/f2p0/883	727.44	1300.44	768.92	1149.91	1477.46	1243.14	3001.87	1616.86	1530.36	2387.82	6130.91	7350.37
i0_HQ_lily14_c3581/f2p0/876	1310.09	1450.23	1298.9	1505.48	1660.84	1696.22	1353.94	1457.11	1385.15	536.23	631.67	654.83
i0_HQ_lily14_c35810/f2p0/853	0	0	0	0	3	1	1	0	1	8921	7670	957
i0_HQ_lily14_c35827/f2p0/832	86	44	51	362	187	325	995	239	550	1252.01	1797	1378
i0_HQ_lily14_c35830/f3p0/900	6.11	234.68	0	180.41	89.53	88.14	87.04	223.39	5.98	4464.11	5245.18	1911.03
i0_HQ_lily14_c35832/f3p0/870	1022.31	1142.88	1145.29	1118.7	1272.15	1234.9	774.4	1076.62	1070.7	204.15	332.77	273.64
i0_HQ_lily14_c35833/f2p0/518	725	552	835	496	509	513	873	540	992	77	137	235
i0_HQ_lily14_c35838/f2p0/681	0	0	2	0	0	2	3	2	0	1	1	3
i0_HQ_lily14_c35839/f2p0/944	222	197	196	148	111	89	198	85	118	196	259	297
i0_HQ_lily14_c35846/f2p8/299	99.63	63.56	151.97	21.64	54.82	43.82	21.73	46.02	42.75	8.21	33.66	2.02
i0_HQ_lily14_c35856/f2p0/451	211	411	155	30	9	2	78	9	3	263	310	109
i0_HQ_lily14_c35859/f2p0/909	3754.15	1824.93	4120.81	1959.98	835.75	1458.26	15138	1986.24	4237.86	52621	71914.8	23863.7
i0_HQ_lily14_c3586/f2p6/509	827.1	1128.03	1023.05	2398.22	1792.69	3019.3	3908.35	2444.26	2658.97	2248.72	986.1	3799.82
i0_HQ_lily14_c35867/f2p0/815	7	50	4	20	60	27	32	27	22	1413	3138	1211
i0_HQ_lily14_c35870/f2p0/288	11	4	3.06	5	10	1	7	4	6	11	16.26	9
i0_HQ_lily14_c35873/f2p0/703	205	245.61	210.82	136.01	149.79	196.6	163.01	158.04	170.99	46	70	127.01
i0_HQ_lily14_c35876/f2p0/930	214.18	167.55	180.67	158.75	313.77	177.95	301.78	201.64	219.29	402.61	243.42	389.51
i0_HQ_lily14_c3590/f2p0/590	586	566	702	445	470	445	264	464	357	54	74	42
i0_HQ_lily14_c35902/f2p0/851	930	678	1040	270	257	327	1133	213	581	303	386	775
i0_HQ_lily14_c35903/f2p0/601	300.94	206.87	390.44	111.6	275.72	147.42	45.24	94.59	209.91	3.1	5.24	0
i0_HQ_lily14_c35907/f3p3/745	5474.9	5305.12	6212.8	6719.26	7097.75	8083.83	4881.48	6188.71	6944.51	3006.12	3596.24	3761.37
i0_HQ_lily14_c35908/f4p0/508	8.99	7.3	14.18	39.01	34.2	38.73	35.97	23.28	7.1	4650.47	4137.58	861.47
i0_HQ_lily14_c35910/f2p0/359	0	0	0	0	0	0	1.02	0	0	86.25	249.41	58.76
i0_HQ_lily14_c35913/f2p0/514	97.19	132.21	99	222.23	589.15	194.01	401.81	465.15	409.77	245.86	650.01	448.85
i0_HQ_lily14_c3592/f5p1/669	0	0	0	0	0	0	0	3	0	1240	246	75
i0_HQ_lily14_c35929/f3p0/312	1	0	2	8	11	2	7	4	5	2	5	1
i0_HQ_lily14_c35939/f2p0/855	444	453	556	368	430	441	481	340	467	170	218	377
i0_HQ_lily14_c35941/f2p0/470	0	1	0	0	4	0	0	0	1	2461	766	102
i0_HQ_lily14_c35950/f5p0/754	30685.8	15806.6	30901.2	1674.3	95.99	1366.63	180.9	1373.69	194.86	7	25.38	48
i0_HQ_lily14_c35961/f6p0/714	275.07	396.35	301.8	2030.18	1765.87	2074.35	1968.79	1467.02	1864.57	1163.08	391.45	2369.91
i0_HQ_lily14_c35962/f2p0/595	100	160	89	307	439	179	446	343	290	1132	1286	1628
i0_HQ_lily14_c35964/f3p0/802	3091.06	2766	3574	4011	4634.02	5378	2452	3539.59	3563	389	362	459
i0_HQ_lily14_c35965/f2p0/869	486.48	449.65	827.47	300.75	404.28	584.85	195.06	407.16	201.75	63.46	101.23	291.01
i0_HQ_lily14_c35966/f3p0/960	0	0	0	0	0	0	0	0	0	564.72	6.02	0
i0_HQ_lily14_c35976/f2p0/396	17637	15151.3	23460.8	6915.86	6396.33	8899.07	7482.33	6515.25	8000.82	884.87	3031.35	784.82
i0_HQ_lily14_c35978/f3p0/393	2.16	2.05	0	0	2.96	5.25	7.17	4.66	18.63	0	6.59	5.52
i0_HQ_lily14_c35989/f4p0/874	184	199.28	136	1076.35	455	394.02	641	835	400	2738.28	2809.95	2452.52
i0_HQ_lily14_c35996/f2p0/694	268.84	278.56	280.19	241.62	211.2	226.47	220.96	236.44	245.48	14.36	34.38	44.72
i0_HQ_lily14_c36006/f2p0/906	0	0	0	0	0	2.36	0	0	0	0	0	2.49
i0_HQ_lily14_c36022/f2p0/482	742.45	1100.86	773.02	1704.98	2225.57	1695.24	1317.48	1855.02	1274.31	928.41	1085.45	770.47
i0_HQ_lily14_c36033/f2p0/997	5062.59	3896.44	7736.14	3236.5	2380.78	3046.5	248.56	1075.29	157.22	101.14	309.36	264.37
i0_HQ_lily14_c36034/f2p0/559	14	26	13	44	64	20	28	45	71	0	0	0
i0_HQ_lily14_c36057/f3p0/346	1	15.27	1	0	6	1	0	0	0	148.43	560.65	195.5
i0_HQ_lily14_c36059/f2p0/895	2157	2334	3004	2700	1876	3262	2777	2770	2585	513	530	678
i0_HQ_lily14_c36063/f2p0/790	41	88.42	8.3	1524.92	1617.73	1513.57	1659.72	1488.51	2365.7	0	2	0
i0_HQ_lily14_c36064/f2p0/760	0	0	0	0	0	0	0	0	0	713	492	78
i0_HQ_lily14_c36066/f3p0/622	844	643	1499	9271	1231	24602	269	5007	553	13	22	6
i0_HQ_lily14_c36067/f2p0/549	140	82	136	80	141	124	185	127	144	3	20	17
i0_HQ_lily14_c36068/f2p0/695	551.7	527.78	520.76	690.19	772.36	663.78	1609.98	553.92	1090.01	311.31	319.97	880.3
i0_HQ_lily14_c36079/f2p0/414	85.18	2417.08	53.93	2017.52	4705.32	215.39	150.74	606.55	8	2356.67	3886.95	2029.29
i0_HQ_lily14_c36090/f3p0/376	84.39	37.55	110.46	36.02	56.68	39.47	40.87	66.84	23.09	15.99	41.81	76.31
i0_HQ_lily14_c36095/f2p0/894	0	0	0	0	0	0	0	0	0	0	0	0
i0_HQ_lily14_c36116/f3p0/459	18	112	86	54	131	8	11	7	1	37	82	27
i0_HQ_lily14_c36120/f2p0/713	1188.8	1000.42	1534.84	388.9	352.85	614.2	459.2	440.84	464.33	129.99	163.07	184.84
i0_HQ_lily14_c36126/f2p0/675	82.09	83.87	99.09	22.55	45.77	18	42.09	0	30.19	4.91	165.32	27.38
i0_HQ_lily14_c36127/f3p0/505	22.33	29.15	11	263.52	159.74	22.57	394.12	282.86	271.1	2342.61	2608.94	1005.82
i0_HQ_lily14_c36128/f3p0/755	981	1017	919	1004	851	1135	1093	892	1170	407	516	716
i0_HQ_lily14_c36136/f2p0/862	83.99	26.89	115.11	318.8	662.37	105.82	735.11	487.86	6884.03	615.25	631.47	349.04
i0_HQ_lily14_c36158/f2p0/653	165.23	172.11	180.72	150.62	119.03	71.05	287.19	112.4	242.42	13.63	14.94	16.34
i0_HQ_lily14_c36159/f3p0/930	500	503.45	548.52	372.79	351.74	287.86	382.59	294.11	364.16	169.05	228.53	306.53
i0_HQ_lily14_c36172/f3p0/673	172.45	149.36	171.49	612.03	785.61	769.54	629.04	571.44	878.24	1500.11	448.4	2047.56
i0_HQ_lily14_c36174/f2p0/915	1	0	0	0	0	0	0	0	0	876	147	25
i0_HQ_lily14_c36176/f2p0/960	393.6	1024.42	205.96	768.83	1063.2	660.58	50.14	945.04	147.41	1	5	2
i0_HQ_lily14_c36178/f2p0/697	271.56	241.84	329.95	156.28	132.11	187.16	214.29	203.45	192.48	117.34	278.61	151.08
i0_HQ_lily14_c36181/f3p0/320	68	88	114	66	65	87	50	83	67	37	84	31
i0_HQ_lily14_c36194/f2p0/586	1499.71	1650.74	1893.32	684.75	596.18	941.95	625.74	617.38	509.46	64	115	161.84
i0_HQ_lily14_c36199/f2p0/727	708	682	750	512	485	699	219	429	323	26	26	16
i0_HQ_lily14_c362/f6p0/636	0	0	0	0	1	0	0	0	0	1359.67	2640.93	1051.67
i0_HQ_lily14_c36201/f2p0/728	5669	6629	5466	4990	6559	6648	2535	5104	4716	251	382	259
i0_HQ_lily14_c36205/f2p0/679	4530.43	5154.79	4892.62	7169.41	7863.82	7829.5	4954.25	8216.85	6989.48	1869.92	2941.37	1613.63
i0_HQ_lily14_c36211/f3p0/376	763.09	871.54	926.7	372.24	551.24	521.99	265.57	551.95	427.76	26.99	74.54	40.28
i0_HQ_lily14_c36225/f3p0/899	0	0	0	0	0	0	0	1.39	0	3303.7	661.29	64.06
i0_HQ_lily14_c36232/f4p0/616	0	0	0	285.44	148.57	12.65	2235.73	319.52	1895.19	2	9	7.99
i0_HQ_lily14_c36233/f2p0/890	7522.36	6345.8	5001.33	2638.8	5009.06	4682.77	2204.6	1942.52	712.91	9110.32	17644.4	8548.91
i0_HQ_lily14_c36240/f2p0/566	46.4	74.1	20.72	73.02	150.3	109.1	51.92	144.21	160.29	150.16	218.88	127.26
i0_HQ_lily14_c36247/f2p0/635	259	175	290	298	276	202	439	208	512	158	297	408
i0_HQ_lily14_c36253/f2p0/619	134	339	103	691	698	227	3423	476	2936	424	982	950
i0_HQ_lily14_c36312/f2p0/440	4.99	0	17.33	3.26	20.87	11.3	14	13.27	0	1.52	13.41	10.42
i0_HQ_lily14_c36363/f2p0/858	3852	2996	5059	2837	3412	3827	2632	2863	3252	259	354	503
i0_HQ_lily14_c3639/f2p0/641	213	262	206	464	488	457	208	438	352	245	347	320
i0_HQ_lily14_c3640/f6p0/859	2871.68	1933.87	3683.15	841	1035.86	1008	893.02	1001.88	1104.01	166	171	263
i0_HQ_lily14_c36412/f2p0/493	233.11	285.65	268.24	231.94	285.87	284.79	268.25	283.11	318.74	95.93	121.64	219.96
i0_HQ_lily14_c36594/f3p0/960	654	850	742	988	909	988	1246	980	1110	1044	929	950
i0_HQ_lily14_c36633/f2p0/586	1667.66	1380.84	1687.54	6234.86	1400	4514.77	29505.9	4022.09	7108.67	111613	62799	46295.4
i0_HQ_lily14_c3681/f2p0/671	357	397	376	306	334	311	337	337	355	116	189	183
i0_HQ_lily14_c36882/f2p0/449	54	191	5	359	119	46	1552	101	162	1641	2278	1763
i0_HQ_lily14_c36974/f2p0/404	1560	2035	1839	2149	2388	2372	2319	2526	2176	2176	2565	1677
i0_HQ_lily14_c36989/f2p0/502	1	0	0	1	0	0	5	0	0	0	0	1
i0_HQ_lily14_c37020/f4p0/699	70.59	295.83	46.77	3178.22	7238.97	3441.42	2446.07	4748.08	5067.63	0	0	17.32
i0_HQ_lily14_c37039/f5p0/576	561.73	658.32	541.79	1364.3	1346.08	1354.95	2646.81	1497.27	1715.43	3081.63	4026.13	2678.27
i0_HQ_lily14_c3706/f2p0/734	399.64	416.69	459.16	498.01	472.28	453.76	550.25	498.38	482.65	230.72	370.31	431.94
i0_HQ_lily14_c37081/f2p0/745	408.32	337.1	444.84	542.74	384.87	453.41	475.21	434.33	419.76	143.65	213.47	253.85
i0_HQ_lily14_c3710/f2p1/701	1808.47	1924.27	1954.19	975.17	2070.2	1013.5	1337.78	1567.29	1760.99	871.11	1536.36	1997.33
i0_HQ_lily14_c37110/f2p0/633	2882.1	3209.96	4301.29	749.25	690.29	1221.46	574.06	628.03	347.84	252.02	316.08	572.39
i0_HQ_lily14_c37127/f2p0/736	1035.91	891.94	1118.92	1017	1063.97	1095.01	1351.95	1099.81	1481.93	769	1242.99	911.89
i0_HQ_lily14_c3715/f5p0/563	2731.24	2813.76	3259.28	2021.2	1593.95	2547.4	1644.93	1708.35	1670.06	740.08	831.99	730.33
i0_HQ_lily14_c37220/f2p0/972	171	69	303	48	167	39	443	56	530	341	564	246
i0_HQ_lily14_c37240/f2p0/456	40	108	43	98	22	128	654	220	164	908	1431	1160
i0_HQ_lily14_c37270/f2p1/835	1629.31	1799.91	1729	2499	2681	2597.7	3557.55	2638.23	2647.63	1484.66	2106	2859.87
i0_HQ_lily14_c37278/f2p0/734	2	11	3	9	1	0	57	28	405	1269	927	17
i0_HQ_lily14_c3734/f2p1/527	48.27	17.61	68.11	35.7	29.35	22.19	58.23	59.78	100.14	26.35	66.99	32.1
i0_HQ_lily14_c37361/f2p0/495	3115	2768	3403	966	1280	1657	795	850	941	117	155	185
i0_HQ_lily14_c37372/f2p2/661	67.69	89.03	83.95	28.32	31.31	45.02	16.02	33.13	29.3	0	1.99	5
i0_HQ_lily14_c37393/f3p0/400	0	0	0	9	1	0	4	0	0	3080	4841	2074
i0_HQ_lily14_c37496/f2p0/728	83.78	123.58	98.77	86.16	72.39	120.07	51.45	107.39	59.48	112.25	280.62	114.36
i0_HQ_lily14_c37519/f2p0/818	4307	5208	6685	189	140	1020	232	90	193	10	8	4
i0_HQ_lily14_c37521/f2p0/608	13.73	5	17.11	20.29	2.59	23.83	23.83	38.75	6.48	611.65	1480.76	1025.29
i0_HQ_lily14_c37598/f2p7/685	3260.75	3396.61	3566.44	3361.74	3294.58	4174	3222.19	3588.31	3149.39	1600.98	1648.01	1618.95
i0_HQ_lily14_c3765/f2p0/741	671.4	418.07	1022	192.86	185.98	114.02	1077.31	434.55	726.46	43.98	42	324.85
i0_HQ_lily14_c3767/f2p0/982	677	805	664	1968	1702	2173	1369	1727	1749	935	907	1209
i0_HQ_lily14_c37696/f2p0/335	0	0	0	0	0	0	0	0	0	2177.29	1039.26	43.86
i0_HQ_lily14_c3771/f2p0/657	0	0	3.87	1503.59	1243.02	124.47	4525.07	1357.53	5727.95	8.13	20	21
i0_HQ_lily14_c37858/f3p0/854	691.53	721.46	989.87	4.33	0	30.85	0	0	0	0	0	0
i0_HQ_lily14_c37872/f2p0/758	412.49	364.4	427.66	396.39	339.71	555.64	268.4	318.24	330.5	523.85	1010.47	816.18
i0_HQ_lily14_c37924/f2p33/995	523	615	625	735	676	862	729	725	779	879	878	907
i0_HQ_lily14_c38153/f2p0/342	147	70	166.97	6	1	2	32	0	2	0	1	1
i0_HQ_lily14_c38229/f2p0/997	562.95	527.37	579.74	309.49	422.99	462.47	142.79	456.05	284.2	1.86	11.65	9.46
i0_HQ_lily14_c3824/f2p0/676	8701	7369	10185	2562	2609	3739	1398	2262	2154	102	213	127
i0_HQ_lily14_c38361/f2p0/995	721	796	830	590	565	846	397	516	449	151	226	225
i0_HQ_lily14_c38368/f2p2/922	0	0	0	0	0	0	0	0	0	457.64	116.81	12.74
i0_HQ_lily14_c3838/f3p2/603	159	305	219	169	101	124	2140	202	396	2470	2810	7545
i0_HQ_lily14_c3848/f3p0/580	0	0	0	92.97	25.66	5.26	1729.05	24.63	2010.6	10.78	24.44	15.99
i0_HQ_lily14_c38485/f2p0/652	1783	1802	1772	2671	2418	2928	1922	2330	2489	923	1204	928
i0_HQ_lily14_c38519/f2p0/519	7.03	5.55	19.37	19.87	12.11	36.05	9.09	13.29	3.81	0	0	1
i0_HQ_lily14_c3861/f2p0/545	167.54	197.62	153.46	287.72	378.86	383.87	195.08	310.33	353.66	87.25	191.41	91.08
i0_HQ_lily14_c38671/f2p0/721	0	7.98	25.17	2.33	10.76	22.21	11.36	32.5	34.09	0	7.99	0
i0_HQ_lily14_c38857/f2p2/732	1349	1174	1441	1631	1427	1756	1798	1596	1788	1040	1554	1421
i0_HQ_lily14_c38870/f2p0/372	137.2	131.94	183.13	69.07	108.46	92.67	104.03	144.25	103.68	47.85	114.42	27.42
i0_HQ_lily14_c3888/f2p0/657	49.07	64.24	60.23	44.86	69.57	32.23	30.19	71.47	46.35	0	0	0
i0_HQ_lily14_c389/f19p0/817	0	0	0	0	0	0	0	0	7	3499.7	394.07	384.56
i0_HQ_lily14_c38955/f3p0/1006	592.82	530.01	628.99	1082.23	783.66	1070.75	428.72	811.2	756.84	164.88	104	272.01
i0_HQ_lily14_c38956/f2p0/782	0	0	34.7	7.79	440.36	0	52.87	390.85	0	0	716.16	0
i0_HQ_lily14_c3914/f2p0/778	659	583	686	461	214	566	549	387	424	267	349	384
i0_HQ_lily14_c39141/f2p0/363	2	0	6	796.78	6	329	164.4	813	52	0	0	1
i0_HQ_lily14_c39164/f2p0/532	881.5	990.72	939.26	682.78	933.85	672.39	1054	689.99	848.35	1132.02	2532.22	1761.07
i0_HQ_lily14_c39178/f2p4/971	201.08	387.17	109.49	134.73	102.02	180.16	376.91	108.75	283.91	182	214.05	348
i0_HQ_lily14_c39256/f2p0/641	203.93	196.03	147.83	136.91	124.41	102.67	362.1	102.73	328.46	406.08	502.42	688.48
i0_HQ_lily14_c3929/f2p15/359	0	0	7.63	10.45	6.71	0	2.09	19.1	0	0	23.07	0
i0_HQ_lily14_c39379/f2p0/446	102.7	112.18	78.03	241.82	184.14	157.46	368.28	227.44	269.08	798.18	1471.84	277.44
i0_HQ_lily14_c3938/f4p1/401	0	0	0	0	0	0	0	0	0	5678	1378	138
i0_HQ_lily14_c39498/f3p22/634	47.44	3.67	30.71	162.55	55.96	118.54	175.73	195.21	129.69	12.85	214.27	56.97
i0_HQ_lily14_c39540/f2p0/718	905.33	1246.06	931.9	1113.14	1543.32	1368.06	1116.01	1148.88	1387.18	103.63	240.37	246.72
i0_HQ_lily14_c39612/f2p0/921	1393	1230	1424	1305	1344	1494	971	1434	1032	123	266	228
i0_HQ_lily14_c39703/f2p0/557	104	121	85	542	554	403	548	532	564	345	142	578
i0_HQ_lily14_c39810/f2p0/718	212.85	181.51	294.38	308.86	75.3	506.27	1833	205.83	179.87	1165.35	1331.29	469.1
i0_HQ_lily14_c3982/f6p2/807	4413.45	2165.8	6177.86	448.4	151.65	917.16	424.2	365.51	317.65	0	0	70.82
i0_HQ_lily14_c39822/f2p1/309	3	38	2	1	7	0	2	4	0	2	6	2
i0_HQ_lily14_c3987/f2p0/439	2310	567	2688	21	21	170	3	6	2	80	181	47
i0_HQ_lily14_c3995/f7p0/600	0	0	1	0	1	0	0	0	0	1365	343	136
i0_HQ_lily14_c40077/f2p0/821	849.15	1716.9	528.02	1452.41	3110.72	1833.73	885.61	2054.92	1572.73	120.8	268.88	89.97
i0_HQ_lily14_c402/f21p0/657	0	2	0	0	2	0	0	0	0	8467	4599	534
i0_HQ_lily14_c40203/f2p0/397	1512	1547	1574	396	579	591	343	505	358	19	56	17
i0_HQ_lily14_c40278/f2p0/392	976	943	1131	634	781	633	553	737	527	226	507	359
i0_HQ_lily14_c4029/f2p2/650	5601	4297	3778	1174	2352	2507	409	2090	87	370	652	63
i0_HQ_lily14_c40351/f2p0/811	13.8	70.64	32.98	384.92	74.63	247.22	1082.19	986.35	830.56	607.76	575.18	79.85
i0_HQ_lily14_c40373/f2p0/478	6	1	9	49	32	17	318	23	359	4	19	20
i0_HQ_lily14_c4040/f2p0/483	0	0	0	0	0	0	2	0	0	550	104	2
i0_HQ_lily14_c40619/f2p36/789	1410.58	1433.25	1600.15	2951.57	2939.64	3560.09	4457.08	3239.32	3827.67	2120.99	1498.15	3525.59
i0_HQ_lily14_c4065/f4p19/918	1434.52	1199.67	1799.85	1108.65	763.11	1415.46	1079.49	811.7	787.06	212.27	237.73	212.73
i0_HQ_lily14_c40747/f2p0/319	0	1	3.17	222.71	456.6	80.21	420.19	187.64	301.97	761.43	1582.98	361.78
i0_HQ_lily14_c40785/f2p0/828	1559.43	2526.65	622.12	1349.93	1876.46	2481.99	156.93	1036.53	654.39	0	0	0
i0_HQ_lily14_c40808/f2p0/989	72.93	107.06	82.26	267.53	383.38	293.74	365.65	449.44	485.76	84.94	141.94	126.41
i0_HQ_lily14_c40846/f2p0/751	1873.39	2421.93	1062.65	6770.48	7505.83	5963.77	5929.46	6720.52	9383.33	654.06	922.63	1134.64
i0_HQ_lily14_c40882/f2p0/561	140	321	70	1285	850	1852	3159	1238	1559	1948	2202	1771
i0_HQ_lily14_c4092/f2p0/556	106	1184.95	72.98	97	220	9	1	31	2	25	30	6
i0_HQ_lily14_c41104/f3p2/685	4473.1	4542.63	5567.89	99.02	51.29	999.7	3.57	12.01	8.92	0.76	0	8.75
i0_HQ_lily14_c41108/f2p0/529	4162.28	7315.52	2391.31	13007.9	15294.9	15271	5420.83	13808.5	10375.3	1938.26	2979.55	3255.16
i0_HQ_lily14_c41140/f2p0/778	0	0	0	0	0	0	0	0	0	0	0	0
i0_HQ_lily14_c41157/f2p0/649	1654.91	1873	1613.99	2748	2936.96	2196.02	4647.59	2917.6	3965.93	1807.04	2953	2675
i0_HQ_lily14_c4118/f14p0/624	2956.5	2723.33	3415.66	2299.52	2225.28	2958.9	1692.54	2021.56	1960.15	477.64	463.39	900.57
i0_HQ_lily14_c41293/f2p0/785	252	305	310	465	234	270	719	294	474	940	1192	1430
i0_HQ_lily14_c4132/f3p0/754	3	7	9	1337	490	581	2382	802	979	772	1804	2027
i0_HQ_lily14_c4136/f6p0/861	38.22	552.67	21	174.9	601.82	48.05	137.33	90.66	11	11451.2	11167.8	8683.24
i0_HQ_lily14_c4137/f2p0/521	152	201	215	177	270	196	185	246	239	80	173	110
i0_HQ_lily14_c41435/f3p0/776	1	0	0	0	1	0	0	0	0	1229	451	51
i0_HQ_lily14_c41446/f3p1/922	4206.3	4096.95	3833.57	1617.22	1873.88	2244.98	1482.74	1216.02	1425.35	252.64	638.91	450.62
i0_HQ_lily14_c4145/f2p0/887	609	704.96	433.21	718	851.9	823.61	198.68	659.08	76	230.03	314	309.01
i0_HQ_lily14_c41489/f2p0/792	29	67	68	34	24	31	12	17	21	9	21	1
i0_HQ_lily14_c41528/f2p4/369	66	48	82	16	36	25	9	20	22	69	78	16
i0_HQ_lily14_c41569/f2p18/585	4171.16	5838.94	3478.45	5222.3	3533.62	3887.06	9562.15	4455.91	6376.48	10997.7	10698	6470.31
i0_HQ_lily14_c41718/f2p0/580	309	314	343	395	283	384	543	442	402	434	676	832
i0_HQ_lily14_c4176/f2p1/777	1727.76	1685.09	1635.32	2199.43	1911.21	2508.74	2170.25	1993.02	2169.67	823.45	910.69	1065.18
i0_HQ_lily14_c41860/f2p0/450	179	256	188	2528	3764	815	3380	3547	4557	1174	1263	1218
i0_HQ_lily14_c4195/f4p0/510	555.76	608.56	578.96	1130.15	1107.17	1120.67	1361.72	1179.74	1552.86	450.68	337.88	551.42
i0_HQ_lily14_c41979/f4p1/592	40.02	15	5	805.21	193.49	276.02	1823.14	448.03	1128.97	1122.78	1197.65	657.68
i0_HQ_lily14_c4201/f2p0/944	3971	5494	3714	463	161	1506	31	210	86	2	1	1
i0_HQ_lily14_c42225/f3p0/521	9	15	1	5	2	2	176	12	15	167	160	118
i0_HQ_lily14_c42302/f2p1/788	571.91	487.32	603.6	3024.42	3136.7	2239.93	4199.93	3088.52	5392.73	141.17	205.61	207.58
i0_HQ_lily14_c4238/f2p1/655	457.92	479.79	571.4	349.04	345.13	414.48	405.35	324.87	403.13	167.84	352.84	160.79
i0_HQ_lily14_c42399/f3p0/559	0	0	1	0	3	0	0	0	1	467.77	175.22	725.48
i0_HQ_lily14_c42416/f2p0/536	11.01	45.7	29.82	116.99	133.8	152.27	102.03	73.72	59.9	9038.53	7936.42	2169.53
i0_HQ_lily14_c42438/f2p0/982	372.76	390.89	389.14	487.56	499.6	516.09	417.86	516.13	509.9	303.03	387.32	329.95
i0_HQ_lily14_c42462/f2p0/479	0	0	0	0	0	0	0	0	0	0	0	0
i0_HQ_lily14_c42524/f2p0/845	283	295	343	295	305	351	264	347	308	104	222	227
i0_HQ_lily14_c42570/f2p1/975	0	0	0	0	0	0	0	0	0	385	58	0
i0_HQ_lily14_c42576/f2p0/432	170	207	193	128	147	182	128	203	163	48	112	91
i0_HQ_lily14_c42616/f3p2/903	1887	1710	2376	1508	1215	1583	1029	1181	1080	813	1080	899
i0_HQ_lily14_c42654/f2p0/497	730.82	788.31	957.51	165.07	107.94	322.65	204.59	107.09	58.71	144.86	148.25	226.86
i0_HQ_lily14_c42747/f2p12/528	12.49	4.69	16.67	0	3.6	2.92	33.41	17.83	30.97	155.42	370.49	4.01
i0_HQ_lily14_c42869/f2p5/415	295.41	65.14	286.45	361.27	205.51	275.58	511.42	395.03	329.14	26.72	769.46	451.5
i0_HQ_lily14_c42965/f2p0/894	2398	2393.44	2462.27	1776.58	3293.39	2054.95	2099.16	2427.34	2049.97	1012.63	4104.32	2551.3
i0_HQ_lily14_c43269/f2p0/856	0	0	0	0	0	0	0	0	0	421	143	13
i0_HQ_lily14_c43272/f2p0/620	232.6	233.06	255.3	99	111.57	81.98	44.4	104.38	72.56	8.74	0	6.67
i0_HQ_lily14_c43310/f4p5/690	0	0	0	0	0	2	0	4	0	3964.12	1458.53	80.89
i0_HQ_lily14_c43339/f2p0/935	445.49	496.08	478.23	761.69	632.11	798.59	766.14	760.82	635.38	539.41	602.55	624.35
i0_HQ_lily14_c4349/f4p0/783	8082.99	10193.7	7411.9	14287.5	13056.3	13605.7	19313.1	13634.6	15772.6	16449.9	16134	18729.9
i0_HQ_lily14_c4351/f2p0/474	26	39	69	277	18	110	24	324	23	5	3	1
i0_HQ_lily14_c43564/f2p0/468	124.35	76.31	189.85	12	20	19	7	11	7	0	1	2
i0_HQ_lily14_c43583/f2p0/940	154.41	101.19	26.08	299.87	323.01	189.38	611.37	276.94	511.92	955.8	791.59	2484.14
i0_HQ_lily14_c4374/f2p0/846	0	0	0	0	0	0	0	0	0	845	116	20
i0_HQ_lily14_c43803/f2p0/346	697	780	945	559	876	531	896	707	900	410	614	246
i0_HQ_lily14_c43898/f2p0/970	426.74	463.28	393.69	513.2	477.18	512.25	521.97	446.25	654.43	194.37	299.72	295.94
i0_HQ_lily14_c44000/f2p1/539	0	0	0	4465	0	228	1144	2227	439	0	0	0
i0_HQ_lily14_c4408/f2p1/693	0	0	0	0	0	0	0	0	0	64	5	0
i0_HQ_lily14_c4409/f4p1/850	1716	1876	1831	2359	2444	2584	2359	2467	2665	1071	1204	1658
i0_HQ_lily14_c44096/f2p1/956	57.67	76.68	78.57	20.32	42.64	48.05	9.5	49.94	4.75	31.4	129.96	34.49
i0_HQ_lily14_c44100/f2p0/301	19	19.47	35	15	21	13	19	23	16	9	22	12
i0_HQ_lily14_c44116/f2p0/353	3.33	1.53	0	76.54	21.97	30.79	166.12	43.58	45.37	58.53	858.9	842.33
i0_HQ_lily14_c44154/f4p2/900	3499.36	3320.04	3501.95	7291.75	6609.63	8798.95	3128.31	5736.55	4120.96	906.02	787.08	2327.83
i0_HQ_lily14_c44279/f3p1/637	3551.53	3771.58	3653.67	3875.04	4200.12	4999.03	3120.43	3983.38	3547.33	1263.34	1610.92	1120.81
i0_HQ_lily14_c44292/f2p6/780	804.33	452.05	3191.59	0	19.76	111.07	0	20.86	0	0	1	0
i0_HQ_lily14_c44383/f2p0/957	17700	13211	17821	12017	14981	17576	2033	9105	7106	100	148	60
i0_HQ_lily14_c4444/f5p0/860	1139.83	1173.94	1117.06	1067.6	988.44	1423.67	1028.59	999.43	1304.26	338.99	414.45	355.46
i0_HQ_lily14_c4468/f2p14/627	0	0	0	0	0	0	0	0	0	200	176	21
i0_HQ_lily14_c44695/f2p0/946	1416.58	1293.72	1463.96	1280.74	1426.67	1315.06	1477.14	1207.49	1867.53	57	137.82	152.25
i0_HQ_lily14_c44790/f2p0/322	6.91	11.5	14.72	34.26	23.43	4.48	55.53	40.94	37.34	22.29	92.31	24.41
i0_HQ_lily14_c44876/f2p2/802	32.74	8	22.19	403.87	1249.69	132.99	212.38	181.67	962.68	402.75	187.87	7
i0_HQ_lily14_c4493/f3p1/945	1283.58	1174.17	1535.45	1222.6	996.62	1567.63	1542.81	1243.13	1010.48	747.55	872.29	957.73
i0_HQ_lily14_c4499/f2p0/596	3183.89	3788.71	3526.85	268.88	794.06	156.74	252.38	479.72	320.81	58.56	3589.28	198.68
i0_HQ_lily14_c45064/f4p4/886	3462	4004	3767.51	5290.07	5211.6	5026	6819.87	5669	5977.19	4175	5063.09	5588.67
i0_HQ_lily14_c45148/f2p0/992	188.43	1674.93	75.35	1664.46	2915.88	257.07	258.91	833.27	69.44	941.55	608.03	875.74
i0_HQ_lily14_c45259/f2p0/993	3153.06	4106.29	2998.04	3086.17	6368.56	3182.69	1355.1	4500.88	1585.77	3084.27	4458.22	2065.83
i0_HQ_lily14_c45264/f2p1/920	6	28.95	2	108.8	155.1	50	350.38	119.05	151.88	7369.23	7671.73	9536.46
i0_HQ_lily14_c4530/f7p0/787	5621.57	6143.41	6324.46	6746.69	6546.05	7893.97	6014.15	6182.91	6810.95	2772.48	3555.1	3318.33
i0_HQ_lily14_c4539/f3p0/622	343.54	328	355.11	393.72	354.82	359.61	256.12	351.89	478.17	117.73	250.76	108.01
i0_HQ_lily14_c45390/f2p0/499	30	53	14	143	131	317	257	152	101	142	224	208
i0_HQ_lily14_c45393/f2p0/947	308	304.39	322.18	259.97	220.21	237.78	211.98	209.96	198.01	112.96	102.38	130.99
i0_HQ_lily14_c45453/f2p1/807	15	8	17	37	22	15	211	45	97	712	693	856
i0_HQ_lily14_c45483/f2p0/499	1287.05	1363.87	1584.54	1023.07	1103.1	1355.89	691.43	1124.43	773.58	254.73	472.21	228.93
i0_HQ_lily14_c4550/f2p1/432	679	759	655	415	333	434	203	320	344	13	19	15
i0_HQ_lily14_c45505/f2p4/360	48	33	49	32	34	51	42	43	47	6	13	9
i0_HQ_lily14_c45508/f2p7/599	3	4	2	42	243	17	6	73	1	59	43	59
i0_HQ_lily14_c45512/f2p7/803	2	0	1	0	0	0	3	1	0	1005	304	65
i0_HQ_lily14_c4552/f2p0/645	13.09	25.92	14.95	16.73	33.56	30.57	9.08	29.56	7.52	412.08	459.63	216.93
i0_HQ_lily14_c45586/f2p8/949	4622.27	3521	4115	2	2	8	0	0	1	0	0	0
i0_HQ_lily14_c4560/f2p0/546	261	328	371	291	337	295	328	298	333	146	189	186
i0_HQ_lily14_c45631/f2p1/669	4339.99	5599.14	3796.68	10057.8	11744.6	11907	9684.52	9277.44	12043.7	11598.5	13767.4	13923.1
i0_HQ_lily14_c45633/f2p0/800	588.86	531.39	558.24	721.86	856.1	913.91	612.32	835.91	836.78	78.01	133.71	139.49
i0_HQ_lily14_c45790/f2p1/948	9.19	8.68	8	0	7.18	5.16	8.15	4.6	15.68	20.7	42.88	87.05
i0_HQ_lily14_c4585/f4p0/701	586.14	658.63	614.45	805.68	900.51	878.22	673.11	863.9	909.49	332.36	426.42	687.78
i0_HQ_lily14_c45861/f2p20/411	335	412	320	581	718	556	358	539	499	167	96	112
i0_HQ_lily14_c45880/f2p6/645	0	2	0	0	5	0	9	3	0	248	472	90
i0_HQ_lily14_c45936/f2p0/986	7103.82	7930.43	6392.74	22422.9	22735.7	16637.4	42927.9	29276.5	44550	39541.6	31887.4	52239.6
i0_HQ_lily14_c45971/f2p0/358	0	0	0	2	1	0	10	1	3	178.01	346	47
i0_HQ_lily14_c46120/f2p0/507	0	0	0	0	0	0	0	0	0	0	0	0
i0_HQ_lily14_c46197/f2p0/983	0	0	0	4272.52	7343.84	1613.56	13710.7	5439.79	16724	11.4	11.4	24.38
i0_HQ_lily14_c46215/f2p0/517	1562.94	1929.8	1770.02	1854.73	1353.38	1864.7	2312.05	1583.52	1579.33	1896.33	2396.25	2852.27
i0_HQ_lily14_c4628/f2p2/985	6555.46	2622.07	9267.84	1318.35	127.92	5702.11	68.28	602.62	109.89	0	3	1
i0_HQ_lily14_c46295/f2p0/656	92.78	36.15	55.02	45.56	32.97	40.34	12.74	28.73	9.38	23.45	198.1	52.88
i0_HQ_lily14_c46303/f3p0/401	591.56	538.01	1072.95	537.19	711.04	634.3	917.24	663.52	460.59	408.61	1263.46	821.32
i0_HQ_lily14_c46348/f2p0/681	94	273	77	1173.74	865.03	1134.43	622.59	1432.42	541.12	67.86	116.82	88.02
i0_HQ_lily14_c46355/f2p0/631	0	0	0	9.29	8	3	19.54	4.64	2.12	296.98	362.16	386.46
i0_HQ_lily14_c46441/f3p1/774	7767.01	4995.06	10429.8	3147.63	3018.5	4523.82	2525.22	2975.15	2722.33	970.82	1523.32	1925.65
i0_HQ_lily14_c46442/f3p3/426	0	0	1	0	3.69	4	0	2	1	0	2	1
i0_HQ_lily14_c4645/f5p0/354	113.98	124	187	133	153.99	100	59	93	89	4	14	16
i0_HQ_lily14_c46494/f3p0/455	875	735	954	458	498	716	321	454	355	52	60	65
i0_HQ_lily14_c4660/f3p6/697	2895.53	3792.99	2084.07	3587.9	5144.88	4705.68	1114.18	2611.56	1942.97	1057.14	742.64	281.52
i0_HQ_lily14_c4665/f2p0/423	227.13	271.08	331.79	388.95	761.78	382.96	383.51	837.54	267.38	253.48	896.83	336.94
i0_HQ_lily14_c46657/f2p0/450	423	206	658	302	116	391	44	302	54	2	4	0
i0_HQ_lily14_c4671/f2p0/987	694.16	473.7	801.57	143.57	57.47	408.24	35.1	107.06	50.83	0	0	5.81
i0_HQ_lily14_c46741/f2p0/524	558.78	414.52	782.15	265.2	243.36	528.46	81.37	285.27	147.11	81.62	90.84	87.93
i0_HQ_lily14_c46783/f2p0/721	1771.64	1416.52	2161	1604.47	1510.53	1615.14	1770.43	2129.82	1671.25	202.89	545.81	758.91
i0_HQ_lily14_c46884/f2p0/317	12.81	8.43	0	1.48	15.97	11.29	14.57	16.8	21.03	8.72	56.05	17.87
i0_HQ_lily14_c46896/f2p0/956	0	0	0	0	0	0	0	0	0	83.83	22.54	17.21
i0_HQ_lily14_c47030/f2p0/556	211.24	205.54	163.59	422	564.05	171.62	236.28	502	176.67	1156.33	1349.33	1248.41
i0_HQ_lily14_c47071/f2p0/928	50.55	104.39	11.65	207.39	62.75	224.53	145.68	115.32	89.6	0	5.02	29.61
i0_HQ_lily14_c4708/f2p0/926	644	641	596	782	806	873	879	780	913	440	498	599
i0_HQ_lily14_c47104/f2p0/772	886.53	1024.27	1038.3	718.39	777.22	828.75	647.58	665.12	864.82	354.1	530.47	652.45
i0_HQ_lily14_c47143/f3p1/998	0	0	0	0	0	0	0	0	0	31	61	39
i0_HQ_lily14_c47146/f2p1/866	2777.56	2794.68	2695.23	3836.36	3832.14	4810.06	3306.18	3814.21	3485.33	1423.35	2322.1	1342.1
i0_HQ_lily14_c47164/f2p0/724	27	287.03	103.78	0	0	0	0	0	0	0	646.45	0
i0_HQ_lily14_c4725/f4p0/798	0	0	0	0	0	0	0	0	0	594	98	1
i0_HQ_lily14_c47386/f3p1/793	862	873	920	1985	1825	2162	1491	1848	1941	813	571	1041
i0_HQ_lily14_c4739/f6p0/796	0	0	0	0	0	0	0	0	0	4909.65	2204.51	223.84
i0_HQ_lily14_c47533/f2p0/551	170.33	327.65	131.5	347.08	525.28	218.86	1242.14	580.61	962.18	1800.78	7402.49	2236.87
i0_HQ_lily14_c47545/f2p0/516	1589.17	1637.95	1208.88	899.45	836.92	906.22	1184.87	615.11	946.34	1068.39	1170.07	1614.27
i0_HQ_lily14_c47593/f3p17/768	3607	2138	5859	689	533	898	772	530	777	172	273	341
i0_HQ_lily14_c4761/f2p1/467	0	0	0	0	0	0	0	1	0	70	11	3
i0_HQ_lily14_c47750/f2p0/994	64.01	4.26	20.07	174.77	210.49	85.05	443.35	293.46	314.35	16.62	83.02	74.43
i0_HQ_lily14_c4781/f5p0/593	1235	1332	1136	1998	2078	2174	1523	2187	2226	518	853	621
i0_HQ_lily14_c4808/f4p0/829	0	0	0	0	0	0	2	0	0	1996	301	7
i0_HQ_lily14_c4823/f3p67/955	580.16	604.33	634.55	728	538	783	598	692	508	289.1	295	324.5
i0_HQ_lily14_c4825/f3p0/944	2365	2534	2468	2595	2312	3748	2299	2253	2440	1692	2151	1295
i0_HQ_lily14_c48478/f4p0/269	2	5.21	9	2	2	2	1	1	4.17	6	1	1
i0_HQ_lily14_c48578/f4p1/252	0	3.04	0	2	0	0	0	0	0	0	3.01	0
i0_HQ_lily14_c4861/f3p0/477	1005.78	1074.22	1160.13	798.5	571.72	567.18	793.91	614.08	935.74	194.12	260.43	372.78
i0_HQ_lily14_c48667/f3p0/249	33	26	78	21	19	13	14	43	34	1	2	14
i0_HQ_lily14_c48768/f3p0/258	0	0	0	0	0	0	0	0	0	150.32	79.06	1.01
i0_HQ_lily14_c4884/f2p2/619	3	2	12	36.33	7.11	28.17	48.48	7	9	361.09	1076.91	565.19
i0_HQ_lily14_c48854/f2p0/391	832.73	971.86	1192.66	547.89	832	721.78	290.71	612.76	586.92	51	115.96	36
i0_HQ_lily14_c48873/f2p0/246	0	0	0	0	0	0	0	0	0	4.66	0.96	0
i0_HQ_lily14_c48906/f2p3/262	0	0	5.14	2	1.12	1	4.14	0	1.99	1	1	0
i0_HQ_lily14_c48910/f2p0/233	1	0	5	1	0	1	0	1	3	6	18	0
i0_HQ_lily14_c48936/f2p0/247	23	13	26	8	31	4	0	14	9	0	0	0
i0_HQ_lily14_c48951/f2p1/456	14	17.32	21	83.53	142.43	23.7	175.25	100.84	293.86	3.63	17.96	4
i0_HQ_lily14_c49045/f2p0/278	0	0	0	0	0	0	0	0	0	92	16	0
i0_HQ_lily14_c49055/f2p0/269	0	0	0	0	0	0	9	0	0	0	0	0
i0_HQ_lily14_c49100/f2p0/229	0	0	0	10	3	0	24.31	9.12	7.74	39.01	143.21	40
i0_HQ_lily14_c4911/f2p0/921	0	0	0	0	0	0	0	0	0	0	0	0
i0_HQ_lily14_c49164/f2p0/230	0	0	0	0	0	0	0	0	0	24	83	8
i0_HQ_lily14_c49169/f2p0/244	4	1	4	0	7	2	1	3	4	5	0	0
i0_HQ_lily14_c4952/f2p0/918	4.22	3.94	4.7	278.39	50.44	115.19	442.86	232.44	255.21	2115.04	1844.69	4141.55
i0_HQ_lily14_c4965/f2p0/394	199.74	114.29	289.83	72.97	53.68	91.58	206.98	79.99	81	138	429.8	123.98
i0_HQ_lily14_c4973/f2p0/967	0	0	0	0	0	0	0	0	0	742.05	193.22	12.83
i0_HQ_lily14_c5053/f3p7/538	41.06	32.82	39.78	15.56	23.25	29.37	47.67	50.1	52.23	0	17.04	1.78
i0_HQ_lily14_c5063/f8p0/814	2685	2648	2579	1838	2297	1845	2666	2391	2950	1462	1743	2263
i0_HQ_lily14_c507/f21p0/711	1486.17	1743.47	1478.73	3488.71	2620.94	3916.75	2114.48	2890.6	2082.69	1219.72	1396.36	1395.59
i0_HQ_lily14_c5082/f2p0/809	1451	1440	1519	936	993	1156	835	1028	1035	56	95	91
i0_HQ_lily14_c5096/f6p1/632	2494.35	2873.85	2537.15	3635.81	2731.2	3553.44	4355.22	2832.13	3582.28	3945.41	3681.27	3305.06
i0_HQ_lily14_c5098/f5p0/886	8	16	1	236	126	118	1775	152	1511	10	54	40
i0_HQ_lily14_c5124/f5p0/996	4446.86	5752.93	4998.32	3935.73	4359.86	4067.21	4789.47	4393.31	3356.09	1133.6	1365.48	3343.81
i0_HQ_lily14_c5137/f6p1/663	2849.78	2841.02	2933.33	4982.28	5613.43	5370.05	4605.67	5681.1	6214.63	1478.75	2414.78	2010.07
i0_HQ_lily14_c51623/f2p0/684	2122.52	1953.74	2337.37	2549.51	2112.73	3062.87	1935.38	2286.73	1831.58	1019.27	1425.31	1015.6
i0_HQ_lily14_c5166/f6p0/658	33	32.99	41.99	180.83	11	351	118	96.04	54.07	786	702	673
i0_HQ_lily14_c5170/f3p1/906	1511	1511	1610	1946	1709	2165	2179	1945	1993	1022	1125	1543
i0_HQ_lily14_c5173/f4p0/733	0	0	0	0	0	0	0	0	0	386.22	611.2	35.54
i0_HQ_lily14_c5176/f2p1/347	18.38	11.9	40.53	8.7	13.7	7.16	23.6	18.13	17.87	6.27	157.8	86.02
i0_HQ_lily14_c5182/f2p0/433	1941	2672	2070	2204	4001	1608	47	2776	884	0	2	0
i0_HQ_lily14_c51850/f2p0/486	218.4	223.41	213.5	22.87	82.65	27.54	29.96	51.52	49.75	48.33	577.65	79.37
i0_HQ_lily14_c5224/f2p0/613	373.01	491.81	348	419	661	383	300	542.49	375	35	69	68
i0_HQ_lily14_c5228/f2p0/551	8289.45	4544.29	12795.6	231.62	143.9	1035.22	85.33	163.85	141.64	10	19	41
i0_HQ_lily14_c524/f18p0/467	4129.23	4399.41	4862.17	5200.79	3608.82	11295.1	1945.17	4878.61	1194.86	236.44	457.27	96.83
i0_HQ_lily14_c52401/f3p0/956	802.85	2564.08	1088.85	1665.77	1743.52	1727.85	320.72	2081.88	417.72	12412.4	12254.2	3416.7
i0_HQ_lily14_c5271/f2p2/527	2423.81	2455.42	4603.05	9	19	21.9	164.33	8	15.94	2	0	4
i0_HQ_lily14_c52951/f3p0/504	440.86	445.18	438.27	281.31	480.69	291.55	224.57	233.8	304.92	10.48	34.55	11.31
i0_HQ_lily14_c5305/f2p0/693	6492.19	6801.59	6597.94	7335.59	9672.45	8486.14	6245.49	7427.92	8507.22	706.56	826.33	1276.48
i0_HQ_lily14_c531/f19p0/983	0	0	0	0	0	1	3	0	0	4688	1459	446
i0_HQ_lily14_c5349/f2p0/338	84	59	115	20	32	52	12	24	25	1	1	0
i0_HQ_lily14_c536/f10p0/421	2227	2628	917	258	306	949	6	91	241	2	15	0
i0_HQ_lily14_c5381/f4p8/679	583	489	602	277	289	452	212	207	239	83	125	93
i0_HQ_lily14_c5394/f2p2/617	238.97	245.99	337.75	178.59	195.49	174.13	230.82	238.2	191.97	256.31	445.53	457.9
i0_HQ_lily14_c5395/f2p0/678	537	624.92	454	2163.91	1368.02	958	3320.22	1502.55	2636	17517.6	16692.2	11041.6
i0_HQ_lily14_c53957/f50p0/444	9072.85	9205.34	10590.5	2740	1214	4962	5422.95	2346	2022	1121	1429	1370
i0_HQ_lily14_c53963/f5p0/703	1325.12	1141.09	1056.12	3262.56	2974.13	4119.33	1466.72	2110.96	2542.01	308.53	147.59	407.25
i0_HQ_lily14_c53970/f18p0/577	569.07	747.05	736.92	1019.57	549.86	643.63	1274.8	787.24	875.89	3561.32	3254.75	1651.25
i0_HQ_lily14_c53973/f11p0/700	10032.2	10727.9	11030.3	6797.09	8397.26	8412.76	3513.06	6641.93	6078	104	289	124.65
i0_HQ_lily14_c53980/f17p0/783	0	0	0	0	1	0	0	0	0	6103.88	2683.32	356.52
i0_HQ_lily14_c53981/f15p0/904	877.27	857.88	823.43	1541.06	1543.51	1969.81	1381.29	1499.1	1630.9	683.45	557.26	658.39
i0_HQ_lily14_c53985/f19p0/455	190	283	237	2029	6466	1491	923	2748	3815	99	149	122
i0_HQ_lily14_c540/f11p0/470	0	0	0	0	0	0	1	0	0	2005.55	507.75	99.25
i0_HQ_lily14_c54002/f20p0/604	1292.23	1358.85	1198.05	6157.78	5703.29	5774.72	7624.92	7408.64	5681.02	3468.25	5286.37	2280.25
i0_HQ_lily14_c54008/f5p0/589	25	680	8	115	314	49	1079	75	112	8158	17018	12745
i0_HQ_lily14_c54009/f15p5/461	5064	4974	5014	5525	5267	5894	5239	5556	5847	3894	5064	2684
i0_HQ_lily14_c54022/f22p0/641	4	0	2	0	1	0	0	0	2	4910	5263	704
i0_HQ_lily14_c54030/f14p0/945	1530	1832	1533	1595	1538	1974	774	1479	1017	209	258	294
i0_HQ_lily14_c54034/f15p0/548	0	0	0	0	1	1	0	0	0	5438	2395	610
i0_HQ_lily14_c54047/f5p0/604	1754.95	1816.48	1953.07	2173.78	2173.48	2544.86	2147.35	2311.71	2528.9	1485.02	1835.89	1193.98
i0_HQ_lily14_c54056/f5p0/825	176.89	196.67	25.84	3376.34	843.64	1486.45	2604.41	1992.21	1705.91	3878.57	6464.21	7167.66
i0_HQ_lily14_c54061/f7p0/677	2226	1367	2391	1145	662	1014.01	1391.05	1052	1764	1259	996	492
i0_HQ_lily14_c54065/f16p0/531	8029	7095	4594	0	0	6	0	0	0	0	0	1
i0_HQ_lily14_c54069/f21p4/831	12795.1	10391.4	15841.7	20729.6	19005.6	17103.2	22585	23043.5	23502.3	8643	8774	9040
i0_HQ_lily14_c5407/f2p7/771	3219	3221.98	3447.63	1442.99	1459.06	1447	621	1532.81	1077	78	103	26
i0_HQ_lily14_c54070/f22p0/568	2	0	0	0	0	0	0	3	0	15599.5	4811.27	551.26
i0_HQ_lily14_c54074/f2p0/927	251.87	183.74	297.13	255.14	559.72	585.2	235.24	469.59	348.73	1163.98	2496.22	1920.91
i0_HQ_lily14_c54088/f6p0/965	1756.69	1767.07	1711.54	2943.77	3097.97	2776.56	2324.84	1930.54	2747	490.2	515.93	1481.02
i0_HQ_lily14_c54090/f19p0/502	1527	1567	1687	1954	2274	2352	1125	1804	1938	81	89	93
i0_HQ_lily14_c54141/f6p0/963	606.04	2120.31	627.78	1611.03	3835.94	640.06	634.12	1188.12	117	1398	2676.01	1564.77
i0_HQ_lily14_c54142/f14p0/589	3182.31	3463.58	3509.66	4013.22	4020.36	5006.94	3873.75	4061.66	4192	1410.55	2420.19	2372.83
i0_HQ_lily14_c54144/f3p0/799	1312.71	1438.82	1383.29	1457.21	1501.76	1696.3	1404.26	1414.43	1627.52	841.77	1217.05	892.67
i0_HQ_lily14_c54147/f4p0/889	801.33	824.1	753.39	1070.58	800.06	1593.06	462.56	982.51	938	297	273.6	322.9
i0_HQ_lily14_c54152/f4p0/831	1227.55	1258.78	1185.15	2720.92	2302.28	2077.23	2602	2486.95	3160.5	746.08	1258.2	1307.3
i0_HQ_lily14_c54193/f4p0/612	2888	2749	2634	1066	1809	1665	204	1021	457	125	131	82
i0_HQ_lily14_c54202/f6p0/819	4800.81	5157.93	5076.57	6124.67	6016.06	6837.4	5904.99	6093.2	6090.47	4897.47	5985.33	7143.03
i0_HQ_lily14_c54205/f3p0/685	748.43	893.59	761.37	925.68	1130.34	1066.47	1397.22	883.57	1254.29	1024.15	733.89	1093.39
i0_HQ_lily14_c54216/f3p1/661	1801.43	1888.27	1934.65	1384.61	1438	1974.49	862.74	1176.23	1368.27	731.5	881.16	537.6
i0_HQ_lily14_c54237/f3p0/736	41.7	72.99	74.48	100.92	408.78	78.02	208.27	440.5	334.79	103.81	229.03	37.55
i0_HQ_lily14_c54240/f5p0/582	2181	1829	2557	1119	1270	1253	873	964	939	452	542	770
i0_HQ_lily14_c54249/f2p0/334	48	85	39	67	147	84	15	115	55	25	38	12
i0_HQ_lily14_c54267/f2p0/910	155.84	463.58	156	2556.02	3171.49	1410	3462.05	2700.04	4763.1	4222.43	4562.83	5339.11
i0_HQ_lily14_c54268/f3p0/672	4657.74	5235.75	4427.67	9001.2	8642.41	8869.37	6403.82	8859.34	9792.12	5091.77	6259.52	6987.47
i0_HQ_lily14_c54271/f5p0/781	1797.67	1311.81	2319.68	2684.39	2026.07	2692.72	7542.47	2620.52	5547.12	39086.6	32478.5	11372.8
i0_HQ_lily14_c54295/f7p0/684	1293	1223	1571	858	730	944	1150	914	864	478	854	699
i0_HQ_lily14_c54303/f5p0/433	4328	4934	4528	4019	4727	4448	2010	4271	3250	394	723	481
i0_HQ_lily14_c54308/f14p0/804	0	0	0	0	1	0	0	0	0	5335.43	1740.85	359.55
i0_HQ_lily14_c54313/f7p0/989	0	0	0	2263.09	6605.83	4230.24	1529.42	4805.27	3282.76	546.58	336.62	934.36
i0_HQ_lily14_c54317/f5p0/877	984.65	1022.4	1094.82	1577.73	1763.43	1380.39	1142.45	1827.42	1335.79	739.01	1300.66	1139.94
i0_HQ_lily14_c54318/f4p0/500	7030.47	7476.72	4658.95	16674.4	10501.5	6580.16	24915.7	12146.1	13642.3	29139	34607.2	26510.1
i0_HQ_lily14_c54336/f7p0/998	392.41	299.92	364.04	8766.82	10803.6	6594.46	13396.2	9249.55	14882.8	192.93	369.1	238.94
i0_HQ_lily14_c54344/f3p0/497	405.92	457.75	515.22	478.67	608.46	427.72	648.3	588.15	612.28	305.33	440.99	288.39
i0_HQ_lily14_c54345/f26p0/738	2	0	0	0	4	0	1	0	3	678.02	2867.94	554.55
i0_HQ_lily14_c54353/f4p0/427	1249	892	1189	491	802	713	77	316	199	828	1326	240
i0_HQ_lily14_c54387/f48p0/396	606.05	692.39	467.92	2698.45	1808.7	1735.74	3111.74	2011.91	2208.45	3941.7	5669.35	1785.29
i0_HQ_lily14_c54394/f16p0/604	2996	1927	3922	3287	2555	3650	4449	2805	4034	7384	8235	4367
i0_HQ_lily14_c54415/f3p0/785	1556	1445	1550	3582	3965	3933	3009	3608	3637	1592	1240	1364
i0_HQ_lily14_c5442/f2p0/947	2941	3260	2866	2128	2391	2543	1124	2085	1920	115	199	102
i0_HQ_lily14_c54430/f3p0/393	1478.54	1786.88	1593.6	1245.03	1445.75	1649	445.54	1065.27	562.9	12.88	55.15	27.74
i0_HQ_lily14_c54431/f2p0/376	311.87	412.72	304.27	440.98	589.07	562.62	318.08	546.97	406.77	98.38	219.86	111.22
i0_HQ_lily14_c54460/f11p9/404	1589.95	1306.97	2027.55	850.69	1512.48	1379.52	882.69	1426.74	1230.37	74.29	232.34	105.23
i0_HQ_lily14_c5451/f2p0/446	347	369	362	137	220	237	131	213	142	51	57	47
i0_HQ_lily14_c54513/f5p0/890	4240.64	3502.63	4137.95	3859.64	3079.41	4721.45	3953.62	3933.5	5585.07	1497.86	1862.1	2035.33
i0_HQ_lily14_c5454/f4p0/347	1	27.29	15	97.52	28	39	1541.65	58	193.57	1287.23	1973.35	1076.35
i0_HQ_lily14_c54555/f2p0/456	20	33	6	67	115	34	74	55	51.48	2540.48	4398.46	1852.54
i0_HQ_lily14_c54556/f2p0/357	0	0	0	0	2	0	1	0	1	8	12	41
i0_HQ_lily14_c54560/f2p0/845	261.46	167.32	100.92	616.21	439.58	578.29	750.52	625.31	659.95	1670.14	3946.03	3167.2
i0_HQ_lily14_c54609/f3p0/288	8.43	13.95	8.72	10.47	33.21	11.17	9.87	20.2	6.08	1.54	22.32	0
i0_HQ_lily14_c5461/f3p0/949	1853.77	1805.91	1571.88	1315.47	1243.01	1939.61	618.74	1095.34	963.26	1301.98	1665.41	1154.54
i0_HQ_lily14_c54617/f2p0/347	16	2	14	2527	336	226	5	203	33	27	136	27
i0_HQ_lily14_c54627/f4p1/798	13229	11584	19791	1603	127	4002	765	625	1676	0	7	44
i0_HQ_lily14_c54668/f2p0/288	22	29	21	20	32	30	35	44	23	30	74	36
i0_HQ_lily14_c5469/f7p0/775	64	33	47	1306	625	548	1796	704	662	7443	7933	7048
i0_HQ_lily14_c54691/f4p0/365	0	21	0	2	26	1	16	0	1	7557	9912	3412
i0_HQ_lily14_c547/f31p0/492	0	0	0	0	1	0	2	1	1	14076.2	2229.25	185.33
i0_HQ_lily14_c5470/f2p0/471	156	181.22	240.49	49.95	90.73	88.92	149.47	93.19	86.29	59.02	126.18	102.06
i0_HQ_lily14_c54706/f3p0/289	46.87	29.42	64.82	3.5	17.76	4	10.66	5	17.16	0	0	0
i0_HQ_lily14_c54713/f3p0/367	101.71	85.33	117.91	57.7	115.47	75.59	80.55	95.01	129.06	31.58	71.03	56.9
i0_HQ_lily14_c54760/f22p0/698	1467.43	1505.94	1365.83	2731.25	2865.87	2553.28	4062.15	2948.4	4711.72	1724.75	1386.05	2861.91
i0_HQ_lily14_c54784/f11p0/898	72.64	134.51	66.41	434.22	176.87	378.07	750.46	212.63	253.15	12313	13624.8	10012
i0_HQ_lily14_c5479/f4p1/475	1479.69	764.57	1546.05	2583.96	1017.21	3188.68	8445.34	1602.64	2261.77	47313.1	42684	19031
i0_HQ_lily14_c54825/f4p0/749	1305.2	1135.19	1467.11	1197.85	1063.01	1605.43	1218.04	1224.2	1329.93	469.78	678.65	929.37
i0_HQ_lily14_c54858/f13p0/894	4361.99	1562	6683.96	50207.4	2302	103131	7043.04	41404.8	18678	1290.98	2319	1956
i0_HQ_lily14_c54868/f2p0/514	2321.77	2174.44	2362.86	2338.44	2570.58	3019.2	1990.49	2788.78	2412.6	775.64	1212.14	614.79
i0_HQ_lily14_c54870/f5p0/903	9400.94	4828.83	15660.6	6027.7	554.99	9201.43	498.87	5036.58	58.18	669.92	2409.9	39.61
i0_HQ_lily14_c54885/f5p0/903	3511.8	3859.1	3493.84	3274.57	2365.16	4329.84	2360.07	2767.3	2663.57	1165.04	1292.86	1272.04
i0_HQ_lily14_c54892/f16p0/482	6565.8	5630.92	7155.71	1257.87	1491.1	1700.66	2626.76	1092.61	1940.2	1122.43	1571.95	1583.77
i0_HQ_lily14_c54910/f4p0/414	17	34	15	830	934	251	952	1281	441	1387	3577	869
i0_HQ_lily14_c54915/f3p0/303	1079	10097	1036	1643	4631	682	53	860	32	252	786	287
i0_HQ_lily14_c54969/f15p0/221	36	66	51	37	86	52	38	78	51	18	41	8
i0_HQ_lily14_c55016/f30p0/503	1232.44	1257.34	1438.2	1520.76	1354.48	1945.87	1513.46	1540.44	1429.65	688.86	1072.96	734.33
i0_HQ_lily14_c55048/f4p0/393	0	0	0	0	0	0	10	0	0	661	846	194
i0_HQ_lily14_c55071/f4p0/393	25.02	46.61	29.89	60.93	131.6	75.08	197.09	102.65	109.79	211.17	509.71	301.43
i0_HQ_lily14_c5510/f3p1/425	0	0	0	0	2	0	0	0	0	206	59	18
i0_HQ_lily14_c55155/f13p0/583	14958.3	5449.84	13520.3	1462.52	5570.82	2196.51	502.9	2810.43	3448.24	12.96	14.1	26.88
i0_HQ_lily14_c5523/f6p0/925	2292.56	2949.44	2141.2	5577.77	5553.71	6272.7	4808.75	5745.72	6235.77	1973.71	2298.57	1829.9
i0_HQ_lily14_c55308/f3p3/905	2170	2640	2174	4316	6537	3124	2987	6172	3049	120	182	312
i0_HQ_lily14_c55350/f3p0/309	283.05	273.75	436.68	100.01	213.06	144.76	147.88	167.59	176.85	48.26	256.29	64.07
i0_HQ_lily14_c55359/f2p1/313	134.57	179.21	167.38	257.59	315.18	187.5	200.75	285.15	258.52	82.08	171.63	50.37
i0_HQ_lily14_c55371/f2p0/291	6.09	6.48	11.42	9.41	17.86	8.73	11.52	14.36	10.3	0	7.99	2.45
i0_HQ_lily14_c5539/f2p0/709	35	65	27	340	320	218	350	277	370	216	113	356
i0_HQ_lily14_c555/f10p0/798	3655.87	3858.57	3506.23	4118.64	3789.58	4655.1	3055.56	3806.62	4027.62	593.1	747.93	945.95
i0_HQ_lily14_c55550/f8p6/595	2494.51	2633.77	2729.12	3166.22	3179.67	5993.02	1909.09	2725.15	2501.22	6.04	44.19	67.91
i0_HQ_lily14_c5557/f2p0/537	0	0	0	0	0	0	0	0	0	977	1154	134
i0_HQ_lily14_c5558/f3p2/503	629.03	489.1	839.41	1558.11	828.18	1898.57	3588.15	1666.08	2904.77	48.01	217.07	161.85
i0_HQ_lily14_c55582/f14p0/714	2065.55	2301.51	1971.23	2446.01	2919.42	3075.09	1563.06	2250.13	2119.25	234.28	438.53	298.66
i0_HQ_lily14_c55583/f19p0/683	2	0	1	0	8	0	1	0	0	9984.49	5386.76	778
i0_HQ_lily14_c55595/f4p0/851	1316.91	1122.92	1089.21	2153.95	1896.78	1261.17	3087.9	2127.02	4484.27	995.35	1455.54	1424.95
i0_HQ_lily14_c55599/f15p1/378	3831.51	4491.81	5434.38	8314	8784.99	9544.76	6912.86	10592.3	9042.31	4650.33	6173.21	1234.26
i0_HQ_lily14_c55619/f3p0/698	978.51	955.29	885.31	1374.2	1513.1	1239.03	3190.86	1413.91	1082.71	1949.89	2027.73	5186.78
i0_HQ_lily14_c5571/f2p0/481	190	240	219	208	152	267	229	183	172	124	105	145
i0_HQ_lily14_c55785/f3p1/592	3132.06	2956.33	3051.19	3144.21	3426.52	3967.62	3489.47	3598.53	4285.09	1081.33	1705.95	784.86
i0_HQ_lily14_c5582/f5p0/949	40.82	1009.52	41.95	67.96	132.1	41.8	10	24	5	6737.31	7395.12	2295.39
i0_HQ_lily14_c5588/f3p0/378	3.78	18.92	3.18	13.68	10.58	8.5	8.53	8.72	16.44	2.83	12.18	6.09
i0_HQ_lily14_c55923/f5p0/965	10160.2	11856.2	9908.9	2983.79	3287.66	2557.55	1279.77	2306.03	1727.16	3430.04	3756.51	7983.69
i0_HQ_lily14_c56150/f8p48/798	2611.2	2588.13	2377.97	20035.5	24421	18700.3	27232.7	23018.5	29184.1	11072.9	6356.12	10458.6
i0_HQ_lily14_c56162/f4p0/793	3288.35	3157.81	3435.34	3333.61	3257.11	4557.06	2434.51	3426.35	2504.92	2058.49	2987.09	1176.07
i0_HQ_lily14_c5629/f2p0/955	12.83	25.41	4.72	520.56	1431.73	93.08	969.66	1536.97	852.07	14.41	47.95	57.61
i0_HQ_lily14_c56307/f5p0/801	44813.4	70938.4	43849.2	269440	222920	260761	54540.5	290095	145313	11193	27827.8	5847.98
i0_HQ_lily14_c56308/f3p0/701	121278	110714	99114.1	72140.9	20737.5	194794	774.91	58582.2	1679.75	200	340.74	18
i0_HQ_lily14_c5631/f3p0/949	51.49	72.48	39.79	1978.62	1513.11	416.29	13633.7	1850.59	2691.2	2737.42	8828.1	6632.1
i0_HQ_lily14_c5639/f3p0/967	0	0	0	0	0	0	0	0	0	26.29	12	15.41
i0_HQ_lily14_c5643/f2p0/817	175.7	565.58	178.28	102.93	731	119.13	218.38	162.43	43.05	1323.3	4309.24	557.37
i0_HQ_lily14_c5645/f3p0/758	4259.55	4303.21	4579.38	4809.9	5054.18	4984.7	5719.99	5134.88	5463.14	2054.7	2451.01	2220.16
i0_HQ_lily14_c56490/f3p0/888	12.12	25.6	0	1017.28	1298.16	717.2	1118.03	1611.03	2196.56	3.26	27.83	10.12
i0_HQ_lily14_c5655/f5p0/788	0	2	0	0	0	0	0	0	0	3455.27	845.85	71.72
i0_HQ_lily14_c56553/f4p0/664	821.63	782.66	798.55	1686.02	1335.98	2604.87	1203.1	1814.53	1317.45	239.72	60.34	242.57
i0_HQ_lily14_c56599/f7p0/850	346.03	457.34	357.14	4851.09	5206.22	4206.5	5502.21	5934.01	6636.84	11619.2	3758.98	9482.86
i0_HQ_lily14_c5662/f3p4/476	150	173	196	213	202	184	240	209	275	263	369	330
i0_HQ_lily14_c5665/f2p1/623	501.15	454.37	399.2	684.52	506.68	708.91	740.45	648.3	782.51	296.33	328.3	399.54
i0_HQ_lily14_c5669/f2p1/498	198.97	192.29	290.54	130.68	194.59	134.37	243.36	181.37	159.97	91.03	190.22	95.39
i0_HQ_lily14_c5672/f2p0/500	586.65	582.02	675.3	775.18	810.25	894.64	508.65	558.99	882.26	375.91	375	265.15
i0_HQ_lily14_c56725/f3p0/935	0	0	0	0	4	0	0	0	0	1615.62	462.68	121.27
i0_HQ_lily14_c56744/f3p0/697	4439	4495	4433	7369	8655	9023.67	7781	7994.55	9894.02	8407.62	5227	9824.81
i0_HQ_lily14_c5676/f3p6/495	418.56	336.84	435.21	450.38	686.72	862.87	213.79	585.76	439	78.18	369.75	115.83
i0_HQ_lily14_c56769/f5p0/681	782.95	985.21	882.01	1968.94	2612.41	2710.21	1038.27	2217.47	1510.81	548.62	784.08	549.8
i0_HQ_lily14_c56796/f4p0/969	5849.46	5815.58	6147.54	8560.62	7974.75	9317.76	7294.86	7481.76	7757.29	3569.64	5361.79	6226.71
i0_HQ_lily14_c56812/f3p0/842	0	0	0	0	0	0	0	0	0	836	55	1
i0_HQ_lily14_c5682/f2p0/415	185	62	235	87	120	150	67	135	183	2	1	3
i0_HQ_lily14_c56916/f2p0/844	0	0	0	0	0	0	0	0	0	2	1	1
i0_HQ_lily14_c56922/f2p0/689	298.18	511.29	236.13	699.89	1226.37	567.55	600.08	898.78	734.79	765.28	931.06	572.76
i0_HQ_lily14_c56923/f2p0/627	0	0	0	0	0	0	0	0	0	131.39	55.76	1
i0_HQ_lily14_c56926/f2p0/989	0	0	0	0	0	0	0	0	0	121.33	69.84	2.66
i0_HQ_lily14_c56936/f2p0/727	949.43	1145.56	1194.09	763.32	1429.4	1230.18	2936.88	1387.61	1216.65	3857.45	8858.87	4409.8
i0_HQ_lily14_c5694/f2p4/810	1566.57	1667.71	1468.26	5270.28	6323.19	3952.34	7531.83	5913.11	5406.72	5841.63	4871.12	9483.99
i0_HQ_lily14_c56971/f2p0/710	0	18	2	256	287.02	175.01	835.19	169.02	92.98	1463.38	1699.21	2334.74
i0_HQ_lily14_c56980/f2p0/948	2	0	2	3399.03	1378	153	16248	1860	14516.8	214	435	268
i0_HQ_lily14_c57008/f2p0/332	238.99	220.99	351.99	32	29	60.98	17	47	10	6	30	3
i0_HQ_lily14_c57059/f2p0/838	30	46.09	18	1821.78	1599.56	806.11	3772.77	1032.47	5231.67	7181.41	7153.85	2616.35
i0_HQ_lily14_c57063/f2p30/989	373.1	378.59	578.08	248.6	416.48	404.58	605.01	535.94	482.84	198.98	448.34	267.56
i0_HQ_lily14_c57067/f2p0/826	0	0	0	0	0	0	0	0	0	129	74	4
i0_HQ_lily14_c57073/f2p0/977	1005.57	942.26	1118.72	1139.5	505.42	834.26	1088.66	701.92	499.47	466.96	953.62	2207.41
i0_HQ_lily14_c5709/f2p50/400	0	1	0	91	145	39	145	186	213	18	52	27
i0_HQ_lily14_c57111/f2p0/803	428.5	416.8	340.14	563.35	618.35	648.82	623.62	653.79	579.49	308.24	981	784.76
i0_HQ_lily14_c57142/f2p0/450	48.8	44.81	109.89	53.15	53.99	66.57	62.96	65.8	53.07	25.22	82.35	60.63
i0_HQ_lily14_c57156/f2p0/910	1386.73	1438.72	1469.02	2273.29	2277.77	2337.9	2667.76	2302.97	2530.31	3022.62	2284.67	4040.12
i0_HQ_lily14_c57176/f2p1/545	1053	911	684	4424	1640	4046	3902	3730	1246	899	1629	365
i0_HQ_lily14_c57198/f2p0/843	2107.48	2604.52	1810.49	2361.56	2889.77	2635.59	1141.79	2282.45	2236.49	15.69	36	23.14
i0_HQ_lily14_c57201/f2p0/537	0	0	0	0	0	0	0	0	0	139	67	2
i0_HQ_lily14_c57203/f2p0/839	1719.86	1865.67	1787.63	2456.28	2842.27	3422.03	1186.71	1907.9	2559.19	62	27	55
i0_HQ_lily14_c57211/f2p0/468	413	643	687	16	69	3	0	11	1	0	0	1
i0_HQ_lily14_c57213/f2p0/821	249	268	377	251	220	289	439	250	412	1769	1883	1278
i0_HQ_lily14_c57218/f3p0/832	85.67	54.9	57.61	37.42	19.94	311.94	138.44	34.49	0	0	52.4	19.1
i0_HQ_lily14_c57220/f2p3/976	543	537	682	504	493	586	463	481	613	140	122	125
i0_HQ_lily14_c5723/f2p0/949	1430.36	1526.16	1578.29	1839.49	1923.03	1459.78	3165.26	1904.24	3020.7	2017.35	2581.16	3038.99
i0_HQ_lily14_c57239/f2p0/965	0	0	0	0	0	0	0	1	0	76	27	2
i0_HQ_lily14_c57583/f2p0/941	0	0	0	2517.79	24.89	39.64	2899.17	1653.41	4599	6.11	0	1.24
i0_HQ_lily14_c579/f18p0/956	0	0	0	0	0	0	0	0	0	1416.91	311.72	95
i0_HQ_lily14_c5801/f2p3/834	2	1	0	1	0	0	0	0	2	19	45	78
i0_HQ_lily14_c5823/f8p0/917	3197.8	3252.78	3737.13	2326.35	2565	2612	2196.2	2464.39	2807.34	738.05	991.7	1383.59
i0_HQ_lily14_c5827/f10p0/682	0	0	0	0	0	0	1	0	1	5894	5307	734
i0_HQ_lily14_c583/f22p0/559	0	0	0	0	1	0	0	0	0	15328	5331	570
i0_HQ_lily14_c5836/f2p0/474	2019	2731	2420	2525	2647	4606	2902	3747	1408	1605	2066	692
i0_HQ_lily14_c5878/f3p0/438	0	3	0	27	22	11	110	4	8	1913.61	4596.59	1171.57
i0_HQ_lily14_c5888/f2p3/356	173	157	174	103	124	133	56	156	159	29	51	33
i0_HQ_lily14_c5891/f4p0/898	941.86	1071.41	1079.2	981.72	892.55	1275.48	1119.27	970.91	1096.74	707.16	726.97	559.33
i0_HQ_lily14_c5918/f2p1/887	916	752	1253	1282	1775	1790	799	1223	781	417	554	254
i0_HQ_lily14_c5926/f3p5/957	0	0	0	0	0	0	0	0	0	118	136	23
i0_HQ_lily14_c5937/f4p1/744	1	0	0	0	0	0	0	0	0	428	110	7
i0_HQ_lily14_c5946/f2p0/952	2803	1958	3940	2879	1681	4054	723	3074	1364	65	84	127
i0_HQ_lily14_c59542/f2p0/401	82.3	59	77.99	202	270	186.54	515.97	318	312	2449.37	4990.15	5799.14
i0_HQ_lily14_c5960/f2p0/558	241.99	187.3	299.4	218	254.99	234.32	216.99	213.98	224.27	62.32	115.01	109
i0_HQ_lily14_c59661/f2p0/749	66.99	95.74	11.51	5524.69	1387.17	1627.48	7491.73	2079.08	2917.69	8873.74	14973.8	27040.4
i0_HQ_lily14_c59710/f2p0/500	1195	885	1227	1149	1252.99	1449	113	933	485.99	25	34	6
i0_HQ_lily14_c59717/f2p0/739	15	8	20.33	93.38	64	56.37	0	64.12	5.64	1059.17	676.39	224.9
i0_HQ_lily14_c5975/f4p0/500	3560	3645	3246	1980	2420	2755	903	1947	2078	111	175	95
i0_HQ_lily14_c6035/f7p0/939	0	0	0	0	0	0	0	0	0	1506.99	318.76	142.57
i0_HQ_lily14_c60512/f2p3/732	815.95	787.37	837.27	736.28	898.32	1032.82	350.73	646.86	540.12	33	22.36	32.92
i0_HQ_lily14_c60683/f2p0/568	0	0.74	0	2.37	1.97	2.4	0	1.32	0	0	0	0
i0_HQ_lily14_c6072/f3p0/847	809.24	735.48	937.73	1417.26	1182.33	1770.55	1828.05	1216.46	2047.56	427.87	193.53	718.33
i0_HQ_lily14_c6077/f2p0/322	20.21	54.86	27.09	18.41	69.74	62.5	83.31	52.56	65.06	100.65	268.56	145.36
i0_HQ_lily14_c6109/f3p3/702	962	646	1395	185	152	394	102	188	269	2	2	24
i0_HQ_lily14_c612/f30p0/514	4620	4346	5223	5251	4796	4924	5271	6488	6359	338	472	870
i0_HQ_lily14_c6129/f3p14/642	3281	3252	3742	1590	1252	2169	1859	1616	1285	394	641	459
i0_HQ_lily14_c614/f15p0/725	1	0	0	0	0	0	3	2	0	6099.12	1635.48	675.6
i0_HQ_lily14_c6147/f6p0/751	0	0	0	0	0	0	0	0	0	717.54	921.15	155.81
i0_HQ_lily14_c616/f8p0/849	1805.04	1768.43	1916.01	3792.7	3832.75	4913.64	2947.22	3892.97	3354.66	1015.41	639.05	1140.24
i0_HQ_lily14_c6171/f2p1/740	0	0	0	0	0	0	0	0	0	371	116	23
i0_HQ_lily14_c6187/f2p0/668	23	38	11	379	141	177	1690	318	350	7255	7077	1951
i0_HQ_lily14_c6196/f2p4/778	40	35	24	1317.13	407.04	570.19	1331.22	976.25	917.99	1117.04	1651.66	2061.11
i0_HQ_lily14_c6198/f7p0/656	2882.21	3137.97	2921.59	2431.44	2178.18	2990.29	2050.78	2073.56	1965.75	748.48	810.73	1585.32
i0_HQ_lily14_c62045/f3p181/927	2801	2592	3024	6616	6683	8631	5857	6561	6832	2848	1445	2950
i0_HQ_lily14_c6220/f3p0/841	376.29	442.5	329.57	416.12	513.6	446.08	531.21	494.8	700.53	118.49	336.5	394.04
i0_HQ_lily14_c62235/f2p0/755	0	0	0	0	0	0	0	1	0	260.7	52	23.06
i0_HQ_lily14_c6233/f9p4/824	2704.47	2894.34	2844.83	3332.14	1921.14	3211.31	7915.79	2895.69	4024.43	175.73	386.54	532.93
i0_HQ_lily14_c6234/f2p1/538	8	1	7	37	35	24	47	36	49	551	736	566
i0_HQ_lily14_c62474/f4p29/766	125.36	149.76	182.32	129.44	189.23	172.29	167.7	200.37	244.75	97.03	183.35	151.02
i0_HQ_lily14_c62532/f2p0/484	37.33	47.92	18.52	1585.17	1824.29	1649.21	1482.76	1994.01	1806.49	1	8.5	3.03
i0_HQ_lily14_c62643/f2p0/442	4	3	1	9	0	0	18	21	242	774.99	824.79	5
i0_HQ_lily14_c6279/f2p0/644	554.27	600.59	893.32	208.97	90.02	362.98	29	137	78	7	0	7.03
i0_HQ_lily14_c6308/f2p0/910	0	0	0	0	0	0	0	0	0	2541.16	669.82	56.08
i0_HQ_lily14_c63108/f2p1/660	959	1077	1069	1015	993	948	1084	1046	1187	337	458	260
i0_HQ_lily14_c6333/f5p0/728	1173.36	1240.73	1194.78	1397.79	1417.29	1280.02	2611.45	1455.56	2067.22	971.21	1516.16	1163.92
i0_HQ_lily14_c6362/f2p1/803	2197.13	2475.55	2127.65	3667.29	3163.89	4061.4	2045.49	2898.42	2544.12	1707.19	1528.28	1293.02
i0_HQ_lily14_c6368/f2p0/877	161	148	169	221	221	249	279	199	301	183	227	259
i0_HQ_lily14_c6374/f2p3/597	601.35	607.76	428.4	544.76	797.24	694.69	525.4	661.19	725.36	101.92	179.8	187.66
i0_HQ_lily14_c6389/f3p0/571	642	620	1162	6770	4470	5202	1789	5402	4690	168	115	158
i0_HQ_lily14_c64271/f2p0/804	378.19	515.71	396.2	439.51	605.82	456.89	420.18	586.44	475.24	185.09	551.77	390.7
i0_HQ_lily14_c6432/f7p1/964	2	0	0	0	1	0	0	0	1	4553	1703	178
i0_HQ_lily14_c6451/f2p0/881	0	0	0	0	4	0	0	0	0	270	110	9
i0_HQ_lily14_c64801/f8p0/981	1959	1916	1911.99	3188	3582.99	2667	4169	3199	4777	5553	3488	6084
i0_HQ_lily14_c6498/f2p0/344	4.1	5	13.69	1.02	0	7.08	2	0	0	1	8.49	0
i0_HQ_lily14_c6499/f2p0/435	0	0	0	0	5	0	0	0.08	0	2052.14	954.21	80.03
i0_HQ_lily14_c6502/f2p0/978	297.16	449.42	339	1505.93	1760.06	994.92	1876.95	1521.73	2103.66	5672.4	5911.98	5489.84
i0_HQ_lily14_c6509/f2p2/726	158.3	171.22	132.24	358.81	333.64	263.22	749.02	397.08	521.99	120.69	214.03	375.69
i0_HQ_lily14_c6512/f2p0/818	0	0	0	0	0	0	0	0	0	163.7	25.01	3.22
i0_HQ_lily14_c6513/f7p0/481	73.34	268.03	9.67	1753.43	1763.9	972.39	507.57	2313.86	781.62	39.83	47.05	66.84
i0_HQ_lily14_c6531/f9p4/847	761.98	738.09	689.37	1662.55	1404.09	1802	1855.29	1671.56	1636.14	176.09	343.67	657.84
i0_HQ_lily14_c6542/f3p0/663	7182	4698	11752	278	42	1544	11	177	38	0	0	0
i0_HQ_lily14_c655/f9p1/505	3881.86	3935.84	4502.46	4200.09	3690.05	5326.39	3443.01	4273.51	3960.62	2526.44	2801.66	1534.03
i0_HQ_lily14_c6559/f5p0/779	368.2	690.14	484.84	632.24	1127.16	1306.25	1247.11	1089.35	1603.66	490.11	543.86	857.71
i0_HQ_lily14_c6563/f3p0/617	7612.03	7288.46	8714.15	4759.78	4636.41	6747.17	2828.21	4151.75	4058.91	159.71	287.56	266.1
i0_HQ_lily14_c6568/f2p4/716	0	13.86	0	45.97	33.6	8.89	93.14	14.1	30.81	57.31	368.72	197.16
i0_HQ_lily14_c6569/f2p8/900	1761.38	1737.67	2111.88	843.59	1112.09	1102.65	1075.02	840.79	1132.02	534.75	610.62	597.97
i0_HQ_lily14_c6575/f5p0/1002	5309.19	5123.21	6146.58	1394.01	1578.87	1767.28	1333.1	1796.63	1530.64	150.1	249.63	713.69
i0_HQ_lily14_c6576/f3p0/481	589	700	607	597	542	693	690	655	730	311	437	293
i0_HQ_lily14_c6588/f2p3/743	0	0	0	0	0	0	0	0	0	396.18	148.14	17.34
i0_HQ_lily14_c6624/f2p1/989	3016.48	2472.32	2991.61	3755.2	2612.03	4018.65	4289.16	2906.42	4100.55	2311	2688.7	2441.78
i0_HQ_lily14_c66276/f2p0/371	0	1.46	3.47	3.65	4.4	9.22	0	5.04	8.28	2.22	19.61	12.04
i0_HQ_lily14_c6628/f2p0/625	820.45	797.91	600.13	398.41	864.01	442.09	270.33	457.88	278.69	0	19.95	0
i0_HQ_lily14_c6640/f2p0/354	9.03	0	4.32	36.48	369.36	26.71	0	220.43	27.34	0	81.95	11.27
i0_HQ_lily14_c6646/f2p15/954	94.24	148.85	115.97	293.77	180.84	165.53	137.3	111.54	0	8.59	0	24
i0_HQ_lily14_c6668/f2p1/918	976	981	1122	484	511	842	495	575	505	323	384	381
i0_HQ_lily14_c6669/f2p0/895	0	0	0	0	0	0	0	0	0	781.73	233.91	24.08
i0_HQ_lily14_c6674/f2p0/895	645.61	916.24	879.08	630	548.68	798.51	497.74	527.22	582.32	94.9	114.43	131.42
i0_HQ_lily14_c6697/f2p0/597	3420.92	3285.67	3877.67	2413.71	2420.82	3056.92	2672.34	2496.23	2459.31	1023.14	1128.35	1788.81
i0_HQ_lily14_c67094/f2p0/652	0	20.68	3.92	16.12	67.63	43.67	53.56	104.64	19.75	15.95	58.5	19.91
i0_HQ_lily14_c67147/f2p0/677	206.71	69.3	279.17	797.39	255.28	723.34	1192.6	542.83	552.25	263.47	305.06	409.9
i0_HQ_lily14_c6716/f2p2/637	380.57	189.64	453.78	2542.12	1518.48	2250.89	748.49	3160.84	901	10.01	479.23	111.02
i0_HQ_lily14_c6729/f2p0/601	820.48	1093.68	1041.22	455.34	744.75	392	500.3	495.82	426.96	926.88	1388.23	838.98
i0_HQ_lily14_c6738/f2p0/339	0	0	0	96.86	118.43	3.66	370.08	119.25	497.88	0	3.02	1
i0_HQ_lily14_c6754/f6p15/693	0	0	0	0	2	0	0	0	0	3479.88	2452.9	402
i0_HQ_lily14_c6766/f2p15/769	1068.46	1049.97	1186.19	862.88	768.26	1038.23	1052.16	971.42	1024.07	735.53	814.11	788.46
i0_HQ_lily14_c6770/f3p0/572	3842	3954	3956	3629	3811	4996	2033	3446	3025	776	1140	689
i0_HQ_lily14_c67785/f2p1/585	99.96	115.44	138.22	149.3	163.88	179.94	105.38	176.26	151.7	37.56	132.26	98.86
i0_HQ_lily14_c67978/f10p0/861	10376.3	8529.55	13285.5	8309.76	6615.9	11057.2	2255.55	4828.12	3504.54	500.51	360.11	195.17
i0_HQ_lily14_c680/f18p0/851	0	1	0	0	0	2	0	0	0	4462.57	1750.35	157.54
i0_HQ_lily14_c6811/f5p1/842	0	0	0	0	0	0	1	0	0	352	64	24
i0_HQ_lily14_c68183/f8p0/251	8	16	5	13	19.8	12.03	21	35.06	32.91	5	22	6
i0_HQ_lily14_c68293/f7p0/269	5.9	4	6.9	1	10	5.74	10	11	7	3	12.94	3
i0_HQ_lily14_c68410/f6p0/243	0	0	4	2	4	2	2	5	3	1	0	0
i0_HQ_lily14_c6845/f2p0/462	338	238	373	249	454	164	276	301	315	138	282	244
i0_HQ_lily14_c68515/f8p1/231	29.3	19.41	34.41	19.3	94.87	25.8	33.68	36.53	105.17	0	0	0
i0_HQ_lily14_c68560/f5p0/287	474.45	1032.45	677.64	920.64	1254.29	763.87	207.99	1276.37	435.42	346.12	469.42	39.01
i0_HQ_lily14_c68573/f5p0/280	0	2.38	0	3.35	1.95	3.91	0	0	1.75	0	9.45	0
i0_HQ_lily14_c68598/f3p12/429	5056	5122	7750	3031	1904	3746	3960	3417	1206	892	2076.23	2460
i0_HQ_lily14_c68600/f5p1/230	0	0	1	2	0	0	6	1	4	1	2	3
i0_HQ_lily14_c6862/f2p0/352	110	162	224	153	343	183	227	89	349	803	1688	129
i0_HQ_lily14_c6863/f2p0/567	1291.76	1571.24	1464.72	1069.8	1429.05	1730.6	1057.07	1243.65	1732.94	298.92	610.01	428.67
i0_HQ_lily14_c68640/f5p31/230	0	0	2	0	0	0	1	1	4	2	5	2
i0_HQ_lily14_c687/f15p0/618	2720	3106	2846	5764	5484	7004	4018	5964	4780	1648	1245	2784
i0_HQ_lily14_c68727/f6p0/269	33	53	54	61	103	69	56	100	81	70	150	52
i0_HQ_lily14_c68776/f4p0/270	8	11	14	5	2	5	1	9	5	2	15	3
i0_HQ_lily14_c69048/f3p0/241	0	0	0	0	0	0	0	0	0	98.49	15	0
i0_HQ_lily14_c69060/f3p0/267	15.18	20.14	31.97	13.9	34.66	6	24.52	15.64	26.15	21.49	34.03	17.92
i0_HQ_lily14_c6908/f3p1/864	4015	4512	4718	2584	2419	2908	3004	2414	2982	1656	2688	1917
i0_HQ_lily14_c69080/f9p0/766	233.06	246.09	96.46	7750.38	2112.95	2811.89	7469.86	3719.62	4386.47	11843.4	17168	31440
i0_HQ_lily14_c69097/f3p1/248	15	18	34	32	45	28	7	56	14	3	0	0
i0_HQ_lily14_c69166/f3p0/239	3	5	0	12	23	7	13	22	39	0	1	1
i0_HQ_lily14_c6924/f6p26/655	1945	2283	2072	2681	2865	3116	3162	2937	2731	2583	4950	4601
i0_HQ_lily14_c69251/f2p1/245	0	2	2	6	7	8	13	16	4	19	37	11
i0_HQ_lily14_c69256/f2p3/246	0	0	0	0	0	0	0	0	1	179.56	239.82	40
i0_HQ_lily14_c69279/f4p1/682	436.03	522.56	476.62	1361.82	1403.39	1047.43	3051.12	1306.52	980.09	2047.95	1867.78	3767.73
i0_HQ_lily14_c69295/f2p0/263	5	9	20	9	5	12	3	1	7	0	5	0
i0_HQ_lily14_c69306/f3p0/680	60.01	640	22	1393	1027	136	192	1125	436	33	98.15	30
i0_HQ_lily14_c69315/f2p0/434	72.97	51.85	104.96	18.96	10.89	20.65	25.05	12.04	5	37.94	87.92	11
i0_HQ_lily14_c6938/f2p0/763	2246	2190	2649	1928	2069	2154	2748	2153	2528	2340	3199	2851
i0_HQ_lily14_c69392/f2p40/284	1.22	2.28	0	6.47	9.79	1	35.81	0	6.42	10.05	64.51	26.82
i0_HQ_lily14_c69395/f2p0/944	3254.27	6059.07	2594.5	4417.64	7131.08	6530.13	4848.56	8836.46	5796.78	1290.4	2977.92	1548.43
i0_HQ_lily14_c69403/f2p0/458	80	89	103	90	86	82	120	101	109	94	107.09	40
i0_HQ_lily14_c69433/f2p0/289	9	6	17	8	9	6	4	8	4	6	12	0
i0_HQ_lily14_c69436/f2p0/277	18.19	9.17	30.5	4.98	32.41	8.94	12.7	11.06	13.88	0	14.38	5.41
i0_HQ_lily14_c69484/f2p0/243	7.97	0	13.62	4.81	2.32	6.52	9.24	1.82	1.45	24.9	49.75	11.13
i0_HQ_lily14_c69486/f2p0/281	5	6	10	2	3	9	5	10	11	1	11	1
i0_HQ_lily14_c69505/f2p1/293	1	2	2	5	3	0	2	2	2	4	4	1
i0_HQ_lily14_c69542/f2p0/297	39.04	0	0	0	85.53	0	0.02	36.46	13.68	2.67	168.18	43.97
i0_HQ_lily14_c6976/f2p0/842	119.05	513.62	240.03	544.02	179.76	455.73	6.85	316.55	57.19	3.09	0	0
i0_HQ_lily14_c6984/f2p0/760	1810.13	1942.46	1660.03	2986.1	2910.7	3286.77	3642.08	3171.72	3642.42	2514.99	2662.83	3016.41
i0_HQ_lily14_c70329/f2p0/551	91.14	63.77	179.88	89.52	186.3	118.33	308.95	166.42	186.51	53.4	667.6	540.23
i0_HQ_lily14_c7053/f4p0/546	12976	8916	20460	751	445	2336	507	592	332	40	44	49
i0_HQ_lily14_c706/f16p0/655	5	0	0	0	0	0	6	1	1	5439.69	2950	190
i0_HQ_lily14_c70627/f2p3/246	0	0	0	0	0	0	0	9.05	0	0	14.6	0
i0_HQ_lily14_c7066/f3p0/375	0	0	0	0	0	0	0	0	0	930	233	38
i0_HQ_lily14_c70859/f2p1/498	586.48	739.04	662.05	649.16	933.8	826.47	464.07	776.16	565.83	260.95	457.92	173.05
i0_HQ_lily14_c709/f4p0/856	5426.55	7332.09	4914.87	3137.59	4325.99	3841.91	1407.67	2293.12	1388.31	16	12.05	28
i0_HQ_lily14_c70994/f2p0/236	19	21	36	7	10	8	9	6	5	1	4	3
i0_HQ_lily14_c7112/f2p0/755	19	45	17	414	663	178	1913	698	1616	42	103	91
i0_HQ_lily14_c71131/f4p0/823	4796	4525	5281	3213	2793	3995	2399	2597	2797	802	1293	1382
i0_HQ_lily14_c7122/f2p0/877	1543.33	695.11	1490.26	151.33	140.98	128.05	228.17	211.04	100.27	258.86	597.64	797.16
i0_HQ_lily14_c7126/f4p0/679	2396.79	2542.65	3219.75	1277.49	1368.72	1533.91	2188.2	1192.57	1099.59	134.4	184.75	382.44
i0_HQ_lily14_c7131/f3p1/862	413.99	324.99	533.36	660.6	573.84	707.98	554.4	688.95	705.24	132	217.99	225.44
i0_HQ_lily14_c7156/f5p0/592	5935.18	4556.97	9122.11	302	139	1185	137	154	237	1	3	13
i0_HQ_lily14_c71875/f2p0/590	376.62	411.83	428.05	474.64	473.34	510.69	636.61	563	619.03	283.28	469.44	386.93
i0_HQ_lily14_c7190/f3p1/409	0	0	0	0	0	0	5	0	0	3208	876	127
i0_HQ_lily14_c7214/f2p0/933	1485	1870	1909	654	704	2843	13	304	15	0	1	0
i0_HQ_lily14_c7222/f5p0/687	1	7	0	6	7	1	21	2	1	12559	12721	14441
i0_HQ_lily14_c7225/f3p21/990	0	0	3	0	0	0	0	0	0	90	27	0
i0_HQ_lily14_c7230/f6p56/504	0	0	4	0	8	0	0	0	0	16629	6531	714
i0_HQ_lily14_c7247/f2p8/961	107.77	198.33	130.13	473.99	501.54	497.34	58.57	381.81	213.85	28.95	23.47	45.35
i0_HQ_lily14_c72645/f2p0/265	31.87	37.54	41.97	31.9	57.3	19.23	41.92	85.28	58.58	58.01	120.17	49.59
i0_HQ_lily14_c733/f15p0/783	1	0	0	0	0	1	0	4	0	12655	4968	566
i0_HQ_lily14_c7338/f3p0/552	125.01	203.01	155.21	217.75	393.46	390.75	495.74	398.92	504.52	217	339.58	342.01
i0_HQ_lily14_c737/f18p0/512	10368	10407.6	13407.3	1339.69	416.69	2705.11	5653.23	962.53	767.42	707.86	1566.15	257.84
i0_HQ_lily14_c7382/f5p0/672	1781.04	1546.83	2103.75	1919.04	1901.96	1574.42	3221.27	1814.23	2709.39	733.36	1308.98	1501.71
i0_HQ_lily14_c7398/f2p0/975	365.32	394.87	386.17	780.93	664.99	781.81	1101.44	770.92	751.04	395.83	486.64	689.38
i0_HQ_lily14_c7442/f2p8/467	1087.89	1302.38	1098.63	2146.31	5083.24	2421.68	787.87	2853.13	1773.7	325.95	489.15	341
i0_HQ_lily14_c7445/f2p0/410	728.04	986.23	565.55	7499.62	9423.25	3044.95	341.1	18540.1	5490.84	116.44	225.28	0
i0_HQ_lily14_c7448/f2p0/737	254.55	297.25	324.68	292.29	341.28	301.3	312.5	370.4	344.95	231.19	323.89	246.3
i0_HQ_lily14_c7454/f13p0/834	613	480	121	8537	2591	5002	11168	5023	4918	14034	16893	26037
i0_HQ_lily14_c7470/f3p9/806	523	461	637	751	831	793	1708	649	1036	2173	2276	2305
i0_HQ_lily14_c7477/f3p4/834	0	0	0	0	0	0	1	0	0	406	67	37
i0_HQ_lily14_c7483/f2p0/666	6207.97	6235.36	6898.95	2675	2799	4627.84	930	1709.79	1541	970	1188	395
i0_HQ_lily14_c7494/f2p0/940	370.37	334.63	127.66	644.11	640.22	678.43	691.42	477	782.55	469.27	747.43	265.51
i0_HQ_lily14_c7513/f3p5/557	3	10	2	85	40	10	382	28	50	2014	2322	2567
i0_HQ_lily14_c7515/f2p0/778	2028	2141	2081	1663	1731	2401	676	1557	1176	260	374	171
i0_HQ_lily14_c75187/f2p0/659	184.54	623.63	217.98	816.15	1570.09	319.06	281.81	586.32	51	925.32	2465.66	1062.2
i0_HQ_lily14_c752/f10p0/732	1077.19	959.26	925.57	1308	930.32	990.62	2119.93	1105.37	1540.26	7929.47	8309.37	9363.19
i0_HQ_lily14_c7552/f5p2/930	8524.29	5803.28	14126.2	464.62	137.05	1711.88	96.06	366.36	173.04	0	4.79	17.9
i0_HQ_lily14_c75617/f44p0/537	5659.87	6416.88	5210.05	4894.12	7983.76	5372.57	2250.85	5088.05	2575.46	3000.27	4306.9	3124.52
i0_HQ_lily14_c75618/f44p0/754	3841.98	4154.22	3889.39	6858.3	6638.45	7766.1	8197.78	6669.05	8574.06	6612.21	3878.63	6037.4
i0_HQ_lily14_c75620/f37p0/641	16275.6	11111.3	15757.8	51687.2	28233.9	65577.5	7682.04	45558.8	35620.3	957.1	1500.34	1047.22
i0_HQ_lily14_c75621/f16p0/688	22817.3	13216	30557.5	7406.39	2200	20196	110	5451	873	55	106	4
i0_HQ_lily14_c75622/f16p0/390	3657	2045	3471	3678	1620	2852	7851	2267	4239	14559	14589	9515
i0_HQ_lily14_c75627/f14p0/951	84177	65550	164697	11497	959	29669	3228	11794	3975	24	29	37
i0_HQ_lily14_c7563/f2p0/872	0	7.38	0	0	18.2	0	0	0	8.68	0	0	0
i0_HQ_lily14_c75632/f19p0/967	2651.82	2700.1	2429.12	5487.93	5439.91	7005.84	7045.35	4573.18	5642.49	3989.45	1065.13	5969.39
i0_HQ_lily14_c75635/f7p0/566	430.63	499.2	539.12	844.9	997.94	951.36	454.72	691.19	789.17	0	17.69	48.72
i0_HQ_lily14_c75636/f14p0/756	3573	3758	3844	4588	5439	4257	6097	5022	5551	2148	2752	3423
i0_HQ_lily14_c75641/f16p0/939	25154	23458.2	32157.7	4563.32	3377.3	10429	697.17	4727.65	615.9	457.29	1614.02	64.95
i0_HQ_lily14_c75642/f11p0/829	1662.43	1392.57	1845.53	4139.9	4158.34	3541.68	6133.57	5079.3	6482.71	4475.69	5430.49	11347.8
i0_HQ_lily14_c75644/f11p0/613	0	1	0	0	1	0	0	0	1	4728	4240	535
i0_HQ_lily14_c75648/f13p0/848	1766.62	1872.59	2260.39	3859.95	4627.69	4512.56	5836.13	3654.01	7378.32	6020.6	6198.86	8537.93
i0_HQ_lily14_c75654/f21p0/758	750.13	609.76	708.07	9299.1	7296.86	6849.68	10676.3	8573	8471.97	10234.4	1192.11	23386.5
i0_HQ_lily14_c75657/f6p0/933	0	0	0	0	2	0	0	0	0	4500	279	25
i0_HQ_lily14_c75660/f16p0/962	8098.32	7122.47	8709.08	12482.8	15179.4	15003	6534.62	11675.1	11060.9	1760.81	2074.64	1864.43
i0_HQ_lily14_c75670/f10p0/643	3587	3620	3624	3883	4136	4685	4078	4206	4239	1722	2191	2755
i0_HQ_lily14_c75672/f14p0/407	282.33	262.37	387.7	173.41	256.86	247.21	292.26	330.29	381.9	43.47	87.17	62.56
i0_HQ_lily14_c75675/f3p3/980	725.71	757.58	777.92	490.85	400.62	598.13	974.61	342.98	679.81	521.99	514.31	636.19
i0_HQ_lily14_c75676/f12p0/908	388.05	1390.07	824.83	1330.13	3632.09	420.14	4627.56	1645.66	2970.08	2204.79	1429.08	1769.75
i0_HQ_lily14_c75678/f12p0/733	1265.98	1121.96	1384.9	2733.99	2587.98	2962.99	2533.98	2449.95	2479.94	1065.99	815.98	1301
i0_HQ_lily14_c75679/f15p3/713	852.45	1069.71	892.34	1799.64	1586.76	1245.59	2139.83	1199.6	5044.51	34.59	95.11	23.34
i0_HQ_lily14_c75685/f6p0/654	10733.4	7842.36	13816.9	2628.26	1610.69	6134.85	3843.04	1913.85	3824.8	2099.74	2472.01	1795.65
i0_HQ_lily14_c75695/f16p0/454	0	0	1	22	6	9	102	15	2	24751	24053	4958
i0_HQ_lily14_c75698/f6p0/770	32.75	556.9	23.37	1029.27	649.04	174.02	2178.46	457.39	2006.5	5083.39	11757.8	2033.41
i0_HQ_lily14_c7570/f4p8/618	686	677	746	550	367	591	538	451	415	276	338	258
i0_HQ_lily14_c75700/f5p0/836	1286.02	1237.89	1218.94	4475.57	6053.4	2947.58	8069.66	4618.28	10220.2	1241.07	2222.31	2489.25
i0_HQ_lily14_c75703/f2p0/680	132.63	232.25	177.54	0	0	161.12	110.67	24.25	0	107.35	250.79	104.44
i0_HQ_lily14_c75705/f11p0/930	3050	3530	3599	7811	6390	9172	5439	5722	7599	576	392	1413
i0_HQ_lily14_c75709/f12p0/615	4367	4744.04	7914.05	1631.87	6324.26	741.18	186	4106	1725	4	9	77
i0_HQ_lily14_c75710/f2p0/528	4424.09	3930.05	10038.8	260.46	72.42	1196.93	12.28	177.8	75.83	2.98	9.9	1.9
i0_HQ_lily14_c75712/f2p0/825	252.31	376.83	223.76	454.36	474.65	247.81	599.37	346.09	555.58	1738.09	2322.91	2148.79
i0_HQ_lily14_c75714/f10p0/978	1886.3	1978.14	1919.55	2639.75	2533.23	2785.5	3082.27	2582.22	3275.13	1720.25	2340.44	2069.92
i0_HQ_lily14_c75725/f6p0/531	266.39	197.95	261.48	175.22	149.57	233.98	320.63	187.96	288.96	687.76	1034.34	703.46
i0_HQ_lily14_c75749/f6p0/516	1630.57	1528.3	2075.73	879.01	1013	1200.83	618.61	1026.64	845.2	41	93.99	65
i0_HQ_lily14_c75760/f16p0/744	7323.48	7191.73	7918.51	8844.29	12642.7	5150.76	8810.15	11429.2	15570.3	2173.92	3392.87	2295.78
i0_HQ_lily14_c75767/f3p0/969	274.01	226.92	598.57	682.07	1003.98	326.81	308.97	196.87	1296.58	207.05	231.04	949.14
i0_HQ_lily14_c75784/f3p0/624	946.28	1204.76	1123.06	1447.23	2149.62	563.77	3763.79	1795.14	3364.05	804.82	1778.39	3921.79
i0_HQ_lily14_c75787/f2p0/414	53.62	22.09	4.62	6.48	73.85	20.22	115.39	132.92	96.54	39.55	717.11	146.23
i0_HQ_lily14_c75790/f4p2/395	95	93	93	459	289	194	101	437	320	3	0	1
i0_HQ_lily14_c75793/f2p0/542	123.49	149.66	111.83	266.18	439.72	290.69	357.48	464.48	415.12	612.94	1517.26	576.49
i0_HQ_lily14_c75800/f2p0/438	580	537	543	30	32	20	11	18	9	2	0	0
i0_HQ_lily14_c75801/f11p0/648	1951	2109	2353	2379	2568	3098	2191	2631	2104	1341	1616	1455
i0_HQ_lily14_c75807/f3p0/925	433.25	534.92	543.72	640.5	626.12	692.34	1004.36	620.67	831.25	596.72	516.03	652
i0_HQ_lily14_c7581/f2p0/718	0	0	0	0	0	0	0	0	0	467.46	209.85	6.19
i0_HQ_lily14_c75812/f6p0/384	42.13	94.69	10.31	579.66	787.48	283.74	539.75	828.07	515.82	15.17	163.33	23.86
i0_HQ_lily14_c75813/f2p0/806	5798	6207	6366	6737	7906	8151	4339	6802	6570	1099	884	1019
i0_HQ_lily14_c75814/f13p0/527	5.65	2141.86	0	606.3	276.3	209.02	2496.19	564.07	376.19	3588.67	6431.58	4814.9
i0_HQ_lily14_c75815/f5p0/526	68.88	41.46	99.4	33.74	16.2	3.37	146.81	51.92	72.25	849.69	2150.65	287.36
i0_HQ_lily14_c75818/f5p0/791	484.25	551.15	495.8	835.75	765.48	827.3	664.47	766.34	706.29	373.96	404.03	395.99
i0_HQ_lily14_c75825/f3p0/846	1101.77	1074.71	1123.88	1139	1112.46	1384.97	784	1016.95	934.11	262	412.13	369.89
i0_HQ_lily14_c75829/f4p0/973	26.5	489.99	19.7	401.65	703.33	60.7	38.97	283.33	8.34	469.34	329.81	162.77
i0_HQ_lily14_c75832/f3p0/785	2363	2427	2706	2407	2001	2607	2202	2205	2071	198	178	291
i0_HQ_lily14_c75841/f10p0/652	1864	2078	1973	3446	3745	4289	2293	3362	3300	661	609	838
i0_HQ_lily14_c75842/f2p0/883	276.55	202.64	288.51	723.97	775.39	846.46	811.96	614.56	1006.76	1509.89	510.6	2333.44
i0_HQ_lily14_c75843/f3p0/747	3173.87	3268.4	3362.91	3243.21	2485.45	4406.32	3062.53	2807.82	3074.91	2198.17	2666.67	2531.89
i0_HQ_lily14_c75844/f2p0/629	1532.85	1780.5	1707.74	2447.65	2422.24	3477.69	2268.7	2606.24	2260.04	1227.86	1226.42	1568.21
i0_HQ_lily14_c75847/f4p0/322	0	16.34	0	3	15.85	0	0	5	0	161.64	578.72	243.76
i0_HQ_lily14_c75848/f2p1/748	1097	1047	1231	1278	1167	1523	1351	1209	1378	490	681	500
i0_HQ_lily14_c75854/f12p0/466	212.64	181.6	277.51	191.88	136.22	193.94	144.46	181.84	107.55	72.15	215.49	153.33
i0_HQ_lily14_c75859/f5p0/376	5140.44	5662.7	2749.7	3522.03	2362.8	961.05	28598.2	3058.28	7363.69	70544	89604.4	41644.8
i0_HQ_lily14_c75860/f2p0/744	1598.37	2936.35	1344.87	8066.04	14534	5745.03	6132.24	10417	4067.52	7219.33	2560.08	5844.02
i0_HQ_lily14_c7587/f3p0/650	0	0	0	0	0	0	0	1	1	2339	516	163
i0_HQ_lily14_c75872/f5p0/451	791	810	950	918	1492	485	3853	900	2477	253	692	422
i0_HQ_lily14_c75886/f9p0/700	1759.95	836.35	2613.47	408.85	277.89	1149.96	24.13	308.34	19.2	1	3.18	0
i0_HQ_lily14_c75898/f2p0/564	1459.72	1788.85	1648.41	1205.95	1692.68	1311.86	769.12	1405.13	1315.88	164.74	288.99	104.99
i0_HQ_lily14_c75911/f2p0/385	1364.48	1441.45	1379.95	946.94	992.25	961.3	479.5	837.45	617.25	692.15	1130.28	636.24
i0_HQ_lily14_c75917/f2p0/694	4175.74	11471.5	5499.87	1344.66	1800.04	1289.86	35.32	457.58	39.21	67.4	135.16	16.68
i0_HQ_lily14_c75920/f3p0/774	105.61	128.17	111.62	484.61	452.84	312.11	576.35	510.49	522.69	256.74	372.74	262.37
i0_HQ_lily14_c75921/f3p0/543	16.59	1.17	18.59	18.49	20.4	14.37	8.09	16.8	25.18	3.85	33.56	13.49
i0_HQ_lily14_c75923/f8p0/685	5853.98	6357	5417	10149.5	10894	10095.4	7067.59	9872	9971	6320.99	8159	8033.1
i0_HQ_lily14_c75931/f3p0/289	16.49	26.52	46.03	25.29	65.42	20.57	15.75	29.92	23.66	11.01	94.12	0
i0_HQ_lily14_c75932/f3p0/305	201	2188.05	162.02	306	1193	61	34	201	7	75	103	36
i0_HQ_lily14_c75935/f2p0/300	5.34	4.66	14.17	0	0	0	26.94	4.6	11.77	0	15.92	3.52
i0_HQ_lily14_c75936/f4p0/399	0	0	0	2	3	0	10	3	23	663.33	725.34	138.35
i0_HQ_lily14_c75943/f2p8/260	12	5	14	2	8	4	8	8	5	9	59	16
i0_HQ_lily14_c75944/f2p0/301	44	92	86	65	104	15	312	101	268	56	123	88
i0_HQ_lily14_c75945/f2p5/298	6.48	6.87	0	0	5.98	0	1.71	2.11	0	0	8.3	2.92
i0_HQ_lily14_c75946/f2p1/312	55	52	48.53	48	52	48	47.68	68.72	61.72	11.14	43	6
i0_HQ_lily14_c75949/f42p0/429	1098	2473	416	1743	3845	429	3806	2168	1060	37798	50515	9902
i0_HQ_lily14_c75950/f15p0/793	18807.9	17993.2	22359.4	21191.1	19871.4	26996.8	19736.9	20764.6	18846.6	9938.67	6917.19	10323
i0_HQ_lily14_c75951/f18p0/659	3132.14	2146.65	3407.13	1395.03	1554.96	3748.85	600.76	915.67	1236.64	5.27	0	2
i0_HQ_lily14_c75964/f7p0/945	3783	3417	4719	3580	3220	4533	3299	3405	2457	819	1118	1145
i0_HQ_lily14_c75989/f4p0/881	17987.3	11761.5	18289.8	15710.7	7648.85	26891.6	3513.29	14132.9	2330.51	4021.77	4365.42	1493.16
i0_HQ_lily14_c76004/f3p0/391	2.6	1.02	2	512.36	545.91	93.92	1315.52	538.14	1431.65	0	0	2
i0_HQ_lily14_c76026/f4p0/342	201.11	350.65	250.27	334.97	519.15	302.34	116.2	519.25	190.52	141.1	185.95	16.99
i0_HQ_lily14_c76029/f2p0/846	257751	239490	344639	59555	26788.2	141966	7815.63	56585.4	8388.92	8855.33	13198.9	421.93
i0_HQ_lily14_c76037/f14p0/940	1465.88	1285.01	1539.57	5326.71	3036.03	5045.05	6473.83	4452.24	4574.37	5353.46	1047.22	3518.86
i0_HQ_lily14_c76039/f3p0/730	2135.84	1392	1733.41	372	162	556	1018	194	296	691	1481.92	1372
i0_HQ_lily14_c76043/f3p0/758	59591.5	174661	119392	19451.5	18161.3	23652.3	36225.7	8698.97	57364.7	62950.7	123312	42684.2
i0_HQ_lily14_c76047/f2p0/427	4.56	13.17	24.05	11.34	22.05	10.01	0	13.49	2.42	0	0	13.12
i0_HQ_lily14_c76049/f18p0/322	701.93	872.71	767.44	635.72	1504.57	362.47	707.37	887.98	579.54	3200.24	4237.88	2135.58
i0_HQ_lily14_c76061/f2p0/654	3906	4499	3870	3076	4080	4281	1797	2637	3357	300	408	215
i0_HQ_lily14_c76062/f3p0/786	2983.56	3055.15	3346.2	7649.6	8986.16	9389.96	3572.57	7121.26	6004.92	230.34	213.92	185.41
i0_HQ_lily14_c76063/f2p0/468	883	993	921	1055	1036	1506	736	1053	1093	132	212	151
i0_HQ_lily14_c76071/f2p0/759	706	823	710	1164	1163	1252	1559	1195	1493	751	852	930
i0_HQ_lily14_c76078/f2p1/738	2277.6	2670.7	2506.74	1610.91	1802.35	1840.25	1148.34	1425.5	1584.65	168	309.9	306
i0_HQ_lily14_c76082/f5p0/428	5	6	2	9	4	2	59	33	382	1096	1187	13
i0_HQ_lily14_c76101/f60p3/727	0	0	0	0	3	0	0	2	1	3576	1211	802
i0_HQ_lily14_c76127/f3p0/919	1179.56	1228.71	1290.14	1617.34	1691.05	1913.3	1206.64	1624.31	1570.16	480.15	489.97	491.32
i0_HQ_lily14_c76141/f4p9/396	112	95	147	132	189	156	13	77	44	1	3	9
i0_HQ_lily14_c76142/f8p0/348	15	30	5	383	861	52	921	791	1535	450	655	168
i0_HQ_lily14_c76146/f3p0/426	0	0	0	0	0	0	0	0	1	1560.36	1022.89	26.61
i0_HQ_lily14_c76161/f3p0/510	985.35	730.31	1449.39	60.19	54.78	146.66	114.22	51.99	56.22	8.05	19.09	19.2
i0_HQ_lily14_c76170/f18p0/711	21246.8	27075.5	18827.7	14051.3	26066.3	17909.7	2009.23	12820.3	6391.38	574.71	1449.59	1176.84
i0_HQ_lily14_c76177/f5p0/464	0	0	0	21.49	33.03	0	14.77	0	22.12	5.72	21.54	0
i0_HQ_lily14_c76179/f3p0/728	3098	3367	3026	1970	1909	2490	1427	1897	2019	168	321	273
i0_HQ_lily14_c76180/f10p0/679	2169	1891	2259	1438	1477	2209	1847	1269	1598	492	756	732
i0_HQ_lily14_c76195/f3p0/973	265.51	1318.31	305.96	11938.6	18256.1	3850.18	4752.63	6318.78	1112.12	30061.7	33864.3	32994.3
i0_HQ_lily14_c76206/f4p0/655	6703.68	6483.25	7367.63	4610.58	4765.02	6039.36	2490.85	4630.83	4034.5	156.95	324.88	216.96
i0_HQ_lily14_c76221/f3p0/688	1544.92	2759.26	1487.36	2190.84	2188.29	4734.46	1973.12	1620.63	2620.27	297.93	208.71	124.9
i0_HQ_lily14_c76225/f41p0/846	1	0	1	0	0	0	0	2	1	8552	7392	1040
i0_HQ_lily14_c76227/f43p1/880	0	0	0	0	1.5	0	0	1	0	4555.3	907.4	1096
i0_HQ_lily14_c76246/f6p0/723	0	0	0	0	0	0	0	0	0	304	91	63
i0_HQ_lily14_c76258/f2p0/861	599.71	571.19	798.87	289.45	474.54	749.58	234.88	742.42	542.09	174.92	243.46	114.42
i0_HQ_lily14_c76261/f13p0/996	0	0	0	0	0	0	0	0	0	4878.45	2809.29	348.15
i0_HQ_lily14_c76275/f2p0/301	59.55	43.83	77	22.5	39.21	25.1	7	26.51	11.61	0	15.74	4.18
i0_HQ_lily14_c76292/f13p88/917	1521.79	1919.05	1579.78	2276.24	2096.18	2055.85	3304.05	2550.7	2824.26	4626.02	4611.51	6341.78
i0_HQ_lily14_c76295/f10p0/782	193.93	305.17	31.95	6823.3	1987.37	2012.69	7898.7	3079.73	3498.16	15829.8	23000.4	41841.3
i0_HQ_lily14_c76298/f3p0/847	2416.74	2898.11	2520.83	3674.81	5064.75	2139.14	1349.66	4102.37	1606.98	418.93	494.78	1103.81
i0_HQ_lily14_c7634/f2p7/787	4331.29	3329.32	3234.07	7893.5	5925.13	6107.88	15716.1	7520.43	11481.2	2069.39	2326.12	3405.24
i0_HQ_lily14_c76353/f6p0/669	5431	6150	5841	6020	8409	7472	4089	6451	6219	540	694	830
i0_HQ_lily14_c76387/f12p0/258	4.92	13.21	3.49	38.02	100.33	24.36	26.5	23.64	90.99	0	50.33	14.24
[truncated: 71,219 more rows]

## Sheet: lily_S1vslily_S2.DEG
Gene_id	lily_S1_readcount	lily_S2_readcount	log2FoldChange	pval	padj
i2_LQ_lily14_c55066/f1p0/2856	0	5618.96	#NAME?	5.4472e-66	3.0738e-61
i1_LQ_lily14_c20279/f1p4/1316	0	3397.6	#NAME?	7.1352e-63	2.0132e-58
i1_LQ_lily14_c52487/f1p0/1009	0	2620.94	#NAME?	3.5217e-60	6.6244e-56
i1_LQ_lily14_c41142/f1p2/1365	1.66761	4390	-11.362	1.1211e-59	1.5815e-55
i1_HQ_lily14_c98848/f5p2/1388	0	2479.89	#NAME?	1.9769e-59	2.2311e-55
i0_LQ_lily14_c21872/f1p5/880	0	1890.25	#NAME?	5.6599e-56	5.3231e-52
i1_LQ_lily14_c109648/f1p0/1006	2163.33	0.371583	12.507	6.7736e-56	5.4605e-52
i4_LQ_lily14_c17090/f1p10/4055	0	1812.33	#NAME?	3.5942e-55	2.5353e-51
i0_HQ_lily14_c45586/f2p8/949	3976.71	3.88049	10.001	1.8238e-54	1.1435e-50
i1_HQ_lily14_c1404/f7p2/1325	0	1626.93	#NAME?	1.1659e-53	6.5794e-50
i2_HQ_lily14_c49376/f2p0/2072	0	1551.55	#NAME?	1.0246e-52	5.2562e-49
i1_LQ_lily14_c20435/f1p1/1893	8.86972	3715.73	-8.7105	1.3252e-48	6.2316e-45
i3_LQ_lily14_c22239/f1p0/3278	0	1197.52	#NAME?	4.2972e-48	1.8653e-44
i1_LQ_lily14_c34560/f1p3/1252	1206.98	0	Inf	7.5043e-48	3.0248e-44
i1_HQ_lily14_c13837/f3p1/1431	0.672242	1496.66	-11.12	1.6075e-46	6.0473e-43
i0_LQ_lily14_c12521/f1p2/531	7.39466	2966.74	-8.6482	2.2312e-46	7.869e-43
i1_LQ_lily14_c24571/f1p9/1413	5330.3	14.2483	8.5473	2.2442e-45	7.4493e-42
i0_LQ_lily14_c37001/f1p0/783	6503.31	20.3185	8.3222	8.1498e-45	2.555e-41
i2_LQ_lily14_c40921/f1p0/2932	0.308554	1037.02	-11.715	3.8661e-44	1.1482e-40
i2_LQ_lily14_c39389/f1p0/2621	4.45268	1693.65	-8.5712	4.9414e-44	1.3942e-40
i1_LQ_lily14_c87372/f1p27/1996	0	952.766	#NAME?	7.2552e-44	1.9496e-40
i1_LQ_lily14_c26443/f1p5/1205	5.36494	1724.72	-8.3286	1.5718e-43	4.0317e-40
i0_HQ_lily14_c54065/f16p0/531	6448.84	1.88051	11.744	1.8211e-43	4.468e-40
i2_HQ_lily14_c1028/f7p0/2301	0.925663	2432.27	-11.36	4.5376e-43	1.0669e-39
i1_HQ_lily14_c50407/f3p4/1037	28.3991	9050.53	-8.316	1.0735e-42	2.4231e-39
i1_HQ_lily14_c7588/f2p9/1417	0	904.779	#NAME?	1.1346e-42	2.4626e-39
i1_LQ_lily14_c37800/f1p0/1931	0.95323	1029.47	-10.077	6.8498e-42	1.4316e-38
i1_LQ_lily14_c71359/f1p0/1785	1.85133	41848.3	-14.464	1.2715e-41	2.5625e-38
i1_LQ_lily14_c47637/f1p22/1642	7.42913	1767.9	-7.8946	2.2781e-41	4.4328e-38
i1_LQ_lily14_c106851/f1p6/1112	814.156	0	Inf	1.6532e-40	3.1096e-37
i0_LQ_lily14_c4768/f1p0/1000	1.6806	1117.2	-9.3767	2.3238e-40	4.2301e-37
i2_HQ_lily14_c18713/f6p0/2393	18.1283	2712.65	-7.2253	1.0402e-39	1.8343e-36
i1_LQ_lily14_c22911/f1p0/1514	15.3829	2357.63	-7.2599	1.5076e-39	2.5779e-36
i2_LQ_lily14_c49632/f1p0/2043	1.61898	975.891	-9.2355	1.7905e-39	2.9717e-36
i0_LQ_lily14_c26082/f1p0/742	29.0272	3844.22	-7.0491	5.5685e-39	8.9781e-36
i1_HQ_lily14_c79501/f3p0/1083	22.5017	3032.41	-7.0743	6.082e-39	9.5335e-36
i2_LQ_lily14_c16616/f1p0/2079	33.6324	4895.04	-7.1853	9.1798e-39	1.4e-35
i1_LQ_lily14_c44102/f1p0/1259	2.35285	5917.1	-11.296	2.6753e-37	3.9728e-34
i2_HQ_lily14_c18689/f3p0/2840	1574.36	10.3428	7.25	9.403e-37	1.3605e-33
i1_HQ_lily14_c56165/f26p3/1671	22.9726	2377.47	-6.6934	6.1995e-36	8.746e-33
i1_LQ_lily14_c70350/f1p0/1477	1378.09	9.13571	7.2369	6.4267e-36	8.8454e-33
i2_LQ_lily14_c14046/f1p0/2511	1097.72	6.31692	7.4411	2.415e-35	3.2447e-32
i1_HQ_lily14_c13131/f4p24/1998	18.0584	1853.95	-6.6818	3.5858e-35	4.7058e-32
i1_HQ_lily14_c1873/f3p5/1551	9.71386	1298.82	-7.0629	8.1769e-35	1.0487e-31
i0_LQ_lily14_c38216/f1p4/960	20.7616	1857.61	-6.4834	3.5227e-34	4.4175e-31
i1_LQ_lily14_c26753/f1p2/1277	79.8788	14357.2	-7.4897	2.588e-33	3.1749e-30
i1_LQ_lily14_c46215/f1p0/1962	82.8594	8642.26	-6.7046	5.799e-33	6.9625e-30
i2_LQ_lily14_c45889/f1p21/2134	575.909	0.313418	10.844	7.0315e-33	8.2664e-30
i1_LQ_lily14_c9823/f1p0/1450	1593.72	7.772	7.6799	1.3605e-32	1.5668e-29
i1_LQ_lily14_c40829/f1p1/1260	3249.05	10.7142	8.2444	1.5829e-32	1.7865e-29
i1_HQ_lily14_c1844/f6p0/1235	9.63924	1111.89	-6.8499	3.4602e-32	3.8286e-29
i4_LQ_lily14_c10573/f1p4/5036	0	479.639	#NAME?	3.6323e-31	3.9418e-28
i0_HQ_lily14_c16830/f7p0/355	7.05204	913.228	-7.0168	4.4019e-31	4.6868e-28
i1_LQ_lily14_c6396/f1p12/1798	574.827	1.11475	9.0103	5.4603e-31	5.706e-28
i2_LQ_lily14_c39315/f1p0/2160	93.7817	15641.8	-7.3819	6.5188e-31	6.6882e-28
i1_LQ_lily14_c80794/f2p23/1078	617.768	1.11475	9.1142	7.0761e-31	7.1305e-28
i2_LQ_lily14_c10548/f1p0/2262	471.082	0	Inf	9.1364e-31	9.0451e-28
i4_LQ_lily14_c12496/f1p1/4489	0	455.063	#NAME?	1.8004e-30	1.7517e-27
i4_LQ_lily14_c19988/f1p1/4426	0.659251	504.527	-9.5799	7.4747e-30	7.1491e-27
i0_HQ_lily14_c2466/f7p0/987	5.68807	784.241	-7.1072	1.1029e-29	1.0372e-26
i3_LQ_lily14_c28201/f1p0/3408	10.3034	970.38	-6.5574	1.413e-29	1.3072e-26
i0_LQ_lily14_c1700/f1p0/973	87.1045	4467.27	-5.6805	2.1997e-29	1.9703e-26
i1_LQ_lily14_c68760/f1p0/1140	6034.57	85.4899	6.1414	2.1922e-29	1.9703e-26
i1_LQ_lily14_c104919/f1p3/1302	4.94438	2770.07	-9.1299	2.2902e-29	2.0193e-26
i2_LQ_lily14_c42204/f1p0/2505	425.905	0	Inf	4.009e-29	3.4804e-26
i2_LQ_lily14_c21971/f1p0/2418	1574.73	28.4922	5.7884	4.2408e-29	3.6259e-26
i0_LQ_lily14_c8417/f1p1/647	13.0827	1134.73	-6.4385	5.1621e-29	4.3477e-26
i2_LQ_lily14_c8125/f1p0/2443	33.2263	1749	-5.7181	5.994e-29	4.9742e-26
i2_LQ_lily14_c25193/f1p0/2114	14.1032	1068.12	-6.2429	1.0709e-28	8.7578e-26
i1_LQ_lily14_c75185/f1p0/1052	0	398.437	#NAME?	2.8303e-28	2.2816e-25
i0_HQ_lily14_c62532/f2p0/484	34.1925	1693.86	-5.6305	3.8815e-28	3.085e-25
i1_LQ_lily14_c32851/f1p4/1033	23987.5	117.222	7.6769	4.0007e-28	3.1356e-25
i2_LQ_lily14_c42677/f1p1/2319	68.6793	3009.89	-5.4537	4.113e-28	3.1794e-25
i1_HQ_lily14_c1888/f3p0/1129	8.40302	809.502	-6.59	4.7169e-28	3.597e-25
i0_LQ_lily14_c2772/f1p0/343	1833.05	36.8904	5.6349	5.4126e-28	4.0724e-25
i1_LQ_lily14_c22071/f1p8/2053	79.7813	3528.46	-5.4668	6.9416e-28	5.1541e-25
i1_HQ_lily14_c91413/f2p1/1040	28.0653	1441.92	-5.6831	8.3382e-28	6.1107e-25
i1_HQ_lily14_c98619/f2p0/1163	12.453	20176.6	-10.662	1.0695e-27	7.7372e-25
i1_LQ_lily14_c22433/f1p4/1499	384.953	0	Inf	1.5366e-27	1.0976e-24
i1_LQ_lily14_c8962/f1p0/1826	138.451	6968.5	-5.6534	1.6361e-27	1.1541e-24
i1_LQ_lily14_c58872/f1p6/1334	8.967	812.491	-6.5016	1.7366e-27	1.2099e-24
i2_LQ_lily14_c14051/f1p0/2846	460.352	1.11475	8.6899	2.6209e-27	1.8036e-24
i1_HQ_lily14_c19118/f6p0/1209	38.3004	1659.91	-5.4376	5.9729e-27	4.0125e-24
i1_LQ_lily14_c103663/f1p6/1132	0.659251	420.053	-9.3155	5.93e-27	4.0125e-24
i1_LQ_lily14_c9417/f1p5/1950	69.1564	5960.5	-6.4294	6.1605e-27	4.0899e-24
i1_HQ_lily14_c99812/f11p5/1034	51.3235	7110.59	-7.1142	1.1798e-26	7.7413e-24
i3_HQ_lily14_c36306/f6p0/3622	0	359.802	#NAME?	1.2671e-26	8.2187e-24
i0_HQ_lily14_c13396/f2p0/770	128.28	5170.94	-5.3331	1.5755e-26	9.9896e-24
i1_LQ_lily14_c22072/f1p10/1958	20.7505	2537.48	-6.9341	1.5621e-26	9.9896e-24
i4_LQ_lily14_c7316/f1p1/4923	0	589.41	#NAME?	1.8658e-26	1.1698e-23
i1_LQ_lily14_c60265/f1p4/1450	7.75385	790.35	-6.6714	2.1139e-26	1.3108e-23
i0_LQ_lily14_c61054/f1p0/348	2185.03	60.1835	5.1821	2.3055e-26	1.4141e-23
i1_LQ_lily14_c17022/f1p0/1124	1.34448	444.826	-8.37	2.8674e-26	1.7399e-23
i1_HQ_lily14_c79354/f4p2/1889	154.492	6458.54	-5.3856	4.5669e-26	2.7416e-23
i2_HQ_lily14_c5830/f2p0/2820	0	355.222	#NAME?	4.8391e-26	2.8744e-23
i3_LQ_lily14_c23936/f1p0/3650	0	4911.67	#NAME?	7.7406e-26	4.55e-23
i1_HQ_lily14_c80454/f22p2/1174	11.9055	811.529	-6.0909	9.8556e-26	5.7335e-23
i2_LQ_lily14_c24394/f1p0/2895	0	2323	#NAME?	1.6076e-25	9.257e-23
i0_LQ_lily14_c76244/f1p0/633	55.7166	4167.28	-6.2249	2.7192e-25	1.55e-22
i2_LQ_lily14_c28895/f1p0/2633	36.208	1400.12	-5.2731	3.2424e-25	1.8297e-22
i2_HQ_lily14_c9938/f3p3/2866	1321.53	33.7396	5.2916	4.5849e-25	2.5616e-22
i0_HQ_lily14_c37858/f3p0/854	775.913	10.9759	6.1435	5.11e-25	2.7996e-22
i1_LQ_lily14_c10726/f1p0/1407	174.842	6565.96	-5.2309	5.0713e-25	2.7996e-22
i4_LQ_lily14_c15786/f1p0/4622	0	320.512	#NAME?	5.2365e-25	2.8413e-22
i0_LQ_lily14_c45656/f1p0/501	818.881	13.1373	5.9619	6.0958e-25	3.2761e-22
i2_LQ_lily14_c21935/f1p0/2433	40.7633	1494.67	-5.1964	6.6515e-25	3.541e-22
i2_LQ_lily14_c33091/f1p0/2094	81.62	2578.28	-4.9813	1.0166e-24	5.3611e-22
i1_LQ_lily14_c3744/f1p0/1365	1.34448	3861.75	-11.488	1.154e-24	6.0297e-22
i2_LQ_lily14_c15867/f1p0/2098	26.0883	1113.96	-5.4161	1.3694e-24	7.0894e-22
i6_LQ_lily14_c1626/f1p8/6176	0	311.153	#NAME?	1.5638e-24	8.0225e-22
i0_HQ_lily14_c36063/f2p0/790	45.5617	1556.1	-5.094	1.6402e-24	8.3385e-22
i4_LQ_lily14_c7287/f1p0/4761	0	305.125	#NAME?	2.2017e-24	1.1093e-21
i1_LQ_lily14_c27066/f1p0/1614	1551.88	47.8833	5.0184	2.5076e-24	1.2523e-21
i2_LQ_lily14_c21333/f1p0/2273	0	527.154	#NAME?	3.4857e-24	1.7254e-21
i2_LQ_lily14_c21121/f1p1/2266	1895.34	60.8302	4.9615	4.0106e-24	1.968e-21
i1_HQ_lily14_c41943/f2p9/1802	44.9779	9602.49	-7.738	4.2878e-24	2.0859e-21
i3_LQ_lily14_c5490/f1p0/3411	10.2639	686.705	-6.064	4.7101e-24	2.2717e-21
i0_HQ_lily14_c12292/f4p0/729	472.694	3.13575	7.236	5.1184e-24	2.4477e-21
i3_HQ_lily14_c1650/f3p1/3253	300.313	0	Inf	5.9584e-24	2.8255e-21
i1_HQ_lily14_c79447/f2p2/1171	2168.79	76.5601	4.8242	7.8178e-24	3.6763e-21
i1_LQ_lily14_c51360/f1p0/1069	11.615	705.298	-5.9242	1.1722e-23	5.4667e-21
i1_LQ_lily14_c73741/f1p4/1024	8.04742	606.157	-6.235	1.3198e-23	6.1048e-21
i1_HQ_lily14_c35699/f5p2/1550	272.48	17470.8	-6.0027	1.8831e-23	8.6392e-21
i1_LQ_lily14_c68519/f1p11/1425	10.3418	3864.07	-8.5455	2.0928e-23	9.5239e-21
i1_HQ_lily14_c2452/f3p8/1653	222.327	7588.21	-5.093	2.4738e-23	1.1168e-20
i1_HQ_lily14_c98763/f30p11/1543	273.126	15984.1	-5.8709	3.0282e-23	1.3562e-20
i3_LQ_lily14_c31985/f1p0/3900	254.103	9742.73	-5.2608	3.0656e-23	1.3622e-20
i1_HQ_lily14_c98919/f48p4/1825	264.93	20356.5	-6.2637	3.1622e-23	1.3941e-20
i1_HQ_lily14_c2143/f3p0/1168	29.636	2888.58	-6.6069	5.3072e-23	2.3216e-20
i2_HQ_lily14_c48898/f5p0/2078	0	1595.62	#NAME?	8.8224e-23	3.8296e-20
i1_LQ_lily14_c50946/f1p0/1029	187.785	5098.36	-4.7629	1.1897e-22	5.1247e-20
i1_LQ_lily14_c10117/f1p2/1591	1234.54	39.1763	4.9778	1.7511e-22	7.4859e-20
i1_HQ_lily14_c39503/f2p0/1869	4214.32	171.442	4.6195	1.9075e-22	8.0934e-20
i0_LQ_lily14_c3855/f1p0/748	4119.04	171.836	4.5832	2.3057e-22	9.7099e-20
i1_LQ_lily14_c16780/f1p3/1060	14.6594	899.523	-5.9393	3.2802e-22	1.3711e-19
i3_LQ_lily14_c39649/f1p1/3836	5.35845	737.353	-7.1044	4.2709e-22	1.7721e-19
i0_HQ_lily14_c13649/f2p0/812	13.9633	687.646	-5.6219	5.8245e-22	2.3991e-19
i0_HQ_lily14_c5271/f2p2/527	3044.46	16.7902	7.5024	6.262e-22	2.5606e-19
i1_LQ_lily14_c10929/f1p0/1084	10165.6	314.82	5.013	7.3241e-22	2.9734e-19
i2_LQ_lily14_c11784/f1p0/2507	160.091	3696.71	-4.5293	9.773e-22	3.9392e-19
i0_HQ_lily14_c12792/f5p0/422	1724.13	0.686575	11.294	1.0167e-21	4.0688e-19
i1_HQ_lily14_c1931/f3p4/1754	19.9373	793.729	-5.3151	1.0422e-21	4.1415e-19
i3_LQ_lily14_c27042/f1p0/3165	7105.55	255.947	4.795	1.1531e-21	4.5505e-19
i1_LQ_lily14_c22309/f1p5/1462	198.141	4780.34	-4.5925	1.1927e-21	4.6737e-19
i1_HQ_lily14_c40525/f2p4/1374	0.659251	400.564	-9.247	1.2221e-21	4.7562e-19
i2_LQ_lily14_c32870/f1p0/2001	6.3863	1153.31	-7.4966	2.0689e-21	7.9965e-19
i1_LQ_lily14_c5541/f1p0/1250	561.923	9.33752	5.9112	2.7121e-21	1.0411e-18
i0_LQ_lily14_c22663/f1p1/640	1324.32	48.3443	4.7758	4.0512e-21	1.5447e-18
i0_LQ_lily14_c47021/f1p0/985	17.9178	718.765	-5.3261	7.7927e-21	2.9513e-18
i1_LQ_lily14_c53813/f1p0/1175	1.59791	744.85	-8.8646	8.8521e-21	3.3302e-18
i0_LQ_lily14_c14091/f1p0/887	5.69457	439.426	-6.2699	9.9775e-21	3.7287e-18
i1_LQ_lily14_c6296/f1p0/1740	23.2318	796.62	-5.0997	1.2583e-20	4.6713e-18
i1_LQ_lily14_c45297/f1p0/1148	270.257	0.62841	8.7484	1.9073e-20	7.0345e-18
i0_LQ_lily14_c60535/f1p0/876	619.326	1.25367	8.9484	2.8674e-20	1.0507e-17
i1_LQ_lily14_c25100/f1p9/1203	1475.6	68.4432	4.4303	3.8521e-20	1.4024e-17
i1_LQ_lily14_c42894/f1p4/1836	0	222.715	#NAME?	3.9663e-20	1.4347e-17
i4_LQ_lily14_c6376/f1p0/4623	458.464	7.19861	5.9929	5.7866e-20	2.0798e-17
i2_LQ_lily14_c45264/f1p1/2618	29.2613	851.112	-4.8623	5.9021e-20	2.1079e-17
i1_HQ_lily14_c1437/f5p2/1324	6.92213	439.999	-5.9901	8.3842e-20	2.9756e-17
i0_LQ_lily14_c11799/f1p0/1003	0.644675	253.033	-8.6165	8.4958e-20	2.9777e-17
i2_LQ_lily14_c4943/f1p2/2258	421.079	14121	-5.0676	8.4586e-20	2.9777e-17
i2_LQ_lily14_c7990/f1p0/2174	49.4596	1171.27	-4.5657	9.4459e-20	3.2903e-17
i0_LQ_lily14_c81822/f1p0/601	15.6841	677.962	-5.4338	1.0012e-19	3.4662e-17
i1_HQ_lily14_c50310/f3p1/1030	860.347	29.2955	4.8762	1.1031e-19	3.7958e-17
i2_LQ_lily14_c13904/f1p0/2188	408.316	12223.7	-4.9039	1.1139e-19	3.8096e-17
i1_LQ_lily14_c65977/f1p6/1929	51.1031	1173.33	-4.521	1.1608e-19	3.946e-17
i1_LQ_lily14_c30094/f1p0/1459	5.29349	485.444	-6.5189	1.244e-19	4.2035e-17
i0_LQ_lily14_c24753/f1p0/914	2.99911	330.407	-6.7836	1.4768e-19	4.9518e-17
i1_LQ_lily14_c49076/f1p2/1592	337.39	7565.25	-4.4869	1.483e-19	4.9518e-17
i0_LQ_lily14_c24525/f1p0/866	96.9524	1850.97	-4.2549	1.7476e-19	5.7762e-17
i1_HQ_lily14_c23352/f2p1/1609	22.7726	1050.41	-5.5275	1.7504e-19	5.7762e-17
i3_LQ_lily14_c24589/f1p9/3901	40.8627	984.501	-4.5905	1.8275e-19	5.9957e-17
i0_LQ_lily14_c32831/f1p0/576	2883.37	61.6009	5.5487	1.9512e-19	6.3644e-17
i1_LQ_lily14_c59533/f1p5/1977	1953.33	85.3422	4.5165	2.0357e-19	6.6021e-17
i0_LQ_lily14_c6807/f1p0/660	161.58	2932.32	-4.1817	2.5151e-19	8.1103e-17
i2_LQ_lily14_c46792/f1p0/2753	108.449	2000.17	-4.205	2.6937e-19	8.6366e-17
i2_LQ_lily14_c13389/f1p0/2338	15.8629	597.656	-5.2356	2.7608e-19	8.8017e-17
i1_LQ_lily14_c5456/f1p1/1979	0	2461.67	#NAME?	2.9574e-19	9.3755e-17
i2_HQ_lily14_c18877/f2p32/2978	10.4197	486.768	-5.5458	3.5326e-19	1.1137e-16
i0_LQ_lily14_c58943/f1p0/703	604.603	16.5931	5.1873	3.9473e-19	1.2375e-16
i1_HQ_lily14_c98348/f3p1/1752	19.9868	10497.1	-9.0367	4.0282e-19	1.2559e-16
i0_HQ_lily14_c13697/f2p0/689	2092.73	119.724	4.1276	4.4184e-19	1.3699e-16
i3_LQ_lily14_c8209/f1p0/3321	1929.04	104.376	4.208	4.6559e-19	1.4357e-16
i2_LQ_lily14_c24115/f1p0/2295	4908.79	269.995	4.1844	4.6896e-19	1.4382e-16
i0_HQ_lily14_c11789/f2p0/874	466.819	14448.4	-4.9519	5.6099e-19	1.7112e-16
i0_HQ_lily14_c11527/f4p16/884	249.453	4555.56	-4.1908	5.9432e-19	1.8031e-16
i0_LQ_lily14_c36583/f1p0/636	231.137	4116.68	-4.1547	6.0313e-19	1.8103e-16
i2_LQ_lily14_c32155/f1p1/2077	471.432	14565.6	-4.9494	6.0229e-19	1.8103e-16
i0_LQ_lily14_c13991/f2p2/763	118.789	4666.92	-5.296	6.2678e-19	1.8714e-16
i2_LQ_lily14_c52403/f1p0/2081	781.872	27.3134	4.8393	7.014e-19	2.0831e-16
i0_LQ_lily14_c43937/f1p4/474	222.55	0.313418	9.4718	7.0526e-19	2.0837e-16
i1_HQ_lily14_c3507/f13p2/1233	1291.6	64.7182	4.3188	8.0864e-19	2.3767e-16
i1_LQ_lily14_c4125/f1p4/1385	12.9469	553.572	-5.4181	8.3756e-19	2.4363e-16
i1_LQ_lily14_c89652/f1p62/1820	1.91454	9716.05	-12.309	8.3587e-19	2.4363e-16
i4_HQ_lily14_c927/f4p0/4769	0	716.239	#NAME?	8.7464e-19	2.5311e-16
i0_LQ_lily14_c7340/f3p0/617	6565.48	8.13572	9.6564	1.016e-18	2.9253e-16
i1_LQ_lily14_c70251/f1p0/1411	1359.02	41.1607	5.0452	1.2883e-18	3.6902e-16
i3_LQ_lily14_c10337/f1p4/3263	22.1458	671.649	-4.9226	1.4233e-18	4.0564e-16
i1_LQ_lily14_c63241/f1p0/1678	504.53	23318.3	-5.5304	1.6553e-18	4.694e-16
i5_LQ_lily14_c3828/f1p0/5452	0	194.501	#NAME?	1.7988e-18	5.0754e-16
i0_LQ_lily14_c45282/f1p0/705	949.214	40.9312	4.5355	2.2775e-18	6.3941e-16
i1_LQ_lily14_c54000/f1p1/1019	0.995372	239	-7.9076	2.3194e-18	6.4794e-16
i0_LQ_lily14_c21917/f1p2/893	185.703	3071.11	-4.0477	2.45e-18	6.8105e-16
i1_LQ_lily14_c5579/f1p3/1236	5.18006	487.702	-6.5569	2.5786e-18	7.0294e-16
i2_HQ_lily14_c54280/f39p0/2253	0.329625	209.607	-9.3126	2.5742e-18	7.0294e-16
i3_HQ_lily14_c37314/f2p21/3135	8.89989	430.962	-5.5976	2.5433e-18	7.0294e-16
i4_LQ_lily14_c8829/f1p0/4702	871.277	35.4026	4.6212	2.5715e-18	7.0294e-16
i2_LQ_lily14_c26739/f1p0/2279	406.981	7.02884	5.8555	2.657e-18	7.2084e-16
i0_LQ_lily14_c21228/f1p0/811	456.292	9.93547	5.5212	2.7349e-18	7.3843e-16
i3_LQ_lily14_c15681/f1p0/3381	2203.36	127.595	4.1101	2.9936e-18	8.0441e-16
i1_HQ_lily14_c3692/f7p3/1537	215.604	3556.44	-4.044	3.4232e-18	9.1551e-16
i2_LQ_lily14_c28584/f1p0/2423	0	1393.57	#NAME?	3.7065e-18	9.866e-16
i1_LQ_lily14_c77418/f1p3/1033	58.1576	1135.8	-4.2876	4.1226e-18	1.0922e-15
i1_HQ_lily14_c35680/f2p2/1078	1954.83	114.224	4.0971	4.3411e-18	1.1394e-15
i4_LQ_lily14_c15787/f1p0/4294	517.267	13434.3	-4.6989	4.336e-18	1.1394e-15
i0_LQ_lily14_c18069/f3p0/413	9.3919	434.757	-5.5326	4.6003e-18	1.2018e-15
i1_LQ_lily14_c49716/f1p4/1598	12.2953	2907.25	-7.8854	4.9933e-18	1.2985e-15
i1_LQ_lily14_c66695/f1p0/1890	888.102	0	Inf	5.2633e-18	1.3624e-15
i2_LQ_lily14_c46019/f1p0/2949	18.668	3741.04	-7.6467	5.6845e-18	1.4647e-15
i1_LQ_lily14_c45441/f1p0/1709	22.9806	651.755	-4.8258	6.3891e-18	1.6388e-15
i1_HQ_lily14_c1663/f2p0/1655	2220.73	137.979	4.0085	6.5581e-18	1.6745e-15
i1_HQ_lily14_c7801/f2p2/1178	33.6472	790.874	-4.5549	7.2148e-18	1.8339e-15
i0_HQ_lily14_c18277/f2p0/543	6091.23	343.056	4.1502	8.4782e-18	2.1454e-15
i1_LQ_lily14_c45176/f1p3/1421	0.672242	859.003	-10.319	9.2476e-18	2.3297e-15
i4_LQ_lily14_c13298/f1p1/4846	0	180.981	#NAME?	9.9821e-18	2.5035e-15
i1_HQ_lily14_c99838/f55p11/1790	363.664	6248.63	-4.1029	1.0587e-17	2.6435e-15
i3_LQ_lily14_c41438/f1p2/3434	589.367	18.1782	5.0189	1.0661e-17	2.6502e-15
i4_HQ_lily14_c1852/f2p1/4306	133.669	2073.52	-3.9553	1.0905e-17	2.699e-15
i7_LQ_lily14_c178/f1p0/7190	0	351.19	#NAME?	1.0998e-17	2.7102e-15
i1_HQ_lily14_c98699/f2p0/1281	530.979	12161.9	-4.5176	1.1923e-17	2.9252e-15
i1_LQ_lily14_c26429/f1p103/1906	78.9105	23350	-8.209	1.2568e-17	3.0702e-15
i1_LQ_lily14_c9284/f1p10/1677	3194.22	210.006	3.927	1.4503e-17	3.5277e-15
i1_LQ_lily14_c19996/f1p2/1260	16.0738	763.126	-5.5691	1.4859e-17	3.5986e-15
i0_HQ_lily14_c27631/f2p2/405	504.147	15.9781	4.9797	1.5205e-17	3.6667e-15
i1_LQ_lily14_c30071/f1p2/1450	38.6698	837.53	-4.4369	1.6258e-17	3.9039e-15
i1_HQ_lily14_c28257/f2p0/1834	906.435	0.313418	11.498	1.6667e-17	3.9853e-15
i0_HQ_lily14_c1976/f3p5/573	22192.9	578.582	5.2614	1.7057e-17	4.0614e-15
i0_HQ_lily14_c2190/f3p7/422	125.476	9975.8	-6.3129	1.8666e-17	4.4258e-15
i0_LQ_lily14_c25217/f1p0/484	292.014	3.48632	6.3882	1.9635e-17	4.636e-15
i0_LQ_lily14_c13815/f1p3/408	389.64	8.1147	5.5855	2.2622e-17	5.3189e-15
i1_LQ_lily14_c14487/f1p0/1629	2187.41	149.421	3.8718	2.4524e-17	5.7423e-15
i2_LQ_lily14_c9875/f1p1/2140	55.1335	1021.27	-4.2113	3.089e-17	7.2031e-15
i3_LQ_lily14_c10565/f1p0/3436	157.078	2301.64	-3.8731	3.4146e-17	7.9294e-15
i2_LQ_lily14_c15105/f1p0/2476	249.852	5638.7	-4.4962	3.8943e-17	9.0063e-15
i1_LQ_lily14_c19968/f1p6/1895	283.38	4114.19	-3.8598	5.1424e-17	1.1844e-14
i1_LQ_lily14_c86234/f1p6/1145	196.329	7794.81	-5.3112	5.2134e-17	1.1959e-14
i0_LQ_lily14_c65893/f1p6/832	50.1014	1329.44	-4.7298	5.5257e-17	1.2624e-14
i2_LQ_lily14_c22411/f1p0/2876	1506.68	98.919	3.929	5.5727e-17	1.268e-14
i1_LQ_lily14_c98480/f1p1/1136	654.579	19046.9	-4.8628	5.7155e-17	1.2953e-14
i0_LQ_lily14_c6673/f5p0/551	2519.99	153.644	4.0358	5.9423e-17	1.3413e-14
i0_LQ_lily14_c14434/f2p0/529	3936.24	3.50891	10.132	6.1387e-17	1.3801e-14
i1_HQ_lily14_c16812/f2p3/1080	12.726	459.023	-5.1727	6.1971e-17	1.3877e-14
i1_LQ_lily14_c77858/f1p0/1019	3.22496	274.388	-6.4108	6.9519e-17	1.5506e-14
i0_LQ_lily14_c3653/f1p0/375	284.852	3.45074	6.3672	7.9448e-17	1.7651e-14
i0_HQ_lily14_c27123/f2p0/896	72.5216	1181.09	-4.0256	8.3164e-17	1.8404e-14
i1_HQ_lily14_c61300/f2p9/1976	326.284	4711.15	-3.8519	8.5446e-17	1.8835e-14
i1_LQ_lily14_c15545/f1p0/1021	5644.36	5.45073	10.016	8.6123e-17	1.891e-14
i1_HQ_lily14_c23972/f3p4/1093	170.94	2542.43	-3.8947	1.0028e-16	2.1932e-14
i3_LQ_lily14_c31326/f1p0/3946	55.7958	986.904	-4.1447	1.108e-16	2.414e-14
i2_LQ_lily14_c29516/f1p0/2469	1746.26	121.488	3.8454	1.1448e-16	2.4846e-14
i1_LQ_lily14_c8111/f1p8/1433	32.4059	711.906	-4.4574	1.324e-16	2.8625e-14
i1_LQ_lily14_c2477/f6p4/1374	122.473	1729.33	-3.8197	1.3408e-16	2.8879e-14
i2_LQ_lily14_c50176/f1p0/2019	7846.84	466.347	4.0726	1.3586e-16	2.915e-14
i3_LQ_lily14_c23849/f1p2/3467	0	609.009	#NAME?	1.466e-16	3.1336e-14
i2_LQ_lily14_c8224/f1p5/2172	734.469	33.1856	4.4681	1.5382e-16	3.2755e-14
i3_LQ_lily14_c19993/f1p24/3218	1.89996	232.915	-6.9377	1.5661e-16	3.3225e-14
i1_LQ_lily14_c2575/f1p1/1096	655.186	28.2377	4.5362	1.7119e-16	3.6181e-14
i2_LQ_lily14_c13851/f1p0/2758	12.7726	709.719	-5.7961	1.8747e-16	3.9473e-14
i1_LQ_lily14_c69439/f1p0/1440	42.7503	810.58	-4.2449	2.2707e-16	4.7634e-14
i4_LQ_lily14_c9443/f1p0/4115	13.208	440.336	-5.0591	2.2981e-16	4.8031e-14
i1_LQ_lily14_c7650/f1p1/1818	176.392	2343.25	-3.7317	2.4541e-16	5.1101e-14
i1_LQ_lily14_c3634/f1p0/1347	1159.32	73.5646	3.9781	2.478e-16	5.1409e-14
i0_LQ_lily14_c25978/f1p0/906	0	160.772	#NAME?	2.8231e-16	5.8354e-14
i4_LQ_lily14_c21027/f1p0/4077	20.8135	534.892	-4.6837	2.86e-16	5.8902e-14
i1_LQ_lily14_c25266/f1p5/1628	123.611	1665.3	-3.7519	2.9579e-16	6.0696e-14
i2_HQ_lily14_c2124/f2p0/2239	258.341	3336.77	-3.6911	3.0723e-16	6.2816e-14
i0_LQ_lily14_c26173/f1p0/565	844.067	44.3056	4.2518	3.2125e-16	6.5444e-14
i0_LQ_lily14_c60116/f1p0/654	533.072	19.5691	4.7677	3.2544e-16	6.6059e-14
i1_HQ_lily14_c58724/f2p3/1220	5.97714	2526.23	-8.7233	3.3281e-16	6.7314e-14
i2_LQ_lily14_c34601/f1p0/2059	20.9526	549.793	-4.7137	3.4213e-16	6.8952e-14
i4_HQ_lily14_c8198/f2p0/4325	55.7961	911.499	-4.03	3.8038e-16	7.6388e-14
i2_LQ_lily14_c51425/f1p0/2077	861.025	28.2212	4.9312	3.8925e-16	7.7892e-14
i0_LQ_lily14_c61691/f1p0/936	8401.68	501.006	4.0678	4.0352e-16	8.0461e-14
i2_LQ_lily14_c29413/f1p0/2490	1553.07	110.064	3.8187	4.3417e-16	8.6268e-14
i3_LQ_lily14_c4073/f1p0/3686	3069.25	234.826	3.7082	4.5109e-16	8.9317e-14
i2_HQ_lily14_c37338/f2p8/2594	1793.55	135.331	3.7282	5.1016e-16	1.0066e-13
i0_LQ_lily14_c1424/f1p0/836	7513.36	59.8894	6.971	5.38e-16	1.0578e-13
i1_LQ_lily14_c54785/f1p0/1019	24.3798	571.678	-4.5514	5.6321e-16	1.1035e-13
i0_LQ_lily14_c19122/f1p0/892	328.113	4280.8	-3.7056	5.8105e-16	1.1346e-13
i3_LQ_lily14_c26933/f1p23/3548	4.01396	297.26	-6.2106	7.0946e-16	1.3805e-13
i0_LQ_lily14_c26807/f1p0/711	35.0626	715.591	-4.3511	7.3493e-16	1.4252e-13
i1_LQ_lily14_c11782/f1p0/1312	0	618.498	#NAME?	7.7542e-16	1.4985e-13
i3_LQ_lily14_c23438/f1p0/3253	132.09	4371.73	-5.0486	7.826e-16	1.5072e-13
i1_LQ_lily14_c44651/f1p7/1588	155.844	0	Inf	7.8838e-16	1.5132e-13
i3_HQ_lily14_c33633/f2p0/3043	336.726	7.34698	5.5183	7.933e-16	1.5175e-13
i7_LQ_lily14_c131/f1p0/7232	3.25253	768.147	-7.8837	8.8172e-16	1.6809e-13
i1_LQ_lily14_c63152/f1p2/1323	2891.11	82.5241	5.1307	9.6567e-16	1.8348e-13
i0_LQ_lily14_c27081/f1p0/297	379.696	0	Inf	1.0581e-15	2.0037e-13
i0_LQ_lily14_c4156/f1p5/457	1.94211	216.002	-6.7973	1.0713e-15	2.0219e-13
i2_HQ_lily14_c18650/f3p0/2315	127.505	1646.66	-3.6909	1.1171e-15	2.1013e-13
i5_LQ_lily14_c5357/f1p0/5879	0.336121	386.727	-10.168	1.1848e-15	2.2211e-13
i0_LQ_lily14_c22735/f1p0/786	55.5814	895.797	-4.0105	1.229e-15	2.2965e-13
i1_LQ_lily14_c4705/f1p2/1327	9.22951	349.628	-5.2434	1.5069e-15	2.8065e-13
i2_HQ_lily14_c9165/f5p0/2356	194.279	2364.74	-3.6055	1.7242e-15	3.2006e-13
i0_LQ_lily14_c23677/f1p0/652	624.634	32.0314	4.2855	1.7408e-15	3.2208e-13
i1_LQ_lily14_c85433/f1p1/1931	486.832	6669.42	-3.7761	1.7607e-15	3.247e-13
i0_HQ_lily14_c22077/f2p0/984	1685.87	127.48	3.7252	1.8524e-15	3.405e-13
i1_LQ_lily14_c93270/f1p0/1348	32.4933	1012.25	-4.9613	2.1488e-15	3.9369e-13
i2_LQ_lily14_c22226/f1p5/2979	329.764	7.82387	5.3974	2.156e-15	3.9374e-13
i0_HQ_lily14_c56599/f7p0/850	377.812	4780.72	-3.6615	2.2587e-15	4.1115e-13
i2_HQ_lily14_c15010/f2p0/2383	20.6826	944.208	-5.5126	2.5245e-15	4.5806e-13
i1_LQ_lily14_c66454/f1p2/1031	25.6947	555.162	-4.4334	2.5439e-15	4.601e-13
i1_LQ_lily14_c39555/f1p1/1191	1760.06	146.227	3.5893	2.7006e-15	4.8689e-13
i0_HQ_lily14_c41104/f3p2/685	4719.44	363.553	3.6984	2.9688e-15	5.3353e-13
i0_HQ_lily14_c11149/f2p2/997	22.1289	579.024	-4.7096	3.092e-15	5.5391e-13
i2_LQ_lily14_c25082/f1p0/2333	1027.69	70.811	3.8593	3.6326e-15	6.4869e-13
i0_LQ_lily14_c8677/f1p0/581	233.943	2.82548	6.3715	3.6959e-15	6.5791e-13
i2_LQ_lily14_c2677/f1p0/2120	144.714	0	Inf	3.7422e-15	6.6406e-13
i0_LQ_lily14_c12180/f1p2/985	9.17454	568.628	-5.9537	3.8413e-15	6.7952e-13
i1_LQ_lily14_c23218/f1p0/1122	0	277.5	#NAME?	4.1796e-15	7.3705e-13
i1_LQ_lily14_c85350/f1p1/1648	3773.22	317.483	3.571	4.2159e-15	7.4113e-13
i1_LQ_lily14_c53821/f1p0/1022	1307.1	101.236	3.6906	4.7865e-15	8.3882e-13
i3_LQ_lily14_c35933/f1p5/3074	1059.64	77.9382	3.7651	5.0027e-15	8.7401e-13
i0_HQ_lily14_c25393/f2p6/522	643.961	35.7616	4.1705	5.0459e-15	8.7883e-13
i1_LQ_lily14_c61795/f1p5/1460	419.504	5065.99	-3.5941	5.5331e-15	9.6071e-13
i0_LQ_lily14_c12396/f1p0/764	918.176	44.7959	4.3573	6.0731e-15	1.0512e-12
i0_HQ_lily14_c56490/f3p0/888	12.6946	1027.38	-6.3386	6.116e-15	1.0554e-12
i0_LQ_lily14_c42431/f1p0/930	137.704	1610	-3.5474	6.2495e-15	1.0752e-12
i1_LQ_lily14_c41070/f1p8/1063	828.303	17288.4	-4.3835	6.4738e-15	1.1083e-12
i5_LQ_lily14_c3298/f1p0/5169	6.60724	292.394	-5.4677	6.4813e-15	1.1083e-12
i0_HQ_lily14_c54313/f7p0/989	0	4493.26	#NAME?	6.769e-15	1.1505e-12
i2_HQ_lily14_c12749/f2p7/2708	1251.34	93.7069	3.7392	6.7533e-15	1.1505e-12
i1_LQ_lily14_c10355/f1p1/1266	23.1974	2813.52	-6.9223	7.1686e-15	1.2148e-12
i0_LQ_lily14_c58635/f1p9/635	0	522.697	#NAME?	7.593e-15	1.2829e-12
i1_HQ_lily14_c38412/f3p4/1472	488.557	6002.59	-3.619	8.1817e-15	1.3782e-12
i1_HQ_lily14_c1178/f4p0/1990	1971.52	121.459	4.0208	9.7045e-15	1.6298e-12
i1_HQ_lily14_c80972/f3p6/1680	4.03345	1211.87	-8.231	1.0604e-14	1.7756e-12
i1_LQ_lily14_c72798/f1p1/1585	46.4758	21715.4	-8.868	1.0668e-14	1.781e-12
i0_LQ_lily14_c19524/f1p1/625	14.34	1186.92	-6.371	1.2681e-14	2.1108e-12
i0_LQ_lily14_c26013/f1p0/979	3.70265	238.963	-6.0121	1.3549e-14	2.2421e-12
i1_LQ_lily14_c45201/f1p1/1130	155.983	1765.16	-3.5003	1.3543e-14	2.2421e-12
i0_HQ_lily14_c37519/f2p0/818	5232.9	431.241	3.601	1.3916e-14	2.2961e-12
i1_LQ_lily14_c13645/f1p2/1882	317.887	3535.68	-3.4754	1.5268e-14	2.5119e-12
i0_HQ_lily14_c57211/f2p0/468	564.238	31.6194	4.1574	1.5383e-14	2.5167e-12
i1_LQ_lily14_c25547/f1p0/1876	91.2979	1948.98	-4.416	1.5387e-14	2.5167e-12
i0_HQ_lily14_c28031/f2p0/773	599.137	34.0461	4.1373	1.5741e-14	2.5672e-12
i3_HQ_lily14_c14408/f2p9/3304	0	203.142	#NAME?	1.6448e-14	2.6747e-12
i0_LQ_lily14_c59956/f1p0/894	410.81	15.4324	4.7344	1.8914e-14	3.067e-12
i1_LQ_lily14_c84860/f1p5/1663	0	1831.97	#NAME?	1.9232e-14	3.1096e-12
i2_LQ_lily14_c40529/f1p0/2957	0	132.84	#NAME?	1.9378e-14	3.1243e-12
i0_LQ_lily14_c45514/f1p0/647	386.407	13.8946	4.7975	2.0133e-14	3.2367e-12
i0_HQ_lily14_c75800/f2p0/438	539.225	27.6088	4.2877	2.0507e-14	3.2874e-12
i1_HQ_lily14_c23909/f2p0/1254	30697.3	42.1525	9.5083	2.0931e-14	3.3459e-12
i1_LQ_lily14_c65672/f1p3/1065	51.7669	2873.1	-5.7944	2.1177e-14	3.3758e-12
i0_LQ_lily14_c43545/f1p0/707	26.4821	520.75	-4.2975	2.1421e-14	3.405e-12
i1_LQ_lily14_c69713/f1p5/1383	285.262	12822.4	-5.4902	2.4464e-14	3.8778e-12
i2_HQ_lily14_c17367/f5p0/2149	275.893	2974.49	-3.4305	2.6221e-14	4.1446e-12
i0_HQ_lily14_c1832/f7p0/708	2.01673	190.729	-6.5634	2.7032e-14	4.261e-12
i0_HQ_lily14_c12853/f2p0/516	556.688	28.9947	4.263	2.7953e-14	4.3939e-12
i2_LQ_lily14_c45127/f1p0/2748	250.369	2636.96	-3.3967	2.8969e-14	4.5409e-12
i1_LQ_lily14_c30438/f1p1/1528	37.5978	628.314	-4.0628	3.0374e-14	4.748e-12
i4_HQ_lily14_c1535/f2p0/4533	22.2825	479.677	-4.4281	3.1863e-14	4.967e-12
i1_LQ_lily14_c10213/f1p0/1308	4022.5	214.802	4.227	3.4824e-14	5.4136e-12
i1_LQ_lily14_c88984/f1p4/1697	4.59052	240.036	-5.7085	3.8753e-14	6.0078e-12
i1_HQ_lily14_c78122/f2p2/1344	20.3994	6520.06	-8.3202	4.0891e-14	6.3219e-12
i4_LQ_lily14_c2695/f1p0/4897	0.336121	142.889	-8.7317	4.2845e-14	6.6058e-12
i2_LQ_lily14_c41761/f1p0/2247	0	1075.71	#NAME?	4.3846e-14	6.7417e-12
i3_HQ_lily14_c19574/f2p64/3232	0	469.583	#NAME?	4.4615e-14	6.8413e-12
i0_LQ_lily14_c19223/f1p10/479	985.987	6.53974	7.2362	4.9127e-14	7.5128e-12
i1_HQ_lily14_c98622/f4p2/1179	841.603	12126.3	-3.8489	5.1504e-14	7.8551e-12
i2_HQ_lily14_c52506/f2p0/2075	2299.8	221.615	3.3754	5.2441e-14	7.9764e-12
i0_LQ_lily14_c38198/f1p2/732	581.583	6810.16	-3.5496	5.3132e-14	8.0599e-12
i1_LQ_lily14_c9508/f1p5/1209	0	3115.94	#NAME?	5.4225e-14	8.2035e-12
i0_LQ_lily14_c64391/f1p0/363	486.764	23.4345	4.3765	6.0176e-14	9.0795e-12
i3_LQ_lily14_c15359/f1p0/3659	10.5856	320.531	-4.9203	7.1661e-14	1.0784e-11
i0_LQ_lily14_c84992/f1p0/369	190.119	2083.36	-3.4539	7.5075e-14	1.1267e-11
i2_LQ_lily14_c3901/f1p6/2628	431.703	4479.12	-3.3751	7.6078e-14	1.1387e-11
i1_LQ_lily14_c11855/f1p0/1136	2.88884	207.287	-6.165	7.8062e-14	1.1654e-11
i1_LQ_lily14_c65033/f1p0/1489	4315	414.386	3.3803	8.2702e-14	1.2314e-11
i0_HQ_lily14_c35950/f5p0/754	24962.6	991.411	4.6541	8.6051e-14	1.2779e-11
i3_LQ_lily14_c38949/f1p1/3907	0.336121	357.762	-10.056	9.0506e-14	1.3405e-11
i1_HQ_lily14_c2196/f4p1/1200	3800.3	102.532	5.212	9.2344e-14	1.3641e-11
i4_LQ_lily14_c4702/f1p0/4868	472.228	24.1947	4.2867	1.0275e-13	1.5139e-11
i0_LQ_lily14_c41668/f1p0/915	21.3486	440.353	-4.3664	1.0943e-13	1.6082e-11
i1_LQ_lily14_c67422/f1p0/1509	123.08	0	Inf	1.3068e-13	1.9155e-11
i1_LQ_lily14_c25355/f1p1/1332	343.733	13.7513	4.6436	1.4027e-13	2.0507e-11
i1_LQ_lily14_c75998/f1p4/1046	0	121.831	#NAME?	1.4168e-13	2.0659e-11
i0_HQ_lily14_c75654/f21p0/758	670.709	7787.47	-3.5374	1.4622e-13	2.1266e-11
i3_LQ_lily14_c14620/f1p5/3291	124.709	1315.53	-3.399	1.5146e-13	2.1971e-11
i2_LQ_lily14_c29099/f1p0/2818	764.288	60.2716	3.6646	1.6241e-13	2.35e-11
i0_HQ_lily14_c54336/f7p0/998	342.363	8842.8	-4.6909	1.6288e-13	2.3507e-11
i1_LQ_lily14_c32393/f1p4/1146	470.912	27.4972	4.0981	1.6941e-13	2.4388e-11
i1_HQ_lily14_c108504/f9p5/1097	11.3112	2396.27	-7.7269	1.711e-13	2.4567e-11
i1_LQ_lily14_c26710/f1p1/1080	1124.02	97.0298	3.5341	1.7162e-13	2.458e-11
i0_LQ_lily14_c41264/f1p1/381	362.612	14.96	4.5992	1.7223e-13	2.4606e-11
i0_LQ_lily14_c5654/f1p0/732	1.6806	250.731	-7.221	1.8246e-13	2.6001e-11
i8_LQ_lily14_c237/f1p0/8218	0	277.657	#NAME?	1.8896e-13	2.6859e-11
i4_LQ_lily14_c3623/f1p1/4309	0	118.901	#NAME?	2.028e-13	2.8754e-11
i1_LQ_lily14_c59497/f1p3/1844	0	20334.3	#NAME?	2.0574e-13	2.9098e-11
i2_LQ_lily14_c20029/f1p0/2630	4660.24	444.101	3.3914	2.1868e-13	3.085e-11
i2_LQ_lily14_c45949/f1p0/2412	445.127	4414.62	-3.31	2.2028e-13	3.0999e-11
i3_LQ_lily14_c36230/f1p0/3054	1.54277	168.239	-6.7688	2.22e-13	3.1163e-11
i0_LQ_lily14_c24023/f1p0/800	8.0669	272.933	-5.0804	2.3398e-13	3.2763e-11
i1_LQ_lily14_c59935/f1p1/1990	2359.53	214.584	3.4589	2.419e-13	3.3788e-11
i5_HQ_lily14_c447/f5p0/5422	144.597	1451.54	-3.3275	2.4609e-13	3.4288e-11
i1_HQ_lily14_c37474/f4p0/1804	209.327	2003.98	-3.259	2.7031e-13	3.7478e-11
i1_HQ_lily14_c97919/f18p3/1761	0	8937.29	#NAME?	2.7015e-13	3.7478e-11
i1_LQ_lily14_c64374/f1p0/1425	1256.16	114.218	3.4592	2.8091e-13	3.8852e-11
i3_LQ_lily14_c39573/f1p0/3763	256.588	1.25997	7.6699	2.8186e-13	3.8889e-11
i1_LQ_lily14_c69187/f1p1/1524	0.659251	15944.4	-14.562	2.9301e-13	4.0329e-11
i3_LQ_lily14_c34091/f1p0/3036	118.78	0	Inf	2.9961e-13	4.1137e-11
i2_LQ_lily14_c16788/f1p0/2024	284.912	9.12099	4.9652	3.2741e-13	4.4844e-11
i1_LQ_lily14_c106966/f1p2/1396	0	114.625	#NAME?	3.753e-13	5.1279e-11
i1_LQ_lily14_c82720/f1p0/1105	144.497	1851.09	-3.6793	4.0777e-13	5.5581e-11
i2_HQ_lily14_c54015/f2p0/2369	86.0144	954.03	-3.4714	4.1127e-13	5.5922e-11
i1_HQ_lily14_c10768/f4p0/1896	4.20734	774.408	-7.524	4.334e-13	5.865e-11
i2_LQ_lily14_c51828/f1p0/2061	1858.94	199.949	3.2168	4.329e-13	5.865e-11
i0_LQ_lily14_c29108/f1p0/956	109.178	1148.77	-3.3953	4.3679e-13	5.8967e-11
i3_LQ_lily14_c5371/f1p3/3744	9.87374	670.095	-6.0846	4.6109e-13	6.2098e-11
i1_LQ_lily14_c14781/f1p0/1309	59.8825	759.81	-3.6654	4.7164e-13	6.3368e-11
i1_LQ_lily14_c21361/f1p1/1351	211.277	3277.89	-3.9556	4.7403e-13	6.3538e-11
i0_LQ_lily14_c2985/f1p1/962	0	114.347	#NAME?	4.9099e-13	6.5655e-11
i0_LQ_lily14_c67119/f1p0/772	13.8044	338.011	-4.6139	5.5693e-13	7.4297e-11
i1_LQ_lily14_c12749/f1p7/1268	26636.4	1141.91	4.5439	5.5935e-13	7.4444e-11
i0_LQ_lily14_c37498/f1p0/428	5.35195	507.986	-6.5686	5.6878e-13	7.552e-11
i3_LQ_lily14_c15416/f1p0/3350	157.446	1525.63	-3.2765	5.8258e-13	7.7171e-11
i0_HQ_lily14_c19811/f2p7/954	411.277	3868.42	-3.2336	6.0105e-13	7.9363e-11
i1_LQ_lily14_c39873/f1p8/1914	105.522	1315.88	-3.6404	6.0194e-13	7.9363e-11
i1_LQ_lily14_c22097/f1p0/1292	0	528.771	#NAME?	6.0434e-13	7.9495e-11
i0_LQ_lily14_c12079/f1p0/846	0.336121	251.343	-9.5465	6.1544e-13	8.0765e-11
i3_LQ_lily14_c12873/f1p7/3501	179.959	1698.72	-3.2387	6.5099e-13	8.5233e-11
i0_HQ_lily14_c33877/f3p0/753	4681.3	472.665	3.308	6.6226e-13	8.6508e-11
i4_LQ_lily14_c10891/f1p0/4333	1257.94	18.4393	6.0921	6.7071e-13	8.741e-11
i2_LQ_lily14_c27250/f1p0/2385	0	112.644	#NAME?	6.7386e-13	8.7416e-11
i5_LQ_lily14_c10106/f1p2/5026	38.971	571.956	-3.8754	6.7363e-13	8.7416e-11
i0_LQ_lily14_c8118/f1p4/757	20.2098	400.129	-4.3073	6.8415e-13	8.8548e-11
i0_LQ_lily14_c61005/f1p4/725	1981.79	196.847	3.3317	6.9257e-13	8.9431e-11
i1_LQ_lily14_c83312/f1p1/1407	0	644.501	#NAME?	6.9743e-13	8.9853e-11
i0_LQ_lily14_c37285/f1p0/522	2361.01	249.955	3.2397	7.1824e-13	9.2324e-11
i3_LQ_lily14_c38492/f1p0/3327	2.2993	172.651	-6.2305	7.5571e-13	9.6919e-11
i0_HQ_lily14_c56971/f2p0/710	6.66729	242.13	-5.1825	8.0166e-13	1.0258e-10
i1_HQ_lily14_c27803/f3p9/1116	367.536	8268.94	-4.4917	8.0674e-13	1.03e-10
i1_LQ_lily14_c9672/f1p7/1641	587.062	41.7354	3.8142	8.7315e-13	1.1122e-10
i1_LQ_lily14_c111299/f1p7/1006	568.543	5438.85	-3.258	8.7814e-13	1.1161e-10
i1_LQ_lily14_c1933/f1p1/1822	201.442	1847.86	-3.1974	8.8253e-13	1.1191e-10
i0_HQ_lily14_c33762/f6p0/449	3615.17	397.929	3.1835	9.0265e-13	1.1401e-10
i2_LQ_lily14_c10713/f1p3/2640	7.40531	254.798	-5.1047	9.0311e-13	1.1401e-10
i0_LQ_lily14_c29199/f1p4/994	14.3429	332.89	-4.5366	9.6931e-13	1.2209e-10
i1_HQ_lily14_c98135/f18p0/1900	103.133	1064.39	-3.3675	1.0214e-12	1.2836e-10
i1_LQ_lily14_c60849/f1p5/1917	1268.71	128.451	3.3041	1.1505e-12	1.4427e-10
i0_LQ_lily14_c26959/f1p0/555	360.234	16.1305	4.4811	1.223e-12	1.5302e-10
i0_LQ_lily14_c36655/f1p0/731	697.33	62.282	3.485	1.2674e-12	1.5823e-10
i1_LQ_lily14_c55881/f2p1/1212	230.895	2033.2	-3.1384	1.2903e-12	1.6073e-10
i1_LQ_lily14_c37573/f1p2/1764	2763.51	308.739	3.162	1.3507e-12	1.6788e-10
i0_HQ_lily14_c24373/f2p9/840	2552.47	281.429	3.181	1.3615e-12	1.6886e-10
i1_LQ_lily14_c86909/f1p2/1260	297.958	11.8044	4.6577	1.3833e-12	1.7118e-10
i2_LQ_lily14_c42914/f1p7/2314	7610.22	760.488	3.3229	1.6805e-12	2.075e-10
i1_LQ_lily14_c45213/f1p0/1668	289.265	2496.76	-3.1096	1.7401e-12	2.144e-10
i0_HQ_lily14_c1294/f6p2/542	9.36433	266.985	-4.8334	1.8417e-12	2.2642e-10
i0_HQ_lily14_c18337/f3p0/463	13.9001	318.719	-4.5191	1.8507e-12	2.2703e-10
i2_LQ_lily14_c13965/f1p0/2872	441.212	3878.26	-3.1359	1.9479e-12	2.3844e-10
i2_LQ_lily14_c49595/f1p0/2054	1056.84	13316.4	-3.6554	2.01e-12	2.455e-10
i3_LQ_lily14_c42581/f1p1/3321	5180.41	135.083	5.2612	2.0165e-12	2.4577e-10
i1_HQ_lily14_c108607/f6p2/1200	64.7482	741.376	-3.5173	2.023e-12	2.4603e-10
i0_HQ_lily14_c13263/f2p1/479	367.996	17.7527	4.3736	2.098e-12	2.5461e-10
i0_LQ_lily14_c7945/f5p8/777	206.839	1825.45	-3.1417	2.1366e-12	2.5873e-10
i1_LQ_lily14_c89004/f1p0/1505	2011.85	234.467	3.1011	2.272e-12	2.7454e-10
i3_HQ_lily14_c47185/f2p28/3837	0	158.711	#NAME?	2.3179e-12	2.7948e-10
i1_LQ_lily14_c10321/f1p0/1643	1158.32	44.381	4.7059	2.3794e-12	2.8629e-10
i0_LQ_lily14_c60104/f1p0/382	105.836	0	Inf	2.5e-12	3.0016e-10
i2_LQ_lily14_c8897/f1p0/2151	12.1119	297.614	-4.619	2.5116e-12	3.0091e-10
i1_LQ_lily14_c37828/f1p0/1836	143.4	1329.54	-3.2128	2.5299e-12	3.0246e-10
i0_LQ_lily14_c63543/f1p0/923	236.018	2005.53	-3.087	2.6402e-12	3.1498e-10
i0_HQ_lily14_c11662/f3p18/557	9709.2	12.8238	9.5644	2.7018e-12	3.2166e-10
i1_HQ_lily14_c98713/f3p0/1203	0	4051.04	#NAME?	2.7549e-12	3.2728e-10
i2_HQ_lily14_c55046/f23p0/2699	756.882	7331.26	-3.2759	2.8682e-12	3.4003e-10
i1_LQ_lily14_c16236/f1p2/1057	4421.54	504.681	3.1311	3.4397e-12	4.0692e-10
i1_LQ_lily14_c88834/f1p0/1285	6450.56	655.008	3.2998	3.5174e-12	4.1524e-10
i1_LQ_lily14_c88842/f1p7/1225	318.081	12434.2	-5.2888	3.7207e-12	4.3833e-10
i1_LQ_lily14_c25341/f1p2/1410	6.05018	215.527	-5.1547	3.9404e-12	4.6324e-10
i1_LQ_lily14_c24677/f1p0/1993	1710.66	134.041	3.6738	4.0017e-12	4.685e-10
i3_HQ_lily14_c2237/f2p0/3152	155.387	2.00313	6.2775	3.9936e-12	4.685e-10
i1_LQ_lily14_c85902/f1p0/1084	1034.17	104.382	3.3085	4.0916e-12	4.7804e-10
i0_HQ_lily14_c4499/f2p0/596	3411.36	428.977	2.9914	4.1167e-12	4.7997e-10
i1_LQ_lily14_c23373/f1p0/1510	2.99261	300.214	-6.6484	4.3101e-12	5.0149e-10
i1_HQ_lily14_c606/f10p7/1702	1114.26	13559.1	-3.6051	4.3469e-12	5.0472e-10
i0_LQ_lily14_c28484/f1p0/993	3.0121	18409.8	-12.577	4.3765e-12	5.0712e-10
i1_LQ_lily14_c3561/f1p0/1216	6505.56	70.1206	6.5357	4.4453e-12	5.1403e-10
i0_LQ_lily14_c37600/f1p14/849	7.03905	227.307	-5.0131	4.6147e-12	5.3253e-10
i1_LQ_lily14_c61443/f1p4/1499	933.953	9817.18	-3.3939	4.9175e-12	5.6631e-10
i3_LQ_lily14_c8497/f1p4/3901	1.97775	796.266	-8.6532	5.238e-12	6.0199e-10
i0_LQ_lily14_c37757/f1p0/934	305.049	2534.67	-3.0547	5.2556e-12	6.0279e-10
i1_LQ_lily14_c86533/f1p2/1791	30.3255	457.725	-3.9159	5.3541e-12	6.1285e-10
i1_LQ_lily14_c28359/f1p2/1796	3678.58	429.046	3.0999	5.8046e-12	6.6307e-10
i0_LQ_lily14_c24196/f1p4/661	6.65746	248.17	-5.2202	6.2352e-12	7.1082e-10
i4_LQ_lily14_c11198/f1p0/4874	30.4435	449.907	-3.8854	6.2759e-12	7.1401e-10
i4_LQ_lily14_c15162/f1p3/4838	7.6534	236.71	-4.9509	6.451e-12	7.3246e-10
i1_LQ_lily14_c8869/f1p0/1751	455.844	29.3533	3.9569	7.1166e-12	8.064e-10
i1_HQ_lily14_c80045/f3p9/1496	32.965	3646.42	-6.7894	7.2115e-12	8.1552e-10
i0_HQ_lily14_c2200/f12p0/892	25187.2	1362.73	4.2081	7.3712e-12	8.3191e-10
i1_HQ_lily14_c98226/f10p1/1788	430.452	3545.03	-3.0419	7.5384e-12	8.4908e-10
i1_HQ_lily14_c81184/f38p0/1926	950.532	71264.7	-6.2283	7.6126e-12	8.5403e-10
i2_HQ_lily14_c54536/f3p0/2192	176.287	1462.63	-3.0526	7.6018e-12	8.5403e-10
i0_LQ_lily14_c41078/f1p5/803	136.569	1185.98	-3.1184	7.8045e-12	8.7382e-10
i2_LQ_lily14_c24533/f1p0/2424	5.88795	207.32	-5.138	8.1088e-12	9.0609e-10
i0_LQ_lily14_c13236/f1p24/842	423.097	27.1183	3.9637	8.1732e-12	9.0989e-10
i1_HQ_lily14_c56866/f13p7/1602	736.118	6601.93	-3.1649	8.1749e-12	9.0989e-10
i2_HQ_lily14_c35393/f12p0/2111	155.901	1347.01	-3.1111	8.3512e-12	9.2767e-10
i2_LQ_lily14_c14283/f1p0/2208	40.5384	526.254	-3.6984	8.5196e-12	9.4452e-10
i2_LQ_lily14_c3148/f1p0/2155	24.1411	513.344	-4.4104	8.6603e-12	9.5824e-10
i2_LQ_lily14_c6562/f1p0/2666	11.4463	270.387	-4.5621	9.0214e-12	9.9623e-10
i1_LQ_lily14_c85755/f1p0/1107	574.625	48.4265	3.5688	9.0982e-12	1.0028e-09
i1_LQ_lily14_c21100/f1p18/1833	2170	221.975	3.2892	9.1262e-12	1.0039e-09
i1_LQ_lily14_c60067/f1p0/1276	928.629	97.2828	3.2548	9.1533e-12	1.0049e-09
i1_HQ_lily14_c79981/f5p3/1188	1231.79	117.343	3.392	9.3348e-12	1.0228e-09
i0_HQ_lily14_c76161/f3p0/510	1017.14	85.409	3.574	9.439e-12	1.0323e-09
i0_LQ_lily14_c10428/f1p2/987	1664.98	57.9731	4.844	9.8757e-12	1.0779e-09
i0_LQ_lily14_c29549/f1p0/703	1081.88	38.7198	4.8043	9.9416e-12	1.083e-09
i0_HQ_lily14_c11902/f4p0/582	0	3170.34	#NAME?	1.0991e-11	1.1951e-09
i1_LQ_lily14_c5854/f1p13/1267	80.1944	5416.49	-6.0777	1.1211e-11	1.2166e-09
i1_LQ_lily14_c62350/f1p1/1336	39.4785	634.48	-4.0064	1.1985e-11	1.2981e-09
i0_LQ_lily14_c26379/f1p1/563	10728.7	20.5041	9.0314	1.2317e-11	1.3315e-09
i2_LQ_lily14_c41188/f1p0/2822	112.944	1442.82	-3.6752	1.2379e-11	1.3357e-09
i0_LQ_lily14_c7451/f1p5/979	43.8075	539.4	-3.6221	1.2706e-11	1.3683e-09
i1_LQ_lily14_c43794/f1p0/1134	534.494	0	Inf	1.2848e-11	1.381e-09
i0_LQ_lily14_c4581/f1p0/469	0	114.91	#NAME?	1.3147e-11	1.4081e-09
i1_LQ_lily14_c4919/f1p8/1362	257.16	2030.38	-2.981	1.3151e-11	1.4081e-09
i2_HQ_lily14_c54140/f49p0/2397	1142.19	12483.4	-3.4501	1.3277e-11	1.4163e-09
i2_LQ_lily14_c10050/f1p2/2839	3.6422	172.099	-5.5623	1.3274e-11	1.4163e-09
i1_HQ_lily14_c98706/f18p5/1571	1375.56	18305	-3.7341	1.3491e-11	1.4337e-09
i1_LQ_lily14_c12151/f1p3/1382	279.4	2215.48	-2.9872	1.3481e-11	1.4337e-09
i0_LQ_lily14_c28044/f1p0/732	60.0634	1713.32	-4.8342	1.3605e-11	1.4431e-09
i1_HQ_lily14_c79536/f4p4/1177	189.395	1515.47	-3.0003	1.4058e-11	1.4884e-09
i0_HQ_lily14_c57059/f2p0/838	30.9043	1421.06	-5.523	1.4336e-11	1.515e-09
i0_HQ_lily14_c78626/f3p0/854	24.1872	2381.21	-6.6213	1.4511e-11	1.5306e-09
i1_LQ_lily14_c65513/f1p1/1084	652.67	57.0366	3.5164	1.4618e-11	1.539e-09
i2_LQ_lily14_c24843/f1p0/2199	0.617109	208.941	-8.4034	1.4841e-11	1.5595e-09
i0_LQ_lily14_c43478/f1p1/740	278.337	14.1202	4.301	1.5384e-11	1.6136e-09
i1_LQ_lily14_c60121/f1p11/1693	331.288	2599.37	-2.972	1.5689e-11	1.6425e-09
i1_HQ_lily14_c473/f9p1/1362	229.116	1790.12	-2.9659	1.5862e-11	1.6576e-09
i1_HQ_lily14_c36928/f3p5/1370	1.62706	263.629	-7.3401	1.649e-11	1.72e-09
i1_LQ_lily14_c88071/f1p4/1286	498.318	3919.56	-2.9756	1.6566e-11	1.7247e-09
i1_HQ_lily14_c2198/f3p3/1770	586.148	4771.93	-3.0252	1.736e-11	1.8041e-09
i1_LQ_lily14_c37678/f1p1/1220	3490.33	70.0331	5.6392	1.7583e-11	1.8239e-09
i1_LQ_lily14_c63432/f1p1/1702	21.4436	349.138	-4.0252	1.9338e-11	2.0023e-09
i1_HQ_lily14_c98372/f17p3/1540	62.0638	10230.2	-7.3649	1.9408e-11	2.0058e-09
i0_HQ_lily14_c8780/f4p0/510	4130.49	4.99524	9.6915	2.0413e-11	2.1058e-09
i2_HQ_lily14_c55865/f2p2/2646	1110.61	11061.6	-3.3161	2.0764e-11	2.1382e-09
i0_LQ_lily14_c40869/f1p2/387	235.927	9.10997	4.6948	2.1511e-11	2.211e-09
i5_LQ_lily14_c4132/f1p0/5488	553.16	14594.5	-4.7216	2.2082e-11	2.2656e-09
i1_LQ_lily14_c64672/f1p0/1683	231.006	1806.83	-2.9675	2.2126e-11	2.266e-09
i2_LQ_lily14_c41648/f1p2/2125	116.438	1195.76	-3.3603	2.3101e-11	2.3573e-09
i3_LQ_lily14_c41930/f1p0/3594	1793.95	155.36	3.5295	2.3081e-11	2.3573e-09
i2_LQ_lily14_c29132/f1p0/2293	3745.77	481.826	2.9587	2.4828e-11	2.5289e-09
i1_LQ_lily14_c42530/f1p0/1155	0.329625	723.567	-11.1	2.5149e-11	2.557e-09
i1_LQ_lily14_c67988/f1p0/1565	293.758	11679.2	-5.3132	2.5232e-11	2.5609e-09
i5_HQ_lily14_c512/f4p0/5441	199.504	1545.92	-2.954	2.689e-11	2.7242e-09
i2_LQ_lily14_c60407/f1p3/2004	0	117.455	#NAME?	2.7292e-11	2.76e-09
i0_LQ_lily14_c47026/f1p6/785	7.18047	213.974	-4.8972	3.1788e-11	3.209e-09
i1_LQ_lily14_c19449/f1p6/1111	0.988876	3961.49	-11.968	3.215e-11	3.2397e-09
i0_LQ_lily14_c7549/f1p0/832	431.475	12.4827	5.1113	3.3079e-11	3.3274e-09
i2_LQ_lily14_c38838/f1p0/2175	84.656	1960.65	-4.5336	3.4844e-11	3.4987e-09
i1_LQ_lily14_c45772/f1p3/1850	535.432	4060.16	-2.9228	3.5978e-11	3.6061e-09
i1_LQ_lily14_c54396/f1p0/1041	0	345.999	#NAME?	3.8591e-11	3.8611e-09
i2_HQ_lily14_c19109/f2p0/2294	4617.8	589.337	2.97	3.9341e-11	3.9293e-09
i1_LQ_lily14_c18879/f2p13/1133	107.593	2009.38	-4.2231	4.0585e-11	4.0464e-09
i1_LQ_lily14_c87422/f1p0/1528	357.443	2707.42	-2.9211	4.1788e-11	4.1589e-09
i1_LQ_lily14_c7129/f1p8/1792	78.7789	760.454	-3.271	4.3186e-11	4.2905e-09
i1_LQ_lily14_c27441/f1p6/1865	95.0797	857.433	-3.1728	4.3479e-11	4.312e-09
i1_HQ_lily14_c5213/f2p1/1306	708.266	5626.59	-2.9899	4.6632e-11	4.6166e-09
i2_LQ_lily14_c45835/f1p0/2928	86.2132	801.142	-3.2161	4.7408e-11	4.6852e-09
i3_LQ_lily14_c2931/f1p0/3658	500.486	39.3126	3.6703	4.8621e-11	4.7966e-09
i0_LQ_lily14_c8516/f1p49/701	2553.36	63.7314	5.3243	4.9075e-11	4.833e-09
i0_LQ_lily14_c8163/f1p0/945	1296.19	163.537	2.9866	5.3329e-11	5.2414e-09
i1_HQ_lily14_c58538/f2p1/1155	6900.33	295.19	4.5469	5.3408e-11	5.2414e-09
i1_HQ_lily14_c43458/f3p0/1980	81.4401	766.501	-3.2345	5.4946e-11	5.383e-09
i2_LQ_lily14_c40853/f1p0/2902	491.327	15.7496	4.9633	5.5422e-11	5.4202e-09
i4_LQ_lily14_c3778/f1p1/4504	256.326	11.6399	4.4608	5.64e-11	5.5063e-09
i2_LQ_lily14_c32395/f1p0/2063	936.485	9249.61	-3.3041	5.7757e-11	5.629e-09
i1_LQ_lily14_c60458/f1p0/1967	338.138	4309.06	-3.6717	5.8014e-11	5.6363e-09
i1_LQ_lily14_c95174/f1p0/1050	1385.7	142.814	3.2784	5.8031e-11	5.6363e-09
i1_LQ_lily14_c48407/f1p3/1859	103.666	1029.65	-3.3121	5.9435e-11	5.7627e-09
i1_HQ_lily14_c58510/f3p3/1534	323.82	2362.31	-2.8669	5.9584e-11	5.7673e-09
i1_LQ_lily14_c13889/f1p1/1376	0	200.24	#NAME?	6.0222e-11	5.819e-09
i0_LQ_lily14_c39192/f1p0/720	0.308554	204.731	-9.374	6.1601e-11	5.9422e-09
i1_LQ_lily14_c60331/f1p1/1752	146.503	1174.21	-3.0027	6.2162e-11	5.986e-09
i2_LQ_lily14_c34115/f1p0/2042	420.92	3080.41	-2.8715	6.2315e-11	5.9906e-09
i1_HQ_lily14_c11918/f3p3/1730	181.382	1373.54	-2.9208	6.6783e-11	6.4092e-09
i1_HQ_lily14_c99358/f4p4/1023	1096.15	9579.24	-3.1275	6.8174e-11	6.5315e-09
i3_LQ_lily14_c41768/f1p0/3618	99.2922	0.314992	8.3002	7.0246e-11	6.7186e-09
i3_LQ_lily14_c28425/f1p0/3785	10.4197	347.302	-5.0588	7.0964e-11	6.7758e-09
i0_LQ_lily14_c42441/f1p0/338	107.883	0.626835	7.4272	7.3365e-11	6.9933e-09
i1_LQ_lily14_c93849/f1p1/1414	89.5145	1325.28	-3.888	7.8488e-11	7.4689e-09
i1_HQ_lily14_c1414/f4p3/1494	37352.1	1708.93	4.45	8.2907e-11	7.8762e-09
i0_HQ_lily14_c76614/f28p0/717	34604.6	1382.29	4.6458	8.3875e-11	7.9547e-09
i1_HQ_lily14_c80188/f5p5/1160	657.288	4864.95	-2.8878	8.9338e-11	8.4586e-09
i1_HQ_lily14_c55564/f8p2/1679	429.421	3368.85	-2.9718	8.9512e-11	8.4609e-09
i0_LQ_lily14_c8063/f1p1/576	54.6098	561.038	-3.3609	9.0828e-11	8.5709e-09
i0_LQ_lily14_c58965/f1p0/529	460.2	38.0746	3.5954	9.1201e-11	8.5918e-09
i1_LQ_lily14_c61853/f1p0/1838	0	85.3379	#NAME?	9.2744e-11	8.7226e-09
i0_LQ_lily14_c11435/f1p0/997	1928.85	205.519	3.2304	9.3403e-11	8.7699e-09
i3_LQ_lily14_c41969/f1p11/3938	1104.37	138.058	2.9999	9.4503e-11	8.8585e-09
i1_LQ_lily14_c19795/f1p31/1935	1054.39	28265.3	-4.7446	1.0143e-10	9.492e-09
i1_LQ_lily14_c45309/f1p0/1487	3987.23	549.167	2.8601	1.026e-10	9.5852e-09
i4_LQ_lily14_c16727/f1p2/4031	1.34448	119.211	-6.4703	1.0381e-10	9.6825e-09
i2_LQ_lily14_c22260/f1p0/2214	713.86	5309.06	-2.8947	1.0473e-10	9.7526e-09
i1_LQ_lily14_c36904/f4p3/1775	402.473	2850.67	-2.8243	1.0711e-10	9.9575e-09
i3_LQ_lily14_c46984/f1p0/3043	32.8697	1427.56	-5.4407	1.1066e-10	1.027e-08
i1_LQ_lily14_c33317/f1p0/1008	281.62	15.2651	4.2054	1.1392e-10	1.0556e-08
i1_LQ_lily14_c4106/f1p0/1179	369.166	6.79657	5.7633	1.1564e-10	1.0698e-08
i1_LQ_lily14_c85852/f1p3/1410	36.0775	1152.87	-4.998	1.1595e-10	1.0708e-08
i0_LQ_lily14_c28092/f1p0/669	38.7264	460.863	-3.5729	1.1797e-10	1.0878e-08
i0_LQ_lily14_c38969/f1p0/922	82.9881	763.802	-3.2022	1.1977e-10	1.1026e-08
i2_LQ_lily14_c24989/f1p16/2181	6045.61	774.702	2.9642	1.2124e-10	1.1142e-08
i0_LQ_lily14_c3121/f1p0/927	9038	1059.11	3.0932	1.2362e-10	1.1343e-08
i0_HQ_lily14_c7156/f5p0/592	6302.66	518.178	3.6044	1.2499e-10	1.145e-08
i1_HQ_lily14_c2916/f2p4/1720	88.5346	801.175	-3.1778	1.2532e-10	1.1462e-08
i1_LQ_lily14_c9549/f1p6/1693	9.91649	445.545	-5.4896	1.274e-10	1.1633e-08
i1_LQ_lily14_c3001/f1p4/1332	509.692	4427.61	-3.1188	1.2786e-10	1.1656e-08
i1_LQ_lily14_c4791/f1p1/1485	78.521	721.9	-3.2006	1.283e-10	1.1678e-08
i0_HQ_lily14_c29540/f2p0/740	357.894	27.72	3.6905	1.2941e-10	1.1759e-08
i1_LQ_lily14_c5263/f1p2/1843	315.084	2196.11	-2.8011	1.354e-10	1.2284e-08
i4_LQ_lily14_c19810/f1p0/4127	213.539	9.0921	4.5537	1.4707e-10	1.3321e-08
i1_HQ_lily14_c55304/f16p2/1594	1447.99	15066.4	-3.3792	1.5438e-10	1.3961e-08
i1_LQ_lily14_c42707/f1p0/1382	245.481	11.8175	4.3766	1.5507e-10	1.4001e-08
i1_HQ_lily14_c50668/f2p1/1971	16.5903	284.657	-4.1008	1.599e-10	1.4414e-08
i0_LQ_lily14_c23357/f1p33/965	0	223.566	#NAME?	1.6993e-10	1.5269e-08
i1_LQ_lily14_c20030/f1p2/1847	88.452	770.68	-3.1232	1.6972e-10	1.5269e-08
i1_LQ_lily14_c37906/f1p0/1078	0	13805.6	#NAME?	1.7588e-10	1.5779e-08
i5_LQ_lily14_c6872/f1p0/5976	0	159.065	#NAME?	1.7981e-10	1.6105e-08
i0_LQ_lily14_c21021/f1p0/810	93.5628	0.314992	8.2145	1.805e-10	1.6142e-08
i4_LQ_lily14_c14943/f1p4/4667	170.136	4.93708	5.1069	1.8442e-10	1.6466e-08
i1_LQ_lily14_c42398/f1p2/1670	6377.92	527.261	3.5965	1.8634e-10	1.6612e-08
i1_LQ_lily14_c60373/f1p1/1451	101.55	1152.4	-3.5044	1.8767e-10	1.6704e-08
i0_LQ_lily14_c19032/f1p0/884	977.2	73.7022	3.7289	1.9226e-10	1.7085e-08
i3_LQ_lily14_c8221/f1p4/3314	2.32037	148.42	-5.9992	1.9375e-10	1.7191e-08
i1_LQ_lily14_c78487/f1p9/1022	1866.03	31610.5	-4.0824	1.9413e-10	1.7197e-08
i1_LQ_lily14_c23452/f1p4/1661	151.517	1238.3	-3.0308	1.9658e-10	1.7387e-08
i1_HQ_lily14_c28143/f2p23/1452	0	338.219	#NAME?	1.9753e-10	1.7444e-08
i1_HQ_lily14_c25009/f2p0/1147	3109.24	464.881	2.7416	1.9867e-10	1.7517e-08
i3_LQ_lily14_c8240/f1p0/3322	274.799	15.108	4.185	2.0022e-10	1.7627e-08
i0_LQ_lily14_c3782/f1p5/886	3292.96	225.381	3.8689	2.0187e-10	1.7744e-08
i1_LQ_lily14_c4318/f1p37/1980	0	81.1133	#NAME?	2.0295e-10	1.7783e-08
i6_LQ_lily14_c1936/f1p1/6101	827.391	6213.43	-2.9087	2.0286e-10	1.7783e-08
i1_LQ_lily14_c12517/f1p0/1377	14.2453	2102.53	-7.2055	2.0339e-10	1.7794e-08
i1_LQ_lily14_c13944/f1p1/1140	3710.42	543.899	2.7702	2.1115e-10	1.8444e-08
i1_HQ_lily14_c38717/f2p73/1817	725.074	91.8263	2.9811	2.1255e-10	1.8538e-08
i2_HQ_lily14_c55537/f6p0/2434	546.854	3784.55	-2.7909	2.1725e-10	1.8919e-08
i1_LQ_lily14_c81099/f1p0/1101	0	435.37	#NAME?	2.261e-10	1.9659e-08
i0_LQ_lily14_c5152/f1p0/808	940.875	7213.64	-2.9387	2.2912e-10	1.9891e-08
i4_LQ_lily14_c7447/f1p2/4822	385.732	2626.04	-2.7672	2.3165e-10	2.008e-08
i0_HQ_lily14_c46197/f2p0/983	0	4580.72	#NAME?	2.4296e-10	2.0995e-08
i0_LQ_lily14_c11328/f1p4/824	280.906	1913.66	-2.7682	2.4332e-10	2.0995e-08
i3_LQ_lily14_c10196/f1p0/3822	1250.08	179.134	2.8029	2.4288e-10	2.0995e-08
i4_HQ_lily14_c1141/f3p0/4741	10.0836	217.983	-4.4341	2.4932e-10	2.148e-08
i2_LQ_lily14_c29434/f1p45/2212	1272.8	42.6528	4.8992	2.5288e-10	2.1753e-08
i1_HQ_lily14_c1739/f4p1/1473	7343.1	395.137	4.216	2.5669e-10	2.2047e-08
i2_HQ_lily14_c49132/f3p0/2084	693.682	4919.54	-2.8262	2.5767e-10	2.2098e-08
i1_LQ_lily14_c66598/f1p3/1245	166.868	0	Inf	2.7686e-10	2.3707e-08
i2_LQ_lily14_c25011/f1p1/2517	30.6432	501.119	-4.0315	2.8716e-10	2.4552e-08
i0_LQ_lily14_c9169/f4p0/566	448.702	40.4283	3.4723	2.9011e-10	2.4767e-08
i1_HQ_lily14_c45755/f2p0/1544	447.761	2946.42	-2.7182	2.9976e-10	2.5552e-08
i1_HQ_lily14_c19201/f4p1/1911	2445.6	373.662	2.7104	3.0086e-10	2.5607e-08
i0_LQ_lily14_c28761/f1p1/998	926.056	115.911	2.9981	3.0289e-10	2.5741e-08
i0_LQ_lily14_c13992/f1p3/996	214.143	8.46228	4.6614	3.0619e-10	2.5982e-08
i2_HQ_lily14_c19005/f2p0/2870	210.63	10309.2	-5.6131	3.1472e-10	2.6626e-08
i2_LQ_lily14_c13623/f1p0/2861	240.905	1660.14	-2.7848	3.1438e-10	2.6626e-08
i1_LQ_lily14_c59872/f1p6/1240	210.997	1460.21	-2.7909	3.1612e-10	2.6704e-08
i0_LQ_lily14_c20206/f1p1/778	123.264	7231.98	-5.8746	3.2302e-10	2.7247e-08
i1_LQ_lily14_c41809/f1p2/1309	6988.29	866.242	3.0121	3.3213e-10	2.7973e-08
i1_LQ_lily14_c12176/f1p0/1634	281.654	1906.92	-2.7592	3.344e-10	2.8123e-08
i2_HQ_lily14_c53415/f5p0/2775	0	583.505	#NAME?	3.4921e-10	2.9324e-08
i2_HQ_lily14_c55042/f4p0/2256	659.617	4558.64	-2.7889	3.5162e-10	2.9483e-08
i2_LQ_lily14_c5777/f1p14/2402	85.7229	722.364	-3.075	3.8813e-10	3.2496e-08
i2_LQ_lily14_c7224/f1p0/2146	772.839	5490.25	-2.8286	4.0163e-10	3.3576e-08
i0_LQ_lily14_c15208/f1p0/223	89.1844	0.313418	8.1526	4.0986e-10	3.4214e-08
i0_LQ_lily14_c24386/f1p0/763	164.233	4.82862	5.088	4.2161e-10	3.5143e-08
i0_LQ_lily14_c61215/f1p1/946	0.336121	88.9031	-8.0471	4.3009e-10	3.5796e-08
i1_HQ_lily14_c97681/f8p1/1823	121.73	2246.06	-4.2056	4.318e-10	3.5886e-08
i1_LQ_lily14_c69091/f1p5/1222	0	141.307	#NAME?	4.3798e-10	3.6346e-08
i1_LQ_lily14_c96227/f1p0/1044	156.681	1134.18	-2.8557	4.5409e-10	3.7628e-08
i0_HQ_lily14_c46348/f2p0/681	146.504	1046.64	-2.8367	4.6855e-10	3.8769e-08
i1_LQ_lily14_c49103/f1p8/1558	69.9516	621.125	-3.1505	4.7082e-10	3.8899e-08
i0_HQ_lily14_c6389/f3p0/571	778.555	5423.87	-2.8005	4.948e-10	4.0821e-08
i1_HQ_lily14_c100138/f4p0/1114	1991.34	50272.3	-4.658	5.1673e-10	4.2568e-08
i1_HQ_lily14_c97546/f14p9/1404	1164.45	8988.55	-2.9484	5.4974e-10	4.5221e-08
i2_HQ_lily14_c37154/f2p7/2953	269.15	1760.83	-2.7098	5.5137e-10	4.5289e-08
i1_HQ_lily14_c6474/f2p0/1836	4691.28	160.456	4.8697	5.5706e-10	4.569e-08
i0_LQ_lily14_c10299/f1p0/859	3.62588	280.074	-6.2713	5.7566e-10	4.7148e-08
i3_LQ_lily14_c32416/f1p0/3772	4.28513	160.698	-5.2289	5.8626e-10	4.7946e-08
i0_LQ_lily14_c66770/f1p0/989	0	75.4644	#NAME?	6.0162e-10	4.9131e-08
i1_LQ_lily14_c45204/f1p4/1938	125.433	2.25209	5.7995	6.1174e-10	4.9885e-08
i1_LQ_lily14_c47200/f1p0/1559	216.19	10.5089	4.3626	6.1509e-10	5.0086e-08
i1_LQ_lily14_c5417/f1p0/1647	114.836	961.053	-3.065	6.1661e-10	5.0138e-08
i1_LQ_lily14_c64300/f1p3/1448	640.193	4191.17	-2.7108	6.3906e-10	5.1888e-08
i1_LQ_lily14_c97073/f1p1/972	10.761	216.936	-4.3334	6.4803e-10	5.254e-08
i3_LQ_lily14_c2628/f1p0/3400	128.452	1007.45	-2.9714	6.6481e-10	5.3824e-08
i1_LQ_lily14_c7977/f1p0/1378	676.348	6.62207	6.6743	6.8482e-10	5.5365e-08
i1_LQ_lily14_c61012/f1p2/1581	1054.09	149.71	2.8158	7.0183e-10	5.6659e-08
i0_HQ_lily14_c11241/f3p0/477	2905.62	452.594	2.6826	7.0806e-10	5.6864e-08
i0_LQ_lily14_c42420/f1p0/503	253.535	11.7159	4.4356	7.0881e-10	5.6864e-08
i1_HQ_lily14_c55305/f15p3/1830	559.3	3560.33	-2.6703	7.0941e-10	5.6864e-08
i1_LQ_lily14_c63886/f1p5/1227	120.547	899.513	-2.8995	7.0905e-10	5.6864e-08
i2_HQ_lily14_c54614/f2p0/2924	1183.14	9143.24	-2.9501	7.0837e-10	5.6864e-08
i1_LQ_lily14_c34619/f1p0/1059	5.62312	2163.3	-8.5876	7.3307e-10	5.8677e-08
i2_LQ_lily14_c21571/f1p0/2806	143.363	1056.17	-2.8811	7.4626e-10	5.9648e-08
i1_LQ_lily14_c10078/f1p15/1627	21891.1	1955.95	3.4844	7.7323e-10	6.1716e-08
i0_HQ_lily14_c76822/f18p0/573	5.89286	1840.91	-8.2872	7.7788e-10	6.1912e-08
i1_LQ_lily14_c19365/f1p3/1940	610.931	4022.26	-2.7189	7.7779e-10	6.1912e-08
i0_LQ_lily14_c8199/f1p0/480	317.999	2042.38	-2.6832	8.4293e-10	6.6995e-08
i0_LQ_lily14_c43779/f1p3/364	147.369	1042	-2.8219	8.529e-10	6.7692e-08
i2_HQ_lily14_c53540/f5p0/2402	228.846	1484.31	-2.6973	8.5678e-10	6.7904e-08
i2_HQ_lily14_c20057/f3p0/2390	1254.63	186.907	2.7469	8.6159e-10	6.819e-08
i1_LQ_lily14_c68698/f1p0/1159	788.903	101.358	2.9604	8.7829e-10	6.9414e-08
i0_HQ_lily14_c86861/f5p0/851	2008.15	24370.1	-3.6012	8.8599e-10	6.9865e-08
i1_LQ_lily14_c67105/f1p0/1500	3.69733	1200.15	-8.3425	8.8646e-10	6.9865e-08
i1_LQ_lily14_c45456/f1p0/1692	2275.06	356.124	2.6755	8.9372e-10	7.0338e-08
i2_LQ_lily14_c10286/f1p0/2867	812.903	5437.12	-2.7417	9.0847e-10	7.14e-08
i5_LQ_lily14_c6851/f1p0/5321	672.173	81.0902	3.0512	9.1761e-10	7.2017e-08
i0_LQ_lily14_c14015/f1p0/415	54.0613	514.605	-3.2508	9.3602e-10	7.3361e-08
i1_LQ_lily14_c58372/f1p0/1212	2.53165	12452.4	-12.264	9.4664e-10	7.409e-08
i0_LQ_lily14_c9749/f1p11/539	77.8106	647.525	-3.0569	9.8831e-10	7.7244e-08
i1_LQ_lily14_c70812/f1p0/1568	1959.08	308.604	2.6663	9.9862e-10	7.7942e-08
i4_LQ_lily14_c2718/f1p0/4875	3.02509	130.53	-5.4313	1.0054e-09	7.8365e-08
i0_HQ_lily14_c6716/f2p2/637	329.534	2070.28	-2.6513	1.0166e-09	7.9124e-08
i1_LQ_lily14_c67257/f1p3/1809	0	193.688	#NAME?	1.0384e-09	8.0709e-08
i0_LQ_lily14_c7994/f2p1/971	25.4198	330.052	-3.6987	1.0487e-09	8.14e-08
i1_HQ_lily14_c5730/f6p4/1492	763.105	5008.27	-2.7144	1.0598e-09	8.2149e-08
i1_HQ_lily14_c23710/f2p1/1531	2421.91	295.003	3.0373	1.0647e-09	8.2412e-08
i1_LQ_lily14_c21502/f1p0/1844	306.666	1932.61	-2.6558	1.0709e-09	8.2779e-08
i1_HQ_lily14_c19127/f2p0/1612	2393.81	388.862	2.622	1.0761e-09	8.3067e-08
i3_HQ_lily14_c9990/f2p5/3543	23.6333	316.86	-3.7449	1.1037e-09	8.5082e-08
i0_LQ_lily14_c22140/f1p0/556	445.336	2723.54	-2.6125	1.123e-09	8.6452e-08
i1_HQ_lily14_c80942/f4p2/1760	1740.96	178.987	3.282	1.1489e-09	8.8324e-08
i3_LQ_lily14_c23918/f1p0/3798	604.437	51.9974	3.5391	1.1519e-09	8.8435e-08
i1_LQ_lily14_c32638/f1p0/1011	5668.23	379.338	3.9013	1.1587e-09	8.8841e-08
i0_LQ_lily14_c7944/f1p3/561	454.724	45.0212	3.3363	1.1736e-09	8.966e-08
i1_LQ_lily14_c19733/f1p1/1411	336.013	26.9888	3.6381	1.1742e-09	8.966e-08
i1_LQ_lily14_c67926/f1p2/1806	621.905	63.5048	3.2918	1.1732e-09	8.966e-08
i2_LQ_lily14_c8199/f1p0/2315	68.4074	1082.3	-3.9838	1.2025e-09	9.1611e-08
i2_LQ_lily14_c8968/f1p0/2351	164.248	1114.48	-2.7624	1.203e-09	9.1611e-08
i2_LQ_lily14_c27880/f1p0/2310	10.9955	290.67	-4.7244	1.2185e-09	9.2671e-08
i1_LQ_lily14_c14420/f1p1/1728	374.62	33.6678	3.476	1.2516e-09	9.5061e-08
i1_LQ_lily14_c9118/f1p0/1192	14.6746	1384.09	-6.5595	1.2769e-09	9.6852e-08
i1_HQ_lily14_c12152/f3p2/1403	320.064	1987.57	-2.6346	1.2813e-09	9.6919e-08
i3_LQ_lily14_c25185/f1p2/3391	198.305	8.78357	4.4968	1.2798e-09	9.6919e-08
i1_HQ_lily14_c88258/f2p6/1111	161.435	1820.27	-3.4951	1.2856e-09	9.712e-08
i3_LQ_lily14_c24678/f1p0/3338	539.089	11530.2	-4.4188	1.2933e-09	9.7571e-08
i0_LQ_lily14_c9942/f1p8/964	164.528	5.71543	4.8473	1.2999e-09	9.7932e-08
i2_LQ_lily14_c28339/f1p0/2899	37.0119	396.095	-3.4198	1.32e-09	9.9314e-08
i1_LQ_lily14_c14494/f1p1/1593	2154.9	349.401	2.6247	1.3701e-09	1.0295e-07
i1_LQ_lily14_c31766/f1p30/1013	633.586	82.2307	2.9458	1.5296e-09	1.1478e-07
i1_HQ_lily14_c46646/f4p0/1736	750.762	4706.74	-2.6483	1.5447e-09	1.1576e-07
i1_LQ_lily14_c22620/f1p26/1695	2.33986	445.557	-7.573	1.5498e-09	1.1599e-07
i2_LQ_lily14_c46793/f1p0/2925	255.191	15.726	4.0204	1.5689e-09	1.1726e-07
i0_HQ_lily14_c35961/f6p0/714	316.934	1945.68	-2.618	1.5724e-09	1.1737e-07
i4_LQ_lily14_c11989/f1p0/4914	1216.25	183.837	2.7259	1.5761e-09	1.1749e-07
i1_HQ_lily14_c98416/f7p1/1100	4792.33	532.351	3.1703	1.5838e-09	1.1791e-07
i1_LQ_lily14_c42079/f1p5/1110	0	7091.76	#NAME?	1.5975e-09	1.1862e-07
i2_HQ_lily14_c34869/f5p0/2781	42.0491	495.346	-3.5583	1.5965e-09	1.1862e-07
i1_LQ_lily14_c19997/f1p17/1699	1190.52	183.475	2.6979	1.6072e-09	1.1918e-07
i1_LQ_lily14_c102644/f1p0/1291	0	2125.52	#NAME?	1.6122e-09	1.1939e-07
i1_LQ_lily14_c14478/f1p0/1326	0	3139.54	#NAME?	1.6205e-09	1.1985e-07
i2_LQ_lily14_c26436/f1p0/2891	8513.66	1005.45	3.0819	1.6634e-09	1.2286e-07
i3_LQ_lily14_c23714/f1p2/3659	192.32	10.0327	4.2607	1.6965e-09	1.2514e-07
i4_HQ_lily14_c15056/f2p1/4976	253.561	4515.92	-4.1546	1.7045e-09	1.2557e-07
i1_LQ_lily14_c37990/f1p1/1952	32.244	364.36	-3.4983	1.763e-09	1.2971e-07
i0_LQ_lily14_c4129/f1p0/776	653.726	8.15831	6.3243	1.7862e-09	1.3124e-07
i4_LQ_lily14_c6526/f1p0/4253	0	69.8941	#NAME?	1.7929e-09	1.3157e-07
i1_LQ_lily14_c30388/f1p9/1569	36.2002	457.705	-3.6603	1.8221e-09	1.3354e-07
i1_LQ_lily14_c20743/f1p11/1989	280.243	1731.09	-2.6269	1.8292e-09	1.3388e-07
i1_LQ_lily14_c63584/f1p15/928	810.178	5169.07	-2.6736	1.86e-09	1.3596e-07
i1_LQ_lily14_c48842/f1p0/1129	3.54809	983.017	-8.114	1.911e-09	1.3951e-07
i1_LQ_lily14_c109292/f1p0/1007	36363.9	1773.93	4.3575	1.9303e-09	1.4073e-07
i1_LQ_lily14_c49133/f1p6/1467	553.564	7461.01	-3.7525	1.9644e-09	1.4304e-07
i1_LQ_lily14_c20606/f1p0/1411	3800.13	630.451	2.5916	1.9718e-09	1.4339e-07
i2_LQ_lily14_c29189/f1p0/2193	0	69.3066	#NAME?	2.0259e-09	1.4713e-07
i1_HQ_lily14_c16821/f3p0/1087	146.42	1880.49	-3.6829	2.0302e-09	1.4725e-07
i1_HQ_lily14_c29354/f3p3/1336	5813.72	920.544	2.6589	2.0533e-09	1.4855e-07
i1_LQ_lily14_c60619/f1p6/1665	119.17	838.123	-2.8141	2.0528e-09	1.4855e-07
i1_HQ_lily14_c35309/f14p2/1578	1988.84	320.24	2.6347	2.1136e-09	1.5272e-07
i2_LQ_lily14_c53517/f4p0/2065	22.0356	724.501	-5.0391	2.1323e-09	1.5387e-07
i3_LQ_lily14_c35562/f1p0/3042	1299.62	9279.63	-2.836	2.165e-09	1.5603e-07
i2_LQ_lily14_c44850/f1p0/2874	112.237	801.537	-2.8362	2.2092e-09	1.5901e-07
i2_LQ_lily14_c20059/f1p4/2271	82.3416	639.244	-2.9567	2.2173e-09	1.5939e-07
i1_LQ_lily14_c42247/f1p0/1517	0	5434.8	#NAME?	2.2302e-09	1.5998e-07
i2_HQ_lily14_c54230/f3p0/2698	21295.2	1950.73	3.4484	2.2312e-09	1.5998e-07
i6_LQ_lily14_c1650/f1p1/6479	731.693	57.9017	3.6596	2.2769e-09	1.6305e-07
i2_LQ_lily14_c41773/f1p0/2248	126.515	2.82076	5.4871	2.2799e-09	1.6306e-07
i4_LQ_lily14_c4480/f1p0/4896	734.936	84.6671	3.1177	2.3119e-09	1.6514e-07
i1_HQ_lily14_c72290/f3p1/1031	10.3131	199.276	-4.2722	2.3929e-09	1.7071e-07
i0_LQ_lily14_c18976/f1p0/354	485.675	34.8067	3.8026	2.4749e-09	1.7633e-07
i0_HQ_lily14_c2488/f5p8/985	7609.02	1085.05	2.81	2.4954e-09	1.7747e-07
i0_LQ_lily14_c25395/f1p6/913	122.703	868.511	-2.8234	2.497e-09	1.7747e-07
i2_HQ_lily14_c2224/f3p1/2860	500.828	3053.83	-2.6082	2.5111e-09	1.7824e-07
i0_HQ_lily14_c4132/f3p0/754	6.11871	785.316	-7.0039	2.5417e-09	1.8019e-07
i2_LQ_lily14_c39981/f1p0/2503	405.193	42.6659	3.2475	2.5649e-09	1.816e-07
i1_LQ_lily14_c60369/f1p3/1913	536.151	3151.72	-2.5554	2.5742e-09	1.8187e-07
i1_LQ_lily14_c62640/f1p7/1239	138.089	6397.31	-5.5338	2.5751e-09	1.8187e-07
i3_LQ_lily14_c29056/f1p0/3800	0.329625	195.037	-9.2087	2.5821e-09	1.8213e-07
i0_HQ_lily14_c873/f10p0/611	251.17	1539.86	-2.6161	2.5987e-09	1.8308e-07
i2_LQ_lily14_c40470/f1p5/2341	1236.38	14798.3	-3.5812	2.6244e-09	1.8466e-07
i2_LQ_lily14_c11809/f1p0/2943	81.9331	640.503	-2.9667	2.6817e-09	1.8845e-07
i0_LQ_lily14_c23526/f1p11/716	78.7577	0.313418	7.9732	2.7305e-09	1.9165e-07
i1_HQ_lily14_c98036/f52p9/1858	994.614	11676.6	-3.5533	2.887e-09	2.0238e-07
i1_HQ_lily14_c72870/f2p1/1040	480.435	2851.92	-2.5695	2.9337e-09	2.054e-07
i0_HQ_lily14_c38153/f2p0/342	123.512	2.88837	5.4183	2.9403e-09	2.056e-07
i1_LQ_lily14_c60219/f1p14/2366	4.93687	740.457	-7.2287	2.975e-09	2.0752e-07
i2_LQ_lily14_c37703/f1p1/2485	845.594	5315.54	-2.6522	2.9737e-09	2.0752e-07
i2_HQ_lily14_c8130/f2p0/2662	654.431	84.2469	2.9575	3.0024e-09	2.0917e-07
i1_LQ_lily14_c43115/f1p12/1455	671.066	4508.75	-2.7482	3.0186e-09	2.1004e-07
i2_LQ_lily14_c29817/f1p1/2840	0	169.343	#NAME?	3.0374e-09	2.1109e-07
i0_HQ_lily14_c12473/f3p0/891	152.363	986.356	-2.6946	3.106e-09	2.1532e-07
i3_HQ_lily14_c1704/f2p2/3156	388.235	2460.77	-2.6641	3.103e-09	2.1532e-07
i1_HQ_lily14_c98263/f13p2/1734	0	668.72	#NAME?	3.1952e-09	2.2123e-07
i1_LQ_lily14_c45163/f1p1/1160	0	631.974	#NAME?	3.219e-09	2.2261e-07
i1_LQ_lily14_c22578/f1p0/1960	1189.64	163.362	2.8644	3.2396e-09	2.2376e-07
i1_LQ_lily14_c7677/f1p7/1550	4285.29	759.846	2.4956	3.2893e-09	2.2691e-07
i0_HQ_lily14_c737/f18p0/512	11052.7	1424.83	2.9555	3.2975e-09	2.272e-07
i2_LQ_lily14_c20368/f1p0/2562	10.9562	2453.63	-7.807	3.3126e-09	2.2797e-07
i1_HQ_lily14_c9366/f5p1/1948	600.043	3573.06	-2.574	3.3324e-09	2.2905e-07
i1_LQ_lily14_c16026/f1p2/1086	38.4099	4433.19	-6.8507	3.3553e-09	2.3034e-07
i5_LQ_lily14_c6918/f1p0/5219	360.485	2217.03	-2.6206	3.372e-09	2.312e-07
i1_HQ_lily14_c49315/f2p0/1367	0	1524.04	#NAME?	3.3835e-09	2.3171e-07
i1_HQ_lily14_c81472/f16p1/1724	1370.89	9859.7	-2.8464	3.3883e-09	2.3176e-07
i0_LQ_lily14_c65476/f1p0/918	0	856.976	#NAME?	3.3934e-09	2.3183e-07
i0_LQ_lily14_c19527/f1p0/324	0.63818	84.8521	-7.0548	3.4353e-09	2.3396e-07
i1_HQ_lily14_c48505/f3p6/1865	155.649	2701.71	-4.1175	3.4307e-09	2.3396e-07
i1_LQ_lily14_c42264/f1p0/1483	737.116	100.839	2.8698	3.4371e-09	2.3396e-07
i7_LQ_lily14_c222/f1p0/7991	210.113	11.3522	4.2101	3.4434e-09	2.3411e-07
i1_LQ_lily14_c65260/f1p6/1628	550.864	3224.78	-2.5494	3.469e-09	2.353e-07
i4_LQ_lily14_c22917/f1p3/4082	1258.13	198.208	2.6662	3.4692e-09	2.353e-07
i1_LQ_lily14_c39152/f1p0/1393	317.432	2721.95	-3.1001	3.5268e-09	2.3891e-07
i0_HQ_lily14_c76639/f14p0/760	1324.08	15100.7	-3.5116	3.5382e-09	2.394e-07
i4_LQ_lily14_c20480/f1p3/4306	1.25529	588.109	-8.8719	3.5586e-09	2.4049e-07
i1_HQ_lily14_c28614/f2p2/1617	655.044	3921.04	-2.5816	3.8962e-09	2.6299e-07
i3_HQ_lily14_c23058/f2p0/3171	0	65.9351	#NAME?	3.9144e-09	2.639e-07
i3_LQ_lily14_c22462/f1p1/3614	18.7886	266.545	-3.8264	3.989e-09	2.6862e-07
i3_LQ_lily14_c31803/f1p3/3973	92.5949	691.402	-2.9005	4.0943e-09	2.7538e-07
i1_LQ_lily14_c38499/f1p1/1193	21.1756	269.868	-3.6718	4.1207e-09	2.7682e-07
i5_LQ_lily14_c4310/f1p1/5280	8542.6	1207.32	2.8229	4.131e-09	2.7718e-07
i1_LQ_lily14_c85869/f1p4/1185	360.922	2088.2	-2.5325	4.1398e-09	2.7745e-07
i1_LQ_lily14_c15791/f1p0/1042	249.726	16.7605	3.8972	4.1614e-09	2.7856e-07
i0_HQ_lily14_c20015/f3p1/935	127.403	874.218	-2.7786	4.2222e-09	2.823e-07
i4_LQ_lily14_c3505/f1p6/4643	1.00187	268.969	-8.0686	4.3945e-09	2.9347e-07
i1_LQ_lily14_c14241/f1p2/1564	19.7335	536.331	-4.7644	4.4271e-09	2.9529e-07
i2_HQ_lily14_c13360/f2p5/2671	164.227	3473.94	-4.4028	4.5848e-09	3.0545e-07
i0_LQ_lily14_c64398/f1p0/863	106.47	1.88995	5.816	4.7294e-09	3.1472e-07
i0_LQ_lily14_c52658/f1p0/283	156.241	3.87734	5.3326	4.7581e-09	3.1625e-07
i1_HQ_lily14_c1169/f5p10/1264	0.329625	3630.24	-13.427	4.8622e-09	3.2279e-07
i3_LQ_lily14_c16197/f1p0/3090	60.1381	507.309	-3.0765	4.8768e-09	3.2338e-07
i3_LQ_lily14_c20409/f1p0/3272	351.198	33.1921	3.4034	5.0982e-09	3.3766e-07
i0_LQ_lily14_c22813/f1p0/657	162.905	6.99523	4.5415	5.2257e-09	3.457e-07
i1_LQ_lily14_c10782/f1p0/1758	610.741	3636.69	-2.574	5.292e-09	3.4968e-07
i0_HQ_lily14_c8346/f2p3/744	3630.82	98.0226	5.211	5.4159e-09	3.5745e-07
i1_HQ_lily14_c24816/f2p1/1115	1.62706	284.517	-7.4501	5.4625e-09	3.601e-07
i1_HQ_lily14_c14367/f2p3/1666	1461.64	10206.1	-2.8038	5.4741e-09	3.6045e-07
i1_HQ_lily14_c2257/f4p0/1290	510.236	2935.71	-2.5245	5.576e-09	3.6673e-07
i1_LQ_lily14_c86953/f1p0/1213	0	294.009	#NAME?	5.6305e-09	3.6988e-07
i0_LQ_lily14_c43950/f1p0/527	1.26178	135.835	-6.7502	5.6403e-09	3.7009e-07
i3_LQ_lily14_c10930/f1p0/3156	15.5936	231.294	-3.8907	5.6548e-09	3.7062e-07
i1_LQ_lily14_c46752/f1p0/1313	3911.82	38.5882	6.6635	5.8951e-09	3.859e-07
i1_LQ_lily14_c47738/f1p1/1238	0.925663	142.504	-7.2663	5.9017e-09	3.859e-07
i5_LQ_lily14_c11954/f1p0/5042	0.617109	80.9195	-7.0348	6.0826e-09	3.9727e-07
i1_LQ_lily14_c41940/f1p0/1752	4067.88	690.964	2.5576	6.1855e-09	4.0352e-07
i1_LQ_lily14_c85263/f1p2/1944	24.9973	295.58	-3.5637	6.2606e-09	4.0795e-07
i0_LQ_lily14_c60054/f1p0/846	0.988876	66040.5	-16.027	6.2974e-09	4.0988e-07
i3_HQ_lily14_c36296/f21p0/3154	2012.31	349.528	2.5254	6.5463e-09	4.2558e-07
i2_HQ_lily14_c1883/f3p0/2575	78.4462	608.301	-2.955	6.5734e-09	4.2685e-07
i1_HQ_lily14_c19244/f12p4/1458	361.469	2008.29	-2.474	6.6161e-09	4.2914e-07
i1_LQ_lily14_c64341/f1p10/1672	85.4576	1452.17	-4.0869	6.7791e-09	4.392e-07
i1_LQ_lily14_c34096/f1p0/1033	0	1395.37	#NAME?	6.9361e-09	4.4886e-07
i1_HQ_lily14_c27577/f3p3/1477	95.2263	688.674	-2.8544	7.0286e-09	4.5432e-07
i5_LQ_lily14_c5364/f1p0/5093	2.56571	111.868	-5.4463	7.1047e-09	4.5872e-07
i2_LQ_lily14_c31008/f1p0/2125	60.1726	538.154	-3.1608	7.1906e-09	4.6373e-07
i2_LQ_lily14_c6208/f1p0/2858	1053.3	163.094	2.6911	7.4055e-09	4.7705e-07
i0_HQ_lily14_c11757/f3p0/809	167.193	1054.31	-2.6567	7.4548e-09	4.7968e-07
i0_LQ_lily14_c22524/f1p0/939	5.3114	476.613	-6.4876	7.5144e-09	4.8296e-07
i2_LQ_lily14_c25475/f1p0/2322	102.195	708.786	-2.794	7.6974e-09	4.9416e-07
i1_HQ_lily14_c27442/f3p2/1293	273.744	1544.71	-2.4964	8.0998e-09	5.194e-07
i1_HQ_lily14_c98426/f3p1/1070	21637.3	1705.7	3.6651	8.2738e-09	5.2996e-07
i0_HQ_lily14_c6513/f7p0/481	117.229	1512.3	-3.6893	8.3266e-09	5.3218e-07
i1_LQ_lily14_c54799/f1p1/1055	1.23422	4262.73	-11.754	8.3274e-09	5.3218e-07
i1_LQ_lily14_c25818/f1p5/1591	0	1238.88	#NAME?	8.4684e-09	5.4058e-07
i2_LQ_lily14_c21446/f1p0/2368	2253.82	402.779	2.4843	8.501e-09	5.4205e-07
i2_LQ_lily14_c3008/f1p0/2207	1788.18	13870.1	-2.9554	8.5231e-09	5.4284e-07
i2_LQ_lily14_c28738/f1p0/2703	8.40169	172.07	-4.3562	8.5393e-09	5.4326e-07
i3_LQ_lily14_c30108/f1p6/3670	202.484	12.2473	4.0473	8.5882e-09	5.4576e-07
i1_HQ_lily14_c55573/f2p1/1107	1816.24	330.779	2.457	8.6251e-09	5.4749e-07
i1_LQ_lily14_c3586/f1p6/1985	2.46844	111.043	-5.4914	8.7799e-09	5.5668e-07
i1_LQ_lily14_c13480/f1p1/1198	748.563	107.076	2.8055	8.8429e-09	5.6005e-07
i1_LQ_lily14_c11823/f1p1/1318	0.672242	365.886	-9.0882	8.9101e-09	5.6368e-07
i2_LQ_lily14_c39761/f1p2/2865	13.8352	214.2	-3.9525	8.9712e-09	5.669e-07
i1_LQ_lily14_c25912/f1p0/1648	1551.85	267.234	2.5378	9.4222e-09	5.9474e-07
i0_HQ_lily14_c26010/f3p0/768	13948.9	1792.12	2.9604	9.5338e-09	6.0111e-07
i2_HQ_lily14_c34773/f29p0/2553	913.294	5303.07	-2.5377	9.5965e-09	6.0439e-07
i1_LQ_lily14_c111221/f1p4/1007	335.908	1854.55	-2.4649	9.8053e-09	6.1685e-07
i1_LQ_lily14_c43622/f1p0/1296	865.562	135.613	2.6741	9.8977e-09	6.2128e-07
i5_LQ_lily14_c4967/f1p1/5624	62.1841	0	Inf	9.8885e-09	6.2128e-07
i1_HQ_lily14_c82391/f2p3/1619	7680.92	1228.77	2.6441	9.9244e-09	6.2226e-07
i0_LQ_lily14_c5974/f1p10/990	1.99724	100.399	-5.6516	1.0096e-08	6.323e-07
i0_LQ_lily14_c22831/f1p0/997	2233.76	50.2394	5.4745	1.0317e-08	6.4541e-07
i1_LQ_lily14_c39740/f1p8/1169	5.37794	59569.7	-13.435	1.0363e-08	6.4758e-07
i0_LQ_lily14_c71062/f1p0/920	11327.2	940.997	3.5895	1.0556e-08	6.5894e-07
i4_LQ_lily14_c20157/f1p0/5001	87.0131	4709.49	-5.7582	1.063e-08	6.628e-07
i1_LQ_lily14_c46240/f1p0/1269	2.99752	112.837	-5.2343	1.0917e-08	6.7994e-07
i1_LQ_lily14_c27469/f1p0/1924	466.755	57.4045	3.0234	1.1141e-08	6.9318e-07
i0_LQ_lily14_c20648/f1p0/578	1203.94	214.407	2.4893	1.1733e-08	7.2917e-07
i0_LQ_lily14_c14425/f1p0/868	109.736	2.68184	5.3547	1.1774e-08	7.3089e-07
i0_LQ_lily14_c6578/f1p81/687	1685.09	11617.4	-2.7854	1.2051e-08	7.4727e-07
i1_HQ_lily14_c80141/f18p3/1153	324.235	1791.36	-2.4659	1.208e-08	7.4744e-07
i2_LQ_lily14_c21605/f1p0/2546	163.003	8.11155	4.3288	1.2074e-08	7.4744e-07
i1_LQ_lily14_c48916/f1p9/1382	688.336	29227.5	-5.4081	1.2242e-08	7.5667e-07
i1_LQ_lily14_c45123/f1p4/1405	53.8496	458.114	-3.0887	1.2366e-08	7.6345e-07
i1_HQ_lily14_c1453/f3p0/1164	2267.95	119.7	4.2439	1.2424e-08	7.6621e-07
i0_LQ_lily14_c27788/f1p8/844	1067.14	175.479	2.6044	1.2569e-08	7.7431e-07
i0_HQ_lily14_c54627/f4p1/798	14360.8	1806.42	2.9909	1.2616e-08	7.7634e-07
i1_LQ_lily14_c4820/f1p0/2009	0	1289.27	#NAME?	1.2928e-08	7.9472e-07
i1_HQ_lily14_c2076/f5p1/1238	117.397	774.535	-2.7219	1.2947e-08	7.9498e-07
i2_LQ_lily14_c26513/f1p0/2142	1.8724	362.64	-7.5975	1.3119e-08	8.0391e-07
i2_LQ_lily14_c38219/f1p0/2202	3.02509	111.895	-5.209	1.3121e-08	8.0391e-07
i1_LQ_lily14_c5420/f1p2/1620	651.096	3609.79	-2.471	1.3416e-08	8.2109e-07
i0_LQ_lily14_c14420/f1p1/820	91.8897	1328.11	-3.8533	1.3473e-08	8.2369e-07
i0_HQ_lily14_c4201/f2p0/944	4301.56	677.673	2.6662	1.3738e-08	8.39e-07
i0_LQ_lily14_c38475/f1p5/307	359.164	37.4542	3.2614	1.3939e-08	8.5033e-07
i1_HQ_lily14_c22070/f2p0/1363	72.607	1938.76	-4.7389	1.3959e-08	8.5063e-07
i1_LQ_lily14_c52724/f1p10/1026	291.98	10539.8	-5.1738	1.4191e-08	8.6384e-07
i2_LQ_lily14_c38596/f1p0/2387	1282.44	13388.8	-3.3841	1.4416e-08	8.7662e-07
i1_LQ_lily14_c21963/f1p1/1481	0	3129.9	#NAME?	1.4523e-08	8.8216e-07
i0_HQ_lily14_c27140/f2p0/489	0	214.932	#NAME?	1.4683e-08	8.909e-07
i1_LQ_lily14_c15110/f1p0/1124	940.487	149.953	2.6489	1.516e-08	9.1889e-07
i3_LQ_lily14_c35294/f1p0/3055	6562.59	1072.29	2.6136	1.5251e-08	9.2341e-07
i1_HQ_lily14_c37471/f2p0/1450	5275.82	923.782	2.5138	1.5354e-08	9.2865e-07
i1_HQ_lily14_c1028/f8p0/1969	532.154	2883.29	-2.4378	1.5557e-08	9.3992e-07
i0_LQ_lily14_c12052/f1p0/766	225.213	16.8547	3.7401	1.5963e-08	9.6343e-07
i1_LQ_lily14_c8179/f2p0/1122	1275.01	218.909	2.5421	1.6409e-08	9.8924e-07
i2_LQ_lily14_c19896/f1p0/2376	326.019	3374.78	-3.3718	1.6429e-08	9.894e-07
i1_HQ_lily14_c98553/f4p4/1071	228.044	1307.78	-2.5197	1.6494e-08	9.9227e-07
i4_LQ_lily14_c16883/f1p5/4024	0	104.867	#NAME?	1.6705e-08	1.0039e-06
i1_LQ_lily14_c7808/f1p0/1678	328.794	7.38468	5.4765	1.6978e-08	1.0181e-06
i4_LQ_lily14_c23137/f1p0/4070	126.938	810.261	-2.6743	1.6975e-08	1.0181e-06
i1_LQ_lily14_c100964/f1p2/1545	220.28	1227.77	-2.4786	1.7142e-08	1.0252e-06
i1_LQ_lily14_c23189/f1p1/1340	101.364	680.859	-2.7478	1.7114e-08	1.0252e-06
i3_LQ_lily14_c11104/f1p4/3136	341.139	1821.13	-2.4164	1.7151e-08	1.0252e-06
i0_HQ_lily14_c24517/f2p0/771	28.401	303.965	-3.4199	1.7332e-08	1.0328e-06
i0_LQ_lily14_c60601/f1p1/744	1431.31	90.3871	3.9851	1.7296e-08	1.0328e-06
i2_LQ_lily14_c40185/f1p7/2341	42.9472	384.7	-3.1631	1.7324e-08	1.0328e-06
i0_LQ_lily14_c4521/f1p5/996	1157.35	201.379	2.5228	1.7403e-08	1.0359e-06
i4_LQ_lily14_c7295/f1p0/4995	462.206	40.6728	3.5064	1.7515e-08	1.0415e-06
i2_LQ_lily14_c41935/f1p0/2758	420.216	3020.5	-2.8456	1.7579e-08	1.0442e-06
i0_HQ_lily14_c40882/f2p0/561	175.641	1301.06	-2.889	1.7694e-08	1.0499e-06
i4_HQ_lily14_c2024/f2p0/4881	15.652	217.747	-3.7982	1.7902e-08	1.0611e-06
i0_HQ_lily14_c2631/f9p0/1004	23.3076	6965.55	-8.2233	1.7972e-08	1.0639e-06
i1_LQ_lily14_c14173/f1p1/1124	76.0607	0.686575	6.7916	1.7985e-08	1.0639e-06
i1_LQ_lily14_c89050/f1p2/1227	191.626	1101.74	-2.5234	1.8041e-08	1.0661e-06
i2_LQ_lily14_c5772/f1p0/2823	4.55645	129.028	-4.8236	1.812e-08	1.0696e-06
i1_LQ_lily14_c28778/f1p2/1244	38.9279	360.2	-3.2099	1.8431e-08	1.0868e-06
i1_LQ_lily14_c33166/f1p0/1014	0	14444.2	#NAME?	1.8653e-08	1.0984e-06
i1_LQ_lily14_c5661/f1p0/1386	240.433	18.5251	3.6981	1.8667e-08	1.0984e-06
i3_LQ_lily14_c42163/f1p0/3115	105.668	691.841	-2.7109	1.871e-08	1.0998e-06
i0_LQ_lily14_c7296/f1p0/720	521.594	66.7588	2.9659	1.8909e-08	1.1103e-06
i3_LQ_lily14_c21237/f1p1/3407	217.87	12.7154	4.0988	1.9038e-08	1.1167e-06
i1_LQ_lily14_c103249/f1p2/1155	20.541	468.251	-4.5107	1.9371e-08	1.1351e-06
i0_HQ_lily14_c23364/f2p0/825	31.5954	3424.72	-6.7601	1.9476e-08	1.1401e-06
i1_LQ_lily14_c34489/f1p1/994	1.34448	86.2454	-6.0033	1.9582e-08	1.1451e-06
i3_LQ_lily14_c11235/f1p0/3224	4.20734	124.202	-4.8836	1.9682e-08	1.1489e-06
i3_LQ_lily14_c12333/f1p0/3732	404.925	33.2931	3.6044	1.9689e-08	1.1489e-06
i1_LQ_lily14_c43658/f1p2/1435	1555.09	291.224	2.4168	1.9956e-08	1.1634e-06
i3_LQ_lily14_c40074/f1p0/3621	8.72007	165.946	-4.2502	2.0671e-08	1.2038e-06
i0_HQ_lily14_c78364/f4p0/849	109.193	827.684	-2.9222	2.0709e-08	1.2048e-06
i2_LQ_lily14_c28559/f1p0/2416	0	511.461	#NAME?	2.079e-08	1.2082e-06
i1_LQ_lily14_c62905/f1p3/1866	175.954	1015.13	-2.5284	2.1026e-08	1.2206e-06
i0_LQ_lily14_c4344/f1p0/503	143.828	6.54132	4.4586	2.1189e-08	1.2289e-06
i1_LQ_lily14_c88546/f1p1/1482	71.9151	530.767	-2.8837	2.1625e-08	1.2529e-06
i0_LQ_lily14_c22958/f1p0/615	1072.22	186.511	2.5233	2.2117e-08	1.2801e-06
i0_HQ_lily14_c5098/f5p0/886	8.32349	158.141	-4.2479	2.2832e-08	1.3201e-06
i1_LQ_lily14_c13453/f1p1/1845	555.218	2923.08	-2.3964	2.288e-08	1.3215e-06
i6_LQ_lily14_c1892/f1p0/6921	833.637	133.178	2.6461	2.3095e-08	1.3326e-06
i2_HQ_lily14_c1851/f2p0/2940	56.0707	453.818	-3.0168	2.3203e-08	1.3374e-06
i0_HQ_lily14_c13620/f4p3/899	2984.68	538.842	2.4696	2.3261e-08	1.3394e-06
i1_LQ_lily14_c69956/f1p0/1248	534.432	2817.98	-2.3986	2.337e-08	1.3443e-06
i1_HQ_lily14_c22864/f2p13/1718	183.769	12.6338	3.8625	2.3463e-08	1.3483e-06
i1_LQ_lily14_c26164/f1p2/1145	0	155.601	#NAME?	2.3733e-08	1.3624e-06
i1_LQ_lily14_c15657/f1p8/1094	60.7189	469.143	-2.9498	2.4129e-08	1.3825e-06
i2_LQ_lily14_c20610/f1p0/2123	186.348	1073.07	-2.5257	2.4133e-08	1.3825e-06
i2_HQ_lily14_c17271/f6p0/2135	275.177	2216.24	-3.0097	2.4213e-08	1.3857e-06
i0_LQ_lily14_c65560/f1p0/879	0.308554	16534.5	-15.71	2.4796e-08	1.4177e-06
i1_HQ_lily14_c19501/f2p0/1719	425.414	2239.56	-2.3963	2.4988e-08	1.4272e-06
i2_LQ_lily14_c9137/f1p6/2767	4.57261	2965.95	-9.3413	2.5256e-08	1.441e-06
i0_LQ_lily14_c13829/f1p0/648	56.4846	447.652	-2.9864	2.5693e-08	1.4645e-06
i0_HQ_lily14_c18576/f5p0/519	288.735	2459.54	-3.0906	2.6103e-08	1.4864e-06
i2_LQ_lily14_c3972/f1p0/2628	473.127	60.2241	2.9738	2.6318e-08	1.4971e-06
i5_LQ_lily14_c4136/f1p0/5161	1.34448	84.6825	-5.9769	2.6378e-08	1.499e-06
i2_HQ_lily14_c53264/f11p0/2863	361.98	0	Inf	2.6629e-08	1.5117e-06
i1_LQ_lily14_c60153/f1p7/1236	0	635.022	#NAME?	2.7256e-08	1.5458e-06
i3_LQ_lily14_c21672/f1p0/3476	12.7972	192.339	-3.9097	2.7335e-08	1.5487e-06
i1_LQ_lily14_c2855/f1p2/1517	1786.25	12249.1	-2.7777	2.8013e-08	1.5855e-06
i0_HQ_lily14_c25781/f3p0/446	1739.29	324.742	2.4211	2.8166e-08	1.5926e-06
i0_HQ_lily14_c2628/f7p0/961	23791.8	1638.28	3.8602	2.8371e-08	1.6026e-06
i1_LQ_lily14_c58788/f1p5/1308	951.496	5372.92	-2.4974	2.8589e-08	1.6133e-06
i1_HQ_lily14_c20367/f2p0/1158	1.6806	549.241	-8.3523	2.868e-08	1.6168e-06
i3_LQ_lily14_c22974/f1p0/3573	106.792	680.592	-2.672	2.89e-08	1.6276e-06
i1_LQ_lily14_c28149/f1p0/1621	114.051	1138.48	-3.3194	2.9087e-08	1.6365e-06
i0_LQ_lily14_c58651/f1p0/899	1776.12	338.929	2.3897	2.9588e-08	1.663e-06
i1_LQ_lily14_c62058/f1p0/1778	742.848	117.408	2.6615	2.9811e-08	1.6739e-06
i1_LQ_lily14_c28626/f1p0/1373	215.43	1184.42	-2.4589	3.0723e-08	1.7233e-06
i2_LQ_lily14_c41502/f1p0/2127	3766.84	256.77	3.8748	3.078e-08	1.7249e-06
i0_LQ_lily14_c71622/f1p0/274	531.786	64.1255	3.0519	3.0949e-08	1.7326e-06
i2_LQ_lily14_c37642/f1p0/2273	56.04	7675.59	-7.0977	3.1363e-08	1.7523e-06
i3_LQ_lily14_c4204/f1p0/3197	2737.81	526.287	2.3791	3.1331e-08	1.7523e-06
i2_HQ_lily14_c53497/f5p0/2753	1844.11	342.633	2.4282	3.1483e-08	1.7573e-06
i3_LQ_lily14_c39942/f1p0/3834	55.7419	434.675	-2.9631	3.1772e-08	1.7716e-06
i0_LQ_lily14_c21638/f1p1/611	131.554	5.31023	4.6307	3.1997e-08	1.7824e-06
i6_LQ_lily14_c2105/f1p1/6044	0	978.517	#NAME?	3.2711e-08	1.8204e-06
i4_LQ_lily14_c20315/f1p2/4508	11.108	432.662	-5.2836	3.3223e-08	1.8471e-06
i2_LQ_lily14_c3077/f1p1/2324	100.561	963.9	-3.2608	3.339e-08	1.8546e-06
i3_LQ_lily14_c16136/f1p0/3038	194.611	2530.07	-3.7005	3.3429e-08	1.8549e-06
i0_HQ_lily14_c42302/f2p1/788	538.604	2820.25	-2.3885	3.4116e-08	1.8912e-06
i0_LQ_lily14_c24523/f1p0/499	4.35658	841.763	-7.5941	3.4361e-08	1.9028e-06
i1_LQ_lily14_c26663/f1p1/1659	174.795	1476.87	-3.0788	3.4799e-08	1.9252e-06
i0_HQ_lily14_c18393/f3p0/723	606.215	3129.68	-2.3681	3.5289e-08	1.9504e-06
i1_HQ_lily14_c37370/f2p2/1690	600.577	4112.48	-2.7756	3.5827e-08	1.9782e-06
i1_LQ_lily14_c6937/f1p9/1861	0	54.9031	#NAME?	3.6126e-08	1.9928e-06
i1_LQ_lily14_c16603/f1p0/1059	1366.22	118.739	3.5243	3.6209e-08	1.9954e-06
i3_LQ_lily14_c34522/f1p0/3089	280.491	26.9532	3.3794	3.6303e-08	1.9986e-06
i1_LQ_lily14_c23378/f1p0/1863	935.199	166.406	2.4906	3.6607e-08	2.0134e-06
i0_HQ_lily14_c56150/f8p48/798	2464.28	21246.5	-3.108	3.711e-08	2.0391e-06
i1_LQ_lily14_c40379/f1p0/1974	33.1772	311.182	-3.2295	3.7729e-08	2.071e-06
i0_HQ_lily14_c7053/f4p0/546	13587.1	1134.06	3.5827	3.8105e-08	2.0877e-06
i1_LQ_lily14_c62903/f1p0/1251	0.967805	242.148	-7.967	3.8094e-08	2.0877e-06
i3_LQ_lily14_c2422/f1p4/3112	1343.86	189.286	2.8277	3.913e-08	2.1417e-06
i1_LQ_lily14_c82898/f1p2/1100	475.154	37.0911	3.6792	4.0129e-08	2.1943e-06
i0_HQ_lily14_c2155/f9p7/838	9.86135	173.051	-4.1333	4.1221e-08	2.2453e-06
i1_LQ_lily14_c42803/f1p18/1693	52.9707	3704.12	-6.1278	4.1103e-08	2.2453e-06
i2_HQ_lily14_c2101/f3p3/2778	63.9073	477.051	-2.9001	4.1166e-08	2.2453e-06
i2_LQ_lily14_c50428/f1p0/2076	114.633	717.913	-2.6468	4.1198e-08	2.2453e-06
i0_LQ_lily14_c28523/f1p0/905	5.01425	122.852	-4.6147	4.1632e-08	2.2655e-06
i1_LQ_lily14_c95088/f1p1/1549	603.348	3428.02	-2.5063	4.2115e-08	2.2895e-06
i1_LQ_lily14_c2724/f1p9/1147	4750.34	285.856	4.0547	4.293e-08	2.3316e-06
i0_HQ_lily14_c11997/f6p1/552	226.087	1219.8	-2.4317	4.332e-08	2.3476e-06
i0_HQ_lily14_c1214/f2p1/595	8507.88	1385.28	2.6186	4.33e-08	2.3476e-06
i1_LQ_lily14_c77843/f1p3/1159	1472.17	220.864	2.7367	4.3349e-08	2.3476e-06
i3_LQ_lily14_c39217/f1p0/3656	142.39	840.044	-2.5606	4.3703e-08	2.3645e-06
i1_LQ_lily14_c77410/f1p8/1069	514.649	3827.47	-2.8947	4.5166e-08	2.4413e-06
i0_LQ_lily14_c21128/f1p2/730	17.3072	216.506	-3.645	4.5356e-08	2.4492e-06
i1_HQ_lily14_c72578/f2p3/1043	6.86383	431.376	-5.9738	4.6087e-08	2.4863e-06
i7_LQ_lily14_c541/f1p0/7096	30.2509	677.341	-4.4848	4.6177e-08	2.4888e-06
i1_HQ_lily14_c123/f38p3/1338	5373.58	971.984	2.4669	4.6294e-08	2.4927e-06
i1_LQ_lily14_c39306/f1p1/1504	16884.4	701.568	4.589	4.7017e-08	2.5292e-06
i2_LQ_lily14_c26394/f1p0/2462	329.759	7090.64	-4.4264	4.8143e-08	2.5874e-06
i3_LQ_lily14_c35957/f1p0/3073	358.902	1841.98	-2.3596	4.8583e-08	2.6085e-06
i1_LQ_lily14_c34000/f1p1/1067	8.32882	153.94	-4.2081	4.88e-08	2.6177e-06
i1_HQ_lily14_c24194/f2p1/1392	6512.85	871.406	2.9019	4.9369e-08	2.6457e-06
i1_LQ_lily14_c89702/f1p0/1182	451.606	56.7475	2.9924	5.0538e-08	2.705e-06
i2_LQ_lily14_c33312/f1p0/2059	158.47	896.513	-2.5001	5.0571e-08	2.705e-06
i0_LQ_lily14_c24900/f1p1/928	664.703	3445.68	-2.374	5.0672e-08	2.7078e-06
i1_LQ_lily14_c22056/f1p50/1128	180.702	1549.33	-3.1	5.1512e-08	2.7501e-06
i1_LQ_lily14_c22311/f4p1/1968	6510.59	1154.17	2.4959	5.2611e-08	2.8061e-06
i1_LQ_lily14_c41771/f1p0/1199	13.3702	404.806	-4.9201	5.3007e-08	2.8245e-06
i2_HQ_lily14_c53300/f5p0/2393	645.354	3710.15	-2.5233	5.4647e-08	2.9092e-06
i0_LQ_lily14_c9842/f1p0/718	3076.29	36259	-3.5591	5.4862e-08	2.9179e-06
i1_LQ_lily14_c53219/f1p3/1037	424.169	6500.41	-3.9378	5.4919e-08	2.9182e-06
i4_HQ_lily14_c1705/f2p4/4344	673.674	3354.7	-2.3161	5.5397e-08	2.9408e-06
i1_LQ_lily14_c23950/f1p11/1967	565.86	82.7252	2.774	5.5825e-08	2.9607e-06
i0_LQ_lily14_c46749/f1p0/543	159.445	8.95649	4.154	5.6071e-08	2.971e-06
i2_HQ_lily14_c55047/f50p0/2696	1192.16	6599.62	-2.4688	5.6589e-08	2.9956e-06
i5_LQ_lily14_c4138/f1p0/5787	1.65304	85.0194	-5.6846	5.6959e-08	3.0124e-06
i4_HQ_lily14_c23427/f12p1/4640	0	1713.31	#NAME?	5.73e-08	3.0276e-06
i4_LQ_lily14_c16553/f1p0/4025	36.3858	396.02	-3.4441	5.7453e-08	3.0328e-06
i1_LQ_lily14_c70037/f1p2/1335	21.8952	242.934	-3.4719	5.7607e-08	3.0381e-06
i0_LQ_lily14_c45554/f1p0/455	444.969	61.995	2.8435	5.8777e-08	3.0969e-06
i1_HQ_lily14_c97873/f2p0/1212	4713.33	908.985	2.3744	5.9344e-08	3.1239e-06
i0_HQ_lily14_c12399/f2p0/666	528.922	2617.04	-2.3068	5.9409e-08	3.1244e-06
i1_LQ_lily14_c86608/f1p1/2050	465.481	61.6786	2.9159	5.9878e-08	3.1461e-06
i0_HQ_lily14_c11426/f3p0/614	666.894	104.801	2.6698	6.0322e-08	3.1665e-06
i1_LQ_lily14_c87325/f1p8/1130	8.50071	1416.87	-7.3809	6.1891e-08	3.2458e-06
i2_LQ_lily14_c27308/f1p0/2158	15.8471	204.143	-3.6873	6.2067e-08	3.252e-06
i1_LQ_lily14_c16857/f1p1/961	53.4445	404.344	-2.9195	6.2768e-08	3.2857e-06
i3_LQ_lily14_c31846/f1p0/3372	229.607	1192.1	-2.3763	6.3208e-08	3.3057e-06
i7_LQ_lily14_c544/f1p0/7100	10.8859	170.641	-3.9704	6.3762e-08	3.3316e-06
i0_LQ_lily14_c22254/f1p1/792	52.3448	409.036	-2.9661	6.4038e-08	3.3429e-06
i0_LQ_lily14_c42815/f1p0/564	320.783	36.4263	3.1385	6.6194e-08	3.4523e-06
i1_LQ_lily14_c109116/f1p1/1012	535.605	2658.08	-2.3111	6.6307e-08	3.4549e-06
i0_LQ_lily14_c28588/f1p5/968	107.767	662.451	-2.6199	6.6484e-08	3.4578e-06
i1_LQ_lily14_c48253/f1p3/1249	336.458	5424.48	-4.011	6.6435e-08	3.4578e-06
i0_LQ_lily14_c13995/f1p0/650	1054.53	9.97223	6.7245	6.6762e-08	3.4656e-06
i1_LQ_lily14_c68098/f1p3/1613	153.068	868.523	-2.5044	6.6697e-08	3.4656e-06
i6_LQ_lily14_c1176/f1p0/6451	22.5531	243.166	-3.4305	6.6818e-08	3.4656e-06
i2_LQ_lily14_c8470/f1p0/2728	178.123	966.444	-2.4398	6.7181e-08	3.4812e-06
i2_HQ_lily14_c37318/f2p0/2917	52.3151	0	Inf	6.7493e-08	3.4942e-06
i2_HQ_lily14_c1322/f6p0/2637	3952.85	771.608	2.357	6.862e-08	3.5492e-06
i0_LQ_lily14_c2919/f1p4/378	51.9197	0	Inf	7.0259e-08	3.6307e-06
i4_HQ_lily14_c847/f4p0/4615	113.768	690.803	-2.6022	7.0624e-08	3.6462e-06
i1_LQ_lily14_c69312/f1p0/1420	1076.34	202.723	2.4086	7.1032e-08	3.6639e-06
i0_LQ_lily14_c46635/f1p0/515	1935.04	379.135	2.3516	7.2707e-08	3.7401e-06
i1_HQ_lily14_c44221/f2p1/1421	5446.72	760.687	2.84	7.2679e-08	3.7401e-06
i4_LQ_lily14_c12165/f1p0/5022	4913.46	944.625	2.3789	7.2662e-08	3.7401e-06
i0_LQ_lily14_c21510/f1p0/401	149.865	6.82742	4.4562	7.3121e-08	3.7579e-06
i1_LQ_lily14_c3664/f1p3/1294	0	2162.43	#NAME?	7.407e-08	3.8032e-06
i1_LQ_lily14_c46045/f1p1/1538	0.988876	408.346	-8.6898	7.4836e-08	3.8391e-06
i4_LQ_lily14_c12127/f1p0/4488	2599.26	420.238	2.6288	7.5295e-08	3.8591e-06
i3_LQ_lily14_c28406/f1p0/3335	0.329625	60.1391	-7.5113	7.593e-08	3.8881e-06
i0_HQ_lily14_c18002/f6p0/779	19.9454	229.118	-3.522	7.6014e-08	3.8889e-06
i2_LQ_lily14_c47706/f1p5/2987	802.663	138.441	2.5355	7.6276e-08	3.8988e-06
i1_LQ_lily14_c61217/f1p244/1366	0	235.622	#NAME?	7.794e-08	3.9802e-06
i0_LQ_lily14_c60478/f1p1/949	296.875	13.2061	4.4906	7.8135e-08	3.9866e-06
i1_HQ_lily14_c5600/f21p9/1255	182.958	18059.9	-6.6251	7.8988e-08	4.0232e-06
i1_HQ_lily14_c98470/f2p1/1232	1083.53	5582.4	-2.3652	7.8995e-08	4.0232e-06
i2_LQ_lily14_c22326/f1p1/2709	416.072	55.4702	2.907	7.9292e-08	4.0347e-06
i0_LQ_lily14_c47508/f1p0/835	302.665	1562.83	-2.3684	7.9712e-08	4.0524e-06
i2_LQ_lily14_c27632/f1p0/2773	3198.16	37205.6	-3.5402	8.0188e-08	4.0729e-06
i0_LQ_lily14_c57058/f1p2/530	6963.54	442.777	3.9752	8.0535e-08	4.0869e-06
i0_LQ_lily14_c58238/f1p0/967	87.7072	2136.85	-4.6066	8.1551e-08	4.1347e-06
i0_HQ_lily14_c76573/f2p0/803	121.349	702.782	-2.5339	8.1687e-08	4.1379e-06
i2_LQ_lily14_c25809/f1p0/2345	537.905	79.9624	2.75	8.4614e-08	4.2812e-06
i2_LQ_lily14_c7919/f1p0/2792	0	50.1601	#NAME?	8.4669e-08	4.2812e-06
i4_LQ_lily14_c10399/f1p3/4660	332.423	36.7139	3.1786	8.6059e-08	4.3476e-06
i3_HQ_lily14_c19338/f4p20/3892	133.566	775.53	-2.5376	8.6948e-08	4.3886e-06
i1_LQ_lily14_c39550/f1p1/1184	195.998	1029.16	-2.3926	8.7716e-08	4.4234e-06
i1_LQ_lily14_c12607/f1p0/1480	48.626	380.202	-2.967	8.8449e-08	4.4564e-06
i1_HQ_lily14_c58562/f2p0/1831	961.001	173.484	2.4697	8.8629e-08	4.4615e-06
i2_LQ_lily14_c60176/f1p0/1956	204.35	2850.7	-3.8022	9.1217e-08	4.5877e-06
i1_LQ_lily14_c45551/f1p3/1769	61.7202	1504.3	-4.6072	9.1711e-08	4.6084e-06
i1_LQ_lily14_c27970/f1p1/1155	0.974301	367.372	-8.5587	9.2154e-08	4.6266e-06
i1_LQ_lily14_c25428/f1p0/1263	1.64813	1428.13	-9.7591	9.2986e-08	4.66e-06
i2_LQ_lily14_c30075/f1p0/2486	0	50.6514	#NAME?	9.2971e-08	4.66e-06
i3_LQ_lily14_c34487/f1p0/3035	0	305.454	#NAME?	9.5203e-08	4.7669e-06
i2_LQ_lily14_c43680/f1p1/2134	109.56	664.486	-2.6005	9.6956e-08	4.8504e-06
i1_HQ_lily14_c22824/f2p3/1328	0	74.7894	#NAME?	9.712e-08	4.8543e-06
i1_LQ_lily14_c2945/f1p2/1843	797.585	97.6828	3.0295	9.7392e-08	4.8636e-06
i0_LQ_lily14_c3970/f3p3/549	232.533	1477.13	-2.6673	9.7483e-08	4.8638e-06
i0_LQ_lily14_c40338/f1p0/936	558.56	87.0827	2.6813	9.7918e-08	4.8735e-06
i1_LQ_lily14_c16911/f1p2/1023	591.847	97.3794	2.6035	9.7936e-08	4.8735e-06
i1_LQ_lily14_c94312/f1p5/1763	808.228	4026.35	-2.3166	9.7774e-08	4.8735e-06
i2_LQ_lily14_c38143/f1p0/2408	197.241	1027.46	-2.3811	9.864e-08	4.9042e-06
i1_LQ_lily14_c61608/f1p3/1685	150.089	830.365	-2.4679	9.91e-08	4.9227e-06
i1_HQ_lily14_c383/f33p5/1727	890.71	4393.22	-2.3022	9.9535e-08	4.94e-06
i1_LQ_lily14_c31900/f1p1/1060	222.875	1158.01	-2.3773	1.001e-07	4.9637e-06
i1_HQ_lily14_c30015/f3p8/1861	100.98	2.51994	5.3245	1.0156e-07	5.0318e-06
i1_LQ_lily14_c20150/f1p1/1572	294.098	1464.28	-2.3158	1.0236e-07	5.0668e-06
i4_LQ_lily14_c5099/f1p0/4665	217.382	19.0549	3.512	1.0355e-07	5.1214e-06
i0_LQ_lily14_c60581/f1p0/707	13907.5	2102.93	2.7254	1.0575e-07	5.2255e-06
i3_LQ_lily14_c20106/f1p0/3636	1399.71	63.5628	4.4608	1.0775e-07	5.3199e-06
i1_LQ_lily14_c67010/f1p0/1459	77.0182	1.37158	5.8113	1.0906e-07	5.3795e-06
i1_HQ_lily14_c4721/f2p1/1826	418.018	2014.27	-2.2686	1.0981e-07	5.409e-06
i2_LQ_lily14_c16106/f1p0/2093	84.4343	536.25	-2.667	1.0985e-07	5.409e-06
i1_LQ_lily14_c41952/f1p0/1350	524.016	2523.14	-2.2675	1.1015e-07	5.419e-06
i1_HQ_lily14_c97961/f11p6/1274	14436.1	1102.16	3.7113	1.1082e-07	5.4472e-06
i4_LQ_lily14_c10200/f1p0/4965	145.584	7.85119	4.2128	1.118e-07	5.491e-06
i3_LQ_lily14_c38911/f1p0/3387	0	777.798	#NAME?	1.1295e-07	5.5424e-06
i3_HQ_lily14_c1786/f2p0/3520	0	306.755	#NAME?	1.1515e-07	5.6453e-06
i0_LQ_lily14_c67624/f1p0/1006	1606.03	116.185	3.789	1.1569e-07	5.6669e-06
i0_LQ_lily14_c64821/f1p0/818	1125.61	5678.49	-2.3348	1.164e-07	5.6969e-06
i1_LQ_lily14_c45987/f1p1/1847	1136.38	219.468	2.3724	1.1789e-07	5.7646e-06
i3_HQ_lily14_c47608/f10p1/3597	403.631	2708.01	-2.7461	1.1866e-07	5.7972e-06
i1_LQ_lily14_c45550/f1p0/1157	0.665746	1441.69	-11.081	1.1976e-07	5.8461e-06
i2_LQ_lily14_c12603/f1p0/2801	61.6141	428.92	-2.7994	1.2037e-07	5.8708e-06
i1_HQ_lily14_c55815/f4p1/1164	8439.61	1568.43	2.4279	1.2213e-07	5.9515e-06
i0_HQ_lily14_c14486/f2p0/802	498.353	35.6867	3.8037	1.2306e-07	5.9914e-06
i2_LQ_lily14_c14139/f1p0/2929	13.6046	181.935	-3.7413	1.2339e-07	6.0027e-06
i0_LQ_lily14_c12782/f1p0/653	24.1552	719.921	-4.8974	1.236e-07	6.0076e-06
i2_LQ_lily14_c24640/f1p0/2280	449.521	12535.1	-4.8014	1.2401e-07	6.0222e-06
i3_LQ_lily14_c24224/f1p0/3153	287.426	30.2314	3.2491	1.2446e-07	6.0388e-06
i2_HQ_lily14_c684/f13p0/2900	581.329	2745.89	-2.2398	1.2457e-07	6.039e-06
i1_HQ_lily14_c98532/f23p1/1847	19.4389	70262	-11.82	1.2583e-07	6.0895e-06
i1_LQ_lily14_c22924/f1p4/1644	3908.85	558.978	2.8059	1.2579e-07	6.0895e-06
i0_LQ_lily14_c41246/f1p0/780	136.853	7.25363	4.2378	1.2657e-07	6.1169e-06
i1_HQ_lily14_c98738/f32p2/1827	3217.48	381.96	3.0744	1.2661e-07	6.1169e-06
i0_LQ_lily14_c30327/f1p0/606	0	85.5008	#NAME?	1.2722e-07	6.1413e-06
i2_LQ_lily14_c7527/f1p2/2656	95.7301	892.082	-3.2201	1.2792e-07	6.1695e-06
i1_LQ_lily14_c47928/f1p0/1264	1092.55	27.2226	5.3268	1.2813e-07	6.1745e-06
i0_HQ_lily14_c77572/f3p0/689	6.56668	906.713	-7.1093	1.2924e-07	6.2205e-06
i2_LQ_lily14_c27031/f1p4/2693	6.09764	127.547	-4.3866	1.293e-07	6.2205e-06
i1_HQ_lily14_c37386/f4p2/1351	1058.67	5401.09	-2.351	1.2983e-07	6.2352e-06
i2_HQ_lily14_c23576/f2p0/2346	6621.22	1234.27	2.4234	1.298e-07	6.2352e-06
i1_LQ_lily14_c16210/f1p1/1054	776.162	142.258	2.4478	1.3042e-07	6.2582e-06
i2_LQ_lily14_c16228/f1p0/2080	334.697	1615.71	-2.2712	1.3123e-07	6.2916e-06
i1_LQ_lily14_c67317/f1p2/1711	805.63	3958.85	-2.2969	1.3276e-07	6.3595e-06
i2_LQ_lily14_c25827/f1p0/2926	0	343.545	#NAME?	1.3327e-07	6.3785e-06
i1_LQ_lily14_c69967/f1p3/2663	275.152	1349.91	-2.2946	1.3362e-07	6.3899e-06
i2_HQ_lily14_c34708/f18p0/2354	740.829	3588.63	-2.2762	1.3539e-07	6.4693e-06
i1_LQ_lily14_c48174/f1p3/1793	3.93127	344.024	-6.4514	1.3597e-07	6.4915e-06
i2_LQ_lily14_c16530/f1p0/2045	709.253	125.988	2.493	1.3648e-07	6.5103e-06
i1_LQ_lily14_c58786/f1p0/1269	306.667	28.0758	3.4493	1.3827e-07	6.5899e-06
i0_HQ_lily14_c2536/f9p0/930	9659.68	1646.5	2.5526	1.3978e-07	6.6564e-06
i1_LQ_lily14_c86420/f1p0/1127	51.5991	2711.03	-5.7153	1.4117e-07	6.7168e-06
i4_LQ_lily14_c12335/f1p3/4915	43.0189	345.763	-3.0067	1.4304e-07	6.8e-06
i2_LQ_lily14_c11831/f1p0/2199	0	47.35	#NAME?	1.436e-07	6.8209e-06
i2_LQ_lily14_c20591/f1p0/2798	15.74	193.656	-3.621	1.4496e-07	6.8798e-06
i4_LQ_lily14_c10901/f1p1/4996	302.506	34.6199	3.1273	1.4604e-07	6.9252e-06
i2_LQ_lily14_c11169/f1p0/2380	58.7497	2129.57	-5.1798	1.4779e-07	7.0023e-06
i0_LQ_lily14_c68982/f1p0/987	7.8074	2246.63	-8.1687	1.4942e-07	7.0736e-06
i2_LQ_lily14_c14479/f1p12/2676	2341.84	492.008	2.2509	1.5106e-07	7.1454e-06
i0_LQ_lily14_c37190/f1p8/971	274.768	2550.04	-3.2142	1.5183e-07	7.1756e-06
i5_LQ_lily14_c5037/f1p1/5448	0	147.181	#NAME?	1.5197e-07	7.1763e-06
i1_HQ_lily14_c97785/f4p0/1806	118.463	687.705	-2.5373	1.5218e-07	7.1802e-06
i1_HQ_lily14_c35083/f4p4/1678	586.115	2840.16	-2.2767	1.5292e-07	7.2093e-06
i2_HQ_lily14_c35746/f3p0/2129	142.354	790.078	-2.4725	1.5353e-07	7.2318e-06
i2_HQ_lily14_c17135/f18p0/2121	1638.49	9006.34	-2.4586	1.5415e-07	7.2551e-06
i1_LQ_lily14_c39872/f1p6/1171	48.6689	2588.52	-5.733	1.5477e-07	7.2781e-06
i0_LQ_lily14_c24011/f1p0/639	45.0002	368.99	-3.0356	1.5586e-07	7.3233e-06
i3_LQ_lily14_c8412/f1p11/3632	276.793	30.1613	3.198	1.5639e-07	7.338e-06
i5_LQ_lily14_c9053/f1p82/5421	41.1654	333.896	-3.0199	1.5644e-07	7.338e-06
i4_LQ_lily14_c7190/f1p1/4337	747.104	3598.95	-2.2682	1.574e-07	7.3772e-06
i1_LQ_lily14_c89420/f1p2/1927	72.4932	1120.22	-3.9498	1.5829e-07	7.4127e-06
i1_LQ_lily14_c29687/f1p1/1678	1034.62	208.632	2.3101	1.6004e-07	7.4883e-06
i0_HQ_lily14_c76605/f3p0/319	1210.1	257.507	2.2324	1.6019e-07	7.4884e-06
i4_LQ_lily14_c5984/f1p12/4894	4.02046	105.558	-4.7145	1.603e-07	7.4884e-06
i1_LQ_lily14_c13874/f1p7/1414	957.549	4630.67	-2.2738	1.6238e-07	7.5789e-06
i0_LQ_lily14_c20817/f1p35/538	91.8042	2.97267	4.9487	1.6267e-07	7.5863e-06
i1_LQ_lily14_c70385/f1p2/1512	0	1198.89	#NAME?	1.6396e-07	7.6404e-06
i0_LQ_lily14_c29468/f1p0/878	2897.7	608.551	2.2515	1.642e-07	7.6451e-06
i0_LQ_lily14_c3886/f1p1/754	0	288.903	#NAME?	1.6535e-07	7.6924e-06
i1_LQ_lily14_c45785/f1p3/1528	403.49	6785.66	-4.0719	1.6602e-07	7.7171e-06
i0_HQ_lily14_c8235/f2p1/724	82.75	532.939	-2.6871	1.6996e-07	7.8939e-06
i1_LQ_lily14_c102752/f1p0/1422	141.244	8.31021	4.0872	1.7409e-07	8.0661e-06
i1_LQ_lily14_c63692/f1p0/1119	1086.59	212.463	2.3545	1.741e-07	8.0661e-06
i2_HQ_lily14_c35027/f3p0/2094	254.447	1253.61	-2.3007	1.739e-07	8.0661e-06
i0_LQ_lily14_c6230/f4p0/637	10.4137	1658.09	-7.3149	1.767e-07	8.18e-06
i0_LQ_lily14_c25596/f1p0/695	605.357	2816.24	-2.2179	1.7708e-07	8.1908e-06
i1_LQ_lily14_c86376/f1p3/1812	984.845	4803.76	-2.2862	1.8216e-07	8.4186e-06
i3_LQ_lily14_c4534/f1p0/3183	321.364	6719.39	-4.386	1.8367e-07	8.4818e-06
i1_HQ_lily14_c47488/f4p3/1414	576.62	2689.04	-2.2214	1.853e-07	8.5499e-06
i0_HQ_lily14_c76039/f3p0/730	1706.69	351.634	2.2791	1.8622e-07	8.5852e-06
i2_LQ_lily14_c5813/f1p0/2514	216.494	19.6194	3.464	1.8649e-07	8.5909e-06
i1_LQ_lily14_c63252/f1p0/1509	328.384	1556.41	-2.2448	1.8667e-07	8.5922e-06
i1_LQ_lily14_c28166/f1p1/1114	1031.18	205.138	2.3296	1.8742e-07	8.6193e-06
i1_HQ_lily14_c37469/f2p0/1858	37.984	3033.98	-6.3197	1.8827e-07	8.6515e-06
i1_LQ_lily14_c24457/f1p0/1517	603.313	96.4383	2.6452	1.8994e-07	8.7212e-06
i0_LQ_lily14_c20676/f1p0/807	1543.31	319.188	2.2736	1.9051e-07	8.7404e-06
i1_HQ_lily14_c20964/f2p7/1930	764.848	143.519	2.4139	1.9593e-07	8.9814e-06
i4_LQ_lily14_c12931/f1p4/4722	0	239.642	#NAME?	1.9739e-07	9.0412e-06
i0_HQ_lily14_c76519/f2p0/803	554.289	92.7505	2.5792	2.0259e-07	9.2719e-06
i1_HQ_lily14_c4053/f2p0/1422	0	507.205	#NAME?	2.0507e-07	9.3775e-06
i0_LQ_lily14_c36871/f1p0/933	2153.53	273.477	2.9772	2.0664e-07	9.4421e-06
i4_LQ_lily14_c21462/f1p1/4988	0	46.4933	#NAME?	2.0946e-07	9.5629e-06
i0_HQ_lily14_c7122/f2p0/877	1201.96	140.075	3.1011	2.121e-07	9.6757e-06
i3_LQ_lily14_c41744/f1p43/3547	52.6332	378.32	-2.8456	2.1271e-07	9.6958e-06
i1_LQ_lily14_c48628/f1p1/1448	1.66112	260.814	-7.2947	2.1323e-07	9.7114e-06
i1_HQ_lily14_c37754/f5p1/1955	675.365	3183.07	-2.2367	2.1719e-07	9.8758e-06
i3_LQ_lily14_c34319/f1p0/3071	429.07	1966.02	-2.196	2.1705e-07	9.8758e-06
i1_LQ_lily14_c61902/f1p1/1128	70.2383	465.196	-2.7275	2.1835e-07	9.9208e-06
i1_LQ_lily14_c39644/f1p14/1795	0.308554	72.4939	-7.8762	2.2185e-07	1.0071e-05
i0_HQ_lily14_c1980/f8p0/904	359.64	4328.01	-3.5891	2.2216e-07	1.0076e-05
i0_LQ_lily14_c19384/f1p0/786	0.659251	14159.6	-14.391	2.2242e-07	1.0076e-05
i6_LQ_lily14_c1674/f1p2/6158	4.97369	110.53	-4.474	2.2248e-07	1.0076e-05
i0_LQ_lily14_c24414/f1p0/913	45.8701	1124.86	-4.616	2.2483e-07	1.0174e-05
i1_LQ_lily14_c43859/f1p0/1508	1847.74	264.135	2.8064	2.277e-07	1.0296e-05
i0_HQ_lily14_c9419/f3p0/978	4.58402	3633.89	-9.6307	2.2889e-07	1.0341e-05
i0_HQ_lily14_c2028/f3p0/730	6906.66	1379.26	2.3241	2.2951e-07	1.0361e-05
i1_LQ_lily14_c69237/f1p0/1296	164.92	12.6271	3.7072	2.2999e-07	1.0374e-05
i2_LQ_lily14_c46285/f1p0/2830	309.333	34.3448	3.171	2.3439e-07	1.0564e-05
i3_LQ_lily14_c30243/f1p1/3184	345.204	44.6324	2.9513	2.361e-07	1.0633e-05
i1_LQ_lily14_c22094/f1p0/1745	43.7876	334.55	-2.9336	2.3645e-07	1.064e-05
i1_HQ_lily14_c58395/f2p8/1329	1387.88	7053.25	-2.3454	2.3787e-07	1.0696e-05
i0_LQ_lily14_c12408/f1p0/674	2878.8	29454.5	-3.3549	2.4112e-07	1.0833e-05
i1_HQ_lily14_c5372/f2p0/1475	0	1024.6	#NAME?	2.4171e-07	1.0851e-05
i2_HQ_lily14_c19121/f2p0/2166	21.7634	9371.06	-8.7502	2.4274e-07	1.0889e-05
i4_LQ_lily14_c3984/f1p0/4583	141.75	2.19392	6.0137	2.4366e-07	1.0921e-05
i2_LQ_lily14_c34531/f1p0/2035	5787.53	1166.68	2.3105	2.4504e-07	1.0974e-05
i4_LQ_lily14_c20706/f1p27/4193	1.00187	66.4106	-6.0507	2.4531e-07	1.0978e-05
i5_LQ_lily14_c8438/f1p0/5909	0	45.6323	#NAME?	2.4576e-07	1.0989e-05
i2_HQ_lily14_c13686/f4p0/2337	556.56	2556.28	-2.1994	2.4598e-07	1.099e-05
i2_LQ_lily14_c22549/f1p0/2907	174.64	891.342	-2.3516	2.4617e-07	1.099e-05
i1_HQ_lily14_c18811/f5p0/1895	1480.99	304.572	2.2817	2.4673e-07	1.1006e-05
i1_LQ_lily14_c40495/f1p4/1179	71522.5	3817	4.2279	2.4739e-07	1.1027e-05
i0_HQ_lily14_c77893/f33p0/634	1470.33	7601.02	-2.3701	2.48e-07	1.1046e-05
i0_HQ_lily14_c11079/f2p3/337	0.329625	53.7336	-7.3489	2.4984e-07	1.111e-05
i3_LQ_lily14_c15978/f1p0/3031	0	130.682	#NAME?	2.4971e-07	1.111e-05
i1_HQ_lily14_c7266/f2p0/1879	3240.77	402.635	3.0088	2.5028e-07	1.1119e-05
i2_LQ_lily14_c28092/f1p0/2718	1457.16	303.693	2.2625	2.5043e-07	1.1119e-05
i0_LQ_lily14_c19404/f1p0/746	34823.5	3542.75	3.2971	2.5086e-07	1.1129e-05
i1_LQ_lily14_c45771/f1p1/1558	169.165	1842.13	-3.4449	2.5184e-07	1.1164e-05
i1_HQ_lily14_c99766/f18p13/1217	1635.17	8769.93	-2.4231	2.5239e-07	1.1179e-05
i1_HQ_lily14_c1796/f2p3/1620	268.856	1706.48	-2.6661	2.5282e-07	1.1181e-05
i1_HQ_lily14_c18874/f4p1/1312	15445.9	2391.09	2.6915	2.5263e-07	1.1181e-05
i4_LQ_lily14_c7970/f1p0/4592	432.425	1993.87	-2.2051	2.5303e-07	1.1181e-05
i0_LQ_lily14_c6869/f1p0/700	178.948	15.8649	3.4956	2.5391e-07	1.1211e-05
i2_LQ_lily14_c4272/f1p1/2847	303.842	1991.81	-2.7127	2.5521e-07	1.126e-05
i4_LQ_lily14_c4624/f1p0/5027	1480.26	311.324	2.2494	2.5555e-07	1.1266e-05
i0_LQ_lily14_c20823/f1p0/835	0.308554	94.0921	-8.2524	2.5609e-07	1.1272e-05
i0_LQ_lily14_c38848/f1p2/724	0	108.225	#NAME?	2.5608e-07	1.1272e-05
i0_LQ_lily14_c60862/f1p0/382	1.28286	70.7037	-5.7844	2.5706e-07	1.1306e-05
i1_LQ_lily14_c3681/f1p0/1641	371.313	50.6738	2.8733	2.5871e-07	1.137e-05
i1_LQ_lily14_c4193/f1p1/1375	2719.35	404.61	2.7487	2.5997e-07	1.1416e-05
i3_LQ_lily14_c30786/f1p0/3143	346.781	29.4012	3.5601	2.6049e-07	1.143e-05
i2_LQ_lily14_c9899/f1p0/2580	0	582.81	#NAME?	2.61e-07	1.1444e-05
i0_LQ_lily14_c8354/f1p0/602	9465.38	345.189	4.7772	2.6201e-07	1.1479e-05
i1_LQ_lily14_c41457/f1p0/1327	1686.36	106.897	3.9796	2.641e-07	1.1562e-05
i1_LQ_lily14_c27743/f1p8/1799	844.005	3919.54	-2.2154	2.6483e-07	1.1576e-05
i2_HQ_lily14_c35325/f5p0/2764	177.703	1239.68	-2.8024	2.6469e-07	1.1576e-05
i1_LQ_lily14_c14069/f1p2/1500	2.90183	1029.15	-8.4703	2.6545e-07	1.1594e-05
i1_LQ_lily14_c45880/f1p6/1638	1718.16	9421.63	-2.4551	2.6604e-07	1.1611e-05
i0_HQ_lily14_c13872/f20p2/721	11061	1423.76	2.9577	2.6729e-07	1.1647e-05
i0_LQ_lily14_c10887/f1p0/782	312.858	38.4658	3.0239	2.6719e-07	1.1647e-05
i0_LQ_lily14_c64428/f1p0/827	0	44.3799	#NAME?	2.6814e-07	1.1675e-05
i0_LQ_lily14_c41774/f1p0/840	119.741	673.851	-2.4925	2.6994e-07	1.1745e-05
i1_HQ_lily14_c58628/f2p0/1502	4.31761	437.576	-6.6632	2.7231e-07	1.1839e-05
i1_HQ_lily14_c1650/f9p1/1483	680.292	3136.41	-2.2049	2.7441e-07	1.1913e-05
i1_LQ_lily14_c10081/f1p1/1397	3.47838	2435.98	-9.4519	2.7445e-07	1.1913e-05
i1_HQ_lily14_c24184/f5p2/1589	10050.5	907.224	3.4697	2.7484e-07	1.1921e-05
i0_LQ_lily14_c20096/f1p1/803	306.232	18.7945	4.0262	2.755e-07	1.194e-05
i1_LQ_lily14_c67775/f1p1/1623	115.553	653.226	-2.499	2.7677e-07	1.1986e-05
i1_HQ_lily14_c99566/f2p5/1913	659.514	3201.3	-2.2792	2.7903e-07	1.2075e-05
i1_HQ_lily14_c97645/f2p9/1324	879.503	4085.14	-2.2156	2.8454e-07	1.2304e-05
i1_LQ_lily14_c37688/f1p7/1190	88.304	4943.56	-5.8069	2.8697e-07	1.2399e-05
i0_HQ_lily14_c25406/f2p9/1171	1.85133	2094.72	-10.144	2.8825e-07	1.2445e-05
i1_LQ_lily14_c27900/f1p2/1929	44.9777	0	Inf	2.8954e-07	1.2491e-05
i1_HQ_lily14_c79820/f3p0/1185	10.1717	3103.12	-8.253	2.904e-07	1.2511e-05
i2_LQ_lily14_c14810/f1p0/2179	112.766	632.635	-2.488	2.9043e-07	1.2511e-05
i4_LQ_lily14_c7902/f1p7/4702	142.503	7.77515	4.196	2.9432e-07	1.2669e-05
i0_LQ_lily14_c27997/f1p0/460	919.586	57.7144	3.994	2.9482e-07	1.2681e-05
i0_LQ_lily14_c5279/f1p0/688	1182.86	243.684	2.2792	2.967e-07	1.2751e-05
i0_HQ_lily14_c77128/f10p0/874	2259.85	13513.3	-2.5801	2.9899e-07	1.284e-05
i1_LQ_lily14_c28371/f1p3/1873	12.7726	533.89	-5.3854	3.0141e-07	1.2929e-05
i2_LQ_lily14_c47847/f1p0/2791	188.129	1001.36	-2.4122	3.0152e-07	1.2929e-05
i1_LQ_lily14_c84738/f1p1/1954	1087.65	173.47	2.6485	3.0355e-07	1.3006e-05
i1_HQ_lily14_c26451/f2p0/1228	210	1784.4	-3.087	3.076e-07	1.317e-05
i5_LQ_lily14_c3967/f1p0/5446	45.0073	0	Inf	3.098e-07	1.3254e-05
i2_LQ_lily14_c5040/f1p0/2794	83.1105	796.126	-3.2599	3.1161e-07	1.3322e-05
i1_HQ_lily14_c35121/f5p1/1439	1087.37	227.99	2.2538	3.1222e-07	1.3337e-05
i0_LQ_lily14_c46509/f1p0/893	0	2001.94	#NAME?	3.1317e-07	1.3368e-05
i2_LQ_lily14_c10524/f1p0/2133	729.739	3290.57	-2.1729	3.1639e-07	1.3495e-05
i1_LQ_lily14_c74353/f1p6/1056	479.703	2152.15	-2.1656	3.1932e-07	1.361e-05
i1_HQ_lily14_c35025/f2p0/1093	283.839	1338.67	-2.2377	3.2036e-07	1.3634e-05
i1_LQ_lily14_c66679/f1p3/1641	404.716	1836.43	-2.1819	3.2038e-07	1.3634e-05
i4_LQ_lily14_c25611/f1p0/4030	844.626	166.59	2.342	3.2284e-07	1.3728e-05
i1_HQ_lily14_c32517/f2p8/1021	2991.15	21328.6	-2.834	3.2532e-07	1.3824e-05
i1_LQ_lily14_c70113/f1p8/1871	2.99261	120.936	-5.3367	3.2609e-07	1.3846e-05
i0_LQ_lily14_c66330/f1p0/813	0	62.9049	#NAME?	3.2666e-07	1.386e-05
i1_LQ_lily14_c23148/f1p0/1691	86.1285	634.311	-2.8806	3.2719e-07	1.3872e-05
i1_HQ_lily14_c14426/f2p0/1372	0	214.912	#NAME?	3.3025e-07	1.3991e-05
i0_LQ_lily14_c40462/f1p6/967	51.3632	364.576	-2.8274	3.3154e-07	1.4035e-05
i0_HQ_lily14_c5228/f2p0/551	8207.86	450.973	4.1859	3.35e-07	1.4171e-05
i3_HQ_lily14_c4109/f2p5/3265	598.714	98.9911	2.5965	3.3535e-07	1.4175e-05
i2_LQ_lily14_c46681/f1p18/2292	0	177.554	#NAME?	3.3568e-07	1.4179e-05
i0_LQ_lily14_c37507/f1p57/559	320.791	43.4752	2.8834	3.3632e-07	1.4184e-05
i1_LQ_lily14_c64645/f1p4/1873	1.93561	239.025	-6.9482	3.3628e-07	1.4184e-05
i1_LQ_lily14_c89219/f1p3/1146	238.495	5077.62	-4.4121	3.38e-07	1.4245e-05
i0_LQ_lily14_c36563/f1p0/460	143.358	934.382	-2.7044	3.384e-07	1.4251e-05
i0_LQ_lily14_c57522/f1p0/979	0.659251	4433.38	-12.715	3.4366e-07	1.4461e-05
i1_LQ_lily14_c13746/f1p5/1083	808.479	3662.45	-2.1795	3.4983e-07	1.471e-05
i0_LQ_lily14_c65307/f1p0/968	244.704	1170.65	-2.2582	3.502e-07	1.4715e-05
i2_LQ_lily14_c28906/f1p0/2693	250.207	27.3977	3.191	3.5337e-07	1.4837e-05
i1_HQ_lily14_c26213/f4p2/1114	0.329625	269.024	-9.6727	3.5668e-07	1.4965e-05
i5_LQ_lily14_c4052/f1p0/5494	16.2447	185.924	-3.5167	3.5795e-07	1.5007e-05
i1_HQ_lily14_c62840/f2p0/1290	164.53	10066.6	-5.9351	3.6e-07	1.5082e-05
i1_LQ_lily14_c54398/f1p0/1015	89.9008	534.412	-2.5715	3.6083e-07	1.5105e-05
i2_LQ_lily14_c20579/f1p0/3053	561.492	2505.27	-2.1576	3.6135e-07	1.5116e-05
i0_LQ_lily14_c7452/f1p0/988	190.907	18.3021	3.3828	3.6428e-07	1.5207e-05
i2_LQ_lily14_c23937/f1p0/2748	19.9919	1681.67	-6.3943	3.6434e-07	1.5207e-05
i3_LQ_lily14_c11016/f1p0/3588	282.894	25.0734	3.496	3.6419e-07	1.5207e-05
i3_LQ_lily14_c10450/f1p0/3489	44.0095	0	Inf	3.6815e-07	1.5355e-05
i0_LQ_lily14_c54280/f2p0/432	285.881	16.5151	4.1136	3.6859e-07	1.5362e-05
i1_HQ_lily14_c56100/f6p2/1644	1959.84	10798.8	-2.4621	3.6938e-07	1.5383e-05
i3_LQ_lily14_c25546/f1p0/3093	106.085	5836.26	-5.7818	3.7882e-07	1.5765e-05
i3_LQ_lily14_c14217/f1p0/3495	57.549	388.014	-2.7532	3.7915e-07	1.5767e-05
i0_LQ_lily14_c58507/f1p7/654	3425.38	244.942	3.8057	3.8205e-07	1.5876e-05
i0_LQ_lily14_c41516/f1p0/664	10281.4	1634.78	2.6529	3.8237e-07	1.5877e-05
i3_LQ_lily14_c10556/f1p0/3137	64.9342	0.943402	6.105	3.8508e-07	1.5978e-05
i1_LQ_lily14_c87039/f1p34/1142	899.895	100.964	3.1559	3.9522e-07	1.6387e-05
i1_LQ_lily14_c53294/f1p0/1074	176.424	886.426	-2.329	3.9721e-07	1.6457e-05
i4_LQ_lily14_c3301/f1p0/4633	0	43.2371	#NAME?	4.066e-07	1.6834e-05
i0_LQ_lily14_c24583/f1p0/969	0.308554	591.057	-10.904	4.0725e-07	1.6843e-05
i1_LQ_lily14_c48669/f1p1/1569	291.944	1356.48	-2.2161	4.0742e-07	1.6843e-05
i1_LQ_lily14_c22859/f1p1/1093	0	42.8038	#NAME?	4.0842e-07	1.6872e-05
i1_LQ_lily14_c84351/f1p6/1132	0	744.917	#NAME?	4.1285e-07	1.7042e-05
i0_LQ_lily14_c61755/f1p2/875	1065.65	221.391	2.2671	4.1388e-07	1.7072e-05
i0_LQ_lily14_c6553/f1p3/816	1.61248	73.8075	-5.5164	4.1657e-07	1.7171e-05
i0_HQ_lily14_c26048/f5p0/824	20.2176	2172.06	-6.7473	4.1734e-07	1.7178e-05
i1_LQ_lily14_c22442/f1p5/1799	1000.51	4633.08	-2.2112	4.1707e-07	1.7178e-05
i0_LQ_lily14_c64946/f1p0/799	0.659251	68.9198	-6.7079	4.2175e-07	1.7347e-05
i2_LQ_lily14_c6192/f1p0/2116	59.3126	394.535	-2.7337	4.2565e-07	1.7494e-05
i2_LQ_lily14_c41384/f1p0/2168	420.017	39.397	3.4143	4.2785e-07	1.7572e-05
i3_LQ_lily14_c24423/f1p0/3538	254.094	1653.42	-2.702	4.2842e-07	1.7582e-05
i4_LQ_lily14_c12267/f1p0/4533	12.7551	160.672	-3.655	4.2891e-07	1.759e-05
i0_LQ_lily14_c6753/f1p0/513	297.352	37.8803	2.9727	4.3019e-07	1.7629e-05
i1_LQ_lily14_c41405/f1p0/1452	59.283	0.371583	7.3178	4.314e-07	1.7666e-05
i1_LQ_lily14_c39161/f1p0/1307	522.162	91.5221	2.5123	4.361e-07	1.7846e-05
i0_HQ_lily14_c7552/f5p2/930	9118.88	733.949	3.6351	4.3749e-07	1.789e-05
i0_LQ_lily14_c44969/f1p0/891	231.451	1079.18	-2.2212	4.3898e-07	1.7921e-05
i1_LQ_lily14_c6570/f2p1/1298	500.853	2233.58	-2.1569	4.3867e-07	1.7921e-05
i3_LQ_lily14_c32368/f1p0/3267	0	621.299	#NAME?	4.3922e-07	1.7921e-05
i2_LQ_lily14_c39252/f1p2/2289	1399	6878.52	-2.2977	4.4049e-07	1.7949e-05
i2_LQ_lily14_c39835/f1p0/2798	89.0676	2.88365	4.9489	4.4053e-07	1.7949e-05
i1_LQ_lily14_c96344/f1p1/1053	10.6005	364.19	-5.1025	4.411e-07	1.7959e-05
i2_LQ_lily14_c13374/f1p2/2455	140.708	727.974	-2.3712	4.4164e-07	1.7968e-05
i0_HQ_lily14_c77343/f17p0/781	608.927	2655.14	-2.1244	4.4267e-07	1.7997e-05
i1_HQ_lily14_c82337/f6p0/1677	4256.41	614.732	2.7916	4.4364e-07	1.8024e-05
i1_LQ_lily14_c7852/f1p6/1720	0	151.106	#NAME?	4.4999e-07	1.8268e-05
i2_LQ_lily14_c12605/f1p1/2362	624.178	114.54	2.4461	4.5246e-07	1.8355e-05
i2_LQ_lily14_c50308/f1p0/2381	9526.48	1761.1	2.4355	4.5465e-07	1.8431e-05
i1_LQ_lily14_c27650/f1p0/1681	177.182	15.6607	3.5	4.5906e-07	1.8596e-05
i2_LQ_lily14_c45071/f1p0/2809	23991.5	2661.83	3.172	4.6301e-07	1.8743e-05
i2_LQ_lily14_c53027/f1p0/2084	2187.27	475.099	2.2028	4.6523e-07	1.8819e-05
i1_LQ_lily14_c46021/f1p6/1676	0	42.5552	#NAME?	4.701e-07	1.9003e-05
i1_LQ_lily14_c92394/f1p0/1496	550.999	2431.78	-2.1419	4.724e-07	1.9078e-05
i7_LQ_lily14_c103/f1p0/7321	72.2882	445.537	-2.6237	4.7263e-07	1.9078e-05
i1_LQ_lily14_c109277/f1p1/1007	938.6	4312.29	-2.1999	4.7425e-07	1.9129e-05
i2_HQ_lily14_c2742/f2p0/2325	158.464	809.885	-2.3536	4.7627e-07	1.9197e-05
i3_LQ_lily14_c9069/f1p2/3291	1467.62	11237.6	-2.9368	4.8149e-07	1.9394e-05
i0_LQ_lily14_c37794/f1p0/952	152.249	770.135	-2.3387	4.8859e-07	1.9666e-05
i1_LQ_lily14_c15717/f1p2/1032	2079.07	11514.8	-2.4695	5.0331e-07	2.0244e-05
i4_LQ_lily14_c10015/f1p0/4851	42.6727	0	Inf	5.0528e-07	2.0308e-05
i3_LQ_lily14_c8560/f1p0/3293	80.7156	488.769	-2.5982	5.0696e-07	2.0361e-05
i1_LQ_lily14_c21549/f1p1/1376	1921.87	428.485	2.1652	5.0964e-07	2.0454e-05
i0_LQ_lily14_c26314/f1p0/521	283.764	23.5576	3.5904	5.2033e-07	2.0869e-05
i3_HQ_lily14_c48264/f4p0/3044	778.295	3415.83	-2.1338	5.2738e-07	2.1136e-05
i1_LQ_lily14_c76533/f1p4/1048	62.359	406.362	-2.7041	5.2787e-07	2.1141e-05
i0_LQ_lily14_c58699/f1p0/583	5.04181	155.147	-4.9435	5.3394e-07	2.1369e-05
i1_HQ_lily14_c90755/f2p4/1741	4000.02	56731.2	-3.8261	5.3875e-07	2.1546e-05
i0_HQ_lily14_c54002/f20p0/604	1252.31	5868.85	-2.2285	5.4488e-07	2.1776e-05
i1_LQ_lily14_c64940/f1p2/1660	0	40.9911	#NAME?	5.4949e-07	2.1929e-05
i2_LQ_lily14_c43420/f1p0/2134	17.5646	317.922	-4.1779	5.4939e-07	2.1929e-05
i2_LQ_lily14_c42643/f1p1/2313	272.668	32.391	3.0735	5.5145e-07	2.1992e-05
i1_LQ_lily14_c68736/f1p1/1076	35.8378	283.696	-2.9848	5.6063e-07	2.2342e-05
i1_HQ_lily14_c80109/f3p4/1097	1657.36	8362.37	-2.335	5.649e-07	2.2496e-05
i2_LQ_lily14_c47679/f1p1/2515	64.8878	415.936	-2.6803	5.6668e-07	2.2551e-05
i1_LQ_lily14_c59009/f1p0/1515	647.552	12.5477	5.6895	5.7301e-07	2.2787e-05
i1_LQ_lily14_c75824/f1p1/1026	49.1825	365.416	-2.8933	5.7811e-07	2.2974e-05
i1_LQ_lily14_c48035/f1p2/1773	339.038	1485.14	-2.1311	5.8176e-07	2.3103e-05
i1_LQ_lily14_c41833/f1p2/1114	5.46913	112.811	-4.3665	5.8335e-07	2.3149e-05
i0_LQ_lily14_c25813/f1p0/516	440.778	68.785	2.6799	5.8591e-07	2.3235e-05
i0_HQ_lily14_c77757/f13p0/425	0	5970.5	#NAME?	5.8769e-07	2.3289e-05
i2_LQ_lily14_c40109/f1p0/2099	289.519	36.1535	3.0014	5.9135e-07	2.3418e-05
i5_LQ_lily14_c10236/f1p0/5090	1287.96	283.381	2.1843	5.9219e-07	2.3434e-05
i3_LQ_lily14_c32090/f1p0/3570	65.8559	415.142	-2.6562	5.9454e-07	2.3511e-05
i2_LQ_lily14_c11223/f1p0/2801	247.151	0	Inf	6.2329e-07	2.4631e-05
i0_LQ_lily14_c64340/f1p0/894	4729.76	549.747	3.1049	6.2413e-07	2.4646e-05
i1_HQ_lily14_c9423/f2p2/1697	242.919	1118.18	-2.2026	6.2625e-07	2.4713e-05
i2_LQ_lily14_c8627/f1p0/2218	2894.01	19090.9	-2.7217	6.2867e-07	2.4791e-05
i1_LQ_lily14_c4178/f1p1/1730	82.392	1745.09	-4.4047	6.2969e-07	2.4814e-05
i4_LQ_lily14_c8158/f1p2/4981	96.8754	539.919	-2.4785	6.3714e-07	2.509e-05
i0_LQ_lily14_c9137/f1p6/669	313.688	44.0504	2.8321	6.4315e-07	2.5309e-05
i2_HQ_lily14_c9812/f2p0/2198	3143.64	726.747	2.1129	6.4862e-07	2.5506e-05
i1_HQ_lily14_c6121/f4p8/1220	2033.74	10659.7	-2.39	6.6587e-07	2.6166e-05
i1_HQ_lily14_c68239/f2p0/1171	6764.63	1474.53	2.1978	6.8597e-07	2.6937e-05
i0_LQ_lily14_c36768/f1p0/608	13.0004	160.066	-3.622	6.9276e-07	2.7185e-05
i3_LQ_lily14_c31979/f1p0/3579	0	347.785	#NAME?	6.9328e-07	2.7187e-05
i1_LQ_lily14_c2671/f1p1/1275	13508.1	2270.36	2.5728	6.9476e-07	2.7226e-05
i2_LQ_lily14_c27596/f1p0/2384	310.638	1352.43	-2.1222	7.061e-07	2.7651e-05
i2_LQ_lily14_c8416/f1p0/2592	159.42	788.055	-2.3055	7.0703e-07	2.7668e-05
i1_HQ_lily14_c97682/f6p7/1362	106.13	4953.38	-5.5445	7.092e-07	2.7734e-05
i1_HQ_lily14_c18986/f2p0/1489	86.105	1729.99	-4.3285	7.1046e-07	2.7764e-05
i0_HQ_lily14_c6542/f3p0/663	7572.6	587.091	3.6891	7.1784e-07	2.8007e-05
i2_HQ_lily14_c53713/f11p0/2413	581.646	2714	-2.2222	7.1816e-07	2.8007e-05
i2_LQ_lily14_c29213/f1p10/2397	1472.85	334.21	2.1398	7.179e-07	2.8007e-05
i2_LQ_lily14_c23880/f1p0/2309	7.40965	122.912	-4.0521	7.2971e-07	2.8437e-05
i1_LQ_lily14_c47838/f1p0/1541	525.386	43.5088	3.594	7.3171e-07	2.8496e-05
i3_LQ_lily14_c6616/f1p0/3131	15.7363	182.101	-3.5326	7.3406e-07	2.8568e-05
i3_LQ_lily14_c30777/f1p0/3721	5158.91	1148.33	2.1675	7.3666e-07	2.8649e-05
i1_HQ_lily14_c104320/f4p4/1098	1821.42	9236.95	-2.3424	7.4499e-07	2.8946e-05
i2_HQ_lily14_c49364/f2p0/2043	350.127	1531.31	-2.1288	7.4531e-07	2.8946e-05
i1_LQ_lily14_c52563/f1p0/1053	156.965	784.723	-2.3217	7.5197e-07	2.9184e-05
i1_HQ_lily14_c6112/f3p9/1833	126.559	649.247	-2.359	7.5663e-07	2.9345e-05
i1_HQ_lily14_c41015/f2p15/1150	1450.43	6893.51	-2.2488	7.6052e-07	2.9473e-05
i2_HQ_lily14_c37289/f2p0/2611	0.336121	858.731	-11.319	7.6098e-07	2.9473e-05
i0_HQ_lily14_c7828/f2p2/761	967.452	4237.77	-2.131	7.6451e-07	2.9589e-05
i1_HQ_lily14_c13489/f3p2/1981	903.465	5739.55	-2.6674	7.7599e-07	3.0013e-05
i1_HQ_lily14_c26623/f3p1/1686	2041.55	10733	-2.3943	7.8244e-07	3.0242e-05
i2_LQ_lily14_c14056/f1p0/2596	4344.61	957.515	2.1819	7.8975e-07	3.0503e-05
i1_HQ_lily14_c58542/f2p0/1336	134.949	683.128	-2.3397	7.9065e-07	3.0518e-05
i2_LQ_lily14_c59943/f1p0/2015	12241.8	2189.1	2.4834	7.9256e-07	3.057e-05
i0_LQ_lily14_c22129/f1p0/747	118.588	6.83018	4.1179	7.9648e-07	3.07e-05
i0_HQ_lily14_c5469/f7p0/775	46.6901	815.372	-4.1263	7.9973e-07	3.0805e-05
i1_HQ_lily14_c80228/f50p9/1830	196.501	3088.45	-3.9743	8.0114e-07	3.0838e-05
i1_LQ_lily14_c85393/f1p0/1858	41.8914	686.368	-4.0343	8.032e-07	3.0896e-05
i2_HQ_lily14_c1336/f3p0/2284	1227.07	276.383	2.1505	8.0671e-07	3.101e-05
i0_HQ_lily14_c76484/f13p0/814	9773.08	1928	2.3417	8.0881e-07	3.107e-05
i3_LQ_lily14_c8413/f1p0/3459	554.479	2349.41	-2.0831	8.1257e-07	3.1193e-05
i4_LQ_lily14_c20017/f1p124/4773	0	543.986	#NAME?	8.1336e-07	3.1202e-05
i0_HQ_lily14_c8685/f2p0/583	625.346	50.3556	3.6344	8.1493e-07	3.1214e-05
i1_LQ_lily14_c81120/f1p1/1376	2949.74	19260	-2.7069	8.1534e-07	3.1214e-05
i2_LQ_lily14_c12534/f1p0/2235	536.175	2287.16	-2.0928	8.1491e-07	3.1214e-05
i1_LQ_lily14_c42714/f1p3/1122	1370.68	6394.27	-2.2219	8.2118e-07	3.1397e-05
i5_HQ_lily14_c10878/f4p1/5098	0	40.1312	#NAME?	8.2124e-07	3.1397e-05
i1_HQ_lily14_c12938/f2p17/1865	266.225	1192.73	-2.1635	8.2331e-07	3.1455e-05
i1_HQ_lily14_c15970/f4p10/1076	1789.38	8945.73	-2.3217	8.2682e-07	3.1568e-05
i3_LQ_lily14_c6879/f1p0/3818	3373.94	793.951	2.0873	8.2827e-07	3.16e-05
i6_LQ_lily14_c680/f1p0/6657	54.7983	358.372	-2.7093	8.2877e-07	3.16e-05
i1_LQ_lily14_c45857/f1p0/1151	155.079	12.3894	3.6458	8.4749e-07	3.2292e-05
i2_HQ_lily14_c32073/f2p0/2134	66.0472	453.632	-2.78	8.4859e-07	3.2312e-05
i3_LQ_lily14_c13484/f1p7/3325	944.96	4143.22	-2.1324	8.5537e-07	3.2548e-05
i1_LQ_lily14_c59891/f1p0/1440	11.2527	147.176	-3.7092	8.5743e-07	3.2604e-05
i0_LQ_lily14_c37749/f1p0/902	4914.31	1089.41	2.1734	8.6777e-07	3.2975e-05
i2_LQ_lily14_c23178/f1p0/2888	489.405	2043.7	-2.0621	8.6849e-07	3.298e-05
i0_HQ_lily14_c22703/f2p3/671	48.4594	434.637	-3.165	8.7868e-07	3.3345e-05
i1_HQ_lily14_c13178/f3p0/1334	2525.54	14172.4	-2.4884	8.8284e-07	3.348e-05
i0_HQ_lily14_c8350/f7p0/542	1327.78	5994.82	-2.1747	9.0035e-07	3.4121e-05
i2_LQ_lily14_c30708/f1p1/2247	1242.54	5698.28	-2.1972	9.0402e-07	3.4238e-05
i5_LQ_lily14_c1863/f1p3/5181	48.9192	356.678	-2.8662	9.0519e-07	3.4259e-05
i0_HQ_lily14_c1481/f6p2/957	1735.13	8431.31	-2.2807	9.0989e-07	3.4414e-05
i1_LQ_lily14_c101196/f1p1/1750	349.689	1501.6	-2.1024	9.1268e-07	3.4496e-05
i0_LQ_lily14_c42862/f1p0/475	30426	3850.01	2.9824	9.1868e-07	3.47e-05
i0_LQ_lily14_c14084/f1p0/1011	774.019	161.989	2.2565	9.2379e-07	3.4869e-05
i2_LQ_lily14_c42838/f1p0/2901	44.0212	865.768	-4.2977	9.2459e-07	3.4876e-05
i4_LQ_lily14_c2715/f1p1/4433	0	1290.14	#NAME?	9.2868e-07	3.5007e-05
i1_LQ_lily14_c19415/f1p0/1849	4657.18	1042.03	2.1601	9.3611e-07	3.5263e-05
i1_LQ_lily14_c41535/f1p2/1695	5306.82	418.693	3.6639	9.4201e-07	3.5462e-05
i1_LQ_lily14_c51781/f1p2/1518	1828.7	427.964	2.0953	9.5667e-07	3.599e-05
i0_LQ_lily14_c78897/f1p0/369	5045.25	462.085	3.4487	9.5968e-07	3.6079e-05
i3_LQ_lily14_c9499/f1p0/3262	0	39.3471	#NAME?	9.6284e-07	3.6174e-05
i1_HQ_lily14_c25737/f2p0/1788	473.045	63.9916	2.886	9.6455e-07	3.6214e-05
i1_LQ_lily14_c14849/f1p0/1722	2384.12	12984.2	-2.4452	9.764e-07	3.6635e-05
i2_LQ_lily14_c51134/f1p0/2046	448.806	16.1586	4.7957	9.8059e-07	3.6749e-05
i3_LQ_lily14_c2505/f1p0/3527	298.347	39.1185	2.9311	9.8076e-07	3.6749e-05
i0_LQ_lily14_c19925/f1p0/682	1.33149	438.351	-8.3629	9.8352e-07	3.6813e-05
i1_LQ_lily14_c67383/f1p2/1595	412.73	1762.41	-2.0943	9.8376e-07	3.6813e-05
i2_LQ_lily14_c20743/f1p11/2679	623.676	2605.1	-2.0625	9.8556e-07	3.6856e-05
i5_LQ_lily14_c4460/f1p2/5299	14.2164	264.604	-4.2182	9.9319e-07	3.7116e-05
i0_LQ_lily14_c2869/f1p0/882	3748.92	29145.5	-2.9587	1.0043e-06	3.7506e-05
i0_LQ_lily14_c9032/f2p0/666	0	210.85	#NAME?	1.0126e-06	3.7791e-05
i2_LQ_lily14_c44740/f1p0/2274	90.6986	506.026	-2.4801	1.0175e-06	3.795e-05
i1_LQ_lily14_c29094/f1p1/1341	1447.75	201.069	2.8481	1.0195e-06	3.7999e-05
i1_LQ_lily14_c26096/f1p1/1309	36627.3	3910.39	3.2275	1.0243e-06	3.8154e-05
i2_LQ_lily14_c25675/f1p0/2199	234.765	1046.33	-2.156	1.0272e-06	3.8234e-05
i0_LQ_lily14_c64525/f1p0/768	39.1345	455.685	-3.5415	1.0314e-06	3.8368e-05
i1_HQ_lily14_c62133/f2p0/1557	926.777	4332.82	-2.225	1.0489e-06	3.899e-05
i1_HQ_lily14_c1624/f9p6/1930	1388.67	6398.35	-2.204	1.0503e-06	3.9017e-05
i2_HQ_lily14_c1707/f10p0/2394	111.744	625.956	-2.4859	1.0566e-06	3.9225e-05
i1_LQ_lily14_c42322/f1p4/1720	0	482.633	#NAME?	1.0624e-06	3.9416e-05
i1_HQ_lily14_c12018/f2p2/1108	0.63818	459.469	-9.4918	1.0686e-06	3.9619e-05
i3_HQ_lily14_c44248/f2p0/3054	15.1888	223.195	-3.8772	1.0811e-06	4.0056e-05
i3_LQ_lily14_c34627/f1p0/3049	24.4552	217.011	-3.1496	1.0837e-06	4.0128e-05
i0_LQ_lily14_c41714/f2p0/981	766.065	161.177	2.2488	1.0876e-06	4.022e-05
i2_LQ_lily14_c8190/f1p0/2942	1641.7	388.752	2.0783	1.0874e-06	4.022e-05
i2_LQ_lily14_c12762/f1p1/2502	35.5176	777.095	-4.4515	1.0899e-06	4.0277e-05
i0_LQ_lily14_c21120/f1p3/666	0	175.345	#NAME?	1.0939e-06	4.0399e-05
i2_HQ_lily14_c22698/f2p0/2735	16.4148	171.929	-3.3887	1.0997e-06	4.0584e-05
i0_LQ_lily14_c64793/f1p0/902	77.8716	457.447	-2.5544	1.1025e-06	4.0662e-05
i1_LQ_lily14_c59485/f1p25/1487	30.5913	470.601	-3.9433	1.1051e-06	4.0734e-05
i0_LQ_lily14_c43461/f1p0/663	0	37.9371	#NAME?	1.1089e-06	4.0845e-05
i1_LQ_lily14_c20673/f1p9/1977	8.84333	128.633	-3.8625	1.11e-06	4.0859e-05
i2_LQ_lily14_c9780/f1p0/2759	174.06	823.122	-2.2415	1.1133e-06	4.0953e-05
i1_LQ_lily14_c48387/f1p3/1246	62.8405	389.053	-2.6302	1.1243e-06	4.1333e-05
i1_LQ_lily14_c23568/f1p1/1452	131.465	796.511	-2.599	1.1305e-06	4.1532e-05
i2_LQ_lily14_c13148/f1p7/2423	0	90.4888	#NAME?	1.1454e-06	4.2053e-05
i0_HQ_lily14_c28605/f2p0/461	0	203.874	#NAME?	1.1516e-06	4.2252e-05
i2_LQ_lily14_c47730/f1p0/2348	220.365	25.2242	3.127	1.165e-06	4.2717e-05
i7_LQ_lily14_c606/f1p7/7017	43.0983	302.269	-2.8101	1.1706e-06	4.2895e-05
i1_HQ_lily14_c56103/f7p4/1391	958.288	4104.12	-2.0985	1.1742e-06	4.2999e-05
i0_LQ_lily14_c22056/f1p50/890	658.801	130.081	2.3404	1.1881e-06	4.3479e-05
i0_HQ_lily14_c3771/f2p0/657	1.23422	974.49	-9.6249	1.1933e-06	4.3641e-05
i2_HQ_lily14_c54099/f27p0/2167	7.42913	1916.62	-8.0112	1.1961e-06	4.3691e-05
i2_LQ_lily14_c10869/f1p0/2920	1612.43	368.628	2.129	1.1962e-06	4.3691e-05
i0_HQ_lily14_c33501/f31p0/578	11.9933	9129.27	-9.5721	1.2216e-06	4.4588e-05
i0_LQ_lily14_c25366/f1p0/986	16.3388	173.904	-3.4119	1.2227e-06	4.4599e-05
i2_LQ_lily14_c32749/f1p0/2028	3116.07	740.846	2.0725	1.2254e-06	4.4671e-05
i1_HQ_lily14_c98251/f5p4/1656	2359.18	12652.3	-2.423	1.2264e-06	4.4676e-05
i1_HQ_lily14_c9561/f2p0/1157	1231.14	299.184	2.0409	1.2315e-06	4.4833e-05
i1_LQ_lily14_c28703/f1p0/1517	682.952	134.727	2.3417	1.2324e-06	4.4839e-05
i1_HQ_lily14_c25091/f2p0/1531	6.458	242.689	-5.2319	1.2355e-06	4.4924e-05
i1_LQ_lily14_c78039/f1p1/1033	1.30393	175.291	-7.0707	1.2387e-06	4.5009e-05
i0_LQ_lily14_c36786/f1p6/560	1754.72	425.189	2.0451	1.2405e-06	4.5045e-05
i1_LQ_lily14_c14787/f1p0/1582	147.298	12.4668	3.5626	1.2528e-06	4.5464e-05
i1_LQ_lily14_c4689/f1p3/1969	726.252	2987.69	-2.0405	1.2543e-06	4.5466e-05
i2_LQ_lily14_c23339/f1p84/2547	86.1305	479.625	-2.4773	1.2545e-06	4.5466e-05
i1_HQ_lily14_c97678/f2p0/1889	9156.67	1829.16	2.3236	1.2606e-06	4.566e-05
i1_HQ_lily14_c9735/f2p6/1353	5734.29	1311.28	2.1286	1.2621e-06	4.5684e-05
i3_HQ_lily14_c47776/f21p91/3673	10197.8	2044.52	2.3184	1.2637e-06	4.5712e-05
i4_LQ_lily14_c9940/f1p0/4639	288.258	40.714	2.8238	1.2652e-06	4.5737e-05
i4_HQ_lily14_c14914/f2p0/4680	146.617	10.6205	3.7871	1.2709e-06	4.5915e-05
i2_LQ_lily14_c25226/f1p0/2146	1.54277	65.8453	-5.4155	1.2719e-06	4.5921e-05
i1_HQ_lily14_c55689/f8p7/1499	1206.89	5270.07	-2.1265	1.2868e-06	4.6429e-05
i1_LQ_lily14_c15512/f1p8/1101	1122.55	4878.3	-2.1196	1.2888e-06	4.6472e-05
i4_LQ_lily14_c19773/f1p0/4654	1351.54	307.862	2.1343	1.2912e-06	4.6528e-05
i1_LQ_lily14_c38728/f1p1/1096	191.231	1066.81	-2.4799	1.2947e-06	4.6625e-05
i0_HQ_lily14_c2505/f3p0/850	5258.83	1187.95	2.1463	1.3025e-06	4.6784e-05
i1_LQ_lily14_c70888/f1p0/1460	385.058	1629.09	-2.0809	1.3017e-06	4.6784e-05
i3_HQ_lily14_c3026/f2p0/3240	3104.44	756.479	2.037	1.3014e-06	4.6784e-05
i4_LQ_lily14_c8851/f1p0/4303	78.631	2.5718	4.9342	1.3022e-06	4.6784e-05
i3_LQ_lily14_c20872/f1p4/3209	2.35285	80.5923	-5.0982	1.3056e-06	4.6867e-05
i1_LQ_lily14_c111209/f1p0/1008	0	827.868	#NAME?	1.309e-06	4.6961e-05
i0_HQ_lily14_c10650/f2p0/717	59.081	3169.8	-5.7456	1.3204e-06	4.7337e-05
i4_LQ_lily14_c3053/f1p0/4413	27.5868	225.145	-3.0288	1.3352e-06	4.7838e-05
i0_HQ_lily14_c5539/f2p0/709	41.7157	294.329	-2.8188	1.3429e-06	4.8023e-05
i1_LQ_lily14_c79591/f1p3/1321	0	298.241	#NAME?	1.3421e-06	4.8023e-05
i1_LQ_lily14_c87349/f1p1/1109	221.262	25.305	3.1283	1.3424e-06	4.8023e-05
i1_LQ_lily14_c65920/f1p0/1367	162.137	775.829	-2.2585	1.3451e-06	4.807e-05
i2_LQ_lily14_c27597/f1p0/2270	43.1893	1341.5	-4.957	1.3529e-06	4.8319e-05
i0_LQ_lily14_c19625/f1p0/896	430.879	73.0464	2.5604	1.3594e-06	4.849e-05
i0_LQ_lily14_c22871/f1p0/961	0	173.995	#NAME?	1.3586e-06	4.849e-05
i2_HQ_lily14_c36981/f3p0/2326	2151.58	423.495	2.345	1.3661e-06	4.8699e-05
i1_LQ_lily14_c68056/f1p0/1722	257.245	1112.27	-2.1123	1.3762e-06	4.9028e-05
i2_HQ_lily14_c37484/f2p0/2688	1524.7	371.216	2.0382	1.3811e-06	4.9169e-05
i2_LQ_lily14_c46677/f1p0/2562	0	43.4277	#NAME?	1.3847e-06	4.9238e-05
i3_HQ_lily14_c19294/f3p0/3209	0	1116.05	#NAME?	1.3841e-06	4.9238e-05
i1_LQ_lily14_c9804/f1p2/1444	1120.66	223.543	2.3257	1.3862e-06	4.926e-05
i3_HQ_lily14_c4565/f2p0/3196	451.36	77.1399	2.5487	1.3909e-06	4.9394e-05
i3_LQ_lily14_c14878/f1p0/3142	0.336121	88.931	-8.0476	1.3967e-06	4.9568e-05
i0_LQ_lily14_c8675/f1p4/444	87.3114	3.62839	4.5888	1.4005e-06	4.9675e-05
i0_LQ_lily14_c42741/f1p4/723	9.87434	134.116	-3.7637	1.4041e-06	4.9737e-05
i5_LQ_lily14_c6929/f1p11/5240	62.3194	380.852	-2.6115	1.4032e-06	4.9737e-05
i1_LQ_lily14_c92911/f1p1/1579	0	126.068	#NAME?	1.4141e-06	5.0061e-05
i1_LQ_lily14_c45089/f1p6/1399	374.484	1574.9	-2.0723	1.4201e-06	5.0241e-05
i0_LQ_lily14_c67743/f1p1/394	155.868	13.9176	3.4853	1.4267e-06	5.0445e-05
i1_LQ_lily14_c89332/f1p10/1353	0	223.752	#NAME?	1.4295e-06	5.0512e-05
i4_LQ_lily14_c4725/f1p0/4901	37.9696	0	Inf	1.4392e-06	5.0822e-05
i1_LQ_lily14_c8102/f1p1/1829	0	37.3179	#NAME?	1.4489e-06	5.1134e-05
i0_LQ_lily14_c39889/f1p0/957	15.1133	890.066	-5.88	1.4522e-06	5.1218e-05
i0_LQ_lily14_c36951/f1p0/993	342.118	1431.93	-2.0654	1.4609e-06	5.1494e-05
i2_HQ_lily14_c7401/f2p0/2208	2247.16	532.078	2.0784	1.4619e-06	5.1496e-05
i2_LQ_lily14_c16677/f1p26/2083	379.508	1758.85	-2.2124	1.4754e-06	5.1939e-05
i1_LQ_lily14_c68034/f1p1/1251	35.29	370.224	-3.3911	1.4774e-06	5.1975e-05
i3_LQ_lily14_c28868/f1p16/3991	310.302	43.5524	2.8328	1.4832e-06	5.2149e-05
i1_LQ_lily14_c13046/f3p2/1223	477.684	2152.57	-2.1719	1.4852e-06	5.2185e-05
i1_LQ_lily14_c88693/f1p9/1879	112.169	1846.93	-4.0414	1.4945e-06	5.2479e-05
i2_LQ_lily14_c43598/f1p8/2158	1256.58	288.761	2.1216	1.4962e-06	5.2507e-05
i1_LQ_lily14_c44514/f1p7/1589	989.458	19349.8	-4.2895	1.5159e-06	5.3167e-05
i1_LQ_lily14_c54009/f1p5/967	1.33799	103.108	-6.2679	1.5188e-06	5.3233e-05
i1_LQ_lily14_c13712/f1p0/1436	5230.33	892.002	2.5518	1.5254e-06	5.3398e-05
i1_LQ_lily14_c45996/f1p173/1975	0	38303.8	#NAME?	1.525e-06	5.3398e-05
i2_LQ_lily14_c45385/f1p0/2873	146.037	1155.01	-2.9835	1.5282e-06	5.3462e-05
i3_LQ_lily14_c6105/f1p0/3366	380.946	1539.38	-2.0147	1.5418e-06	5.3907e-05
i0_LQ_lily14_c40763/f1p1/708	639.614	127.829	2.323	1.5452e-06	5.3993e-05
i0_LQ_lily14_c15889/f1p3/320	113.269	6.81601	4.0547	1.5493e-06	5.4102e-05
i1_LQ_lily14_c34698/f1p2/1026	296.865	1269.35	-2.0962	1.5569e-06	5.4271e-05
i2_HQ_lily14_c1228/f6p0/2806	159.09	742.806	-2.2231	1.558e-06	5.4271e-05
i2_LQ_lily14_c6522/f1p0/2550	1470.53	341.118	2.108	1.5577e-06	5.4271e-05
i4_LQ_lily14_c9040/f1p0/4759	0	87.5815	#NAME?	1.5559e-06	5.4271e-05
i1_LQ_lily14_c9669/f1p0/1671	127.481	1018.69	-2.9984	1.5611e-06	5.4344e-05
i1_LQ_lily14_c104857/f1p2/1305	6.02302	133.116	-4.466	1.5738e-06	5.4755e-05
i1_LQ_lily14_c26076/f1p0/1611	1094.84	253.264	2.112	1.582e-06	5.5004e-05
i0_LQ_lily14_c7811/f1p1/719	364.511	1517.08	-2.0573	1.6328e-06	5.6736e-05
i0_HQ_lily14_c86872/f7p4/485	21368.2	2911.11	2.8758	1.6363e-06	5.6821e-05
i3_LQ_lily14_c28714/f1p0/3787	4.34359	90.1183	-4.3749	1.6379e-06	5.6843e-05
i0_LQ_lily14_c36298/f1p0/678	2.15988	159.358	-6.2052	1.6448e-06	5.7047e-05
i2_LQ_lily14_c38800/f1p0/2849	166.308	1271.21	-2.9343	1.6564e-06	5.7415e-05
i1_LQ_lily14_c38846/f1p3/1109	170.361	791.48	-2.216	1.6835e-06	5.8282e-05
i1_LQ_lily14_c5897/f1p24/1661	6.99574	112.921	-4.0127	1.6828e-06	5.8282e-05
i2_HQ_lily14_c10443/f2p0/2158	132.456	1606.49	-3.6003	1.688e-06	5.84e-05
i0_LQ_lily14_c3332/f1p0/596	100.409	2217.98	-4.4653	1.7074e-06	5.9038e-05
i0_LQ_lily14_c78624/f1p0/647	2566.25	13657.3	-2.4119	1.7641e-06	6.0961e-05
i5_LQ_lily14_c10456/f1p0/5054	105.72	550.043	-2.3793	1.7915e-06	6.187e-05
i1_LQ_lily14_c78065/f1p0/1054	1874.98	54.8386	5.0955	1.805e-06	6.2299e-05
i1_LQ_lily14_c24869/f1p0/1827	2376.59	572.292	2.0541	1.8124e-06	6.2475e-05
i3_LQ_lily14_c20875/f1p0/3429	294.764	27.9227	3.4	1.812e-06	6.2475e-05
i1_LQ_lily14_c9256/f1p1/1494	4490.42	42760.2	-3.2513	1.8229e-06	6.28e-05
i1_HQ_lily14_c15099/f3p0/1463	529.97	2167.2	-2.0318	1.8395e-06	6.3331e-05
i1_HQ_lily14_c35579/f3p0/1752	481.581	3662.1	-2.9268	1.8424e-06	6.3393e-05
i1_LQ_lily14_c23755/f1p2/1172	1093.55	174.703	2.646	1.8548e-06	6.3782e-05
i1_LQ_lily14_c48456/f1p2/2417	0.308554	2832.82	-13.164	1.8615e-06	6.3974e-05
i2_HQ_lily14_c32006/f2p0/2019	250.558	1080.14	-2.108	1.8695e-06	6.417e-05
i2_HQ_lily14_c53312/f2p0/2814	171.912	1206.06	-2.8106	1.8689e-06	6.417e-05
i3_LQ_lily14_c28477/f1p4/3644	1.6806	64.9711	-5.2727	1.8757e-06	6.4345e-05
i1_LQ_lily14_c16075/f1p1/1057	3.29467	98.194	-4.8974	1.8884e-06	6.4739e-05
i1_LQ_lily14_c86988/f1p10/1346	899.132	52430.7	-5.8657	1.8951e-06	6.4932e-05
i1_HQ_lily14_c99025/f12p10/1384	3613.86	109861	-4.926	1.8993e-06	6.5034e-05
i0_LQ_lily14_c47456/f1p0/701	298.092	42.774	2.8009	1.9013e-06	6.5064e-05
i2_LQ_lily14_c60563/f1p1/2037	4.79688	3723.8	-9.6005	1.9109e-06	6.5353e-05
i4_HQ_lily14_c16042/f2p1/4107	366.689	60.3845	2.6023	1.9201e-06	6.5626e-05
i1_HQ_lily14_c9295/f2p0/1332	2.77699	16376.8	-12.526	1.9602e-06	6.6957e-05
i1_LQ_lily14_c24251/f1p0/1831	4669.09	56210.7	-3.5896	1.9744e-06	6.7402e-05
i1_LQ_lily14_c85020/f1p0/1432	2145.03	10306.8	-2.2645	1.9846e-06	6.7709e-05
i3_LQ_lily14_c32386/f1p0/3501	260.963	1146.79	-2.1357	1.9895e-06	6.7835e-05
i1_HQ_lily14_c61358/f2p1/1968	3511.53	22609.9	-2.6868	1.9941e-06	6.7952e-05
i2_LQ_lily14_c51841/f1p0/2024	475.02	87.9606	2.4331	1.9953e-06	6.7952e-05
i0_HQ_lily14_c18904/f2p0/944	33.3784	1184.36	-5.1491	1.9991e-06	6.8039e-05
i1_LQ_lily14_c19829/f1p88/1048	0	102.106	#NAME?	2.0201e-06	6.867e-05
i3_LQ_lily14_c5316/f1p9/3338	274.176	38.5978	2.8285	2.0193e-06	6.867e-05
i1_HQ_lily14_c58723/f2p3/1478	9.35942	125.596	-3.7462	2.0223e-06	6.8705e-05
i1_LQ_lily14_c23684/f1p0/1556	2489.02	400.783	2.6347	2.0316e-06	6.8978e-05
i1_HQ_lily14_c5240/f2p0/1223	138.19	659.059	-2.2538	2.0373e-06	6.9092e-05
i3_LQ_lily14_c27514/f1p0/3813	0	35.1892	#NAME?	2.0374e-06	6.9092e-05
i1_LQ_lily14_c23211/f2p3/1146	329.166	1598.55	-2.2799	2.0411e-06	6.9177e-05
i0_LQ_lily14_c43328/f1p1/450	10.3743	132.23	-3.672	2.0438e-06	6.9228e-05
i0_LQ_lily14_c28386/f1p5/745	260.529	1116.13	-2.099	2.0504e-06	6.9409e-05
i2_LQ_lily14_c12870/f1p1/2221	10.0077	131.46	-3.7154	2.0567e-06	6.958e-05
i1_LQ_lily14_c87294/f1p1/1409	239.226	1298.62	-2.4405	2.0604e-06	6.9662e-05
i1_HQ_lily14_c99757/f36p6/1228	255.616	3108.57	-3.6042	2.0781e-06	7.0219e-05
i2_HQ_lily14_c19240/f2p0/2594	472.661	1877.66	-1.9901	2.1115e-06	7.1304e-05
i5_LQ_lily14_c10102/f1p0/5827	5.88636	100.62	-4.0954	2.1236e-06	7.1673e-05
i2_HQ_lily14_c13645/f2p2/2498	16.0027	163.314	-3.3513	2.1337e-06	7.1968e-05
i1_HQ_lily14_c2565/f3p7/1833	917.864	3697.51	-2.0102	2.1871e-06	7.3676e-05
i1_LQ_lily14_c33329/f1p3/1052	2.01673	66.712	-5.0479	2.1857e-06	7.3676e-05
i2_LQ_lily14_c30780/f1p0/2932	397.407	69.8522	2.5082	2.1882e-06	7.3676e-05
i1_HQ_lily14_c9511/f2p0/1131	29439.5	2205.04	3.7389	2.1935e-06	7.3811e-05
i0_LQ_lily14_c29431/f1p1/949	449.32	1820.14	-2.0182	2.1966e-06	7.3869e-05
i1_LQ_lily14_c56000/f5p1/1064	1017.61	4101.32	-2.0109	2.2086e-06	7.423e-05
i0_HQ_lily14_c2282/f2p0/908	116.457	5059.53	-5.4411	2.2237e-06	7.4692e-05
i1_LQ_lily14_c8336/f1p14/1206	5.09736	129.904	-4.6715	2.2538e-06	7.5658e-05
i2_HQ_lily14_c1863/f2p3/2213	1999.79	9620.54	-2.2663	2.2642e-06	7.5961e-05
i2_LQ_lily14_c20542/f1p2/2832	210.544	25.372	3.0528	2.3055e-06	7.7301e-05
i2_LQ_lily14_c6328/f1p0/2228	2753.08	14783.6	-2.4249	2.3123e-06	7.7485e-05
i4_LQ_lily14_c16170/f1p0/4074	637.276	134.399	2.2454	2.3255e-06	7.788e-05
i3_LQ_lily14_c13905/f1p0/3416	4.28196	131.335	-4.9388	2.3292e-06	7.7958e-05
i1_LQ_lily14_c66080/f1p0/1087	668.444	136.33	2.2937	2.3319e-06	7.8003e-05
i2_LQ_lily14_c13291/f1p0/2313	51.9087	740.173	-3.8338	2.3496e-06	7.8549e-05
i1_LQ_lily14_c52568/f1p0/1041	538.48	2158.36	-2.003	2.3614e-06	7.8896e-05
i2_LQ_lily14_c45018/f1p0/2170	434.268	78.2546	2.4723	2.3702e-06	7.9142e-05
i3_LQ_lily14_c12984/f1p1/3504	471.771	86.7342	2.4434	2.3922e-06	7.9829e-05
i2_LQ_lily14_c5138/f1p1/2813	0	243.041	#NAME?	2.4079e-06	8.0307e-05
i1_LQ_lily14_c23224/f1p13/1589	0	1082.69	#NAME?	2.4238e-06	8.0789e-05
i1_LQ_lily14_c33525/f1p2/1025	4504.15	633.926	2.8289	2.4658e-06	8.2139e-05
i3_LQ_lily14_c9726/f1p0/3402	49.7652	0	Inf	2.4691e-06	8.2201e-05
i0_LQ_lily14_c4377/f2p0/1007	0	514.241	#NAME?	2.4988e-06	8.3142e-05
i3_LQ_lily14_c25726/f1p5/3329	199.611	23.7917	3.0687	2.505e-06	8.3297e-05
i0_LQ_lily14_c39412/f1p0/748	49.1039	432.521	-3.1389	2.5212e-06	8.3738e-05
i1_LQ_lily14_c62621/f1p0/1307	510.065	96.6481	2.3999	2.5211e-06	8.3738e-05
i2_LQ_lily14_c32918/f1p0/2058	3936.92	948.685	2.0531	2.5233e-06	8.376e-05
i3_LQ_lily14_c20504/f1p0/3598	16.7836	166.713	-3.3122	2.528e-06	8.3865e-05
i0_HQ_lily14_c2550/f4p2/739	49.008	498.278	-3.3459	2.538e-06	8.4149e-05
i2_LQ_lily14_c44159/f1p0/2716	429.174	2221	-2.3716	2.5664e-06	8.5038e-05
i1_HQ_lily14_c10921/f3p5/1654	543.081	99.723	2.4452	2.5744e-06	8.5253e-05
i5_LQ_lily14_c2566/f1p0/5368	0	34.7854	#NAME?	2.628e-06	8.6979e-05
i0_LQ_lily14_c28802/f1p0/380	0.617109	50.7474	-6.3617	2.6302e-06	8.7e-05
i0_HQ_lily14_c1392/f8p0/732	11914.2	373.708	4.9946	2.6442e-06	8.7414e-05
i1_LQ_lily14_c61824/f1p6/1754	31.9851	4324.52	-7.079	2.6564e-06	8.7762e-05
i2_HQ_lily14_c53835/f7p0/2251	1073.78	4439.88	-2.0478	2.6643e-06	8.7972e-05
i2_LQ_lily14_c22083/f1p0/2245	5.20113	119.85	-4.5263	2.6882e-06	8.8712e-05
i5_LQ_lily14_c6993/f1p0/5183	143.374	12.3406	3.5383	2.711e-06	8.9412e-05
i1_LQ_lily14_c15922/f1p1/1039	810.484	147.559	2.4575	2.7212e-06	8.9696e-05
i0_HQ_lily14_c15998/f2p0/322	51.905	380.369	-2.8735	2.732e-06	8.9997e-05
i2_LQ_lily14_c14872/f1p36/2242	2259.25	10813.6	-2.2589	2.7523e-06	9.0614e-05
i1_LQ_lily14_c42835/f1p1/1880	81.4226	438.098	-2.4278	2.7723e-06	9.1218e-05
i3_LQ_lily14_c25393/f1p6/3807	225.051	29.2676	2.9429	2.7792e-06	9.1394e-05
i3_LQ_lily14_c21457/f1p0/3662	229.367	1260.73	-2.4585	2.7915e-06	9.1744e-05
i1_LQ_lily14_c34970/f1p2/1258	0	1767.33	#NAME?	2.7968e-06	9.1865e-05
i2_LQ_lily14_c36465/f1p0/2348	2640.01	13539.9	-2.3586	2.8437e-06	9.3351e-05
i0_HQ_lily14_c23173/f2p31/569	409.138	73.0862	2.4849	2.8482e-06	9.3446e-05
i0_HQ_lily14_c54892/f16p0/482	6265.03	1483.41	2.0784	2.8509e-06	9.3479e-05
i1_LQ_lily14_c12210/f1p13/1443	1645.61	7188.11	-2.127	2.8529e-06	9.3489e-05
i1_LQ_lily14_c51971/f1p2/1034	66.3932	383.764	-2.5311	2.8685e-06	9.3947e-05
i0_HQ_lily14_c10914/f2p0/962	2158.62	10170.3	-2.2362	2.8819e-06	9.433e-05
i4_LQ_lily14_c9699/f1p0/4571	0	686.104	#NAME?	2.8911e-06	9.4578e-05
i2_LQ_lily14_c5789/f1p0/2267	413.56	73.3551	2.4951	2.9036e-06	9.493e-05
i0_LQ_lily14_c36916/f1p1/526	146.429	12.6012	3.5386	2.9057e-06	9.4944e-05
i0_LQ_lily14_c26154/f1p0/832	74.598	0.626835	6.8949	2.9115e-06	9.5079e-05
i2_LQ_lily14_c30473/f1p0/2241	339.539	1400.19	-2.044	2.9258e-06	9.549e-05
i2_LQ_lily14_c20480/f1p3/2456	6.34083	102.223	-4.0109	2.93e-06	9.5572e-05
i1_LQ_lily14_c48975/f1p2/1239	14.3729	154.66	-3.4277	2.9592e-06	9.6413e-05
i6_LQ_lily14_c1451/f1p0/6156	4.6992	90.2105	-4.2628	2.9579e-06	9.6413e-05
i0_LQ_lily14_c65858/f1p0/1004	1284.06	73.7809	4.1213	2.9909e-06	9.7388e-05
i0_LQ_lily14_c10981/f1p1/548	0	39.0608	#NAME?	2.9963e-06	9.7508e-05
i0_HQ_lily14_c76004/f3p0/391	1.94211	393.622	-7.663	3.0009e-06	9.7602e-05
i0_LQ_lily14_c58683/f1p2/628	1771.32	444.718	1.9939	3.0117e-06	9.7899e-05
i2_LQ_lily14_c24993/f1p0/2545	1258.85	227.674	2.4671	3.0222e-06	9.8183e-05
i0_HQ_lily14_c16548/f39p0/529	685.008	3144.88	-2.1988	3.0266e-06	9.8269e-05
i3_LQ_lily14_c7180/f1p1/3164	293.344	24.319	3.5924	3.0395e-06	9.8632e-05
i4_LQ_lily14_c12042/f1p0/4317	0	424.024	#NAME?	3.0423e-06	9.8665e-05
i1_LQ_lily14_c15064/f1p5/1501	4666.05	1162.23	2.0053	3.056e-06	9.9051e-05
i2_LQ_lily14_c5868/f1p5/2241	120.79	1916.55	-3.9879	3.0834e-06	9.9884e-05
i0_HQ_lily14_c8305/f2p0/941	0.308554	613.36	-10.957	3.1015e-06	0.00010041
i1_LQ_lily14_c104553/f1p0/1063	1042.51	248.788	2.0671	3.1357e-06	0.00010146
i1_HQ_lily14_c72692/f3p0/1561	1152.38	4595.03	-1.9955	3.142e-06	0.00010161
i3_LQ_lily14_c25439/f1p0/3591	2031.21	509.463	1.9953	3.1519e-06	0.00010187
i3_LQ_lily14_c30990/f1p0/3509	113.109	558.276	-2.3033	3.1661e-06	0.00010227
i1_HQ_lily14_c79564/f5p0/1287	2724.23	13722.3	-2.3326	3.1995e-06	0.00010329
i0_LQ_lily14_c19276/f1p0/312	257.673	25.2183	3.353	3.2158e-06	0.00010375
i1_LQ_lily14_c16353/f1p0/1052	75.8884	2.94181	4.6891	3.2226e-06	0.00010391
i1_HQ_lily14_c8047/f2p4/1423	357.386	1890.5	-2.4032	3.2479e-06	0.00010467
i1_LQ_lily14_c44829/f1p0/1995	1.27636	209.883	-7.3614	3.2647e-06	0.00010515
i0_LQ_lily14_c62950/f1p0/1009	175.815	20.2266	3.1197	3.27e-06	0.00010526
i1_HQ_lily14_c99529/f12p2/1767	1822.89	7943.17	-2.1235	3.2909e-06	0.00010587
i0_HQ_lily14_c36172/f3p0/673	159.54	726.171	-2.1864	3.3084e-06	0.00010632
i1_LQ_lily14_c6624/f1p1/1443	710.843	154.667	2.2004	3.3073e-06	0.00010632
i0_LQ_lily14_c62869/f1p0/970	795.026	3105	-1.9655	3.3517e-06	0.00010765
i3_LQ_lily14_c27635/f1p0/3285	34.0582	0	Inf	3.3544e-06	0.00010767
i1_LQ_lily14_c68413/f1p0/1087	7.86095	111.144	-3.8216	3.3589e-06	0.00010775
i1_LQ_lily14_c89307/f1p1/1835	20.4906	180.779	-3.1412	3.3745e-06	0.00010813
i2_LQ_lily14_c27483/f1p0/2906	437.227	2275.66	-2.3798	3.3729e-06	0.00010813
i3_LQ_lily14_c10352/f1p5/3426	136.471	11.0247	3.6298	3.3843e-06	0.00010838
i3_LQ_lily14_c12917/f1p1/3784	574.135	119.569	2.2635	3.4114e-06	0.00010919
i1_LQ_lily14_c70328/f1p6/1939	5170	1267.4	2.0283	3.4206e-06	0.00010942
i1_LQ_lily14_c83692/f1p0/1434	48.8491	309.326	-2.6627	3.4291e-06	0.00010963
i1_HQ_lily14_c13032/f2p2/1379	465.91	1820.36	-1.9661	3.4455e-06	0.0001101
i3_HQ_lily14_c19749/f2p0/3775	548.496	2132.05	-1.9587	3.4631e-06	0.0001106
i1_LQ_lily14_c29459/f1p0/1141	985.235	237.429	2.053	3.476e-06	0.00011094
i3_LQ_lily14_c31898/f1p0/3117	13.7225	219.04	-3.9966	3.5115e-06	0.00011201
i0_HQ_lily14_c19137/f3p0/912	10965.4	687.339	3.9958	3.5135e-06	0.00011202
i3_LQ_lily14_c10149/f1p0/3409	122.166	579.764	-2.2466	3.5165e-06	0.00011205
i3_LQ_lily14_c39981/f1p0/3190	498.684	2762.71	-2.4699	3.5464e-06	0.00011287
i4_HQ_lily14_c9023/f2p0/4728	0	564.961	#NAME?	3.5448e-06	0.00011287
i5_LQ_lily14_c3989/f1p0/5955	1738.28	7622.89	-2.1327	3.5649e-06	0.0001134
i3_LQ_lily14_c28545/f1p2/3233	78.332	421.307	-2.4272	3.5707e-06	0.00011352
i2_LQ_lily14_c47750/f1p0/2766	0	32.6148	#NAME?	3.58e-06	0.00011375
i1_HQ_lily14_c25150/f2p0/1338	0	2300.28	#NAME?	3.5943e-06	0.00011414
i3_HQ_lily14_c3177/f3p0/3226	269.685	41.2391	2.7092	3.6017e-06	0.00011431
i3_HQ_lily14_c47985/f35p0/3365	2612.65	14072.1	-2.4292	3.6235e-06	0.00011494
i1_LQ_lily14_c12278/f1p0/1214	600.124	40.6558	3.8837	3.6734e-06	0.00011645
i5_LQ_lily14_c6605/f1p0/5401	8.54776	392.012	-5.5192	3.7269e-06	0.00011809
i3_LQ_lily14_c12735/f1p0/3189	331.841	1303.37	-1.9737	3.7396e-06	0.00011842
i2_LQ_lily14_c41204/f1p0/2701	539.743	89.0575	2.5995	3.7484e-06	0.00011857
i3_LQ_lily14_c8651/f1p1/3170	463.707	86.2694	2.4263	3.7466e-06	0.00011857
i5_LQ_lily14_c3545/f1p0/5767	17.3029	223.643	-3.6921	3.7723e-06	0.00011925
i0_LQ_lily14_c40108/f1p4/780	20.777	183.567	-3.1433	3.79e-06	0.00011974
i2_LQ_lily14_c24211/f1p15/2860	61.7986	357.088	-2.5306	3.7939e-06	0.00011974
i2_LQ_lily14_c33411/f1p0/2044	17.4205	166.755	-3.2589	3.7934e-06	0.00011974
i3_LQ_lily14_c23325/f1p0/3312	1.3185	187.993	-7.1556	3.8057e-06	0.00012004
i1_LQ_lily14_c60689/f1p1/1888	1005.61	240.533	2.0638	3.8085e-06	0.00012006
i1_LQ_lily14_c34580/f1p0/1052	59.5286	349.364	-2.5531	3.8131e-06	0.00012014
i1_LQ_lily14_c61543/f1p1/1410	11.8521	135.22	-3.5121	3.849e-06	0.0001212
i0_HQ_lily14_c12336/f2p0/595	612.441	130.848	2.2267	3.8573e-06	0.0001214
i2_LQ_lily14_c43631/f1p1/2246	1320.07	278.644	2.2441	3.8693e-06	0.00012171
i1_HQ_lily14_c1524/f5p6/1498	453.147	1904.18	-2.0711	3.9251e-06	0.00012339
i0_LQ_lily14_c10795/f1p0/859	186.469	20.2982	3.1995	3.9286e-06	0.00012343
i0_LQ_lily14_c45923/f1p1/488	59.1803	495.601	-3.066	3.9361e-06	0.0001236
i0_LQ_lily14_c27382/f1p0/868	1156.49	301.742	1.9384	3.9388e-06	0.00012362
i3_HQ_lily14_c48485/f57p0/3599	690.265	2649.06	-1.9403	3.9419e-06	0.00012365
i0_HQ_lily14_c2533/f9p0/607	237.149	1532.86	-2.6924	3.9535e-06	0.00012394
i5_LQ_lily14_c3202/f1p1/5404	0	32.4769	#NAME?	3.963e-06	0.00012417
i0_LQ_lily14_c41583/f1p0/691	1316.74	349.227	1.9147	3.9757e-06	0.00012443
i3_HQ_lily14_c44205/f2p0/3047	282.052	42.9448	2.7154	3.9749e-06	0.00012443
i2_HQ_lily14_c35339/f3p0/2263	3140.75	16645.9	-2.406	3.9796e-06	0.00012448
i4_LQ_lily14_c5030/f1p3/4302	0	126.393	#NAME?	4.007e-06	0.00012527
i0_LQ_lily14_c40687/f1p1/719	36.9496	248.781	-2.7512	4.0657e-06	0.00012704
i3_HQ_lily14_c47839/f5p54/3156	91.1571	463.975	-2.3476	4.0769e-06	0.00012731
i3_LQ_lily14_c9870/f1p0/3847	0	46.1306	#NAME?	4.0814e-06	0.00012738
i1_LQ_lily14_c64501/f1p6/1771	0.672242	63.1089	-6.5527	4.0921e-06	0.00012765
i0_LQ_lily14_c27667/f1p0/846	9022.53	2059.49	2.1312	4.1063e-06	0.00012802
i1_LQ_lily14_c29971/f1p4/1077	2014.61	9035.22	-2.1651	4.1529e-06	0.0001294
i1_LQ_lily14_c85481/f1p1/1672	999.802	235.192	2.0878	4.2129e-06	0.0001312
i5_LQ_lily14_c10129/f1p0/5051	35.8327	245.27	-2.775	4.2241e-06	0.00013147
i3_LQ_lily14_c13349/f1p6/3852	12.3093	141.001	-3.5179	4.2534e-06	0.00013232
i1_LQ_lily14_c25532/f1p46/1287	4.8018	89.1568	-4.2147	4.2966e-06	0.00013359
i0_HQ_lily14_c28260/f3p1/757	818.811	3141.93	-1.94	4.3171e-06	0.00013415
i0_LQ_lily14_c19658/f1p0/592	628.859	2397.44	-1.9307	4.3555e-06	0.00013527
i0_LQ_lily14_c13999/f1p2/706	271.406	25.2093	3.4284	4.3899e-06	0.00013626
i1_LQ_lily14_c39774/f1p0/1409	555.839	112.08	2.3101	4.415e-06	0.00013697
i1_LQ_lily14_c64995/f1p0/1848	164.879	721.562	-2.1297	4.4263e-06	0.00013724
i5_LQ_lily14_c4024/f1p0/5107	855.465	196.024	2.1257	4.4399e-06	0.00013759
i3_LQ_lily14_c27621/f1p1/3822	10.8276	127.654	-3.5595	4.444e-06	0.00013764
i0_LQ_lily14_c29550/f1p0/486	27.1183	206.728	-2.9304	4.4485e-06	0.0001377
i2_LQ_lily14_c39796/f1p2/2977	679.232	2557.32	-1.9127	4.4658e-06	0.00013816
i3_LQ_lily14_c14043/f1p0/3898	87.7178	627.805	-2.8394	4.5018e-06	0.0001392
i2_LQ_lily14_c29465/f1p3/2356	1.54277	272.008	-7.462	4.5118e-06	0.00013943
i0_HQ_lily14_c39703/f2p0/557	101.179	502.89	-2.3133	4.5177e-06	0.00013954
i4_LQ_lily14_c5448/f1p0/4576	0	165.052	#NAME?	4.5375e-06	0.00014007
i1_HQ_lily14_c24713/f2p3/1995	277.342	1125.07	-2.0203	4.5692e-06	0.00014097
i1_LQ_lily14_c65047/f1p3/1303	0	245.325	#NAME?	4.5899e-06	0.00014153
i1_LQ_lily14_c87553/f1p3/1352	127.913	2837.48	-4.4714	4.5936e-06	0.00014153
i2_HQ_lily14_c37077/f2p33/2127	52.7807	1577.61	-4.9016	4.5947e-06	0.00014153
i1_LQ_lily14_c86106/f1p0/1116	22.758	1468.21	-6.0115	4.6141e-06	0.00014205
i0_LQ_lily14_c47736/f1p3/624	72.9934	392.253	-2.4259	4.6548e-06	0.00014322
i0_LQ_lily14_c64307/f1p1/460	32.8998	0	Inf	4.6687e-06	0.00014357
i2_LQ_lily14_c27194/f1p0/2841	45.4797	284.832	-2.6468	4.6738e-06	0.00014357
i2_LQ_lily14_c39621/f1p0/2106	1749.44	385.5	2.1821	4.6731e-06	0.00014357
i1_HQ_lily14_c2562/f3p5/1994	109.416	2109.75	-4.2692	4.6867e-06	0.00014389
i1_LQ_lily14_c77370/f1p1/1016	553.467	2127.08	-1.9423	4.7088e-06	0.00014449
i1_HQ_lily14_c4521/f2p5/1897	0	329.959	#NAME?	4.7441e-06	0.00014549
i4_LQ_lily14_c14212/f1p0/4808	0	32.462	#NAME?	4.7496e-06	0.00014559
i2_HQ_lily14_c7594/f2p0/2547	1001.04	238.728	2.0681	4.7559e-06	0.0001457
i2_HQ_lily14_c6019/f3p0/2625	1911.88	495.771	1.9472	4.8309e-06	0.00014791
i2_LQ_lily14_c20571/f1p0/2905	377.037	2136.37	-2.5024	4.8339e-06	0.00014793
i0_HQ_lily14_c5709/f2p50/400	0.336121	94.7671	-8.1393	4.859e-06	0.00014861
i1_LQ_lily14_c5294/f1p5/1923	945.74	3878.12	-2.0358	4.8685e-06	0.00014882
i1_LQ_lily14_c65682/f1p0/1203	504.276	53.8709	3.2266	4.8781e-06	0.00014904
i4_LQ_lily14_c21515/f1p0/4074	355.309	61	2.5422	4.926e-06	0.00015042
i5_LQ_lily14_c4365/f1p0/5203	0	76.4649	#NAME?	4.9671e-06	0.00015159
i2_LQ_lily14_c40747/f1p0/2657	400.643	72.9203	2.4579	4.9705e-06	0.00015161
i1_LQ_lily14_c98484/f2p3/1509	1628.59	6825.29	-2.0673	4.9924e-06	0.0001522
i5_HQ_lily14_c739/f3p0/5487	14.1077	142.648	-3.3379	5.0028e-06	0.00015244
i3_LQ_lily14_c33799/f1p0/3066	4022.49	1014.88	1.9868	5.0627e-06	0.00015418
i3_LQ_lily14_c14508/f1p3/3537	22.176	294.413	-3.7308	5.0977e-06	0.00015516
i1_HQ_lily14_c14322/f3p7/1528	171.843	749.491	-2.1248	5.1134e-06	0.00015538
i1_HQ_lily14_c37529/f6p1/1697	6620.9	1348.43	2.2957	5.108e-06	0.00015538
i1_LQ_lily14_c64978/f1p2/1402	13.871	384.821	-4.794	5.112e-06	0.00015538
i1_HQ_lily14_c35836/f4p6/1019	1411.84	72.0431	4.2926	5.1189e-06	0.00015539
i4_LQ_lily14_c16561/f1p0/4040	461.132	1763.57	-1.9352	5.1163e-06	0.00015539
i0_LQ_lily14_c19608/f1p0/715	37.6047	322.917	-3.1022	5.1227e-06	0.00015542
i2_HQ_lily14_c10693/f4p0/2322	1873.65	499.073	1.9085	5.1408e-06	0.00015588
i1_LQ_lily14_c75305/f1p0/1035	0.308554	572.027	-10.856	5.1483e-06	0.00015602
i3_LQ_lily14_c41482/f1p0/3936	32.3188	0	Inf	5.1778e-06	0.00015684
i3_LQ_lily14_c40539/f1p0/3238	790.769	3050.11	-1.9475	5.2084e-06	0.00015768
i1_LQ_lily14_c9560/f1p1/1755	149.78	669.72	-2.1607	5.2385e-06	0.0001585
i1_LQ_lily14_c28204/f1p2/1210	6465.72	1558.97	2.0522	5.2925e-06	0.00016005
i4_HQ_lily14_c1654/f2p0/4308	265.199	1055.25	-1.9924	5.2964e-06	0.00016008
i0_HQ_lily14_c37110/f2p0/633	3356.02	875.004	1.9394	5.3185e-06	0.00016067
i1_HQ_lily14_c6724/f3p1/1489	180.814	1621.93	-3.1651	5.3357e-06	0.0001611
i0_HQ_lily14_c13271/f3p0/556	2953.63	303.305	3.2836	5.3494e-06	0.00016134
i0_LQ_lily14_c25471/f1p0/838	18.77	166.692	-3.1507	5.3482e-06	0.00016134
i1_LQ_lily14_c8814/f1p0/1321	389.573	56.4944	2.7857	5.3779e-06	0.00016211
i0_HQ_lily14_c28587/f2p1/860	28.0434	210.078	-2.9052	5.4158e-06	0.00016317
i3_LQ_lily14_c12225/f1p1/3590	141.634	642.176	-2.1808	5.4395e-06	0.0001638
i1_LQ_lily14_c86299/f1p2/1752	84.6383	792.192	-3.2265	5.4455e-06	0.00016381
i3_LQ_lily14_c5308/f1p0/3251	261.177	1050.03	-2.0073	5.446e-06	0.00016381
i0_LQ_lily14_c46422/f1p0/822	282.639	1309.55	-2.212	5.4763e-06	0.00016464
i2_LQ_lily14_c39260/f1p0/2630	220.045	31.191	2.8186	5.5015e-06	0.00016531
i0_HQ_lily14_c34068/f12p0/412	24654.1	4085.87	2.5931	5.5288e-06	0.00016595
i1_LQ_lily14_c9196/f1p4/1753	556.159	2144	-1.9467	5.526e-06	0.00016595
i4_LQ_lily14_c14175/f1p0/4918	0.336121	39.1611	-6.8643	5.5386e-06	0.00016616
i1_LQ_lily14_c37964/f1p4/1446	2708.06	12984.1	-2.2614	5.5513e-06	0.00016645
i1_HQ_lily14_c81585/f43p2/1540	1262.66	7953.68	-2.6552	5.5574e-06	0.00016654
i1_LQ_lily14_c22605/f1p0/1464	389.455	71.538	2.4447	5.5818e-06	0.00016719
i1_LQ_lily14_c27356/f1p4/1426	21.2119	179.963	-3.0848	5.5927e-06	0.00016742
i3_LQ_lily14_c39805/f1p10/3591	182.865	21.9281	3.0599	5.6164e-06	0.00016805
i1_LQ_lily14_c59234/f1p1/1476	347.515	1312.07	-1.9167	5.6551e-06	0.00016911
i0_LQ_lily14_c8488/f1p0/913	0.308554	484.04	-10.615	5.6828e-06	0.00016985
i0_LQ_lily14_c4361/f1p4/789	123.532	10.2473	3.5916	5.6956e-06	0.00017013
i1_LQ_lily14_c49255/f1p1/1734	1196.86	272.269	2.1361	5.6983e-06	0.00017013
i1_HQ_lily14_c98762/f23p5/1847	1421.1	5668.2	-1.9959	5.7099e-06	0.00017039
i0_HQ_lily14_c57008/f2p0/332	261.674	39.9741	2.7106	5.724e-06	0.00017072
i0_LQ_lily14_c28104/f1p1/884	2315.66	606.423	1.933	5.7573e-06	0.00017157
i1_LQ_lily14_c48358/f1p0/1287	831.907	3113.75	-1.9042	5.7586e-06	0.00017157
i1_HQ_lily14_c46961/f2p1/1121	375.857	1463.53	-1.9612	5.7796e-06	0.00017211
i6_LQ_lily14_c990/f1p0/6085	0.329625	67.3411	-7.6745	5.8064e-06	0.00017281
i1_LQ_lily14_c86091/f1p1/1822	79.8359	416.161	-2.382	5.8574e-06	0.00017424
i0_LQ_lily14_c46111/f1p0/482	0.617109	624.698	-9.9834	5.8942e-06	0.00017518
i2_LQ_lily14_c8852/f1p0/2728	54.3123	1.48633	5.1915	5.8953e-06	0.00017518
i4_LQ_lily14_c16842/f1p2/4073	53.6901	411.565	-2.9384	5.9559e-06	0.00017689
i2_LQ_lily14_c49793/f1p0/2022	0	109.273	#NAME?	5.9669e-06	0.00017712
i2_LQ_lily14_c10766/f1p3/2869	74.3551	3.14047	4.5654	5.994e-06	0.00017783
i1_LQ_lily14_c110323/f1p0/1172	0.659251	378.518	-9.1653	6.0338e-06	0.00017892
i3_LQ_lily14_c27577/f1p3/3723	215.18	28.8563	2.8986	6.0401e-06	0.00017901
i2_LQ_lily14_c52946/f1p0/2083	1007.97	3893.49	-1.9496	6.0854e-06	0.00018026
i0_LQ_lily14_c19506/f1p0/881	414.935	1572.37	-1.922	6.0997e-06	0.0001805
i4_LQ_lily14_c11686/f1p331/4924	77.103	401.233	-2.3796	6.0983e-06	0.0001805
i1_LQ_lily14_c22575/f1p3/1727	5227.34	1299.03	2.0086	6.1143e-06	0.00018083
i1_HQ_lily14_c35061/f2p3/1799	27.2578	242.712	-3.1545	6.1368e-06	0.0001814
i1_LQ_lily14_c86131/f1p1/1682	129.247	598.151	-2.2104	6.1597e-06	0.00018198
i2_LQ_lily14_c36153/f1p0/2897	151.915	938.025	-2.6264	6.1845e-06	0.00018262
i2_LQ_lily14_c20220/f1p0/2880	31.3354	0	Inf	6.2593e-06	0.00018474
i1_LQ_lily14_c12805/f1p5/1606	0	291.933	#NAME?	6.2805e-06	0.00018526
i4_LQ_lily14_c2860/f1p1/4719	0	46.4933	#NAME?	6.2875e-06	0.00018537
i4_LQ_lily14_c5310/f1p217/4361	1041.74	254.397	2.0338	6.2909e-06	0.00018538
i0_LQ_lily14_c58799/f1p0/749	351.209	1359.46	-1.9526	6.302e-06	0.00018561
i0_LQ_lily14_c59819/f1p2/866	6.83468	294.287	-5.4282	6.3611e-06	0.00018725
i0_LQ_lily14_c22963/f1p0/740	109.739	526.125	-2.2613	6.4182e-06	0.00018873
i4_LQ_lily14_c13427/f1p0/4415	3.94426	164.152	-5.3791	6.4155e-06	0.00018873
i1_LQ_lily14_c41222/f1p1/1099	1050.45	193.148	2.4432	6.4488e-06	0.00018953
i1_LQ_lily14_c9749/f1p11/1240	626.225	38623.7	-5.9467	6.4555e-06	0.00018963
i1_HQ_lily14_c19048/f4p1/1331	261.028	1039.35	-1.9934	6.4819e-06	0.00019031
i3_LQ_lily14_c3064/f1p0/3722	251.133	36.0792	2.7992	6.4856e-06	0.00019032
i2_LQ_lily14_c14002/f1p0/2618	9886.01	2198.98	2.1686	6.5848e-06	0.00019303
i2_LQ_lily14_c59906/f1p0/2005	0.617109	43.547	-6.1409	6.5826e-06	0.00019303
i1_LQ_lily14_c43232/f1p1/1604	1316.26	345.836	1.9283	6.6613e-06	0.00019517
i2_HQ_lily14_c20074/f2p1/2720	8.58382	6340.47	-9.5288	6.712e-06	0.00019655
i1_LQ_lily14_c3144/f1p1/1642	449.557	2790.37	-2.6339	6.7235e-06	0.00019658
i1_LQ_lily14_c59587/f1p0/1418	201.777	28.6269	2.8173	6.7225e-06	0.00019658
i2_LQ_lily14_c39918/f1p1/2738	198.508	23003.5	-6.8565	6.7184e-06	0.00019658
i4_LQ_lily14_c15625/f1p0/4158	728.402	2715.25	-1.8983	6.7955e-06	0.00019859
i1_LQ_lily14_c66290/f1p1/1777	857.446	204.139	2.0705	6.8014e-06	0.00019866
i1_LQ_lily14_c65093/f1p1/1615	34.5174	237.493	-2.7825	6.8147e-06	0.00019894
i1_LQ_lily14_c16696/f1p0/1058	1158.81	167.979	2.7863	6.8382e-06	0.00019952
i1_LQ_lily14_c26713/f1p0/1662	56.3413	322.288	-2.5161	6.8416e-06	0.00019952
i2_HQ_lily14_c53762/f3p0/2115	4562.58	1179.77	1.9513	6.862e-06	0.00020001
i0_HQ_lily14_c2213/f8p0/420	201.637	1293.81	-2.6818	6.8674e-06	0.00020007
i0_LQ_lily14_c39207/f1p0/778	1144.65	295.249	1.9549	6.8794e-06	0.00020011
i1_LQ_lily14_c86289/f1p7/1182	292.507	46.8485	2.6424	6.8767e-06	0.00020011
i2_LQ_lily14_c23173/f1p31/2278	1.23422	518.062	-8.7134	6.8768e-06	0.00020011
i1_LQ_lily14_c26384/f1p1/1304	3353.89	902.509	1.8938	6.89e-06	0.00020031
i2_LQ_lily14_c4968/f1p1/2271	1.9486	60.6117	-4.9591	6.9398e-06	0.00020165
i0_LQ_lily14_c43024/f1p11/996	381.376	1422.77	-1.8994	6.9652e-06	0.00020229
i1_LQ_lily14_c63779/f1p1/1948	81.6682	4.25522	4.2625	6.9941e-06	0.00020292
i4_HQ_lily14_c2117/f3p0/5003	20.1356	170.62	-3.083	6.9916e-06	0.00020292
i0_LQ_lily14_c40375/f1p0/378	417.575	81.5189	2.3568	7.0199e-06	0.00020346
i4_LQ_lily14_c7803/f1p1/4798	127.21	11.9144	3.4164	7.0178e-06	0.00020346
i1_HQ_lily14_c12549/f2p2/1906	2204.28	10343.9	-2.2304	7.0532e-06	0.00020432
i1_LQ_lily14_c59758/f1p0/1179	123.227	600.911	-2.2858	7.0695e-06	0.00020469
i0_LQ_lily14_c36608/f1p0/830	242.45	24.7943	3.2896	7.0772e-06	0.0002048
i0_HQ_lily14_c1928/f8p0/929	14977.3	901.187	4.0548	7.1499e-06	0.0002068
i1_LQ_lily14_c78368/f1p0/1123	0.659251	292.177	-8.7918	7.1593e-06	0.00020697
i1_HQ_lily14_c1109/f8p7/1460	1161.6	4400.88	-1.9217	7.166e-06	0.00020706
i3_LQ_lily14_c2927/f1p0/3187	0	97.2595	#NAME?	7.1912e-06	0.00020768
i0_LQ_lily14_c36955/f1p0/819	152.736	667.145	-2.127	7.204e-06	0.00020794
i0_HQ_lily14_c23474/f3p0/864	118.89	566.939	-2.2536	7.2146e-06	0.00020803
i3_LQ_lily14_c34566/f1p0/3026	1073.49	180.423	2.5729	7.2138e-06	0.00020803
i1_HQ_lily14_c72596/f2p2/961	307.477	1184.98	-1.9463	7.2528e-06	0.00020903
i4_HQ_lily14_c15930/f5p1/4071	1668.57	433.255	1.9453	7.2582e-06	0.00020908
i1_HQ_lily14_c67498/f2p2/1540	399.233	1817.79	-2.1869	7.3262e-06	0.00021093
i2_LQ_lily14_c14529/f1p0/2338	302.788	1169.15	-1.9491	7.3312e-06	0.00021096
i1_LQ_lily14_c110518/f1p1/1010	132.878	599.029	-2.1725	7.394e-06	0.00021266
i2_HQ_lily14_c2411/f6p0/2334	123.254	557.512	-2.1774	7.4253e-06	0.00021345
i3_LQ_lily14_c46663/f1p0/3054	0	30.8125	#NAME?	7.4306e-06	0.0002135
i2_LQ_lily14_c46431/f1p1/2512	24.9882	191.32	-2.9367	7.516e-06	0.00021584
i2_LQ_lily14_c4909/f1p3/2439	411.634	79.7613	2.3676	7.541e-06	0.00021645
i1_LQ_lily14_c7572/f1p1/1353	554.754	119.055	2.2202	7.55e-06	0.0002166
i1_LQ_lily14_c25700/f1p0/1565	692.752	157.83	2.134	7.562e-06	0.00021683
i1_LQ_lily14_c62612/f1p2/1347	720.171	2639.8	-1.874	7.5719e-06	0.000217
i5_LQ_lily14_c6780/f1p0/5425	0	288.709	#NAME?	7.5786e-06	0.00021709
i1_LQ_lily14_c60517/f1p16/1389	1227.47	4678.97	-1.9305	7.6797e-06	0.00021987
i2_LQ_lily14_c46948/f1p0/2371	244.252	959.511	-1.9739	7.6945e-06	0.00022018
i0_HQ_lily14_c18568/f3p1/468	11.9868	202.377	-4.0775	7.719e-06	0.00022077
i0_LQ_lily14_c58983/f1p0/423	0	29.8919	#NAME?	7.7944e-06	0.00022282
i1_HQ_lily14_c7072/f2p1/1880	1025.17	3860.49	-1.9129	7.818e-06	0.00022338
i0_LQ_lily14_c43798/f1p0/728	1.31042	131.005	-6.6435	7.8584e-06	0.00022442
i1_HQ_lily14_c18869/f3p1/1699	10954.7	2520.42	2.1198	7.9572e-06	0.00022713
i3_LQ_lily14_c20199/f1p0/3599	55.0765	400.285	-2.8615	7.969e-06	0.00022735
i0_LQ_lily14_c67868/f1p1/455	165.425	19.307	3.099	7.9905e-06	0.00022784
i0_LQ_lily14_c13151/f1p3/729	1362.39	357.572	1.9298	8.0423e-06	0.00022921
i1_HQ_lily14_c1242/f9p2/1339	2162.86	10907.5	-2.3343	8.0543e-06	0.00022931
i1_LQ_lily14_c10040/f1p5/1120	337.185	1271.5	-1.9149	8.052e-06	0.00022931
i0_LQ_lily14_c39618/f1p0/811	426.646	1572.86	-1.8823	8.0873e-06	0.00023014
i1_LQ_lily14_c32591/f1p0/1021	0	845.659	#NAME?	8.0937e-06	0.00023021
i0_LQ_lily14_c54188/f1p0/384	1104.81	173.106	2.6741	8.1032e-06	0.00023036
i1_HQ_lily14_c99300/f4p11/1645	17.1609	239.463	-3.8026	8.1503e-06	0.00023158
i4_LQ_lily14_c9356/f1p0/4743	138.214	12.9759	3.413	8.1762e-06	0.0002322
i0_LQ_lily14_c11580/f1p7/384	30.4288	0	Inf	8.2084e-06	0.000233
i1_HQ_lily14_c82413/f2p9/1434	389.278	1456.73	-1.9039	8.2339e-06	0.00023361
i1_LQ_lily14_c9293/f1p0/1259	226.571	5603.86	-4.6284	8.2468e-06	0.00023385
i3_LQ_lily14_c28945/f1p2/3333	445.183	93.4692	2.2518	8.2625e-06	0.00023418
i3_LQ_lily14_c41740/f1p0/3116	0	225.979	#NAME?	8.2931e-06	0.00023493
i1_LQ_lily14_c86845/f1p0/1512	69.4906	370.442	-2.4144	8.3185e-06	0.00023553
i0_LQ_lily14_c25983/f1p0/768	44.7149	271.155	-2.6003	8.33e-06	0.00023574
i1_LQ_lily14_c48883/f1p0/1548	1673.77	479.872	1.8024	8.4235e-06	0.00023827
i1_LQ_lily14_c26890/f1p1/1418	7.7361	7931.78	-10.002	8.4358e-06	0.00023849
i1_LQ_lily14_c46104/f1p27/1987	1701.04	6729.2	-1.984	8.4453e-06	0.00023861
i1_LQ_lily14_c88760/f1p1/1383	2570.89	695.858	1.8854	8.4485e-06	0.00023861
i2_LQ_lily14_c28219/f1p3/2118	30.132	0	Inf	8.4721e-06	0.00023916
[truncated: 3,922 more rows]
[truncated: 3 more columns]

## Sheet: lily_S1vslily_S3.DEG
Gene_id	lily_S1_readcount	lily_S3_readcount	log2FoldChange	pval	padj
i1_LQ_lily14_c34096/f1p0/1033	0	3854.87	#NAME?	4.9718e-48	1.5612e-43
i2_LQ_lily14_c55066/f1p0/2856	0	6383.36	#NAME?	5.4519e-48	1.5612e-43
i0_HQ_lily14_c54065/f16p0/531	6477.81	0	Inf	1.7034e-47	3.1592e-43
i1_HQ_lily14_c98848/f5p2/1388	0	3317.61	#NAME?	2.2065e-47	3.1592e-43
i1_LQ_lily14_c52487/f1p0/1009	0	3008.57	#NAME?	6.1398e-47	6.302e-43
i2_HQ_lily14_c48898/f5p0/2078	0	2948.55	#NAME?	6.6021e-47	6.302e-43
i0_HQ_lily14_c45586/f2p8/949	3995.1	0.304264	13.681	2.1016e-46	1.7194e-42
i1_LQ_lily14_c111355/f1p0/1014	0	2346.16	#NAME?	1.6531e-44	1.1835e-40
i1_LQ_lily14_c109648/f1p0/1006	2173.33	0.30956	12.777	3.5689e-43	2.2711e-39
i1_HQ_lily14_c98713/f3p0/1203	0	12981.2	#NAME?	1.8833e-41	1.0707e-37
i4_LQ_lily14_c17090/f1p10/4055	0	1543.5	#NAME?	2.0564e-41	1.0707e-37
i2_LQ_lily14_c24394/f1p0/2895	0	4094.3	#NAME?	3.638e-41	1.7363e-37
i2_LQ_lily14_c41761/f1p0/2247	0	1415.28	#NAME?	1.0921e-40	4.8111e-37
i1_LQ_lily14_c20279/f1p4/1316	0	2279.54	#NAME?	2.7251e-40	1.1148e-36
i1_LQ_lily14_c24571/f1p9/1413	5354.28	3.65116	10.518	3.3423e-40	1.2761e-36
i1_LQ_lily14_c64374/f1p0/1425	1262.04	0	Inf	5.6133e-39	2.0093e-35
i1_LQ_lily14_c68760/f1p0/1140	6062.53	5.52144	10.101	7.5284e-39	2.5363e-35
i1_LQ_lily14_c21963/f1p1/1481	0	10129.4	#NAME?	1.0444e-38	3.3231e-35
i0_LQ_lily14_c76483/f1p0/659	0	2783.85	#NAME?	1.6367e-38	4.7958e-35
i1_LQ_lily14_c40829/f1p1/1260	3264.31	2.74897	10.214	1.6748e-38	4.7958e-35
i1_LQ_lily14_c34560/f1p3/1252	1212.46	0	Inf	2.087e-38	5.6918e-35
i1_LQ_lily14_c9823/f1p0/1450	1601.25	1.22235	10.355	6.9082e-38	1.7984e-34
i1_HQ_lily14_c58724/f2p3/1220	6.00241	3588.36	-9.2236	1.0058e-37	2.5046e-34
i0_HQ_lily14_c8305/f2p0/941	0.310225	1716.04	-12.433	2.5862e-37	6.1716e-34
i1_LQ_lily14_c84351/f1p6/1132	0	3603.22	#NAME?	2.727e-37	6.2471e-34
i1_LQ_lily14_c87372/f1p27/1996	0	1081.73	#NAME?	3.7912e-37	8.3512e-34
i1_LQ_lily14_c53813/f1p0/1175	1.60556	2179.56	-10.407	1.2146e-36	2.5764e-33
i0_HQ_lily14_c41104/f3p2/685	4741.39	8.49873	9.1238	1.7284e-36	3.5353e-33
i1_HQ_lily14_c7588/f2p9/1417	0	1022.21	#NAME?	2.1551e-36	4.256e-33
i2_LQ_lily14_c28559/f1p0/2416	0	1501.35	#NAME?	4.971e-36	9.49e-33
i0_LQ_lily14_c57522/f1p0/979	0.66222	21215.6	-14.967	6.6623e-36	1.2309e-32
i1_LQ_lily14_c37800/f1p0/1931	0.957893	1233.28	-10.33	8.7608e-36	1.568e-32
i2_LQ_lily14_c40921/f1p0/2932	0.310225	1056.61	-11.734	1.1709e-35	2.0321e-32
i1_LQ_lily14_c28359/f1p2/1796	3695.34	9.45427	8.6105	2.6105e-35	4.3974e-32
i0_HQ_lily14_c25406/f2p9/1171	1.86135	4431.21	-11.217	4.3805e-35	7.1679e-32
i1_LQ_lily14_c26443/f1p5/1205	5.3864	2087.46	-8.5982	4.841e-35	7.7015e-32
i1_LQ_lily14_c10213/f1p0/1308	4040.52	9.21638	8.7761	5.5459e-35	8.5845e-32
i1_LQ_lily14_c54799/f1p1/1055	1.2409	20773.3	-14.031	5.8092e-35	8.7554e-32
i1_HQ_lily14_c108504/f9p5/1097	11.359	4390.59	-8.5944	6.8859e-35	9.8592e-32
i1_LQ_lily14_c70435/f1p5/1197	10.557	4116.96	-8.6072	6.8109e-35	9.8592e-32
i1_HQ_lily14_c13837/f3p1/1431	0.674883	1079.94	-10.644	9.542e-35	1.3329e-31
i1_LQ_lily14_c75305/f1p0/1035	0.310225	1851.98	-12.543	9.8109e-35	1.3378e-31
i3_LQ_lily14_c22239/f1p0/3278	0	978.509	#NAME?	1.0118e-34	1.3476e-31
i1_HQ_lily14_c4053/f2p0/1422	0	898.584	#NAME?	1.3153e-34	1.6872e-31
i3_LQ_lily14_c8497/f1p4/3901	1.98666	1325.28	-9.3817	1.3257e-34	1.6872e-31
i2_HQ_lily14_c54365/f15p0/2778	10.9266	3612.44	-8.369	2.29e-34	2.8511e-31
i1_LQ_lily14_c45163/f1p1/1160	0	1731.27	#NAME?	2.656e-34	3.2365e-31
i2_HQ_lily14_c12749/f2p7/2708	1257.05	2.04332	9.2649	8.0655e-34	9.6235e-31
i0_LQ_lily14_c24523/f1p0/499	4.37408	1604.57	-8.519	1.1085e-33	1.2956e-30
i0_LQ_lily14_c37001/f1p0/783	6532.78	14.4961	8.8159	1.3981e-33	1.6015e-30
i1_LQ_lily14_c81099/f1p0/1101	0	821.081	#NAME?	2.4368e-33	2.7364e-30
i1_LQ_lily14_c106851/f1p6/1112	817.936	0	Inf	5.155e-33	5.6776e-30
i0_LQ_lily14_c21872/f1p5/880	0	2167.94	#NAME?	6.8229e-33	7.3728e-30
i4_LQ_lily14_c20480/f1p3/4306	1.26179	1032.55	-9.6765	7.0242e-33	7.4498e-30
i0_HQ_lily14_c37858/f3p0/854	779.547	0	Inf	2.4182e-32	2.5181e-29
i1_LQ_lily14_c83312/f1p1/1407	0	1442.14	#NAME?	3.1798e-32	3.252e-29
i0_LQ_lily14_c2772/f1p0/343	1841.4	7.26049	7.9865	3.4287e-32	3.4451e-29
i1_LQ_lily14_c14478/f1p0/1326	0	9958.86	#NAME?	4.1072e-32	4.0556e-29
i1_HQ_lily14_c35680/f2p2/1078	1963.9	8.4636	7.8582	4.966e-32	4.8205e-29
i4_LQ_lily14_c10573/f1p4/5036	0	736.477	#NAME?	1.0407e-31	9.9334e-29
i2_HQ_lily14_c53415/f5p0/2775	0	731.63	#NAME?	1.5819e-31	1.4853e-28
i1_HQ_lily14_c80972/f3p6/1680	4.0493	2538.92	-9.2923	3.2308e-31	2.9845e-28
i1_LQ_lily14_c45176/f1p3/1421	0.674883	811.545	-10.232	7.5585e-31	6.8713e-28
i0_HQ_lily14_c46197/f2p0/983	0	11382.9	#NAME?	8.5543e-31	7.655e-28
i1_LQ_lily14_c88834/f1p0/1285	6480.14	23.401	8.1133	2.3495e-30	2.0702e-27
i3_LQ_lily14_c15681/f1p0/3381	2213.64	13.2631	7.3829	3.1957e-30	2.7731e-27
i1_LQ_lily14_c30094/f1p0/1459	5.31675	1269.19	-7.8992	3.686e-30	3.1508e-27
i0_HQ_lily14_c26048/f5p0/824	20.3053	3437.88	-7.4035	3.9052e-30	3.2891e-27
i1_LQ_lily14_c23218/f1p0/1122	0	655.006	#NAME?	4.2125e-30	3.4965e-27
i0_LQ_lily14_c46635/f1p0/515	1943.86	12.1561	7.3211	5.1921e-30	4.248e-27
i1_LQ_lily14_c12517/f1p0/1377	14.3074	2251.02	-7.2977	8.3882e-30	6.7663e-27
i3_LQ_lily14_c23849/f1p2/3467	0	641.945	#NAME?	1.1355e-29	9.032e-27
i3_LQ_lily14_c39649/f1p1/3836	5.38007	1223.39	-7.829	1.1537e-29	9.051e-27
i2_LQ_lily14_c21333/f1p0/2273	0	894.019	#NAME?	2.3738e-29	1.8372e-26
i1_HQ_lily14_c79447/f2p2/1171	2178.58	15.4838	7.1365	3.0812e-29	2.3529e-26
i0_LQ_lily14_c62152/f1p0/579	0.310225	670.221	-11.077	4.7533e-29	3.582e-26
i1_LQ_lily14_c80794/f2p23/1078	620.555	0	Inf	4.8914e-29	3.6382e-26
i0_LQ_lily14_c61054/f1p0/348	2195.29	16.6922	7.0391	6.0661e-29	4.3977e-26
i1_HQ_lily14_c2143/f3p0/1168	29.7652	4972.15	-7.3841	6.003e-29	4.3977e-26
i1_HQ_lily14_c98348/f3p1/1752	20.0872	13910.7	-9.4357	9.4712e-29	6.7804e-26
i0_LQ_lily14_c65476/f1p0/918	0	3766.06	#NAME?	1.1778e-28	8.3281e-26
i0_LQ_lily14_c19524/f1p1/625	14.405	1958.91	-7.0873	1.4201e-28	9.9183e-26
i3_LQ_lily14_c41438/f1p2/3434	592.079	0	Inf	2.0818e-28	1.4365e-25
i1_LQ_lily14_c71359/f1p0/1785	1.86135	32071.4	-14.073	2.1494e-28	1.4655e-25
i1_HQ_lily14_c1404/f7p2/1325	0	1510.99	#NAME?	2.2098e-28	1.4889e-25
i0_LQ_lily14_c58635/f1p9/635	0	585.694	#NAME?	2.5872e-28	1.723e-25
i1_HQ_lily14_c50407/f3p4/1037	28.5269	11370.5	-8.6387	3.171e-28	2.0875e-25
i1_LQ_lily14_c27066/f1p0/1614	1558.98	11.1525	7.1271	3.2222e-28	2.0971e-25
i0_HQ_lily14_c9419/f3p0/978	4.60454	5619.03	-10.253	3.5275e-28	2.2447e-25
i1_LQ_lily14_c22911/f1p0/1514	15.4573	2038.24	-7.0429	3.5263e-28	2.2447e-25
i1_LQ_lily14_c61824/f1p6/1754	32.1184	10609.2	-8.3677	5.1372e-28	3.2331e-25
i1_LQ_lily14_c19449/f1p6/1111	0.99333	6718.56	-12.724	7.9993e-28	4.9797e-25
i1_LQ_lily14_c14069/f1p2/1500	2.91545	2095.29	-9.4892	9.3431e-28	5.7538e-25
i3_HQ_lily14_c36306/f6p0/3622	0	812.738	#NAME?	1.0629e-27	6.4763e-25
i1_LQ_lily14_c24067/f1p7/1642	0	944.342	#NAME?	1.3065e-27	7.8762e-25
i2_LQ_lily14_c16616/f1p0/2079	33.8146	4662.03	-7.1072	1.688e-27	1.007e-24
i1_LQ_lily14_c75185/f1p0/1052	0	546.403	#NAME?	1.7772e-27	1.0493e-24
i0_LQ_lily14_c45282/f1p0/705	953.579	4.82638	7.6263	2.8897e-27	1.6887e-24
i1_LQ_lily14_c70350/f1p0/1477	1384.61	9.6711	7.1616	2.9504e-27	1.7068e-24
i1_LQ_lily14_c4820/f1p0/2009	0	9059.69	#NAME?	3.0927e-27	1.7712e-24
i2_LQ_lily14_c8866/f1p0/2278	40.398	5942.93	-7.2007	3.3906e-27	1.9226e-24
i3_LQ_lily14_c38949/f1p1/3907	0.337442	614.329	-10.83	4.732e-27	2.6569e-24
i2_HQ_lily14_c1872/f3p4/2614	1560.03	14.334	6.766	5.4266e-27	3.0174e-24
i1_HQ_lily14_c28143/f2p23/1452	0	527.724	#NAME?	6.4577e-27	3.5223e-24
i2_LQ_lily14_c45889/f1p21/2134	578.572	0.30956	10.868	6.4529e-27	3.5223e-24
i1_LQ_lily14_c44102/f1p0/1259	2.36209	4424.5	-10.871	9.9894e-27	5.3973e-24
i1_LQ_lily14_c59156/f1p4/1636	0.930676	626.403	-9.3946	1.3097e-26	7.0104e-24
i0_HQ_lily14_c57583/f2p0/941	0	2919.65	#NAME?	1.4658e-26	7.7017e-24
i1_LQ_lily14_c22072/f1p10/1958	20.8559	2195.44	-6.7179	1.4616e-26	7.7017e-24
i1_LQ_lily14_c34619/f1p0/1059	5.64786	7541.47	-10.383	1.5772e-26	8.2119e-24
i0_LQ_lily14_c36871/f1p0/933	2163.18	12.7512	7.4064	1.7074e-26	8.7699e-24
i2_LQ_lily14_c45555/f1p0/2740	1.55113	685.897	-8.7885	1.715e-26	8.7699e-24
i1_HQ_lily14_c41943/f2p9/1802	45.1762	8188.4	-7.5019	2.3381e-26	1.185e-23
i2_HQ_lily14_c5830/f2p0/2820	0	501.213	#NAME?	2.403e-26	1.2073e-23
i0_HQ_lily14_c27631/f2p2/405	506.482	0	Inf	2.7533e-26	1.3712e-23
i0_HQ_lily14_c22077/f2p0/984	1693.65	17.3959	6.6053	3.3915e-26	1.6744e-23
i2_LQ_lily14_c21121/f1p1/2266	1903.93	20.4193	6.5429	4.519e-26	2.2121e-23
i2_LQ_lily14_c13815/f1p3/2959	0	485.134	#NAME?	7.9379e-26	3.8527e-23
i0_HQ_lily14_c2631/f9p0/1004	23.4056	19078.6	-9.6709	9.1905e-26	4.3915e-23
i0_LQ_lily14_c37285/f1p0/522	2372.03	29.6394	6.3225	9.2013e-26	4.3915e-23
i1_LQ_lily14_c26710/f1p1/1080	1129.25	8.98859	6.9731	1.0151e-25	4.8047e-23
i1_HQ_lily14_c1888/f3p0/1129	8.43604	1067.57	-6.9835	1.167e-25	5.4786e-23
i1_LQ_lily14_c42247/f1p0/1517	0	29051.1	#NAME?	1.4508e-25	6.701e-23
i3_LQ_lily14_c46984/f1p0/3043	33.0277	2839.32	-6.4257	1.4435e-25	6.701e-23
i1_LQ_lily14_c45480/f1p4/1717	7.44541	15329.4	-11.008	1.5521e-25	7.1116e-23
i1_LQ_lily14_c86420/f1p0/1127	51.836	5849.45	-6.8182	1.8638e-25	8.4715e-23
i1_LQ_lily14_c61458/f1p7/1409	2.27411	680.511	-8.2252	2.0668e-25	9.3203e-23
i2_LQ_lily14_c10548/f1p0/2262	473.287	0	Inf	2.1057e-25	9.4217e-23
i0_LQ_lily14_c10742/f1p0/867	18.4714	1732.08	-6.5511	2.1419e-25	9.5096e-23
i1_LQ_lily14_c41142/f1p2/1365	1.67454	2932.58	-10.774	2.356e-25	1.0379e-22
i1_HQ_lily14_c99812/f11p5/1034	51.5489	9877.42	-7.582	2.3811e-25	1.041e-22
i4_LQ_lily14_c12931/f1p4/4722	0	508.556	#NAME?	3.256e-25	1.4127e-22
i3_LQ_lily14_c8209/f1p0/3321	1937.9	22.4829	6.4295	3.4989e-25	1.5067e-22
i3_LQ_lily14_c4073/f1p0/3686	3083.55	39.4504	6.2884	3.5551e-25	1.5195e-22
i1_HQ_lily14_c40525/f2p4/1374	0.66222	538.183	-9.6666	3.7771e-25	1.6024e-22
i1_HQ_lily14_c39503/f2p0/1869	4233.85	46.8471	6.4979	3.9025e-25	1.6434e-22
i2_LQ_lily14_c14051/f1p0/2846	462.438	0	Inf	4.8366e-25	2.0219e-22
i0_HQ_lily14_c76822/f18p0/573	5.91887	5218.21	-9.784	4.966e-25	2.061e-22
i0_LQ_lily14_c38216/f1p4/960	20.8454	1686.72	-6.3383	7.3232e-25	3.0174e-22
i3_LQ_lily14_c28201/f1p0/3408	10.3519	1120.94	-6.7587	9.4321e-25	3.8585e-22
i1_HQ_lily14_c97787/f4p7/1155	43.331	14844.8	-8.4203	9.84e-25	3.9969e-22
i1_HQ_lily14_c78122/f2p2/1344	20.4826	12542	-9.2582	1.2577e-24	5.0727e-22
i1_HQ_lily14_c100793/f2p7/1204	22.636	23118.9	-9.9962	1.4848e-24	5.9466e-22
i1_LQ_lily14_c54396/f1p0/1041	0	1075.93	#NAME?	2.8946e-24	1.1512e-21
i0_HQ_lily14_c10650/f2p0/717	59.3394	5227.03	-6.4609	3.3645e-24	1.3289e-21
i2_HQ_lily14_c18689/f3p0/2840	1581.76	19.8656	6.3151	3.3889e-24	1.3294e-21
i0_LQ_lily14_c9555/f1p0/918	0	651.678	#NAME?	4.6825e-24	1.8183e-21
i1_HQ_lily14_c1169/f5p10/1264	0.33111	10827.3	-14.997	4.6988e-24	1.8183e-21
i1_LQ_lily14_c14487/f1p0/1629	2197.62	32.7624	6.0678	5.42e-24	2.0833e-21
i1_LQ_lily14_c13480/f1p1/1198	752.121	5.06336	7.2147	6.2643e-24	2.3918e-21
i0_HQ_lily14_c1214/f2p1/595	8547.15	72.9659	6.8721	8.2481e-24	3.1284e-21
i1_LQ_lily14_c59935/f1p1/1990	2370.65	35.162	6.0751	8.4804e-24	3.1953e-21
i1_LQ_lily14_c73741/f1p4/1024	8.0796	898.98	-6.7979	8.5694e-24	3.2078e-21
i0_LQ_lily14_c76244/f1p0/633	55.9463	4045.16	-6.176	9.1839e-24	3.4154e-21
i3_LQ_lily14_c27042/f1p0/3165	7137.63	67.3059	6.7286	9.8046e-24	3.6228e-21
i1_LQ_lily14_c16780/f1p3/1060	14.7208	1202.52	-6.3521	1.0021e-23	3.6791e-21
i1_LQ_lily14_c87550/f1p4/1315	32.2425	2121.92	-6.0403	1.0895e-23	3.9745e-21
i2_LQ_lily14_c50176/f1p0/2019	7883	75.6495	6.7033	1.3962e-23	5.0608e-21
i0_HQ_lily14_c56490/f3p0/888	12.7468	1621.65	-6.9912	1.6821e-23	6.0589e-21
i1_HQ_lily14_c99271/f7p2/1362	61.9432	13498.5	-7.7676	1.7391e-23	6.2252e-21
i0_HQ_lily14_c12792/f5p0/422	1731.78	0	Inf	1.7915e-23	6.373e-21
i0_LQ_lily14_c43997/f1p0/990	21.9015	6004.39	-8.0988	1.9076e-23	6.744e-21
i1_HQ_lily14_c83012/f2p18/1896	48.3952	16651.2	-8.4266	2.4486e-23	8.6033e-21
i0_LQ_lily14_c58943/f1p0/703	607.388	3.01475	7.6544	2.9851e-23	1.0425e-20
i1_LQ_lily14_c63152/f1p2/1323	2904.92	21.4931	7.0785	3.9082e-23	1.3566e-20
i1_LQ_lily14_c58372/f1p0/1212	2.54446	29245.6	-13.489	4.351e-23	1.5011e-20
i0_HQ_lily14_c27140/f2p0/489	0	636.298	#NAME?	4.4498e-23	1.5261e-20
i2_LQ_lily14_c8224/f1p5/2172	737.913	5.39217	7.0964	4.6087e-23	1.5711e-20
i1_LQ_lily14_c69187/f1p1/1524	0.66222	43554.5	-16.005	4.8581e-23	1.6463e-20
i2_LQ_lily14_c22506/f1p0/2110	392.784	0	Inf	5.1319e-23	1.7289e-20
i2_LQ_lily14_c60563/f1p1/2037	4.82046	12080.6	-11.291	5.2327e-23	1.7525e-20
i1_LQ_lily14_c2671/f1p1/1275	13571.5	69.9651	7.5997	5.3922e-23	1.7955e-20
i1_LQ_lily14_c59497/f1p3/1844	0	58430.9	#NAME?	5.4568e-23	1.8065e-20
i1_LQ_lily14_c9284/f1p10/1677	3209.18	59.1644	5.7613	6.166e-23	2.0295e-20
i1_LQ_lily14_c61217/f1p244/1366	0	625.424	#NAME?	7.2811e-23	2.3829e-20
i0_LQ_lily14_c60081/f1p1/543	12418.7	75.8143	7.3558	7.6563e-23	2.4914e-20
i2_HQ_lily14_c37338/f2p8/2594	1801.81	30.9474	5.8635	7.8236e-23	2.5315e-20
i1_LQ_lily14_c9118/f1p0/1192	14.7405	1130.44	-6.2609	8.706e-23	2.8012e-20
i1_LQ_lily14_c42079/f1p5/1110	0	26584.6	#NAME?	9.1675e-23	2.9332e-20
i1_HQ_lily14_c49315/f2p0/1367	0	3447.43	#NAME?	9.5364e-23	3.0343e-20
i0_HQ_lily14_c12292/f4p0/729	474.922	0.985371	8.9128	1.0121e-22	3.2023e-20
i2_LQ_lily14_c49632/f1p0/2043	1.62644	514.542	-8.3054	1.273e-22	4.0059e-20
i0_HQ_lily14_c76004/f3p0/391	1.95122	1045.83	-9.0661	1.4202e-22	4.4445e-20
i2_HQ_lily14_c37289/f2p0/2611	0.337442	2579.07	-12.9	1.4622e-22	4.5512e-20
i2_LQ_lily14_c29132/f1p0/2293	3762.82	63.0595	5.899	1.6146e-22	4.9985e-20
i1_LQ_lily14_c47184/f1p1/1750	0	4543.73	#NAME?	1.6796e-22	5.1718e-20
i3_HQ_lily14_c33540/f2p0/3036	3229.07	33.4325	6.5937	1.8587e-22	5.6926e-20
i1_LQ_lily14_c9417/f1p5/1950	69.4556	4992.06	-6.1674	1.8972e-22	5.7795e-20
i1_HQ_lily14_c1844/f6p0/1235	9.68524	887.006	-6.517	2.5599e-22	7.7572e-20
i1_LQ_lily14_c37688/f1p7/1190	88.673	9434.94	-6.7334	2.7262e-22	8.2175e-20
i0_LQ_lily14_c60535/f1p0/876	622.281	0.304264	10.998	2.9912e-22	8.9693e-20
i1_HQ_lily14_c98619/f2p0/1163	12.5082	36157.6	-11.497	3.1755e-22	9.4723e-20
i1_HQ_lily14_c6474/f2p0/1836	4713.78	5.2629	9.8068	3.4607e-22	1.027e-19
i1_LQ_lily14_c46215/f1p0/1962	83.2534	11661.9	-7.1301	3.8012e-22	1.1222e-19
i2_LQ_lily14_c51828/f1p0/2061	1867.57	36.7717	5.6664	4.6302e-22	1.3599e-19
i0_HQ_lily14_c18277/f2p0/543	6119.79	87.2255	6.1326	5.1895e-22	1.5164e-19
i0_LQ_lily14_c5654/f1p0/732	1.68721	482.716	-8.1604	5.8728e-22	1.7073e-19
i2_HQ_lily14_c4384/f4p0/2228	37.6676	1994.05	-5.7262	6.0176e-22	1.7406e-19
i0_LQ_lily14_c60086/f1p0/354	879.037	11.1015	6.3071	6.4341e-22	1.8517e-19
i0_LQ_lily14_c13815/f1p3/408	391.46	0.304264	10.329	7.1672e-22	2.0437e-19
i1_HQ_lily14_c81205/f3p0/1599	29.7393	28245.7	-9.8914	7.1723e-22	2.0437e-19
i1_HQ_lily14_c50310/f3p1/1030	864.238	9.54378	6.5007	7.3038e-22	2.0708e-19
i1_LQ_lily14_c60153/f1p7/1236	0	1757.02	#NAME?	7.5452e-22	2.1287e-19
i1_LQ_lily14_c19897/f1p20/1429	2403.94	49.9804	5.5879	7.7968e-22	2.1889e-19
i1_LQ_lily14_c32010/f1p1/1767	0	1265.63	#NAME?	8.3938e-22	2.345e-19
i2_LQ_lily14_c12837/f1p0/2752	55.2954	20926.9	-8.564	8.8138e-22	2.4504e-19
i4_LQ_lily14_c22917/f1p3/4082	1263.97	22.668	5.8012	9.6061e-22	2.6578e-19
i1_LQ_lily14_c32851/f1p4/1033	24096.2	42.4264	9.1496	9.9009e-22	2.7262e-19
i0_LQ_lily14_c1700/f1p0/973	87.4845	5452.92	-5.9619	1.0213e-21	2.7986e-19
i2_LQ_lily14_c46681/f1p18/2292	0	350.016	#NAME?	1.0946e-21	2.9852e-19
i2_LQ_lily14_c42677/f1p1/2319	68.9872	3573.32	-5.6948	1.16e-21	3.1487e-19
i2_LQ_lily14_c28895/f1p0/2633	36.3717	1823.71	-5.6479	1.3177e-21	3.5597e-19
i1_LQ_lily14_c61676/f1p2/1624	27.8162	1527.85	-5.7794	1.3842e-21	3.7219e-19
i2_LQ_lily14_c9515/f1p0/2185	21.8914	1257.12	-5.8436	1.4245e-21	3.8123e-19
i0_HQ_lily14_c62532/f2p0/484	34.3425	1760	-5.6794	1.4605e-21	3.8904e-19
i1_LQ_lily14_c93270/f1p0/1348	32.6242	1640.17	-5.6518	1.5075e-21	3.9972e-19
i1_LQ_lily14_c5541/f1p0/1250	564.514	3.27097	7.4311	1.5284e-21	4.0339e-19
i1_HQ_lily14_c6085/f3p2/1187	8.0986	1403.98	-7.4376	1.5984e-21	4.1991e-19
i1_LQ_lily14_c106102/f1p1/1104	0.930676	423.599	-8.8302	1.6551e-21	4.3284e-19
i0_HQ_lily14_c76142/f8p0/348	16.641	1050.23	-5.9798	1.7506e-21	4.5572e-19
i0_LQ_lily14_c8163/f1p0/945	1302.2	23.9394	5.7654	1.8204e-21	4.7176e-19
i1_HQ_lily14_c108588/f6p2/1449	0.33111	370.477	-10.128	1.8719e-21	4.8292e-19
i0_HQ_lily14_c76589/f10p0/450	1.32444	643.144	-8.9236	1.9916e-21	5.1149e-19
i1_HQ_lily14_c36928/f3p5/1370	1.63467	550.24	-8.3949	2.0557e-21	5.256e-19
i1_LQ_lily14_c42530/f1p0/1155	0.33111	1884.54	-12.475	2.0697e-21	5.2682e-19
i0_LQ_lily14_c32831/f1p0/576	2896.94	47.0233	5.945	2.3693e-21	6.0042e-19
i2_LQ_lily14_c20368/f1p0/2562	11.0078	6984.78	-9.3095	2.6774e-21	6.7552e-19
i6_LQ_lily14_c1604/f1p9/6134	11.0976	835.104	-6.2336	3.657e-21	9.1862e-19
i2_LQ_lily14_c24115/f1p0/2295	4931.51	91.3072	5.7552	3.677e-21	9.1961e-19
i1_LQ_lily14_c10117/f1p2/1591	1240.14	22.3714	5.7927	4.2249e-21	1.052e-18
i4_LQ_lily14_c10399/f1p3/4660	333.975	0	Inf	4.2454e-21	1.0526e-18
i0_LQ_lily14_c1424/f1p0/836	7548.74	18.5571	8.6681	4.2929e-21	1.0598e-18
i1_LQ_lily14_c7852/f1p6/1720	0	632.221	#NAME?	5.1945e-21	1.2768e-18
i0_LQ_lily14_c37498/f1p0/428	5.37374	627.525	-6.8676	5.4337e-21	1.3299e-18
i2_LQ_lily14_c52403/f1p0/2081	785.526	9.56004	6.3605	5.9456e-21	1.449e-18
i0_LQ_lily14_c28104/f1p1/884	2326.51	57.037	5.3501	6.1844e-21	1.5008e-18
i0_HQ_lily14_c57211/f2p0/468	566.848	4.44954	6.9932	6.277e-21	1.5169e-18
i2_LQ_lily14_c37642/f1p0/2273	56.3085	23521.2	-8.7064	7.8124e-21	1.88e-18
i1_LQ_lily14_c10929/f1p0/1084	10213.6	111.501	6.5173	8.1849e-21	1.9614e-18
i1_LQ_lily14_c21100/f1p18/1833	2180.04	51.4745	5.4044	8.349e-21	1.9924e-18
i2_LQ_lily14_c13851/f1p0/2758	12.8228	1585.02	-6.9496	8.4434e-21	2.0065e-18
i1_HQ_lily14_c9295/f2p0/1332	2.79203	53490.9	-14.226	8.6311e-21	2.0426e-18
i2_LQ_lily14_c27491/f1p6/2453	0	319.41	#NAME?	9.0715e-21	2.138e-18
i0_HQ_lily14_c11499/f3p0/625	47.9407	2148.34	-5.4858	1.13e-20	2.6525e-18
i2_LQ_lily14_c8125/f1p0/2443	33.372	1520.54	-5.5098	1.1816e-20	2.7622e-18
i1_LQ_lily14_c13889/f1p1/1376	0	556.401	#NAME?	1.3675e-20	3.1837e-18
i0_LQ_lily14_c18976/f1p0/354	487.974	2.60575	7.549	1.593e-20	3.6936e-18
i0_LQ_lily14_c26748/f1p0/898	5449.75	109.489	5.6373	2.0178e-20	4.6599e-18
i2_LQ_lily14_c39315/f1p0/2160	94.1966	16821.4	-7.4804	2.2799e-20	5.244e-18
i0_LQ_lily14_c62435/f1p0/669	2.22601	7606.01	-11.738	2.3384e-20	5.3569e-18
i0_LQ_lily14_c22524/f1p0/939	5.33386	1135.57	-7.734	2.5477e-20	5.8133e-18
i2_HQ_lily14_c49376/f2p0/2072	0	1308.13	#NAME?	2.8334e-20	6.4396e-18
i2_LQ_lily14_c24989/f1p16/2181	6073.41	117.078	5.697	2.9606e-20	6.702e-18
i1_LQ_lily14_c26753/f1p2/1277	80.2342	20382.4	-7.9889	3.1969e-20	7.1802e-18
i2_LQ_lily14_c26739/f1p0/2279	408.827	1.29493	8.3025	3.1911e-20	7.1802e-18
i0_HQ_lily14_c13649/f2p0/812	14.0277	873.734	-5.9608	3.2135e-20	7.1893e-18
i1_LQ_lily14_c33415/f1p19/1733	0	303.17	#NAME?	3.2401e-20	7.2206e-18
i0_LQ_lily14_c68982/f1p0/987	7.84288	7923.04	-9.9805	3.5587e-20	7.8999e-18
i1_LQ_lily14_c8055/f1p0/1266	26.6914	31273.1	-10.194	3.7557e-20	8.3049e-18
i0_LQ_lily14_c12079/f1p0/846	0.337442	332.907	-9.9463	3.8694e-20	8.5234e-18
i2_LQ_lily14_c20029/f1p0/2630	4681.91	106.012	5.4648	3.9653e-20	8.7012e-18
i1_LQ_lily14_c66361/f1p6/1571	126.006	10186.5	-6.337	4.7517e-20	1.0387e-17
i1_HQ_lily14_c2196/f4p1/1200	3818.48	27.0553	7.1409	4.8948e-20	1.0659e-17
i1_HQ_lily14_c1178/f4p0/1990	1980.88	50.6044	5.2907	4.9654e-20	1.0772e-17
i1_LQ_lily14_c22071/f1p8/2053	80.1839	3356.84	-5.3876	5.1021e-20	1.1027e-17
i0_HQ_lily14_c36063/f2p0/790	45.7522	1794.88	-5.2939	5.8816e-20	1.2664e-17
i2_LQ_lily14_c6934/f1p0/2336	4.65338	551.955	-6.8901	6.0418e-20	1.296e-17
i1_LQ_lily14_c45550/f1p0/1157	0.668551	3515.43	-12.36	6.5822e-20	1.4066e-17
i0_HQ_lily14_c12156/f3p0/685	0	745.486	#NAME?	7.0103e-20	1.4882e-17
i0_LQ_lily14_c19713/f1p0/369	27.9002	1443.68	-5.6933	7.0158e-20	1.4882e-17
i2_LQ_lily14_c22411/f1p0/2876	1513.77	37.3169	5.3422	7.5449e-20	1.5945e-17
i0_LQ_lily14_c14434/f2p0/529	3953.65	0.608527	12.666	8.2235e-20	1.7315e-17
i1_LQ_lily14_c47818/f1p0/1163	0	1355.6	#NAME?	9.3413e-20	1.9597e-17
i1_LQ_lily14_c41809/f1p2/1309	7021.54	134.938	5.7014	9.5261e-20	1.9912e-17
i2_LQ_lily14_c6208/f1p0/2858	1058.16	21.2144	5.6404	9.8083e-20	2.0427e-17
i1_LQ_lily14_c44829/f1p0/1995	1.28267	384.956	-8.2294	1.0034e-19	2.0821e-17
i2_LQ_lily14_c15867/f1p0/2098	26.2066	1180.61	-5.4935	1.0617e-19	2.1952e-17
i1_LQ_lily14_c60265/f1p4/1450	7.79034	656.3	-6.3965	1.0854e-19	2.2361e-17
i3_LQ_lily14_c29056/f1p0/3800	0.33111	316.692	-9.9016	1.194e-19	2.451e-17
i3_LQ_lily14_c24734/f1p0/3614	0	691.172	#NAME?	1.3394e-19	2.7396e-17
i0_HQ_lily14_c28031/f2p0/773	601.917	7.4023	6.3454	1.5602e-19	3.1799e-17
i1_LQ_lily14_c11782/f1p0/1312	0	1876.74	#NAME?	1.6007e-19	3.2508e-17
i0_HQ_lily14_c33877/f3p0/753	4702.68	104.043	5.4982	1.6653e-19	3.3702e-17
i2_LQ_lily14_c32870/f1p0/2001	6.41139	1951.06	-8.2494	2.3317e-19	4.7021e-17
i2_LQ_lily14_c14033/f1p1/2208	5978.99	139.088	5.4258	2.4803e-19	4.9816e-17
i3_HQ_lily14_c19574/f2p64/3232	0	336.489	#NAME?	2.4877e-19	4.9816e-17
i1_LQ_lily14_c65033/f1p0/1489	4334.64	107.84	5.3289	2.5746e-19	5.1376e-17
i1_LQ_lily14_c37573/f1p2/1764	2776.38	82.4553	5.0734	2.7569e-19	5.4825e-17
i1_LQ_lily14_c77843/f1p3/1159	1478.83	28.0455	5.7205	2.8993e-19	5.7456e-17
i1_LQ_lily14_c9508/f1p5/1209	0	8255.1	#NAME?	2.9204e-19	5.7675e-17
i1_LQ_lily14_c85350/f1p1/1648	3790.85	101.141	5.2281	3.0688e-19	6.0398e-17
i1_LQ_lily14_c16026/f1p2/1086	38.6012	3298.69	-6.4171	3.2489e-19	6.3722e-17
i0_HQ_lily14_c4201/f2p0/944	4320.92	114.9	5.2329	3.9077e-19	7.6382e-17
i1_LQ_lily14_c23373/f1p0/1510	3.00532	440.8	-7.1965	4.0897e-19	7.9398e-17
i5_LQ_lily14_c5357/f1p0/5879	0.337442	514.89	-10.575	4.0834e-19	7.9398e-17
i0_LQ_lily14_c60116/f1p0/654	535.529	5.37628	6.6382	4.3776e-19	8.4701e-17
i0_LQ_lily14_c21228/f1p0/811	458.459	3.56129	7.0083	4.6425e-19	8.9523e-17
i0_LQ_lily14_c81822/f1p0/601	15.7483	825.486	-5.712	4.8697e-19	9.3589e-17
i1_HQ_lily14_c97672/f4p3/1102	128.597	5551.81	-5.432	4.9412e-19	9.4646e-17
i1_LQ_lily14_c42894/f1p4/1836	0	274.803	#NAME?	5.0169e-19	9.5776e-17
i0_HQ_lily14_c77837/f23p4/643	1789.09	19.219	6.5406	5.1271e-19	9.7555e-17
i0_HQ_lily14_c2488/f5p8/985	7644.41	151.68	5.6553	5.457e-19	1.0309e-16
i1_LQ_lily14_c65215/f1p0/1240	1716.62	49.9103	5.1041	5.4722e-19	1.0309e-16
i2_LQ_lily14_c4021/f1p0/2414	2367.86	75.376	4.9733	5.4612e-19	1.0309e-16
i4_LQ_lily14_c10891/f1p0/4333	1264	2.88018	8.7776	5.5114e-19	1.0349e-16
i0_LQ_lily14_c61691/f1p0/936	8440.39	153.795	5.7782	6.0788e-19	1.1377e-16
i2_LQ_lily14_c26436/f1p0/2891	8553.58	152.623	5.8085	6.405e-19	1.1949e-16
i0_LQ_lily14_c41264/f1p1/381	364.289	1.43479	7.9881	6.5066e-19	1.2099e-16
i1_LQ_lily14_c64645/f1p4/1873	1.94489	390.328	-7.6489	7.5783e-19	1.3977e-16
i2_LQ_lily14_c50308/f1p0/2381	9570.17	166.265	5.847	7.5537e-19	1.3977e-16
i2_LQ_lily14_c51841/f1p0/2024	477.218	3.66705	7.0239	7.59e-19	1.3977e-16
i1_LQ_lily14_c70251/f1p0/1411	1365.48	34.4261	5.3098	7.6988e-19	1.4132e-16
i8_LQ_lily14_c237/f1p0/8218	0	268.864	#NAME?	7.835e-19	1.4336e-16
i1_LQ_lily14_c67257/f1p3/1809	0	295.781	#NAME?	8.3482e-19	1.5227e-16
i0_LQ_lily14_c61005/f1p4/725	1991.16	66.7152	4.8994	8.5419e-19	1.5531e-16
i0_LQ_lily14_c26173/f1p0/565	848.013	16.8005	5.6575	9.3171e-19	1.6886e-16
i1_LQ_lily14_c5579/f1p3/1236	5.20411	662.621	-6.9924	1.0165e-18	1.8365e-16
i2_HQ_lily14_c18713/f6p0/2393	18.2055	3135.57	-7.4282	1.0201e-18	1.8371e-16
i4_LQ_lily14_c8829/f1p0/4702	875.307	18.8213	5.5394	1.1479e-18	2.061e-16
i1_LQ_lily14_c111209/f1p0/1008	0	9705.99	#NAME?	1.158e-18	2.0724e-16
i0_LQ_lily14_c3332/f1p0/596	100.85	3385.16	-5.0689	1.1715e-18	2.0901e-16
i0_HQ_lily14_c21946/f3p0/659	45.0534	3347.57	-6.2153	1.239e-18	2.2037e-16
i1_LQ_lily14_c102644/f1p0/1291	0	7487.22	#NAME?	1.4028e-18	2.4873e-16
i3_LQ_lily14_c41740/f1p0/3116	0	1067.64	#NAME?	1.4315e-18	2.5303e-16
i1_LQ_lily14_c3561/f1p0/1216	6536.65	8.45069	9.5953	1.4768e-18	2.6025e-16
i2_HQ_lily14_c37077/f2p33/2127	53.0311	1775.16	-5.065	1.6604e-18	2.917e-16
i1_LQ_lily14_c29344/f1p0/1971	0	259.295	#NAME?	1.722e-18	3.0159e-16
i1_LQ_lily14_c15545/f1p0/1021	5671.46	2.52258	11.135	2.0604e-18	3.5976e-16
i1_HQ_lily14_c28257/f2p0/1834	910.797	0	Inf	2.0987e-18	3.6534e-16
i1_LQ_lily14_c27469/f1p0/1924	468.981	4.46349	6.7152	2.1379e-18	3.7104e-16
i1_HQ_lily14_c72578/f2p3/1043	6.8951	656.276	-6.5726	2.4439e-18	4.2286e-16
i2_LQ_lily14_c42914/f1p7/2314	7645.63	163.886	5.5439	2.5366e-18	4.3757e-16
i1_LQ_lily14_c22575/f1p3/1727	5251.72	152.18	5.1089	2.5673e-18	4.4155e-16
i2_LQ_lily14_c27880/f1p0/2310	11.0522	668.66	-5.9189	2.7943e-18	4.7915e-16
i1_LQ_lily14_c30082/f1p2/1987	2.4818	3842.88	-10.597	2.8469e-18	4.8671e-16
i1_LQ_lily14_c33317/f1p0/1008	282.934	0.376843	9.5523	3.1321e-18	5.3387e-16
i0_LQ_lily14_c18880/f1p0/315	4.32153	1973.92	-8.8353	3.174e-18	5.3942e-16
i2_HQ_lily14_c53762/f3p0/2115	4583.63	139.091	5.0424	3.3925e-18	5.7484e-16
i3_LQ_lily14_c2927/f1p0/3187	0	252.908	#NAME?	3.411e-18	5.7628e-16
i1_HQ_lily14_c22070/f2p0/1363	72.9019	2157.47	-4.8872	3.4935e-18	5.8847e-16
i3_LQ_lily14_c19993/f1p24/3218	1.90945	364.72	-7.5775	4.1074e-18	6.8985e-16
i0_LQ_lily14_c7340/f3p0/617	6596.76	10.3561	9.3151	4.2485e-18	7.1146e-16
i1_HQ_lily14_c23909/f2p0/1254	30843.6	9.25577	11.702	4.697e-18	7.8428e-16
i1_LQ_lily14_c66695/f1p0/1890	892.252	0	Inf	5.0874e-18	8.4699e-16
i1_LQ_lily14_c23224/f1p13/1589	0	3377.82	#NAME?	5.2129e-18	8.6538e-16
i1_LQ_lily14_c95174/f1p0/1050	1392.22	45.8952	4.9229	5.3607e-18	8.8733e-16
i1_LQ_lily14_c89702/f1p0/1182	453.708	4.17317	6.7645	5.5843e-18	9.2169e-16
i2_LQ_lily14_c27250/f1p0/2385	0	245.986	#NAME?	5.7092e-18	9.396e-16
i2_LQ_lily14_c33091/f1p0/2094	82.0105	2473.65	-4.9147	6.0284e-18	9.8927e-16
i2_LQ_lily14_c42204/f1p0/2505	427.893	3.3469	6.9983	6.5826e-18	1.0771e-15
i0_LQ_lily14_c24583/f1p0/969	0.310225	1872.41	-12.559	6.8662e-18	1.1199e-15
i1_LQ_lily14_c25100/f1p9/1203	1482.46	47.2886	4.9704	6.883e-18	1.1199e-15
i1_LQ_lily14_c9672/f1p7/1641	589.731	9.09137	6.0194	6.9324e-18	1.1247e-15
i1_LQ_lily14_c16236/f1p2/1057	4442.15	147.359	4.9139	7.5973e-18	1.2291e-15
i1_LQ_lily14_c6396/f1p12/1798	577.448	9.79793	5.8811	7.7074e-18	1.2434e-15
i1_LQ_lily14_c89075/f1p0/1117	4.56911	454.788	-6.6371	9.1835e-18	1.4774e-15
i1_LQ_lily14_c45297/f1p0/1148	271.478	0.304264	9.8013	9.3488e-18	1.4998e-15
i1_LQ_lily14_c32638/f1p0/1011	5695.35	75.7344	6.2327	1.0896e-17	1.7431e-15
i0_HQ_lily14_c1018/f7p3/679	21266.4	73.939	8.168	1.1587e-17	1.8485e-15
i2_LQ_lily14_c51425/f1p0/2077	865.13	21.7754	5.3121	1.3006e-17	2.0692e-15
i3_LQ_lily14_c23936/f1p0/3650	0	3959.73	#NAME?	1.3576e-17	2.1538e-15
i0_LQ_lily14_c5483/f1p1/532	519.425	7.69597	6.0767	1.3782e-17	2.1805e-15
i2_HQ_lily14_c1354/f5p0/2633	3614.43	124.797	4.8561	1.5406e-17	2.4307e-15
i1_LQ_lily14_c78368/f1p0/1123	0.66222	1060.62	-10.645	1.5942e-17	2.5084e-15
i0_LQ_lily14_c22663/f1p1/640	1330.54	42.4232	4.971	1.613e-17	2.5309e-15
i2_HQ_lily14_c14464/f2p0/2269	4863.32	164.017	4.89	1.6276e-17	2.5469e-15
i2_HQ_lily14_c18877/f2p32/2978	10.4607	591.534	-5.8214	1.7503e-17	2.7314e-15
i1_LQ_lily14_c24677/f1p0/1993	1718.82	54.8375	4.9701	1.7894e-17	2.7848e-15
i0_LQ_lily14_c23677/f1p0/652	627.466	10.4933	5.902	1.7991e-17	2.7924e-15
i0_LQ_lily14_c40869/f1p2/387	237.055	0	Inf	1.8433e-17	2.8532e-15
i3_HQ_lily14_c1650/f3p1/3253	301.713	0.928681	8.3438	1.8697e-17	2.8863e-15
i1_LQ_lily14_c66290/f1p1/1777	861.472	22.1417	5.282	1.9001e-17	2.9254e-15
i0_LQ_lily14_c26959/f1p0/555	361.883	2.6379	7.1	1.9391e-17	2.9774e-15
i1_HQ_lily14_c4160/f2p1/1450	130.005	3891.25	-4.9036	2.1039e-17	3.2217e-15
i1_LQ_lily14_c67256/f1p1/1467	47.5793	2479.1	-5.7033	2.1918e-17	3.3474e-15
i4_LQ_lily14_c9443/f1p0/4115	13.2647	653.932	-5.6235	2.2161e-17	3.3755e-15
i0_LQ_lily14_c5279/f1p0/688	1188.22	40.3349	4.8806	2.266e-17	3.4424e-15
i0_LQ_lily14_c26212/f1p3/888	10493.1	208.484	5.6534	2.3229e-17	3.5194e-15
i0_HQ_lily14_c7156/f5p0/592	6332.74	172.554	5.1977	2.4136e-17	3.6426e-15
i2_HQ_lily14_c54099/f27p0/2167	7.46367	6258.76	-9.7118	2.4169e-17	3.6426e-15
i1_LQ_lily14_c20206/f1p1/1827	5.56877	469.746	-6.3984	2.4769e-17	3.7233e-15
i0_HQ_lily14_c23364/f2p0/825	31.7195	2589.34	-6.3511	2.5769e-17	3.8634e-15
i0_LQ_lily14_c3782/f1p5/886	3308.67	63.9825	5.6924	2.6698e-17	3.9923e-15
i1_LQ_lily14_c8869/f1p0/1751	457.944	5.38157	6.411	2.7683e-17	4.1288e-15
i0_LQ_lily14_c20648/f1p0/578	1209.41	40.6065	4.8964	2.9279e-17	4.3555e-15
i0_HQ_lily14_c6196/f2p4/778	32.5003	1059.14	-5.0263	3.4538e-17	5.1245e-15
i1_LQ_lily14_c68562/f1p3/1743	11.0907	57922.7	-12.351	3.4919e-17	5.1677e-15
i0_LQ_lily14_c42420/f1p0/503	254.752	0.376843	9.4009	3.5466e-17	5.2351e-15
i1_LQ_lily14_c22097/f1p0/1292	0	952.802	#NAME?	3.7004e-17	5.4481e-15
i0_HQ_lily14_c77572/f3p0/689	6.59565	1588.67	-7.9121	3.8167e-17	5.6049e-15
i2_HQ_lily14_c8130/f2p0/2662	657.506	14.1653	5.5366	4.0987e-17	6.0036e-15
i0_HQ_lily14_c13620/f4p3/899	2998.62	113.374	4.7251	4.694e-17	6.858e-15
i2_LQ_lily14_c29516/f1p0/2469	1754.31	67.4877	4.7001	4.9087e-17	7.1535e-15
i1_LQ_lily14_c11513/f1p4/1781	3.03697	924.5	-8.2499	4.9749e-17	7.2316e-15
i1_LQ_lily14_c6624/f1p1/1443	714.072	16.4649	5.4386	5.0506e-17	7.3229e-15
i2_LQ_lily14_c29413/f1p0/2490	1560.27	58.7465	4.7311	5.3169e-17	7.6897e-15
i1_LQ_lily14_c89332/f1p10/1353	0	751.847	#NAME?	5.3405e-17	7.7043e-15
i1_HQ_lily14_c35958/f3p0/1965	0	5845.62	#NAME?	5.7974e-17	8.3424e-15
i1_LQ_lily14_c72798/f1p1/1585	46.6733	42160.6	-9.8191	5.9689e-17	8.5677e-15
i4_HQ_lily14_c16291/f2p0/4073	0	221.97	#NAME?	6.1073e-17	8.7444e-15
i0_LQ_lily14_c19925/f1p0/682	1.3371	1772.68	-10.373	7.151e-17	1.0213e-14
i0_HQ_lily14_c37519/f2p0/818	5257.34	164.457	4.9986	7.2271e-17	1.0296e-14
i0_LQ_lily14_c44954/f1p0/702	3862.86	17.876	7.7555	7.8504e-17	1.1157e-14
i0_HQ_lily14_c40747/f2p0/319	1.26812	292.75	-7.8508	9.406e-17	1.3303e-14
i2_LQ_lily14_c10869/f1p0/2920	1619.94	62.7292	4.6907	9.4075e-17	1.3303e-14
i1_LQ_lily14_c86906/f1p1/1278	0.99333	347.693	-8.4513	9.7524e-17	1.3757e-14
i1_LQ_lily14_c58872/f1p6/1334	9.01035	680.297	-6.2384	9.8294e-17	1.3832e-14
i3_LQ_lily14_c42581/f1p1/3321	5205.3	50.4667	6.6885	1.023e-16	1.436e-14
i1_LQ_lily14_c25547/f1p0/1876	91.6874	2248.57	-4.6161	1.0415e-16	1.4585e-14
i1_HQ_lily14_c19201/f4p1/1911	2456.9	99.3615	4.628	1.1397e-16	1.592e-14
i1_LQ_lily14_c85902/f1p0/1084	1039.07	34.9958	4.892	1.1973e-16	1.6684e-14
i1_HQ_lily14_c5600/f21p9/1255	183.735	19907.4	-6.7595	1.2297e-16	1.7094e-14
i0_LQ_lily14_c10428/f1p2/987	1672.97	18.7415	6.48	1.5658e-16	2.1713e-14
i3_LQ_lily14_c26933/f1p23/3548	4.0303	385.831	-6.5809	1.5772e-16	2.1819e-14
i0_HQ_lily14_c77020/f3p0/756	206.252	6737.79	-5.0298	1.6111e-16	2.2234e-14
i1_LQ_lily14_c59314/f1p14/1806	3.3111	675.512	-7.6725	1.8061e-16	2.4865e-14
i1_HQ_lily14_c58538/f2p1/1155	6933.39	90.8295	6.2543	1.9452e-16	2.6716e-14
i0_LQ_lily14_c45656/f1p0/501	822.674	23.9106	5.1046	1.9512e-16	2.6734e-14
i1_LQ_lily14_c86608/f1p1/2050	467.602	7.84113	5.8981	2.0488e-16	2.8005e-14
i1_LQ_lily14_c45996/f1p173/1975	0	94651.4	#NAME?	2.2812e-16	3.1107e-14
i1_LQ_lily14_c65047/f1p3/1303	0	1107.46	#NAME?	2.3832e-16	3.2421e-14
i1_LQ_lily14_c8962/f1p0/1826	139.12	9167.65	-6.0421	2.4287e-16	3.2961e-14
i1_LQ_lily14_c70426/f1p2/1852	270.889	1.13053	7.9046	2.4529e-16	3.3211e-14
i1_LQ_lily14_c62478/f1p1/1833	0	210.402	#NAME?	2.551e-16	3.4458e-14
i3_LQ_lily14_c28425/f1p0/3785	10.4607	535.664	-5.6783	2.5932e-16	3.4945e-14
i1_LQ_lily14_c11823/f1p1/1318	0.674883	1250.7	-10.856	2.7763e-16	3.7325e-14
i3_HQ_lily14_c5553/f2p0/3513	0	209.176	#NAME?	2.8368e-16	3.8048e-14
i0_LQ_lily14_c62708/f1p0/881	227.604	15667.2	-6.1051	2.8877e-16	3.8641e-14
i1_LQ_lily14_c22309/f1p5/1462	199.023	5807.14	-4.8668	3.2616e-16	4.3543e-14
i1_LQ_lily14_c68519/f1p11/1425	10.3847	9747.64	-9.8744	3.4354e-16	4.5756e-14
i4_LQ_lily14_c4984/f1p0/4892	351.498	3.76843	6.5434	4.0251e-16	5.3486e-14
i0_LQ_lily14_c4701/f1p1/984	8.99128	500.784	-5.7995	4.0958e-16	5.43e-14
i7_LQ_lily14_c178/f1p0/7190	0	742.413	#NAME?	4.1245e-16	5.4553e-14
i1_HQ_lily14_c61356/f2p1/1408	159.652	19246.1	-6.9135	4.2121e-16	5.5584e-14
i1_LQ_lily14_c77418/f1p3/1033	58.4246	1417.67	-4.6008	4.2675e-16	5.6186e-14
i1_LQ_lily14_c69091/f1p5/1222	0	366.819	#NAME?	4.5501e-16	5.9769e-14
i1_LQ_lily14_c45551/f1p3/1769	61.9804	1442.78	-4.5409	4.7652e-16	6.2452e-14
i1_LQ_lily14_c22311/f4p1/1968	6539.8	234	4.8047	4.8883e-16	6.3918e-14
i0_LQ_lily14_c19223/f1p10/479	990.41	3.11716	8.3116	5.3981e-16	7.0424e-14
i1_LQ_lily14_c17022/f1p0/1124	1.34977	275.622	-7.6738	5.4456e-16	7.0881e-14
i2_HQ_lily14_c52506/f2p0/2075	2310.33	102.236	4.4981	5.4756e-16	7.1111e-14
i1_LQ_lily14_c37678/f1p1/1220	3507.13	21.0876	7.3778	5.8949e-16	7.6383e-14
i4_HQ_lily14_c23427/f12p1/4640	0	733.681	#NAME?	6.0173e-16	7.7793e-14
i0_HQ_lily14_c13923/f2p0/692	84.1561	2398.09	-4.8327	6.2845e-16	8.0957e-14
i1_LQ_lily14_c84860/f1p5/1663	0	4779	#NAME?	6.2903e-16	8.0957e-14
i1_HQ_lily14_c2221/f3p1/1541	181.259	4415.06	-4.6063	7.3058e-16	9.3815e-14
i2_LQ_lily14_c38838/f1p0/2175	85.0233	1862.07	-4.4529	7.3376e-16	9.4013e-14
i0_HQ_lily14_c18212/f2p0/558	64.0822	2915.36	-5.5076	7.727e-16	9.8781e-14
i0_HQ_lily14_c3771/f2p0/657	1.2409	3655.34	-11.524	8.9301e-16	1.1369e-13
i0_HQ_lily14_c76519/f2p0/803	556.834	13.0156	5.4189	8.9327e-16	1.1369e-13
i2_LQ_lily14_c39526/f1p0/2826	1400.83	60.5715	4.5315	8.9667e-16	1.1387e-13
i2_LQ_lily14_c15105/f1p0/2476	250.95	9153.84	-5.1889	9.0378e-16	1.1452e-13
i1_HQ_lily14_c97873/f2p0/1212	4734.8	199.122	4.5716	9.284e-16	1.1738e-13
i0_LQ_lily14_c27081/f1p0/297	381.515	0	Inf	1.0462e-15	1.3197e-13
i1_HQ_lily14_c84731/f2p4/1458	0	1223.79	#NAME?	1.0497e-15	1.3213e-13
i1_HQ_lily14_c48505/f3p6/1865	156.33	3511.3	-4.4893	1.0633e-15	1.3354e-13
i1_LQ_lily14_c65977/f1p6/1929	51.33	1212.53	-4.5621	1.0753e-15	1.3476e-13
i0_LQ_lily14_c8417/f1p1/647	13.1349	1050.21	-6.3211	1.1418e-15	1.4278e-13
i1_LQ_lily14_c22620/f1p26/1695	2.34943	866.205	-8.5263	1.1642e-15	1.4526e-13
i1_LQ_lily14_c37924/f1p33/1866	1.96389	288.076	-7.1966	1.1717e-15	1.4588e-13
i2_LQ_lily14_c60176/f1p0/1956	205.23	5370.66	-4.7098	1.1778e-15	1.4632e-13
i0_LQ_lily14_c39192/f1p0/720	0.310225	217.347	-9.4525	1.2381e-15	1.5349e-13
i1_LQ_lily14_c66454/f1p2/1031	25.8	774.242	-4.9073	1.2642e-15	1.5638e-13
i4_LQ_lily14_c16686/f1p0/4036	4.16268	776.119	-7.5426	1.2996e-15	1.6041e-13
i0_HQ_lily14_c5271/f2p2/527	3059	58.6509	5.7048	1.3056e-15	1.6046e-13
i2_LQ_lily14_c11784/f1p0/2507	160.794	3561.23	-4.4691	1.3047e-15	1.6046e-13
i0_LQ_lily14_c12396/f1p0/764	922.541	35.0442	4.7184	1.3646e-15	1.6735e-13
i1_LQ_lily14_c30351/f1p16/1390	46.0765	1641.82	-5.1551	1.4051e-15	1.7196e-13
i3_LQ_lily14_c41930/f1p0/3594	1802.48	74.4086	4.5984	1.4325e-15	1.7493e-13
i1_LQ_lily14_c16437/f1p8/1017	1.92401	905.207	-8.878	1.4733e-15	1.7953e-13
i1_LQ_lily14_c92911/f1p1/1579	0	362.96	#NAME?	1.5314e-15	1.8621e-13
i1_LQ_lily14_c25912/f1p0/1648	1559.17	75.5211	4.3678	1.5565e-15	1.8886e-13
i0_LQ_lily14_c65893/f1p6/832	50.3228	1195.81	-4.5706	1.5751e-15	1.9072e-13
i0_LQ_lily14_c37507/f1p57/559	322.274	2.78604	6.8539	1.5956e-15	1.9279e-13
i0_LQ_lily14_c4768/f1p0/1000	1.68721	588.273	-8.4457	1.6118e-15	1.9434e-13
i1_LQ_lily14_c12749/f1p7/1268	26761.6	191.695	7.1252	1.6677e-15	2.0065e-13
i2_LQ_lily14_c22226/f1p5/2979	331.312	3.28156	6.6577	1.6752e-15	2.0114e-13
i1_HQ_lily14_c2452/f3p8/1653	223.368	6064.85	-4.763	1.7562e-15	2.1042e-13
i1_LQ_lily14_c2724/f1p9/1147	4773.21	44.0288	6.7604	1.8262e-15	2.1835e-13
i1_LQ_lily14_c10321/f1p0/1643	1163.85	23.3497	5.6394	1.885e-15	2.2491e-13
i1_LQ_lily14_c43658/f1p2/1435	1562.35	70.1544	4.477	1.9804e-15	2.3563e-13
i5_HQ_lily14_c1140/f2p31/5419	7.99729	445.276	-5.799	1.9831e-15	2.3563e-13
i0_LQ_lily14_c11435/f1p0/997	1937.68	86.9565	4.4779	2.083e-15	2.47e-13
i1_HQ_lily14_c2562/f3p5/1994	109.895	2274.66	-4.3715	2.2275e-15	2.6358e-13
i1_LQ_lily14_c21635/f1p1/1221	1678.36	83.287	4.3328	2.2494e-15	2.6562e-13
i0_HQ_lily14_c75800/f2p0/438	541.702	12.9267	5.3891	2.3593e-15	2.7761e-13
i0_LQ_lily14_c8516/f1p49/701	2565.65	18.1714	7.1415	2.3606e-15	2.7761e-13
i1_HQ_lily14_c1739/f4p1/1473	7378.25	135.67	5.7651	2.3862e-15	2.8005e-13
i4_LQ_lily14_c3778/f1p1/4504	257.538	1.44009	7.4825	2.4589e-15	2.8799e-13
i1_HQ_lily14_c98735/f65p10/1468	232.864	21214.6	-6.5094	2.4851e-15	2.9047e-13
i0_HQ_lily14_c7923/f3p0/856	64.031	2577.53	-5.3311	2.6061e-15	3.0398e-13
i3_LQ_lily14_c31985/f1p0/3900	255.246	7559.67	-4.8884	2.7113e-15	3.1562e-13
i1_HQ_lily14_c98763/f30p11/1543	274.355	11614	-5.4037	2.7648e-15	3.2119e-13
i0_HQ_lily14_c2628/f7p0/961	23906	228.652	6.7081	3.0038e-15	3.4824e-13
i0_LQ_lily14_c24414/f1p0/913	46.0785	1080.55	-4.5515	3.1393e-15	3.6322e-13
i0_HQ_lily14_c2200/f12p0/892	25307.5	212.118	6.8986	3.1785e-15	3.6702e-13
i1_HQ_lily14_c23710/f2p1/1531	2432.75	109.056	4.4794	3.5223e-15	4.0589e-13
i4_LQ_lily14_c15342/f1p0/4535	2506.48	130.457	4.264	3.5703e-15	4.0992e-13
i5_LQ_lily14_c6872/f1p0/5976	0	357.165	#NAME?	3.5716e-15	4.0992e-13
i1_HQ_lily14_c23972/f3p4/1093	171.73	3615.05	-4.3958	4.1017e-15	4.6941e-13
i1_HQ_lily14_c98919/f48p4/1825	266.121	17802.7	-6.0639	4.1063e-15	4.6941e-13
i1_LQ_lily14_c26011/f1p2/1923	13.8498	45295.4	-11.675	4.2886e-15	4.8928e-13
i4_LQ_lily14_c6376/f1p0/4623	460.631	8.7281	5.7218	4.4093e-15	5.0205e-13
i0_HQ_lily14_c2219/f3p0/396	0	252.16	#NAME?	4.5503e-15	5.1708e-13
i0_HQ_lily14_c40351/f2p0/811	38.8313	959.355	-4.6268	4.8177e-15	5.4637e-13
i0_LQ_lily14_c10931/f1p0/751	684.11	24.0786	4.8284	5.0403e-15	5.705e-13
i1_LQ_lily14_c52724/f1p10/1026	293.215	10330.9	-5.1389	5.0996e-15	5.7538e-13
i1_LQ_lily14_c69713/f1p5/1383	286.564	14270	-5.638	5.1036e-15	5.7538e-13
i0_LQ_lily14_c24196/f1p4/661	6.68551	394.581	-5.8831	5.203e-15	5.8544e-13
i0_HQ_lily14_c11662/f3p18/557	9751.36	2.9773	11.677	5.6979e-15	6.3986e-13
i1_HQ_lily14_c79663/f2p0/1220	4.35508	2903.05	-9.3807	6.0249e-15	6.7526e-13
i1_LQ_lily14_c25818/f1p5/1591	0	3083.45	#NAME?	6.1256e-15	6.852e-13
i1_LQ_lily14_c28149/f1p0/1621	114.539	2183.73	-4.2529	6.4612e-15	7.2134e-13
i2_LQ_lily14_c41383/f1p0/2815	158.622	3077.66	-4.2782	8.1142e-15	9.0412e-13
i0_LQ_lily14_c3855/f1p0/748	4137.95	201.584	4.3595	8.5277e-15	9.4835e-13
i1_LQ_lily14_c30071/f1p2/1450	38.8484	928.218	-4.5785	8.574e-15	9.5165e-13
i1_LQ_lily14_c67988/f1p0/1565	295.041	16911.1	-5.8409	9.1735e-15	1.0162e-12
i2_HQ_lily14_c1028/f7p0/2301	0.930676	1811.73	-10.927	9.2566e-15	1.0234e-12
i4_HQ_lily14_c15930/f5p1/4071	1676.32	85.6112	4.2914	9.6132e-15	1.0608e-12
i2_HQ_lily14_c13360/f2p5/2671	164.997	3238.04	-4.2946	1.0738e-14	1.1827e-12
i1_LQ_lily14_c5189/f1p0/1511	1457.66	82.4635	4.1438	1.0775e-14	1.1845e-12
i1_LQ_lily14_c45771/f1p1/1558	169.932	3286.21	-4.2734	1.0847e-14	1.1901e-12
i0_LQ_lily14_c58965/f1p0/529	462.362	10.0923	5.5177	1.1109e-14	1.2165e-12
i1_LQ_lily14_c9293/f1p0/1259	227.5	4807.31	-4.4013	1.165e-14	1.2733e-12
i0_HQ_lily14_c69080/f9p0/766	189.941	5048.77	-4.7323	1.1699e-14	1.2762e-12
i2_HQ_lily14_c37484/f2p0/2688	1531.95	80.2024	4.2556	1.2515e-14	1.3624e-12
i2_LQ_lily14_c21231/f1p0/2850	36.7811	867.776	-4.5603	1.2536e-14	1.3624e-12
i1_LQ_lily14_c16911/f1p2/1023	594.623	17.6641	5.0731	1.2932e-14	1.4027e-12
i1_HQ_lily14_c35309/f14p2/1578	1998.15	108.068	4.2087	1.3525e-14	1.4643e-12
i1_LQ_lily14_c15110/f1p0/1124	944.768	41.4587	4.5102	1.3552e-14	1.4645e-12
i3_LQ_lily14_c41969/f1p11/3938	1109.5	52.7447	4.3947	1.3987e-14	1.5086e-12
i2_LQ_lily14_c46285/f1p0/2830	310.767	3.40516	6.512	1.5043e-14	1.6195e-12
i0_LQ_lily14_c23357/f1p33/965	0	595.921	#NAME?	1.51e-14	1.6225e-12
i1_LQ_lily14_c59533/f1p5/1977	1962.48	109.052	4.1696	1.5305e-14	1.6415e-12
i3_LQ_lily14_c33799/f1p0/3066	4041.29	211.316	4.2573	1.6207e-14	1.735e-12
i4_LQ_lily14_c4480/f1p0/4896	738.435	28.4857	4.6962	1.7226e-14	1.8407e-12
i1_LQ_lily14_c50946/f1p0/1029	188.631	3708.18	-4.2971	1.7264e-14	1.8412e-12
i1_LQ_lily14_c26429/f1p103/1906	79.2228	18808.4	-7.8912	1.7347e-14	1.8466e-12
i1_HQ_lily14_c13131/f4p24/1998	18.1377	2340.11	-7.0114	1.7744e-14	1.8854e-12
i1_LQ_lily14_c68513/f1p20/1987	1288.88	0	Inf	2.0564e-14	2.1811e-12
i0_LQ_lily14_c8677/f1p0/581	234.998	1.36221	7.4306	2.0818e-14	2.2039e-12
i0_LQ_lily14_c84992/f1p0/369	190.977	7127.48	-5.2219	2.089e-14	2.2074e-12
i0_HQ_lily14_c13263/f2p1/479	369.716	6.75103	5.7752	2.105e-14	2.2203e-12
i1_LQ_lily14_c19996/f1p2/1260	16.1383	619.754	-5.2631	2.1374e-14	2.2502e-12
i1_LQ_lily14_c21870/f1p0/1361	0	170.201	#NAME?	2.2916e-14	2.4081e-12
i1_HQ_lily14_c91413/f2p1/1040	28.1805	1340.4	-5.5718	2.3163e-14	2.4297e-12
i1_LQ_lily14_c48378/f1p0/1701	137.429	38993.7	-8.1484	2.3892e-14	2.5015e-12
i0_LQ_lily14_c14091/f1p0/887	5.71751	353.252	-5.9492	2.4357e-14	2.5455e-12
i0_HQ_lily14_c2594/f4p12/800	130.462	3437.26	-4.7196	2.5418e-14	2.6516e-12
i1_LQ_lily14_c15585/f1p1/1056	617.201	22.3286	4.7888	2.5986e-14	2.7059e-12
i1_LQ_lily14_c79591/f1p3/1321	0	944.215	#NAME?	2.6723e-14	2.7777e-12
i0_HQ_lily14_c25393/f2p6/522	646.987	22.7767	4.8281	2.739e-14	2.8418e-12
i0_LQ_lily14_c71062/f1p0/920	11381.5	294.544	5.2721	2.8095e-14	2.9097e-12
i0_HQ_lily14_c6542/f3p0/663	7609.1	81.6684	6.5418	2.9697e-14	3.07e-12
i2_LQ_lily14_c40170/f1p8/2187	0	166.623	#NAME?	3.1188e-14	3.2184e-12
i2_HQ_lily14_c19109/f2p0/2294	4639.15	237.315	4.289	3.2557e-14	3.3536e-12
i1_LQ_lily14_c63692/f1p0/1119	1091.5	57.9575	4.2352	3.3541e-14	3.4488e-12
i1_LQ_lily14_c65513/f1p1/1084	655.745	22.7656	4.8482	3.4313e-14	3.5218e-12
i0_HQ_lily14_c54336/f7p0/998	343.95	12161	-5.1439	3.4513e-14	3.536e-12
i0_LQ_lily14_c57058/f1p2/530	6994.38	81.7536	6.4188	3.922e-14	4.0039e-12
i3_LQ_lily14_c15978/f1p0/3031	0	165.226	#NAME?	3.9204e-14	4.0039e-12
i0_LQ_lily14_c27788/f1p8/844	1072.02	55.4969	4.2718	4.003e-14	4.0794e-12
i1_HQ_lily14_c18874/f4p1/1312	15517.4	354.126	5.4535	4.0908e-14	4.1614e-12
i1_HQ_lily14_c55815/f4p1/1164	8477.36	338.233	4.6475	4.1214e-14	4.1851e-12
i0_LQ_lily14_c7549/f1p0/832	433.542	5.05046	6.4236	4.2204e-14	4.2705e-12
i2_LQ_lily14_c23327/f1p0/2392	4.17912	1360.42	-8.3466	4.2155e-14	4.2705e-12
i1_LQ_lily14_c47154/f1p4/1160	0	440.173	#NAME?	4.2674e-14	4.3104e-12
i1_LQ_lily14_c21319/f1p6/1589	6.10124	1164.54	-7.5764	4.3138e-14	4.3497e-12
i1_LQ_lily14_c9804/f1p2/1444	1125.68	51.106	4.4612	4.4533e-14	4.4824e-12
i2_LQ_lily14_c5868/f1p5/2241	121.339	2118.77	-4.1261	4.5333e-14	4.5549e-12
i0_HQ_lily14_c41860/f2p0/450	203.976	3769.51	-4.2079	4.5889e-14	4.6028e-12
i2_LQ_lily14_c46793/f1p0/2925	256.402	2.6379	6.6029	4.8583e-14	4.8644e-12
i0_HQ_lily14_c2028/f3p0/730	6938.22	308.758	4.49	4.9056e-14	4.9032e-12
i0_LQ_lily14_c11799/f1p0/1003	0.647667	207.906	-8.3265	4.9201e-14	4.9092e-12
i1_HQ_lily14_c1931/f3p4/1754	20.0263	1021.52	-5.6727	4.9353e-14	4.9157e-12
i1_HQ_lily14_c55541/f6p0/1244	13545.7	372.902	5.1829	5.0418e-14	5.013e-12
i1_HQ_lily14_c98263/f13p2/1734	0	2365.08	#NAME?	5.2009e-14	5.1623e-12
i0_LQ_lily14_c22871/f1p0/961	0	360.859	#NAME?	5.2286e-14	5.1809e-12
i1_LQ_lily14_c86106/f1p0/1116	22.862	3585.74	-7.2932	5.2923e-14	5.2349e-12
i2_LQ_lily14_c24843/f1p0/2199	0.620451	251.974	-8.6657	5.416e-14	5.3481e-12
i3_LQ_lily14_c25439/f1p0/3591	2040.58	117.601	4.117	5.8085e-14	5.7258e-12
i1_HQ_lily14_c3692/f7p3/1537	216.605	4022.17	-4.2148	5.9375e-14	5.8428e-12
i7_LQ_lily14_c222/f1p0/7991	211.087	0.912791	7.8533	6.0068e-14	5.9009e-12
i1_LQ_lily14_c9549/f1p6/1693	9.95929	423.277	-5.4094	6.3014e-14	6.1796e-12
i1_LQ_lily14_c61012/f1p2/1581	1058.96	53.9843	4.294	6.5761e-14	6.438e-12
i0_HQ_lily14_c4952/f2p0/918	4.22533	302.15	-6.1601	7.0057e-14	6.847e-12
i2_HQ_lily14_c1336/f3p0/2284	1232.71	71.1756	4.1143	7.3156e-14	7.1376e-12
i1_LQ_lily14_c47278/f1p0/1758	0	459.011	#NAME?	7.4885e-14	7.2939e-12
i1_HQ_lily14_c1873/f3p5/1551	9.75866	419.165	-5.4247	7.5055e-14	7.298e-12
i2_LQ_lily14_c13389/f1p0/2338	15.9307	513.813	-5.0114	7.6601e-14	7.4358e-12
i0_HQ_lily14_c5709/f2p50/400	0.337442	179.787	-9.0574	7.684e-14	7.4418e-12
i1_LQ_lily14_c15791/f1p0/1042	250.916	2.43605	6.6865	7.6924e-14	7.4418e-12
i1_LQ_lily14_c20606/f1p0/1411	3817.89	227.947	4.066	8.0951e-14	7.8182e-12
i3_LQ_lily14_c4534/f1p0/3183	322.755	11446.6	-5.1483	8.205e-14	7.9111e-12
i2_LQ_lily14_c39772/f1p0/2392	0	8831.19	#NAME?	8.2792e-14	7.9691e-12
i4_LQ_lily14_c12127/f1p0/4488	2611.59	161.195	4.0181	8.3838e-14	8.0563e-12
i1_LQ_lily14_c82720/f1p0/1105	145.106	2368.57	-4.0288	8.6009e-14	8.2511e-12
i2_LQ_lily14_c40529/f1p0/2957	0	284.684	#NAME?	9.0904e-14	8.7061e-12
i1_LQ_lily14_c89652/f1p62/1820	1.92401	26926.7	-13.773	9.4829e-14	9.0669e-12
i0_HQ_lily14_c7112/f2p0/755	26.7498	1346.92	-5.654	1.0188e-13	9.7088e-12
i1_HQ_lily14_c27734/f3p1/1136	77.5918	2870.02	-5.209	1.0183e-13	9.7088e-12
i0_LQ_lily14_c45554/f1p0/455	447.076	12.6228	5.1464	1.0581e-13	1.0044e-11
i1_LQ_lily14_c89420/f1p2/1927	72.8303	1277.78	-4.133	1.0592e-13	1.0044e-11
i3_HQ_lily14_c29587/f2p3/3691	1113.79	67.454	4.0454	1.0591e-13	1.0044e-11
i1_LQ_lily14_c96344/f1p1/1053	10.6514	433.366	-5.3465	1.0696e-13	1.0125e-11
i1_LQ_lily14_c29459/f1p0/1141	989.695	52.2591	4.2432	1.0865e-13	1.0268e-11
i3_LQ_lily14_c35294/f1p0/3055	6593.38	306.224	4.4284	1.1272e-13	1.0635e-11
i1_LQ_lily14_c60458/f1p0/1967	339.728	8272.61	-4.6059	1.1303e-13	1.0647e-11
i1_HQ_lily14_c37471/f2p0/1450	5300.37	291.974	4.1822	1.1372e-13	1.0677e-11
i2_LQ_lily14_c25082/f1p0/2333	1032.43	50.1747	4.3629	1.1369e-13	1.0677e-11
i0_LQ_lily14_c10887/f1p0/782	314.305	4.94804	5.9892	1.1456e-13	1.0738e-11
i5_LQ_lily14_c6780/f1p0/5425	0	667.097	#NAME?	1.15e-13	1.0762e-11
i0_HQ_lily14_c8780/f4p0/510	4148.38	0.923385	12.133	1.1668e-13	1.0902e-11
i1_LQ_lily14_c62642/f1p3/1599	36233.9	207.739	7.4464	1.1707e-13	1.092e-11
i1_LQ_lily14_c49716/f1p4/1598	12.3467	5907.57	-8.9023	1.2086e-13	1.1255e-11
i0_LQ_lily14_c41516/f1p0/664	10328.4	367.199	4.8139	1.3761e-13	1.2794e-11
i2_HQ_lily14_c9938/f3p3/2866	1327.6	78.0889	4.0876	1.3882e-13	1.2886e-11
i3_LQ_lily14_c34566/f1p0/3026	1078.37	39.1721	4.7829	1.45e-13	1.3438e-11
i3_LQ_lily14_c6283/f1p0/3584	3108.01	194.631	3.9972	1.4732e-13	1.3631e-11
i1_HQ_lily14_c35699/f5p2/1550	273.574	30473.1	-6.7995	1.5139e-13	1.3985e-11
i3_HQ_lily14_c8081/f3p0/3509	7088.92	346.166	4.356	1.5677e-13	1.4458e-11
i0_LQ_lily14_c3653/f1p0/375	286.171	3.69354	6.2757	1.5976e-13	1.471e-11
i4_LQ_lily14_c3623/f1p1/4309	0	305.394	#NAME?	1.6175e-13	1.487e-11
i1_LQ_lily14_c49076/f1p2/1592	338.867	7504.5	-4.469	1.6394e-13	1.5047e-11
i0_LQ_lily14_c36655/f1p0/731	700.566	34.2927	4.3525	1.687e-13	1.5459e-11
i2_LQ_lily14_c43420/f1p0/2134	17.6388	520.799	-4.8839	1.7231e-13	1.5765e-11
i2_LQ_lily14_c21971/f1p0/2418	1581.98	104.156	3.9249	1.8016e-13	1.6456e-11
i0_LQ_lily14_c3121/f1p0/927	9080.06	384.63	4.5612	1.9155e-13	1.7469e-11
i0_LQ_lily14_c8980/f1p0/488	12.3739	3468.41	-8.1308	1.9651e-13	1.7892e-11
i1_LQ_lily14_c45309/f1p0/1487	4005.7	239.401	4.0646	2.0319e-13	1.8472e-11
i1_LQ_lily14_c5854/f1p13/1267	80.5661	15086.4	-7.5489	2.0524e-13	1.8628e-11
i1_LQ_lily14_c88059/f1p7/1834	0	151.461	#NAME?	2.0799e-13	1.8848e-11
i0_HQ_lily14_c54056/f5p0/825	133.148	2075.84	-3.9626	2.1506e-13	1.9458e-11
i0_LQ_lily14_c43675/f1p0/566	1.2409	206.459	-7.3783	2.1574e-13	1.9488e-11
i1_LQ_lily14_c52269/f1p0/1035	9.68079	11275.6	-10.186	2.206e-13	1.9897e-11
i0_HQ_lily14_c77104/f10p0/500	28.2692	4007.46	-7.1473	2.2521e-13	2.028e-11
i1_LQ_lily14_c28012/f1p13/1977	67.7514	1149.92	-4.0851	2.3491e-13	2.1121e-11
i0_HQ_lily14_c54313/f7p0/989	0	3282.95	#NAME?	2.598e-13	2.3321e-11
i1_LQ_lily14_c70113/f1p8/1871	3.00532	268.086	-6.479	2.6845e-13	2.406e-11
i1_LQ_lily14_c62350/f1p1/1336	39.6563	1140.76	-4.8463	2.7175e-13	2.4319e-11
i1_LQ_lily14_c8213/f1p1/1677	4.219	854.246	-7.6616	2.9034e-13	2.5941e-11
i0_HQ_lily14_c7214/f2p0/933	1714.93	123.149	3.7997	2.9476e-13	2.6295e-11
i2_HQ_lily14_c53497/f5p0/2753	1852.65	122.72	3.9161	3.1116e-13	2.7715e-11
i1_LQ_lily14_c51360/f1p0/1069	11.6636	840.44	-6.1711	3.1767e-13	2.8251e-11
i0_LQ_lily14_c26379/f1p1/563	10775.4	10.0806	10.062	3.2366e-13	2.8739e-11
i1_LQ_lily14_c48253/f1p3/1249	337.928	6490.76	-4.2636	3.3866e-13	3.0025e-11
i2_LQ_lily14_c13904/f1p0/2188	410.202	12624.8	-4.9438	3.6367e-13	3.2192e-11
i1_LQ_lily14_c29094/f1p1/1341	1454.69	41.3644	5.1362	3.673e-13	3.2463e-11
i1_HQ_lily14_c89836/f12p3/1832	72.7703	1807.41	-4.6344	3.7147e-13	3.2781e-11
i2_LQ_lily14_c34601/f1p0/2059	21.0513	564.509	-4.745	3.7488e-13	3.3031e-11
i0_LQ_lily14_c42692/f1p0/998	5446.83	321.201	4.0839	3.7751e-13	3.3211e-11
i1_LQ_lily14_c110271/f1p0/1159	0	172.908	#NAME?	3.8368e-13	3.3703e-11
i0_LQ_lily14_c19527/f1p0/324	0.641335	178.202	-8.1182	3.8968e-13	3.4178e-11
i1_LQ_lily14_c23378/f1p0/1863	939.623	55.7865	4.0741	3.9054e-13	3.42e-11
i0_LQ_lily14_c4129/f1p0/776	656.885	1.36751	8.9079	4.2824e-13	3.7445e-11
i3_LQ_lily14_c6828/f1p0/3960	148.616	0	Inf	4.3618e-13	3.8081e-11
i2_HQ_lily14_c20057/f3p0/2390	1260.46	80.7054	3.9651	4.8717e-13	4.2467e-11
i3_LQ_lily14_c2505/f1p0/3527	299.727	5.10185	5.8765	5.0947e-13	4.4344e-11
i1_LQ_lily14_c19415/f1p0/1849	4678.72	299.641	3.9648	5.1343e-13	4.4621e-11
i0_LQ_lily14_c2985/f1p1/962	0	453.25	#NAME?	5.2822e-13	4.5768e-11
i1_HQ_lily14_c16812/f2p3/1080	12.783	992.733	-6.2791	5.2784e-13	4.5768e-11
i1_LQ_lily14_c69439/f1p0/1440	42.9439	819.48	-4.2542	5.3856e-13	4.6593e-11
i2_HQ_lily14_c8762/f2p0/2271	0	1139.72	#NAME?	5.4404e-13	4.6996e-11
i2_HQ_lily14_c15010/f2p0/2383	20.7727	1076.74	-5.6958	5.5385e-13	4.7771e-11
i1_LQ_lily14_c19968/f1p6/1895	284.643	4659	-4.0328	5.5731e-13	4.7997e-11
i0_LQ_lily14_c19032/f1p0/884	981.825	43.9802	4.4805	5.5917e-13	4.8085e-11
i0_LQ_lily14_c4377/f2p0/1007	0	869.789	#NAME?	5.6489e-13	4.8505e-11
i2_LQ_lily14_c4943/f1p2/2258	422.959	13263.2	-4.9708	5.6762e-13	4.8666e-11
i0_LQ_lily14_c64340/f1p0/894	4752.43	165.691	4.8421	5.6933e-13	4.874e-11
i1_LQ_lily14_c26096/f1p1/1309	36798.2	255.011	7.1729	5.719e-13	4.8886e-11
i3_LQ_lily14_c38911/f1p0/3387	0	3758.53	#NAME?	5.8339e-13	4.9794e-11
i2_LQ_lily14_c2677/f1p0/2120	145.4	0	Inf	5.891e-13	5.0207e-11
i0_HQ_lily14_c11902/f4p0/582	0	6482.9	#NAME?	6.0933e-13	5.1854e-11
i5_LQ_lily14_c10138/f1p0/5054	2.85468	471.866	-7.3689	6.1963e-13	5.2652e-11
i0_LQ_lily14_c57733/f1p0/913	59.9212	5035.25	-6.3929	6.3499e-13	5.3877e-11
i1_HQ_lily14_c55531/f5p3/1648	22081.7	426.714	5.6934	6.5637e-13	5.5609e-11
i4_HQ_lily14_c7389/f2p1/4857	137.722	2012.61	-3.8692	6.7255e-13	5.6895e-11
i0_LQ_lily14_c4344/f1p0/503	144.497	0	Inf	6.8778e-13	5.8098e-11
i1_LQ_lily14_c16603/f1p0/1059	1372.76	37.5956	5.1904	7.0725e-13	5.9655e-11
i0_LQ_lily14_c10788/f1p8/507	2754.15	18.2774	7.2354	7.8827e-13	6.6391e-11
i1_LQ_lily14_c23073/f1p1/1107	1788.19	137.853	3.6973	7.9065e-13	6.6493e-11
i0_LQ_lily14_c6807/f1p0/660	162.318	2371.57	-3.8689	8.1951e-13	6.8819e-11
i5_LQ_lily14_c3298/f1p0/5169	6.63552	319.582	-5.5898	8.3063e-13	6.9651e-11
i2_LQ_lily14_c7990/f1p0/2174	49.6962	899.471	-4.1779	8.3909e-13	7.0258e-11
i0_LQ_lily14_c7296/f1p0/720	524.074	20.6045	4.6687	8.558e-13	7.1553e-11
i1_LQ_lily14_c76227/f1p1/1057	510.13	19.122	4.7376	8.7152e-13	7.276e-11
i0_LQ_lily14_c42828/f1p0/848	249.241	3.48341	6.1609	8.8174e-13	7.3506e-11
i1_HQ_lily14_c88258/f2p6/1111	162.174	2334.03	-3.8472	8.839e-13	7.358e-11
i0_LQ_lily14_c28092/f1p0/669	38.8959	752.771	-4.2745	8.9157e-13	7.411e-11
i0_LQ_lily14_c8354/f1p0/602	9511.36	36.814	8.0133	9.1424e-13	7.5885e-11
i3_LQ_lily14_c28868/f1p16/3991	311.695	7.09274	5.4576	9.3609e-13	7.7586e-11
i2_LQ_lily14_c12762/f1p1/2502	35.687	720.768	-4.3361	9.4857e-13	7.8506e-11
i0_LQ_lily14_c9169/f4p0/566	450.752	15.6992	4.8436	9.7301e-13	8.0413e-11
i2_LQ_lily14_c42838/f1p0/2901	44.2318	1472.42	-5.057	1.064e-12	8.7804e-11
i0_LQ_lily14_c52658/f1p0/283	156.994	0.376843	8.7025	1.104e-12	9.0974e-11
i1_LQ_lily14_c76533/f1p4/1048	62.6358	1007.71	-4.008	1.1152e-12	9.1771e-11
i1_LQ_lily14_c85756/f1p4/1162	435.459	21078.9	-5.5971	1.137e-12	9.3426e-11
i1_HQ_lily14_c72736/f2p0/1035	8144.91	26.4069	8.2688	1.1505e-12	9.4397e-11
i1_LQ_lily14_c53219/f1p3/1037	426.027	8827.78	-4.373	1.1567e-12	9.4769e-11
i1_HQ_lily14_c99757/f36p6/1228	256.795	3895.18	-3.923	1.1852e-12	9.6969e-11
i1_HQ_lily14_c98416/f7p1/1100	4814.97	306.367	3.9742	1.2385e-12	1.0119e-10
i0_HQ_lily14_c1809/f5p3/494	120.927	1701.77	-3.8148	1.2726e-12	1.0383e-10
i2_LQ_lily14_c24640/f1p0/2280	451.608	11020.8	-4.609	1.2989e-12	1.0582e-10
i0_LQ_lily14_c29108/f1p0/956	109.679	1562.26	-3.8323	1.3078e-12	1.0624e-10
i1_LQ_lily14_c104857/f1p2/1305	6.05314	300.156	-5.6319	1.3061e-12	1.0624e-10
i1_LQ_lily14_c87483/f1p1/1346	0	1313.92	#NAME?	1.4039e-12	1.1389e-10
i0_LQ_lily14_c46111/f1p0/482	0.620451	2341.89	-11.882	1.4257e-12	1.155e-10
i1_LQ_lily14_c83192/f1p1/1135	49.4748	842.278	-4.0895	1.4407e-12	1.1654e-10
i1_LQ_lily14_c45201/f1p1/1130	156.696	2173.13	-3.7937	1.4953e-12	1.2079e-10
i1_LQ_lily14_c45093/f1p0/1579	1987.41	145.039	3.7764	1.5215e-12	1.2273e-10
i2_LQ_lily14_c41648/f1p2/2125	116.971	1641.05	-3.8104	1.5332e-12	1.235e-10
i0_LQ_lily14_c61755/f1p2/875	1070.62	70.6666	3.9213	1.5566e-12	1.2521e-10
i1_HQ_lily14_c1437/f5p2/1324	6.95331	379.05	-5.7685	1.6143e-12	1.2967e-10
i2_LQ_lily14_c32155/f1p1/2077	473.533	17553	-5.2121	1.6169e-12	1.297e-10
i1_LQ_lily14_c39152/f1p0/1393	318.825	4880.37	-3.9362	1.6469e-12	1.3191e-10
i0_LQ_lily14_c78897/f1p0/369	5067.9	75.1939	6.0746	1.701e-12	1.3606e-10
i4_HQ_lily14_c12226/f2p2/4772	0	200.491	#NAME?	1.7093e-12	1.3653e-10
i1_HQ_lily14_c37187/f2p0/1352	1620.32	117.664	3.7835	1.7136e-12	1.3669e-10
i3_LQ_lily14_c12333/f1p0/3732	406.733	11.562	5.1366	1.8301e-12	1.4578e-10
i1_LQ_lily14_c55190/f1p0/1068	0	134.874	#NAME?	1.8747e-12	1.4912e-10
i3_LQ_lily14_c31326/f1p0/3946	56.0415	919.403	-4.0361	1.8939e-12	1.5044e-10
i1_LQ_lily14_c13944/f1p1/1140	3727.79	252.07	3.8864	1.912e-12	1.5167e-10
i1_LQ_lily14_c54000/f1p1/1019	0.999661	178.006	-7.4763	1.9225e-12	1.5229e-10
i1_HQ_lily14_c12633/f2p1/1661	607.279	28.9441	4.391	1.9416e-12	1.5359e-10
i3_HQ_lily14_c6192/f3p0/3250	986.609	65.8454	3.9053	1.9467e-12	1.5378e-10
i2_LQ_lily14_c42643/f1p1/2313	273.914	4.81347	5.8305	2.0281e-12	1.5999e-10
i3_LQ_lily14_c15997/f1p0/3019	0	232.342	#NAME?	2.0473e-12	1.6128e-10
i0_LQ_lily14_c24525/f1p0/866	97.3952	1403.8	-3.8493	2.0977e-12	1.6502e-10
i1_LQ_lily14_c14215/f1p0/1722	107.573	1473.53	-3.7759	2.178e-12	1.7111e-10
i1_HQ_lily14_c82177/f8p10/1525	51.2892	869.989	-4.0843	2.1861e-12	1.7151e-10
i0_LQ_lily14_c7944/f1p3/561	456.892	17.6964	4.6903	2.3439e-12	1.8364e-10
i0_LQ_lily14_c7780/f1p11/502	72.4577	1064.84	-3.8774	2.5917e-12	2.0277e-10
i1_HQ_lily14_c108607/f6p2/1200	65.0136	980.079	-3.9141	2.6351e-12	2.0589e-10
i0_HQ_lily14_c54267/f2p0/910	256.621	3538.38	-3.7854	2.649e-12	2.0669e-10
i2_LQ_lily14_c39621/f1p0/2106	1757.79	121.798	3.8512	2.7829e-12	2.1685e-10
i1_HQ_lily14_c56165/f26p3/1671	23.0786	4724.05	-7.6773	2.7915e-12	2.1722e-10
i0_LQ_lily14_c59956/f1p0/894	412.763	13.9313	4.8889	2.8644e-12	2.2259e-10
i5_LQ_lily14_c6605/f1p0/5401	8.58486	1033.95	-6.9122	2.8845e-12	2.2385e-10
i3_LQ_lily14_c5490/f1p0/3411	10.3087	697.819	-6.0809	3.2424e-12	2.5128e-10
i2_HQ_lily14_c18650/f3p0/2315	128.115	1746.54	-3.769	3.2999e-12	2.5539e-10
i0_LQ_lily14_c59750/f1p0/737	217.49	10709.7	-5.6218	3.372e-12	2.6062e-10
i1_HQ_lily14_c7801/f2p2/1178	33.7981	654.339	-4.275	3.4003e-12	2.6246e-10
i2_HQ_lily14_c14106/f3p0/2364	1122.51	71.2695	3.9773	3.4737e-12	2.6776e-10
i0_LQ_lily14_c66026/f1p1/725	283.642	6.78318	5.386	3.4793e-12	2.6783e-10
i0_LQ_lily14_c25606/f1p0/916	1.94489	825.734	-8.7298	3.5565e-12	2.7341e-10
i1_LQ_lily14_c48456/f1p2/2417	0.310225	8345.55	-14.715	3.6959e-12	2.8375e-10
i0_HQ_lily14_c6738/f2p0/339	0	310.905	#NAME?	3.7256e-12	2.8564e-10
i1_HQ_lily14_c43800/f3p0/1628	0	4784.63	#NAME?	3.7992e-12	2.9089e-10
i0_LQ_lily14_c21120/f1p3/666	0	1135.79	#NAME?	3.8432e-12	2.9387e-10
i1_LQ_lily14_c22056/f1p50/1128	181.531	2348.4	-3.6934	3.9269e-12	2.9986e-10
i0_HQ_lily14_c26010/f3p0/768	14012.3	513.158	4.7711	4.0545e-12	3.092e-10
i2_LQ_lily14_c3077/f1p1/2324	101.003	1337.9	-3.7275	4.1954e-12	3.1952e-10
i1_HQ_lily14_c3507/f13p2/1233	1297.63	94.2498	3.7832	4.2312e-12	3.2147e-10
i1_LQ_lily14_c12278/f1p0/1214	603.022	4.37696	7.1061	4.2322e-12	3.2147e-10
i1_LQ_lily14_c7047/f1p3/1305	1617.37	130.547	3.631	4.431e-12	3.3612e-10
i1_LQ_lily14_c87349/f1p1/1109	222.274	2.74367	6.3401	4.4535e-12	3.3738e-10
i0_HQ_lily14_c76484/f13p0/814	9817.4	497.258	4.3033	4.4616e-12	3.3755e-10
i0_HQ_lily14_c33510/f22p0/886	12451.5	566.466	4.4582	4.4745e-12	3.3808e-10
i4_LQ_lily14_c4624/f1p0/5027	1487.16	109.594	3.7623	4.5706e-12	3.4488e-10
i0_LQ_lily14_c57709/f1p0/714	0	1472.26	#NAME?	4.5842e-12	3.4546e-10
i1_LQ_lily14_c2575/f1p1/1096	658.13	34.9955	4.2331	4.6717e-12	3.5159e-10
i0_HQ_lily14_c13872/f20p2/721	11113.9	509.634	4.4468	4.6991e-12	3.5318e-10
i3_LQ_lily14_c38492/f1p0/3327	2.30955	201.865	-6.4496	4.7912e-12	3.5964e-10
i1_HQ_lily14_c6198/f2p0/1264	848.88	55.0337	3.9472	4.8585e-12	3.6421e-10
i1_HQ_lily14_c97661/f16p0/1847	0	8539.94	#NAME?	4.9155e-12	3.68e-10
i1_LQ_lily14_c109813/f1p0/1019	4.24433	505.359	-6.8956	4.9433e-12	3.696e-10
i1_HQ_lily14_c98464/f7p2/1138	44.2114	10693.2	-7.9181	4.9641e-12	3.7067e-10
i0_HQ_lily14_c56599/f7p0/850	379.525	5958.79	-3.9728	5.5006e-12	4.0913e-10
i1_LQ_lily14_c30438/f1p1/1528	37.767	675.683	-4.1611	5.4877e-12	4.0913e-10
i3_LQ_lily14_c14839/f1p1/3164	929.105	65.9252	3.8169	5.4962e-12	4.0913e-10
i1_LQ_lily14_c23026/f1p3/1586	1663.43	134.758	3.6257	5.5348e-12	4.1114e-10
i1_HQ_lily14_c24194/f2p1/1392	6543.82	400.663	4.0297	5.5679e-12	4.1306e-10
i0_LQ_lily14_c38420/f1p0/861	629.118	35.7565	4.1371	5.598e-12	4.1476e-10
i3_HQ_lily14_c44205/f2p0/3047	283.391	5.78101	5.6153	5.6336e-12	4.1686e-10
i2_LQ_lily14_c39918/f1p1/2738	199.492	48182.5	-7.916	5.6815e-12	4.1986e-10
i0_LQ_lily14_c24753/f1p0/914	3.01165	303.734	-6.6561	5.7977e-12	4.2789e-10
i1_LQ_lily14_c3425/f1p0/1248	663.351	0.753687	9.7816	5.8745e-12	4.3301e-10
i5_LQ_lily14_c4133/f1p0/5154	0.66222	188.162	-8.1504	5.9389e-12	4.3719e-10
i1_LQ_lily14_c70599/f1p12/1057	11.2147	1367.4	-6.9299	6.0205e-12	4.4263e-10
i1_LQ_lily14_c42322/f1p4/1720	0	2281.75	#NAME?	6.0577e-12	4.4479e-10
i1_LQ_lily14_c8179/f2p0/1122	1280.89	93.5063	3.7759	6.1267e-12	4.4928e-10
i1_LQ_lily14_c11890/f1p0/1273	4247.09	328.801	3.6912	6.374e-12	4.6681e-10
i1_HQ_lily14_c98699/f2p0/1281	533.194	12309.8	-4.529	6.5329e-12	4.7785e-10
i0_HQ_lily14_c7053/f4p0/546	13652.3	481.054	4.8268	6.6701e-12	4.8725e-10
i1_LQ_lily14_c45239/f1p5/1656	0	125.889	#NAME?	6.7027e-12	4.8902e-10
i2_LQ_lily14_c15346/f1p7/2122	4516.27	344.38	3.7131	6.7188e-12	4.8957e-10
i0_HQ_lily14_c24707/f5p0/983	97.4143	6978.13	-6.1626	6.8557e-12	4.9891e-10
i1_HQ_lily14_c20367/f2p0/1158	1.68721	1342.99	-9.6366	7.3874e-12	5.3692e-10
i2_HQ_lily14_c2003/f3p0/2326	1450.33	46.7424	4.9555	7.695e-12	5.5857e-10
i1_LQ_lily14_c55881/f2p1/1212	231.882	2875.04	-3.6321	7.7358e-12	5.6081e-10
i1_LQ_lily14_c45204/f1p4/1938	126.024	0	Inf	8.1248e-12	5.8827e-10
i0_LQ_lily14_c3886/f1p1/754	0	1898.16	#NAME?	8.17e-12	5.908e-10
i1_LQ_lily14_c5698/f1p0/1647	7661.85	467.784	4.0338	8.2942e-12	5.9902e-10
i1_LQ_lily14_c59026/f1p0/1591	0	123.604	#NAME?	8.8942e-12	6.4155e-10
i0_LQ_lily14_c45514/f1p0/647	388.185	13.0284	4.897	8.9261e-12	6.4304e-10
i1_LQ_lily14_c78356/f1p1/1027	82.1056	1126.78	-3.7786	8.97e-12	6.4539e-10
i0_HQ_lily14_c76161/f3p0/510	1021.99	71.9245	3.8288	9.0904e-12	6.5323e-10
i0_LQ_lily14_c22056/f1p50/890	661.841	38.1416	4.117	9.2354e-12	6.6282e-10
i2_HQ_lily14_c19005/f2p0/2870	211.562	11613.9	-5.7786	9.4771e-12	6.7932e-10
i1_LQ_lily14_c7129/f1p8/1792	79.143	1074.27	-3.7628	9.4944e-12	6.797e-10
i1_LQ_lily14_c25341/f1p2/1410	6.07395	269.245	-5.4701	9.5395e-12	6.8123e-10
i2_LQ_lily14_c46792/f1p0/2753	108.948	1863.96	-4.0967	9.5351e-12	6.8123e-10
i3_LQ_lily14_c10155/f1p0/4011	38.5814	727.107	-4.2362	9.5676e-12	6.8239e-10
i0_LQ_lily14_c47125/f1p0/415	643.821	37.0289	4.1199	9.6594e-12	6.8808e-10
i1_HQ_lily14_c79609/f7p3/1392	0	9835.1	#NAME?	9.9472e-12	7.0769e-10
i3_LQ_lily14_c8240/f1p0/3322	276.066	6.26416	5.4617	9.9837e-12	7.0941e-10
i0_HQ_lily14_c8685/f2p0/583	628.159	10.6733	5.8791	1.0199e-11	7.2382e-10
i1_HQ_lily14_c72713/f2p3/1149	0	7588.7	#NAME?	1.0352e-11	7.3375e-10
i1_HQ_lily14_c72777/f2p1/1048	4676.2	366.938	3.6717	1.0563e-11	7.4779e-10
i2_HQ_lily14_c35690/f3p0/2128	567.634	16000.6	-4.817	1.0622e-11	7.5106e-10
i2_LQ_lily14_c43598/f1p8/2158	1262.44	101.25	3.6402	1.0663e-11	7.5301e-10
i0_HQ_lily14_c7552/f5p2/930	9162.8	220.28	5.3784	1.0716e-11	7.5582e-10
i0_HQ_lily14_c18576/f5p0/519	290.025	3766.38	-3.6989	1.0826e-11	7.6264e-10
i0_HQ_lily14_c1928/f8p0/929	15050.1	99.7781	7.2368	1.1028e-11	7.7594e-10
i2_LQ_lily14_c34531/f1p0/2035	5813.88	431.898	3.7507	1.1413e-11	8.0204e-10
i1_HQ_lily14_c26213/f4p2/1114	0.33111	1318.29	-11.959	1.1689e-11	8.2038e-10
i1_HQ_lily14_c38865/f2p9/1619	1057.48	84.1357	3.6518	1.1736e-11	8.227e-10
i1_HQ_lily14_c97961/f11p6/1274	14505.5	407.094	5.1551	1.1786e-11	8.2523e-10
i1_LQ_lily14_c43794/f1p0/1134	536.846	0	Inf	1.1971e-11	8.3714e-10
i1_LQ_lily14_c3634/f1p0/1347	1164.68	89.387	3.7037	1.2157e-11	8.4908e-10
i1_HQ_lily14_c3574/f5p1/1680	145.877	5984.33	-5.3584	1.2803e-11	8.931e-10
i1_HQ_lily14_c79354/f4p2/1889	155.2	4312.69	-4.7964	1.3467e-11	9.3829e-10
i5_LQ_lily14_c4132/f1p0/5488	555.749	13072.3	-4.5559	1.3604e-11	9.4672e-10
i2_LQ_lily14_c9875/f1p1/2140	55.3891	833.42	-3.9114	1.3844e-11	9.6224e-10
i1_LQ_lily14_c5015/f1p3/1507	25263.5	556.994	5.5032	1.3989e-11	9.7115e-10
i2_LQ_lily14_c3148/f1p0/2155	24.2433	497.417	-4.3588	1.4035e-11	9.7313e-10
i1_HQ_lily14_c37469/f2p0/1858	38.1557	7803.66	-7.6761	1.437e-11	9.9513e-10
i1_LQ_lily14_c4888/f1p0/1317	547.298	28.185	4.2793	1.4885e-11	1.0296e-09
i1_LQ_lily14_c110323/f1p0/1172	0.66222	1999.21	-11.56	1.5849e-11	1.0949e-09
i1_LQ_lily14_c64666/f1p0/1164	2259.31	10.5699	7.7398	1.6005e-11	1.1044e-09
i0_HQ_lily14_c14862/f2p36/314	8.01258	298.612	-5.2199	1.6027e-11	1.1046e-09
i2_LQ_lily14_c28906/f1p0/2693	251.373	5.45415	5.5263	1.6439e-11	1.1316e-09
i0_LQ_lily14_c13992/f1p3/996	215.094	3.76843	5.8349	1.6634e-11	1.1436e-09
i1_LQ_lily14_c5662/f1p4/1782	0.66222	17296.8	-14.673	1.6853e-11	1.1573e-09
i1_HQ_lily14_c12018/f2p2/1108	0.641335	2729.12	-12.055	1.722e-11	1.18e-09
[truncated: 6,286 more rows]

## Sheet: lily_S1vslily_S4.DEG
Gene_id	lily_S1_readcount	lily_S4_readcount	log2FoldChange	pval	padj
[truncated: 15,243 more rows]

[truncated: 7 more sheets: lily_S2vslily_S3.DEG, lily_S2vslily_S4.DEG, lily_S3vslily_S4.DEG, DEG_union_for_cluster, 665 DEG in four stages, high expression in S4, low expression in S4]
