# Supplementary material for: SMRT and Illumina RNA Sequencing and Characterization of a Key NAC Gene LoNAC29 during the Flower Senescence in Lilium oriental ‘Siberia’
Source: Genes (Basel). 2021 Jun 6;12(6):869. doi: 10.3390/genes12060869 (PMC8227295; doi:10.3390/genes12060869)
Supplement: Supplementary file 1 [file genes-12-00869-s001.zip › Supplementary data/Table S6 Analysis of transcription factors.xlsx]

## Sheet: All TF
Family	geneid	genelen	lily_S11_readcount	lily_S12_readcount	lily_S13_readcount	lily_S21_readcount	lily_S22_readcount	lily_S23_readcount	lily_S31_readcount	lily_S32_readcount	lily_S33_readcount	lily_S41_readcount	lily_S42_readcount	lily_S43_readcount	{nr}	{SwissProt}	{KEGG}	{KOG}	{GO}	{nt}	{pfam}
Alfin-like	i4_LQ_lily14_c11532/f1p0/4789	4780	1	0	0	0	0	0	0	0	0	5	1	4	{EMT03181.1; PHD finger protein [Aegilops tauschii]}	{sp|Q9SRM4|ALFL2_ARATH; PHD finger protein ALFIN-LIKE 2 OS=Arabidopsis thaliana OX=3702 GN=AL2 PE=1 SV=1}	{rcu:8261734; - - - - -}	{At3g11200; KOG1632 Uncharacterized PHD Zn-finger protein R General function prediction only ;}	{NA}	{NA}	{NA}
Alfin-like	i0_LQ_lily14_c67554/f1p0/600	601	131.52	137	143.85	155	168	111	254	151	213	400.49	408.67	449.53	{XP_010912723.1; PREDICTED: PHD finger protein ALFIN-LIKE 8 [Elaeis guineensis]}	{sp|Q5XEM9|ALFL5_ARATH; PHD finger protein ALFIN-LIKE 5 OS=Arabidopsis thaliana OX=3702 GN=AL5 PE=2 SV=1}	{egu:105038575; - - - - -}	{At5g20510; KOG1632 Uncharacterized PHD Zn-finger protein R General function prediction only ;}	{GO:0046872; metal ion binding; molecular_function GO:0005515; protein binding; molecular_function GO:0035556; intracellular signal transduction; biological_process GO:0008270; zinc ion binding; molecular_function}	{NA}	{PF13639:Ring finger domain PF13465:Zinc-finger double domain PF00628:PHD-finger PF00130:Phorbol esters/diacylglycerol binding domain (C1 domain)}
Alfin-like	i1_LQ_lily14_c19570/f1p0/1855	1865	10	14	12	3	3	5.02	2	11	0	9	38	33	{XP_010920853.1; PREDICTED: PHD finger protein ALFIN-LIKE 2 isoform X1 [Elaeis guineensis]}	{sp|A2Y0Q2|ALFL1_ORYSI; PHD finger protein ALFIN-LIKE 1 OS=Oryza sativa subsp. indica OX=39946 GN=OsI_18576 PE=3 SV=1}	{pda:103709560; - - - - -}	{At5g05610; KOG1632 Uncharacterized PHD Zn-finger protein R General function prediction only ;}	{GO:0004672; protein kinase activity; molecular_function GO:0006468; protein phosphorylation; biological_process}	{XM_017587030.1; PREDICTED: Vigna angularis PHD finger protein ALFIN-LIKE 1-like (LOC108347645), transcript variant X2, mRNA}	{PF07714:Protein tyrosine kinase}
Alfin-like	i1_HQ_lily14_c16743/f2p0/1074	1074	2487.04	2877.76	2443.57	2535	2541.2	2580.02	2103.6	1995.04	1883.97	3468.67	2976.02	3785.05	{JAT63295.1; PHD finger protein ALFIN-LIKE 1 [Anthurium amnicola]}	{sp|B8B8I3|ALFL2_ORYSI; PHD finger protein ALFIN-LIKE 2 OS=Oryza sativa subsp. indica OX=39946 GN=OsI_25444 PE=3 SV=1}	{pda:103709560; - - - - -}	{At5g05610; KOG1632 Uncharacterized PHD Zn-finger protein R General function prediction only ;}	{GO:0042393; histone binding; molecular_function GO:0006355; regulation of transcription, DNA-dependent; biological_process GO:0005515; protein binding; molecular_function GO:0008270; zinc ion binding; molecular_function GO:0035556; intracellular signal transduction; biological_process}	{XM_010924255.1; PREDICTED: Elaeis guineensis PHD finger protein ALFIN-LIKE 1 (LOC105045833), mRNA}	{PF00628:PHD-finger PF13639:Ring finger domain PF12165:Domain of unknown function (DUF3594) PF00130:Phorbol esters/diacylglycerol binding domain (C1 domain) PF16866:PHD-finger}
Alfin-like	i0_LQ_lily14_c14326/f1p0/655	656	935.96	1125.24	1103.43	950	1143.8	1020.96	860.4	913.96	826.03	1099.33	1237.98	1252.95	{ONK77049.1; uncharacterized protein A4U43_C02F2570 [Asparagus officinalis]}	{sp|A2Y0Q2|ALFL1_ORYSI; PHD finger protein ALFIN-LIKE 1 OS=Oryza sativa subsp. indica OX=39946 GN=OsI_18576 PE=3 SV=1}	{pda:103709560; - - - - -}	{At5g05610; KOG1632 Uncharacterized PHD Zn-finger protein R General function prediction only ;}	{GO:0042393; histone binding; molecular_function GO:0016151; nickel ion binding; molecular_function GO:0006464; protein modification process; biological_process GO:0006355; regulation of transcription, DNA-dependent; biological_process GO:0035556; intracellular signal transduction; biological_process GO:0008270; zinc ion binding; molecular_function GO:0005515; protein binding; molecular_function}	{XM_017587030.1; PREDICTED: Vigna angularis PHD finger protein ALFIN-LIKE 1-like (LOC108347645), transcript variant X2, mRNA}	{PF00130:Phorbol esters/diacylglycerol binding domain (C1 domain) PF16866:PHD-finger PF00628:PHD-finger PF13639:Ring finger domain PF12165:Domain of unknown function (DUF3594) PF01155:Hydrogenase/urease nickel incorporation, metallochaperone, hypA}
Alfin-like	i1_LQ_lily14_c69164/f1p1/1216	1221	293.89	380.86	390.97	289.54	201.63	299.57	484.25	320.37	436.05	242.15	355.72	328.71	{KCW79454.1; hypothetical protein EUGRSUZ_C00844 [Eucalyptus grandis]}	{sp|B8B8C5|ALFL9_ORYSI; PHD finger protein ALFIN-LIKE 9 OS=Oryza sativa subsp. indica OX=39946 GN=OsI_26819 PE=3 SV=1}	{egr:104436442; - - - - -}	{At3g42790; KOG1632 Uncharacterized PHD Zn-finger protein R General function prediction only ;}	{GO:0003887; DNA-directed DNA polymerase activity; molecular_function GO:0006355; regulation of transcription, DNA-dependent; biological_process GO:0006351; transcription, DNA-dependent; biological_process GO:0019031; viral envelope; cellular_component GO:0005634; nucleus; cellular_component GO:0042393; histone binding; molecular_function GO:0003682; chromatin binding; molecular_function GO:00036…	{XM_015839687.1; PREDICTED: Oryza brachyantha PHD finger protein ALFIN-LIKE 9 (LOC102704162), mRNA}	{PF04931:DNA polymerase phi PF00628:PHD-finger PF13639:Ring finger domain PF03286:Pox virus Ag35 surface protein PF12165:Domain of unknown function (DUF3594) PF15761:Immortalisation up-regulated protein PF09026:Centromere protein B dimerisation domain}
Alfin-like	i1_HQ_lily14_c56646/f2p0/1110	1109	1758.68	1863.7	1855.58	1901.81	1779.5	1811	1858.31	1927.97	2012.8	1171.31	1754.99	1606.63	{XP_010908172.1; PREDICTED: PHD finger protein ALFIN-LIKE 5 isoform X1 [Elaeis guineensis]}	{sp|Q7F2Z1|ALFL6_ORYSJ; PHD finger protein ALFIN-LIKE 6 OS=Oryza sativa subsp. japonica OX=39947 GN=Os01g0887700 PE=2 SV=1}	{egu:105034646; - - - - -}	{At5g26210; KOG1632 Uncharacterized PHD Zn-finger protein R General function prediction only ;}	{GO:0042393; histone binding; molecular_function GO:0006355; regulation of transcription, DNA-dependent; biological_process GO:0008270; zinc ion binding; molecular_function GO:0005515; protein binding; molecular_function}	{XM_013603250.1; Medicago truncatula PHD finger alfin-like protein mRNA}	{PF13639:Ring finger domain PF12165:Domain of unknown function (DUF3594) PF00628:PHD-finger}
Alfin-like	i1_LQ_lily14_c6417/f1p0/1208	1123	510	516	499	598	503	620	664	480	652	409	246	532	{JAT52698.1; PHD finger protein ALFIN-LIKE 5 [Anthurium amnicola]}	{sp|A2Y4R8|ALFL5_ORYSI; PHD finger protein ALFIN-LIKE 5 OS=Oryza sativa subsp. indica OX=39946 GN=OsI_19996 PE=3 SV=1}	{egu:105034646; - - - - -}	{At5g26210; KOG1632 Uncharacterized PHD Zn-finger protein R General function prediction only ;}	{GO:0042393; histone binding; molecular_function GO:0006355; regulation of transcription, DNA-dependent; biological_process}	{NA}	{PF12165:Domain of unknown function (DUF3594)}
Alfin-like	i1_HQ_lily14_c1678/f3p1/1211	1211	256.11	178.14	257.03	227.46	242.37	185.43	276.75	153.63	314.95	183.85	143.28	164.29	{XP_010047517.1; PREDICTED: PHD finger protein ALFIN-LIKE 4 isoform X2 [Eucalyptus grandis]}	{sp|B8B8C5|ALFL9_ORYSI; PHD finger protein ALFIN-LIKE 9 OS=Oryza sativa subsp. indica OX=39946 GN=OsI_26819 PE=3 SV=1}	{egr:104436442; - - - - -}	{At3g42790; KOG1632 Uncharacterized PHD Zn-finger protein R General function prediction only ;}	{GO:0006351; transcription, DNA-dependent; biological_process GO:0019031; viral envelope; cellular_component GO:0003887; DNA-directed DNA polymerase activity; molecular_function GO:0006355; regulation of transcription, DNA-dependent; biological_process GO:0006359; regulation of transcription from RNA polymerase III promoter; biological_process GO:0005515; protein binding; molecular_function GO:00…	{XM_015839687.1; PREDICTED: Oryza brachyantha PHD finger protein ALFIN-LIKE 9 (LOC102704162), mRNA}	{PF15761:Immortalisation up-regulated protein PF11705:DNA-directed RNA polymerase III subunit Rpc31 PF12165:Domain of unknown function (DUF3594) PF13639:Ring finger domain PF09026:Centromere protein B dimerisation domain PF04931:DNA polymerase phi PF00628:PHD-finger PF03286:Pox virus Ag35 surface protein}
Alfin-like	i4_LQ_lily14_c15322/f1p0/4864	4871	903.32	771.3	932.42	897.19	846.5	932	995.69	802.03	1055.2	540.69	606.01	691.37	{JAT52698.1; PHD finger protein ALFIN-LIKE 5 [Anthurium amnicola]}	{sp|Q7F2Z1|ALFL6_ORYSJ; PHD finger protein ALFIN-LIKE 6 OS=Oryza sativa subsp. japonica OX=39947 GN=Os01g0887700 PE=2 SV=1}	{egu:105034646; - - - - -}	{At5g26210; KOG1632 Uncharacterized PHD Zn-finger protein R General function prediction only ;}	{GO:0042393; histone binding; molecular_function GO:0006355; regulation of transcription, DNA-dependent; biological_process GO:0008270; zinc ion binding; molecular_function GO:0005515; protein binding; molecular_function GO:0046872; metal ion binding; molecular_function}	{XM_019375151.1; PREDICTED: Nicotiana attenuata PHD finger protein ALFIN-LIKE 3-like (LOC109211603), mRNA}	{PF13639:Ring finger domain PF12165:Domain of unknown function (DUF3594) PF00628:PHD-finger PF13465:Zinc-finger double domain}
Alfin-like	i1_LQ_lily14_c16323/f1p1/1021	1022	315.37	253.29	303.53	272.41	311.2	412.73	301.08	273.11	231.55	110.96	131.48	225.85	{OAY65782.1; PHD finger protein ALFIN-LIKE 8 [Ananas comosus]}	{sp|Q9M2B4|ALFL3_ARATH; PHD finger protein ALFIN-LIKE 3 OS=Arabidopsis thaliana OX=3702 GN=AL3 PE=1 SV=1}	{pda:103701610; - - - - -}	{At3g42790; KOG1632 Uncharacterized PHD Zn-finger protein R General function prediction only ;}	{GO:0006355; regulation of transcription, DNA-dependent; biological_process GO:0035556; intracellular signal transduction; biological_process GO:0005515; protein binding; molecular_function GO:0042393; histone binding; molecular_function}	{XM_016658820.1; PREDICTED: Nicotiana tabacum PHD finger protein ALFIN-LIKE 4-like (LOC107831095), mRNA}	{PF12165:Domain of unknown function (DUF3594) PF00628:PHD-finger PF00130:Phorbol esters/diacylglycerol binding domain (C1 domain)}
Alfin-like	i0_HQ_lily14_c76127/f3p0/919	919	1179.56	1228.71	1290.14	1617.34	1691.05	1913.3	1206.64	1624.31	1570.16	480.15	489.97	491.32	{XP_009414645.1; PREDICTED: PHD finger protein ALFIN-LIKE 6 isoform X2 [Musa acuminata subsp. malaccensis]}	{sp|Q60DW3|ALFL5_ORYSJ; PHD finger protein ALFIN-LIKE 5 OS=Oryza sativa subsp. japonica OX=39947 GN=Os05g0419100 PE=2 SV=1}	{pda:103706091; - - - - -}	{At3g42790; KOG1632 Uncharacterized PHD Zn-finger protein R General function prediction only ;}	{GO:0006355; regulation of transcription, DNA-dependent; biological_process GO:0005515; protein binding; molecular_function GO:0035556; intracellular signal transduction; biological_process GO:0042393; histone binding; molecular_function}	{XM_016658820.1; PREDICTED: Nicotiana tabacum PHD finger protein ALFIN-LIKE 4-like (LOC107831095), mRNA}	{PF12165:Domain of unknown function (DUF3594) PF00628:PHD-finger PF00130:Phorbol esters/diacylglycerol binding domain (C1 domain)}
Alfin-like	i1_HQ_lily14_c98535/f5p1/1051	1051	1420.96	1480.16	1554.17	2096.85	1952.09	2968.78	1449.62	2076.58	1901.26	458.02	424.03	465.22	{XP_008781967.1; PREDICTED: PHD finger protein ALFIN-LIKE 8-like [Phoenix dactylifera]}	{sp|A2Y4R8|ALFL5_ORYSI; PHD finger protein ALFIN-LIKE 5 OS=Oryza sativa subsp. indica OX=39946 GN=OsI_19996 PE=3 SV=1}	{pda:103701610; - - - - -}	{At3g42790; KOG1632 Uncharacterized PHD Zn-finger protein R General function prediction only ;}	{GO:0006355; regulation of transcription, DNA-dependent; biological_process GO:0035556; intracellular signal transduction; biological_process GO:0005515; protein binding; molecular_function GO:0042393; histone binding; molecular_function}	{XM_016658820.1; PREDICTED: Nicotiana tabacum PHD finger protein ALFIN-LIKE 4-like (LOC107831095), mRNA}	{PF00130:Phorbol esters/diacylglycerol binding domain (C1 domain) PF12165:Domain of unknown function (DUF3594) PF00628:PHD-finger}
Alfin-like	i5_LQ_lily14_c3415/f1p0/5615	5619	17.27	40.55	14.44	13.57	16.47	29.75	29.9	8.87	28.97	6.43	5.57	14.03	{XP_008782944.1; PREDICTED: uncharacterized protein LOC103702340 [Phoenix dactylifera]}	{sp|Q5XEM9|ALFL5_ARATH; PHD finger protein ALFIN-LIKE 5 OS=Arabidopsis thaliana OX=3702 GN=AL5 PE=2 SV=1}	{pda:103702340; - - - - -}	{At4g25730; KOG1098 Putative SAM-dependent rRNA methyltransferase SPB1 AR RNA processing and modification ; General function prediction only ;}	{NA}	{XM_008790901.2; PREDICTED: Phoenix dactylifera PHD finger protein ALFIN-LIKE 5-like (LOC103706696), mRNA}	{NA}
Alfin-like	i3_LQ_lily14_c31896/f1p0/3489	3493	150.98	169.07	193.98	222.3	176.54	263.15	156.42	162.76	222.94	54.81	36.33	49.61	{OAY65782.1; PHD finger protein ALFIN-LIKE 8 [Ananas comosus]}	{sp|A2Y4R8|ALFL5_ORYSI; PHD finger protein ALFIN-LIKE 5 OS=Oryza sativa subsp. indica OX=39946 GN=OsI_19996 PE=3 SV=1}	{pda:103701610; - - - - -}	{At5g26210; KOG1632 Uncharacterized PHD Zn-finger protein R General function prediction only ;}	{GO:0006355; regulation of transcription, DNA-dependent; biological_process GO:0042393; histone binding; molecular_function}	{NA}	{PF12165:Domain of unknown function (DUF3594)}
Alfin-like	i0_HQ_lily14_c76837/f2p0/422	422	202.62	211.06	221.62	129.04	132.03	114.02	134.7	163.86	113.07	52.28	53.34	58.68	{ONK57797.1; uncharacterized protein A4U43_C09F4190 [Asparagus officinalis]}	{sp|Q5XEM9|ALFL5_ARATH; PHD finger protein ALFIN-LIKE 5 OS=Arabidopsis thaliana OX=3702 GN=AL5 PE=2 SV=1}	{pda:103701610; - - - - -}	{At5g20510; KOG1632 Uncharacterized PHD Zn-finger protein R General function prediction only ;}	{NA}	{XM_010932051.2; PREDICTED: Elaeis guineensis PHD finger protein ALFIN-LIKE 8 (LOC105051552), mRNA}	{NA}
Alfin-like	i3_LQ_lily14_c16368/f1p0/3084	3128	12.57	9.62	11.18	10.16	12.63	11	7.31	10.81	2.25	0	0	0.98	{XP_008810090.1; PREDICTED: pentatricopeptide repeat-containing protein At1g08070, chloroplastic-like [Phoenix dactylifera]}	{sp|Q9MA95|PP214_ARATH; Putative pentatricopeptide repeat-containing protein At3g05240 OS=Arabidopsis thaliana OX=3702 GN=PCMP-E82 PE=3 SV=2}	{egu:105040033; - - - - -}	{At3g05240; KOG4197 FOG: PPR repeat R General function prediction only ;}	{NA}	{XM_008790901.2; PREDICTED: Phoenix dactylifera PHD finger protein ALFIN-LIKE 5-like (LOC103706696), mRNA}	{NA}
AP2/ERF	i0_LQ_lily14_c11158/f1p141/960	961	6	3	7	12	4	0	2	0	3	1233	775	355	{XP_010912020.1; PREDICTED: ethylene-responsive transcription factor ABR1-like [Elaeis guineensis]}	{sp|Q9FGF8|ABR1_ARATH; Ethylene-responsive transcription factor ABR1 OS=Arabidopsis thaliana OX=3702 GN=ABR1 PE=2 SV=1}	{egu:105038034; - - - - -}	{NA}	{GO:0006355; regulation of transcription, DNA-dependent; biological_process GO:0003700; sequence-specific DNA binding transcription factor activity; molecular_function}	{XM_008442761.2; PREDICTED: Cucumis melo ethylene-responsive transcription factor ABR1 (LOC103485232), mRNA}	{PF00847:AP2 domain}
AP2/ERF	i1_LQ_lily14_c66427/f1p16/1347	1348	20.59	8.97	18.15	130.01	167.42	25.26	341.96	183.11	228.64	555.56	771.77	745.85	{XP_008785849.1; PREDICTED: ethylene-responsive transcription factor ERF110-like [Phoenix dactylifera]}	{sp|Q70II3|EF110_ARATH; Ethylene-responsive transcription factor ERF110 OS=Arabidopsis thaliana OX=3702 GN=ERF110 PE=2 SV=2}	{pda:103704371; - - - - -}	{NA}	{GO:0003700; sequence-specific DNA binding transcription factor activity; molecular_function GO:0006355; regulation of transcription, DNA-dependent; biological_process}	{XM_012218565.1; PREDICTED: Jatropha curcas ethylene-responsive transcription factor ABR1-like (LOC105635494), mRNA}	{PF00847:AP2 domain}
AP2/ERF	i0_LQ_lily14_c37685/f1p3/973	1004	3	1	1	10	32	7	42	17	49	20	62	72	{XP_020111271.1; ethylene-responsive transcription factor ERF113-like [Ananas comosus]}	{sp|Q9LY29|EF115_ARATH; Ethylene-responsive transcription factor ERF115 OS=Arabidopsis thaliana OX=3702 GN=ERF115 PE=1 SV=1}	{nnu:104592013; - - - - -}	{NA}	{NA}	{XM_009591653.2; PREDICTED: Nicotiana tomentosiformis ethylene-responsive transcription factor ABR1-like (LOC104087233), mRNA}	{NA}
AP2/ERF	i0_LQ_lily14_c14110/f1p0/877	877	0	10.33	3.49	14.22	18.34	8.07	28.51	11.35	11.23	102.99	220.37	93.54	{XP_008785849.1; PREDICTED: ethylene-responsive transcription factor ERF110-like [Phoenix dactylifera]}	{sp|Q70II3|EF110_ARATH; Ethylene-responsive transcription factor ERF110 OS=Arabidopsis thaliana OX=3702 GN=ERF110 PE=2 SV=2}	{pda:103704371; - - - - -}	{NA}	{GO:0006355; regulation of transcription, DNA-dependent; biological_process GO:0003700; sequence-specific DNA binding transcription factor activity; molecular_function}	{XM_012218565.1; PREDICTED: Jatropha curcas ethylene-responsive transcription factor ABR1-like (LOC105635494), mRNA}	{PF00847:AP2 domain}
AP2/ERF	i0_LQ_lily14_c20672/f1p3/895	895	104.16	111.27	100.38	500.19	723.16	145.47	1593.76	470.93	1455.99	1462.07	2659.66	1830.12	{XP_008791015.1; PREDICTED: ethylene-responsive transcription factor ERF113-like [Phoenix dactylifera]}	{sp|Q9LYU3|EF113_ARATH; Ethylene-responsive transcription factor ERF113 OS=Arabidopsis thaliana OX=3702 GN=ERF113 PE=2 SV=1}	{pda:103708042; - - - - -}	{NA}	{NA}	{XM_010098162.1; Morus notabilis Ethylene-responsive transcription factor partial mRNA}	{NA}
AP2/ERF	i0_LQ_lily14_c40279/f1p0/968	968	186.99	327.56	119.7	736.07	1202.83	344.31	2909.42	720.82	2283.27	2587.69	2067	4087.36	{XP_017701969.1; PREDICTED: ethylene-responsive transcription factor ERF113-like isoform X2 [Phoenix dactylifera]}	{sp|Q9LYU3|EF113_ARATH; Ethylene-responsive transcription factor ERF113 OS=Arabidopsis thaliana OX=3702 GN=ERF113 PE=2 SV=1}	{pda:103708042; - - - - -}	{NA}	{GO:0003700; sequence-specific DNA binding transcription factor activity; molecular_function GO:0006355; regulation of transcription, DNA-dependent; biological_process}	{XM_010098162.1; Morus notabilis Ethylene-responsive transcription factor partial mRNA}	{PF00847:AP2 domain}
AP2/ERF	i1_LQ_lily14_c66303/f1p0/1407	1408	525.85	874.17	474.93	3693.29	4912.15	1191.61	11984.5	3162.49	10057.1	7490.76	6743.89	11019.6	{ONK78276.1; uncharacterized protein A4U43_C02F16580 [Asparagus officinalis]}	{sp|Q9LYU3|EF113_ARATH; Ethylene-responsive transcription factor ERF113 OS=Arabidopsis thaliana OX=3702 GN=ERF113 PE=2 SV=1}	{nnu:104592013; - - - - -}	{NA}	{GO:0006355; regulation of transcription, DNA-dependent; biological_process GO:0003700; sequence-specific DNA binding transcription factor activity; molecular_function}	{XM_010098162.1; Morus notabilis Ethylene-responsive transcription factor partial mRNA}	{PF00847:AP2 domain}
AP2/ERF	i0_LQ_lily14_c61135/f1p0/962	961	35	61	31	34	65	18	227	27	111	539	673	424	{XP_010913767.1; PREDICTED: ethylene-responsive transcription factor ERF061 [Elaeis guineensis]}	{sp|Q9C7W2|ERF61_ARATH; Ethylene-responsive transcription factor ERF061 OS=Arabidopsis thaliana OX=3702 GN=ERF061 PE=2 SV=1}	{egu:105039334; - - - - -}	{NA}	{GO:0003700; sequence-specific DNA binding transcription factor activity; molecular_function GO:0006355; regulation of transcription, DNA-dependent; biological_process}	{CP019099.1; Spirodela polyrhiza strain 9509 chromosome 7 sequence}	{PF00847:AP2 domain}
AP2/ERF	i1_HQ_lily14_c97700/f2p0/1393	1391	1822.14	1181.92	1940.07	2468.91	1924.99	2278.72	5017.61	2016.19	3268.59	3710.55	5725.82	8044.95	{XP_008808175.1; PREDICTED: ethylene-responsive transcription factor ERF060-like [Phoenix dactylifera]}	{sp|Q8H1E4|RAP24_ARATH; Ethylene-responsive transcription factor RAP2-4 OS=Arabidopsis thaliana OX=3702 GN=RAP2-4 PE=1 SV=1}	{dosa:Os02t0752800-01; K09286 EREBP EREBP-like factor - -}	{NA}	{GO:0006355; regulation of transcription, DNA-dependent; biological_process GO:0003700; sequence-specific DNA binding transcription factor activity; molecular_function}	{XM_008809953.2; PREDICTED: Phoenix dactylifera ethylene-responsive transcription factor ERF060-like (LOC103720309), mRNA}	{PF00847:AP2 domain}
AP2/ERF	i0_HQ_lily14_c1938/f2p0/990	990	231	314	315	806	414	447	540	545	475	394	634	1185	{XP_010928407.1; PREDICTED: ethylene-responsive transcription factor 3-like [Elaeis guineensis]}	{sp|O80339|ERF82_ARATH; Ethylene-responsive transcription factor 3 OS=Arabidopsis thaliana OX=3702 GN=ERF3 PE=1 SV=1}	{pvu:PHAVU_008G271100g; K09286 EREBP EREBP-like factor - -}	{NA}	{GO:0006355; regulation of transcription, DNA-dependent; biological_process GO:0003700; sequence-specific DNA binding transcription factor activity; molecular_function}	{XM_014640128.1; PREDICTED: Vigna radiata var. radiata ethylene-responsive transcription factor 3-like (LOC106757455), mRNA}	{PF00847:AP2 domain}
AP2/ERF	i1_LQ_lily14_c27533/f1p0/1456	1458	1245.86	1423.08	1364.93	2223.09	1772.01	2256.28	4071.39	1493.81	2319.41	2496.45	3045.18	4873.05	{XP_008808175.1; PREDICTED: ethylene-responsive transcription factor ERF060-like [Phoenix dactylifera]}	{sp|Q8H1E4|RAP24_ARATH; Ethylene-responsive transcription factor RAP2-4 OS=Arabidopsis thaliana OX=3702 GN=RAP2-4 PE=1 SV=1}	{dosa:Os02t0752800-01; K09286 EREBP EREBP-like factor - -}	{NA}	{GO:0006355; regulation of transcription, DNA-dependent; biological_process GO:0003700; sequence-specific DNA binding transcription factor activity; molecular_function}	{XM_008809953.2; PREDICTED: Phoenix dactylifera ethylene-responsive transcription factor ERF060-like (LOC103720309), mRNA}	{PF00847:AP2 domain}
AP2/ERF	i0_HQ_lily14_c13844/f2p7/936	936	169.04	176.08	184.89	215.98	138.29	12	1216.04	90.69	335.13	372.37	379.97	417.96	{XP_010915419.1; PREDICTED: dehydration-responsive element-binding protein 3-like [Elaeis guineensis]}	{sp|Q9LYD3|DREB3_ARATH; Dehydration-responsive element-binding protein 3 OS=Arabidopsis thaliana OX=3702 GN=DREB3 PE=2 SV=1}	{egu:105040550; K09286 EREBP EREBP-like factor - -}	{NA}	{GO:0003700; sequence-specific DNA binding transcription factor activity; molecular_function GO:0006355; regulation of transcription, DNA-dependent; biological_process}	{XM_009401541.2; PREDICTED: Musa acuminata subsp. malaccensis ethylene-responsive transcription factor TINY-like (LOC103984109), mRNA}	{PF00847:AP2 domain}
AP2/ERF	i0_LQ_lily14_c7007/f1p2/978	977	62.41	65.01	68.26	75.01	59.02	62	38.41	50.52	21	143.01	151.03	156.21	{XP_010913767.1; PREDICTED: ethylene-responsive transcription factor ERF061 [Elaeis guineensis]}	{sp|Q9C7W2|ERF61_ARATH; Ethylene-responsive transcription factor ERF061 OS=Arabidopsis thaliana OX=3702 GN=ERF061 PE=2 SV=1}	{egu:105039334; - - - - -}	{NA}	{GO:0003700; sequence-specific DNA binding transcription factor activity; molecular_function GO:0006355; regulation of transcription, DNA-dependent; biological_process}	{XM_008777980.2; PREDICTED: Phoenix dactylifera ethylene-responsive transcription factor ERF061-like (LOC103696378), mRNA}	{PF00847:AP2 domain}
AP2/ERF	i1_LQ_lily14_c22571/f1p1/1316	1316	340.7	347	359.13	915	750	441	1410.5	1437	1469	564	883	878	{XP_009401521.1; PREDICTED: ethylene-responsive transcription factor ERF011-like [Musa acuminata subsp. malaccensis]}	{sp|Q8W3M3|RAP29_ARATH; Ethylene-responsive transcription factor RAP2-9 OS=Arabidopsis thaliana OX=3702 GN=RAP2-9 PE=2 SV=1}	{pda:103706504; - - - - -}	{NA}	{GO:0006355; regulation of transcription, DNA-dependent; biological_process GO:0003700; sequence-specific DNA binding transcription factor activity; molecular_function}	{AK361937.1; Hordeum vulgare subsp. vulgare mRNA for predicted protein, complete cds, clone: NIASHv2001G06}	{PF00847:AP2 domain}
AP2/ERF	i1_LQ_lily14_c31987/f1p0/1015	1015	725	656	889	1712	2208	1359	1335	1719	1415	664	1621	1886	{XP_008786271.1; PREDICTED: ethylene-responsive transcription factor 2-like [Phoenix dactylifera]}	{sp|Q84XB3|ERF1_SOLLC; Ethylene-responsive transcription factor 1 OS=Solanum lycopersicum OX=4081 GN=ERF1 PE=2 SV=1}	{pda:103704663; K09286 EREBP EREBP-like factor - -}	{NA}	{GO:0003700; sequence-specific DNA binding transcription factor activity; molecular_function GO:0006355; regulation of transcription, DNA-dependent; biological_process}	{XM_003549886.3; PREDICTED: Glycine max ethylene-responsive transcription factor 1A-like (LOC100817097), mRNA}	{PF00847:AP2 domain}
AP2/ERF	i0_LQ_lily14_c10892/f1p0/838	837	56.8	57	60.77	57	52	23	18	16	20	30	75	67	{XP_007035093.2; PREDICTED: ethylene-responsive transcription factor 1B [Theobroma cacao]}	{sp|Q8LDC8|ERF92_ARATH; Ethylene-responsive transcription factor 1B OS=Arabidopsis thaliana OX=3702 GN=ERF1B PE=1 SV=2}	{egu:105043078; K14516 ERF1 ethylene-responsive transcription factor 1 - ko04016; Environmental Information Processing; Signal transduction; MAPK signaling pathway - plant | ko04075; Environmental Information Processing; Signal transduction; Plant hormone signal transduction}	{NA}	{GO:0006355; regulation of transcription, DNA-dependent; biological_process GO:0003700; sequence-specific DNA binding transcription factor activity; molecular_function}	{XM_010906280.1; PREDICTED: Elaeis guineensis ethylene-responsive transcription factor 1B-like (LOC105031973), mRNA}	{PF00847:AP2 domain}
AP2/ERF	i0_LQ_lily14_c41761/f1p0/916	914	980	999	1031.02	1180.99	1674.98	679	382.9	389	400	999.99	959.97	533.79	{XP_010924856.1; PREDICTED: ethylene-responsive transcription factor ERF061 [Elaeis guineensis]}	{sp|Q9C7W2|ERF61_ARATH; Ethylene-responsive transcription factor ERF061 OS=Arabidopsis thaliana OX=3702 GN=ERF061 PE=2 SV=1}	{mus:103977546; - - - - -}	{NA}	{GO:0006355; regulation of transcription, DNA-dependent; biological_process GO:0003700; sequence-specific DNA binding transcription factor activity; molecular_function}	{XM_008777980.2; PREDICTED: Phoenix dactylifera ethylene-responsive transcription factor ERF061-like (LOC103696378), mRNA}	{PF00847:AP2 domain}
AP2/ERF	i0_LQ_lily14_c26721/f1p6/574	575	62.7	63	66.9	58.05	117.6	45.23	135.6	136	132	12.34	95.82	52.39	{XP_008783120.1; PREDICTED: ethylene-responsive transcription factor 1-like [Phoenix dactylifera]}	{NA}	{pda:103702455; K09286 EREBP EREBP-like factor - -}	{NA}	{NA}	{NA}	{NA}
AP2/ERF	i0_LQ_lily14_c63980/f1p0/986	1001	351	331	336	369	193	356	674	273	398	139	250	424	{XP_010913077.1; PREDICTED: ethylene-responsive transcription factor-like protein At4g13040 isoform X2 [Elaeis guineensis]}	{sp|Q56XP9|ERFL1_ARATH; Ethylene-responsive transcription factor-like protein At4g13040 OS=Arabidopsis thaliana OX=3702 GN=At4g13040 PE=2 SV=2}	{egu:105038860; - - - - -}	{NA}	{GO:0005094; Rho GDP-dissociation inhibitor activity; molecular_function GO:0003700; sequence-specific DNA binding transcription factor activity; molecular_function GO:0006355; regulation of transcription, DNA-dependent; biological_process GO:0005737; cytoplasm; cellular_component}	{XM_010914779.2; PREDICTED: Elaeis guineensis ethylene-responsive transcription factor-like protein At4g13040 (LOC105038860), transcript variant X4, mRNA}	{PF00847:AP2 domain PF02115:RHO protein GDP dissociation inhibitor}
AP2/ERF	i1_HQ_lily14_c72586/f2p0/1030	1031	114.02	184.91	108.63	434.45	349.91	460	456.71	373.44	517.86	101.91	56.33	140.16	{KVI10401.1; AP2/ERF domain-containing protein [Cynara cardunculus var. scolymus]}	{sp|Q9SXS8|ERF3_TOBAC; Ethylene-responsive transcription factor 3 OS=Nicotiana tabacum OX=4097 GN=ERF3 PE=2 SV=1}	{pda:103706451; K09286 EREBP EREBP-like factor - -}	{NA}	{NA}	{FP101627.1; Phyllostachys edulis cDNA clone: bphyst004h10, full insert sequence}	{NA}
AP2/ERF	i0_LQ_lily14_c8447/f2p1/761	745	603	687	685	439	408	312	1197	340	633	279	497	509	{XP_017699377.1; PREDICTED: ethylene-responsive transcription factor ERF011-like [Phoenix dactylifera]}	{sp|Q9FH94|ERF10_ARATH; Ethylene-responsive transcription factor ERF010 OS=Arabidopsis thaliana OX=3702 GN=ERF010 PE=2 SV=1}	{pda:103706504; - - - - -}	{NA}	{GO:0003700; sequence-specific DNA binding transcription factor activity; molecular_function GO:0006355; regulation of transcription, DNA-dependent; biological_process}	{XM_010229693.2; PREDICTED: Brachypodium distachyon ethylene-responsive transcription factor RAP2-1 (LOC100845753), mRNA}	{PF00847:AP2 domain}
AP2/ERF	i2_HQ_lily14_c7996/f3p0/2753	2752	1534.74	1893.37	1514.99	2997.5	2844.98	2794.67	2824	2880.1	2935.6	964	978	1010	{XP_008787409.1; PREDICTED: ethylene receptor 2 [Phoenix dactylifera]}	{sp|Q0DWC7|ETR3_ORYSJ; Ethylene receptor 3 OS=Oryza sativa subsp. japonica OX=39947 GN=ETR3 PE=2 SV=1}	{pda:103705472; K14509 ETR, ERS ethylene receptor 2.7.13.- ko04016; Environmental Information Processing; Signal transduction; MAPK signaling pathway - plant | ko04075; Environmental Information Processing; Signal transduction; Plant hormone signal transduction}	{At3g04580; KOG0519 Sensory transduction histidine kinase T Signal transduction mechanisms ;}	{GO:0005515; protein binding; molecular_function GO:0000155; two-component sensor activity; molecular_function GO:0007165; signal transduction; biological_process}	{XM_009387949.2; PREDICTED: Musa acuminata subsp. malaccensis ethylene receptor 3-like (LOC103973396), transcript variant X2, mRNA}	{PF00512:His Kinase A (phospho-acceptor) domain PF01590:GAF domain}
AP2/ERF	i1_HQ_lily14_c26365/f4p0/1554	1554	3337.68	3518.18	3009.82	4008.89	5134.66	3838.6	5147	5249.8	5352.8	1740	1766	1822	{XP_010917392.1; PREDICTED: ethylene-responsive transcription factor 1 [Elaeis guineensis]}	{sp|Q6K7E6|ERF1_ORYSJ; Ethylene-responsive transcription factor 1 OS=Oryza sativa subsp. japonica OX=39947 GN=EREBP1 PE=1 SV=1}	{egu:105041997; K09286 EREBP EREBP-like factor - -}	{NA}	{GO:0046872; metal ion binding; molecular_function GO:0003700; sequence-specific DNA binding transcription factor activity; molecular_function GO:0006355; regulation of transcription, DNA-dependent; biological_process}	{XM_008802250.2; PREDICTED: Phoenix dactylifera ethylene-responsive transcription factor 1-like (LOC103714826), transcript variant X4, mRNA}	{PF00847:AP2 domain PF13912:C2H2-type zinc finger}
AP2/ERF	i0_HQ_lily14_c6531/f9p4/847	847	761.98	738.09	689.37	1662.55	1404.09	1802	1855.29	1671.56	1636.14	176.09	343.67	657.84	{XP_006452450.1; hypothetical protein CICLE_v10009361mg [Citrus clementina]}	{sp|Q9SXS8|ERF3_TOBAC; Ethylene-responsive transcription factor 3 OS=Nicotiana tabacum OX=4097 GN=ERF3 PE=2 SV=1}	{cit:102613950; K09286 EREBP EREBP-like factor - -}	{NA}	{GO:0006355; regulation of transcription, DNA-dependent; biological_process GO:0003700; sequence-specific DNA binding transcription factor activity; molecular_function}	{FP101627.1; Phyllostachys edulis cDNA clone: bphyst004h10, full insert sequence}	{PF00847:AP2 domain}
AP2/ERF	i1_LQ_lily14_c89004/f1p0/1505	1503	2521	2027	1619	277	284	133	395	123	316	831	1008	1446	{XP_008783177.1; PREDICTED: ethylene-responsive transcription factor ERF023-like [Phoenix dactylifera]}	{sp|Q1ECI2|ERF23_ARATH; Ethylene-responsive transcription factor ERF023 OS=Arabidopsis thaliana OX=3702 GN=ERF023 PE=2 SV=1}	{pda:103702500; K09286 EREBP EREBP-like factor - -}	{NA}	{NA}	{XM_009402619.2; PREDICTED: Musa acuminata subsp. malaccensis ethylene-responsive transcription factor ERF039-like (LOC103985011), mRNA}	{NA}
AP2/ERF	i0_HQ_lily14_c4823/f3p67/955	955	580.16	604.33	634.55	728	538	783	598	692	508	289.1	295	324.5	{XP_015627177.1; PREDICTED: ethylene-responsive transcription factor 3 [Oryza sativa Japonica Group]}	{sp|Q9SXS8|ERF3_TOBAC; Ethylene-responsive transcription factor 3 OS=Nicotiana tabacum OX=4097 GN=ERF3 PE=2 SV=1}	{osa:4328564; K09286 EREBP EREBP-like factor - -}	{NA}	{GO:0006355; regulation of transcription, DNA-dependent; biological_process GO:0003700; sequence-specific DNA binding transcription factor activity; molecular_function}	{XM_010047856.2; PREDICTED: Eucalyptus grandis ethylene-responsive transcription factor 3 (LOC104435021), mRNA}	{PF00847:AP2 domain}
AP2/ERF	i1_HQ_lily14_c79818/f4p1/1077	1076	552	828	520	2364	3880	1389	4211	2930	3635	138	323	362	{XP_008786269.1; PREDICTED: ethylene-responsive transcription factor ERF105-like [Phoenix dactylifera]}	{sp|Q40478|ERF5_TOBAC; Ethylene-responsive transcription factor 5 OS=Nicotiana tabacum OX=4097 GN=ERF5 PE=2 SV=1}	{pda:103704662; K09286 EREBP EREBP-like factor - -}	{NA}	{GO:0006355; regulation of transcription, DNA-dependent; biological_process GO:0003700; sequence-specific DNA binding transcription factor activity; molecular_function}	{XM_008665605.1; PREDICTED: Zea mays ethylene-responsive transcription factor ERF115-like (LOC103642291), mRNA}	{PF00847:AP2 domain}
AP2/ERF	i1_HQ_lily14_c57885/f4p1/1243	1243	4649.6	4843.33	5085.5	3082	2480	3415	2521	2842	2243	2453	2174	2132	{AIR77001.1; ethylene response factor, partial [Lilium longiflorum]}	{sp|Q9LUM4|RAP22_ARATH; Ethylene-responsive transcription factor RAP2-2 OS=Arabidopsis thaliana OX=3702 GN=RAP2-2 PE=1 SV=2}	{egu:105041997; K09286 EREBP EREBP-like factor - -}	{NA}	{GO:0006355; regulation of transcription, DNA-dependent; biological_process GO:0003700; sequence-specific DNA binding transcription factor activity; molecular_function}	{KM065527.1; Lilium longiflorum cultivar Prince Ice ethylene response factor mRNA, partial cds}	{PF00847:AP2 domain}
AP2/ERF	i1_LQ_lily14_c97339/f1p0/1055	1055	682.88	711.33	746.9	358	425	324	421	345	410	192	222	204	{XP_010939527.1; PREDICTED: AP2-like ethylene-responsive transcription factor PLT1 isoform X2 [Elaeis guineensis]}	{sp|Q84Z02|CRL5_ORYSJ; AP2-like ethylene-responsive transcription factor CRL5 OS=Oryza sativa subsp. japonica OX=39947 GN=CRL5 PE=2 SV=1}	{mus:103969583; - - - - -}	{NA}	{GO:0006355; regulation of transcription, DNA-dependent; biological_process GO:0003700; sequence-specific DNA binding transcription factor activity; molecular_function}	{NA}	{PF00847:AP2 domain}
AP2/ERF	i1_LQ_lily14_c45655/f1p0/1438	1437	93	62	159	50	31	101	8	19	13	20	19	20	{XP_010927009.1; PREDICTED: AP2-like ethylene-responsive transcription factor At2g41710 isoform X1 [Elaeis guineensis]}	{sp|Q8GWK2|AP2L4_ARATH; AP2-like ethylene-responsive transcription factor At2g41710 OS=Arabidopsis thaliana OX=3702 GN=At2g41710 PE=2 SV=2}	{mus:103973907; K09285 OVM, ANT AP2-like factor, ANT lineage - -}	{NA}	{GO:0006355; regulation of transcription, DNA-dependent; biological_process GO:0003700; sequence-specific DNA binding transcription factor activity; molecular_function}	{XM_008804409.1; PREDICTED: Phoenix dactylifera AP2-like ethylene-responsive transcription factor At2g41710 (LOC103716427), transcript variant X1, mRNA}	{PF00847:AP2 domain}
AP2/ERF	i1_LQ_lily14_c40617/f1p0/1986	1988	235.66	160.8	235.67	77.27	37.44	71.44	143	74.73	61.65	8.74	12.31	72.44	{APY23909.1; APETALA 2-like protein, partial [Lilium formosanum x Lilium longiflorum]}	{sp|P47927|AP2_ARATH; Floral homeotic protein APETALA 2 OS=Arabidopsis thaliana OX=3702 GN=AP2 PE=1 SV=1}	{lang:109341384; K09284 AP2 AP2-like factor, euAP2 lineage - -; lang:109341384; - - - - -}	{NA}	{GO:0005737; cytoplasm; cellular_component GO:0006355; regulation of transcription, DNA-dependent; biological_process GO:0003700; sequence-specific DNA binding transcription factor activity; molecular_function GO:0005634; nucleus; cellular_component GO:0003723; RNA binding; molecular_function GO:0006397; mRNA processing; biological_process}	{KU898269.1; Hypoxis decumbens APETALA2-like protein (AP2-1) mRNA, partial cds}	{PF06003:Survival motor neuron protein (SMN) PF00847:AP2 domain}
AP2/ERF	i1_LQ_lily14_c59855/f1p0/1995	1995	2447.51	2160.81	2512.67	857.84	637.14	949.22	1046.89	714.05	865.54	152.03	208.68	536.18	{APY23909.1; APETALA 2-like protein, partial [Lilium formosanum x Lilium longiflorum]}	{sp|P47927|AP2_ARATH; Floral homeotic protein APETALA 2 OS=Arabidopsis thaliana OX=3702 GN=AP2 PE=1 SV=1}	{pda:103706506; K09284 AP2 AP2-like factor, euAP2 lineage - -}	{NA}	{GO:0006355; regulation of transcription, DNA-dependent; biological_process GO:0003700; sequence-specific DNA binding transcription factor activity; molecular_function}	{JN247401.1; Actinidia deliciosa cultivar Hayward APETALA2 mRNA, complete cds, alternatively spliced}	{PF00847:AP2 domain}
AP2/ERF	i1_LQ_lily14_c12415/f1p0/1250	1251	3	55	7	7	1	9	0	9	0	3	0	0	{XP_019149741.1; PREDICTED: ethylene-responsive transcription factor CRF4-like [Ipomoea nil]}	{sp|O04682|PTI6_SOLLC; Pathogenesis-related genes transcriptional activator PTI6 OS=Solanum lycopersicum OX=4081 GN=PTI6 PE=2 SV=1}	{egu:105039649; - - - - -}	{NA}	{NA}	{NA}	{NA}
AP2/ERF	i1_LQ_lily14_c40173/f1p0/1424	1424	39	99	62	17	22	13	5	15	2	3	0	2	{XP_010238049.1; PREDICTED: ethylene-responsive transcription factor ERF118 [Brachypodium distachyon]}	{sp|O04682|PTI6_SOLLC; Pathogenesis-related genes transcriptional activator PTI6 OS=Solanum lycopersicum OX=4081 GN=PTI6 PE=2 SV=1}	{pop:POPTR_0002s16900g; - - - - -}	{NA}	{GO:0003700; sequence-specific DNA binding transcription factor activity; molecular_function GO:0006355; regulation of transcription, DNA-dependent; biological_process}	{NA}	{PF00847:AP2 domain}
AP2/ERF	i2_LQ_lily14_c6315/f1p0/2305	2301	1541.69	1474.98	1613.58	646.76	393.42	765.73	273.14	458.99	416.85	17	30.94	38	{XP_009390940.1; PREDICTED: pathogenesis-related genes transcriptional activator PTI6-like [Musa acuminata subsp. malaccensis]}	{sp|O82339|CRF5_ARATH; Ethylene-responsive transcription factor CRF5 OS=Arabidopsis thaliana OX=3702 GN=CRF5 PE=1 SV=1}	{zma:103649554; - - - - -}	{NA}	{GO:0003700; sequence-specific DNA binding transcription factor activity; molecular_function GO:0006355; regulation of transcription, DNA-dependent; biological_process}	{NA}	{PF00847:AP2 domain}
AP2/ERF	i0_LQ_lily14_c62530/f1p0/934	937	1198	1704	1328	483	375	659	117	362	190	0	6	1	{XP_008810850.1; PREDICTED: pathogenesis-related genes transcriptional activator PTI6-like [Phoenix dactylifera]}	{sp|O04682|PTI6_SOLLC; Pathogenesis-related genes transcriptional activator PTI6 OS=Solanum lycopersicum OX=4081 GN=PTI6 PE=2 SV=1}	{egu:105045095; K13434 PTI6 pathogenesis-related genes transcriptional activator PTI6 - ko04626; Organismal Systems; Environmental adaptation; Plant-pathogen interaction}	{NA}	{GO:0006355; regulation of transcription, DNA-dependent; biological_process GO:0003700; sequence-specific DNA binding transcription factor activity; molecular_function}	{XM_008789933.2; PREDICTED: Phoenix dactylifera pathogenesis-related genes transcriptional activator PTI6-like (LOC103706005), mRNA}	{PF00847:AP2 domain}
AP2/ERF	i0_HQ_lily14_c45586/f2p8/949	949	4622.27	3521	4115	2	2	8	0	0	1	0	0	0	{XP_008804592.1; PREDICTED: ethylene-responsive transcription factor WIN1-like [Phoenix dactylifera]}	{sp|Q9XI33|WIN1_ARATH; Ethylene-responsive transcription factor WIN1 OS=Arabidopsis thaliana OX=3702 GN=WIN1 PE=2 SV=1}	{sita:101764762; - - - - -}	{NA}	{GO:0006355; regulation of transcription, DNA-dependent; biological_process GO:0003700; sequence-specific DNA binding transcription factor activity; molecular_function}	{XM_008806370.2; PREDICTED: Phoenix dactylifera ethylene-responsive transcription factor WIN1-like (LOC103717834), mRNA}	{PF00847:AP2 domain}
ARF	i5_LQ_lily14_c10651/f1p0/5066	5065	1	29.71	0	67.35	25.17	42.61	132.48	27.44	44.5	213.38	232.42	203.42	{XP_010934525.1; PREDICTED: auxin response factor 11 [Elaeis guineensis]}	{sp|Q8S983|ARFK_ORYSJ; Auxin response factor 11 OS=Oryza sativa subsp. japonica OX=39947 GN=ARF11 PE=2 SV=1}	{mus:103993102; K14486 K14486, ARF auxin response factor - ko04075; Environmental Information Processing; Signal transduction; Plant hormone signal transduction}	{NA}	{GO:0005634; nucleus; cellular_component GO:0030288; outer membrane-bounded periplasmic space; cellular_component GO:0003677; DNA binding; molecular_function GO:0006355; regulation of transcription, DNA-dependent; biological_process GO:0071555; cell wall organization; biological_process GO:0009725; response to hormone stimulus; biological_process}	{XM_010936223.2; PREDICTED: Elaeis guineensis auxin response factor 11 (LOC105054653), mRNA}	{PF06507:Auxin response factor PF00345:Pili and flagellar-assembly chaperone, PapD N-terminal domain}
ARF	i4_LQ_lily14_c17330/f1p0/4087	4085	2	68.29	4	123.65	57.83	78.39	301.52	49.56	87.5	126.62	180.58	195.58	{XP_010934525.1; PREDICTED: auxin response factor 11 [Elaeis guineensis]}	{sp|Q01K26|ARFK_ORYSI; Auxin response factor 11 OS=Oryza sativa subsp. indica OX=39946 GN=ARF11 PE=3 SV=2}	{mus:103993102; K14486 K14486, ARF auxin response factor - ko04075; Environmental Information Processing; Signal transduction; Plant hormone signal transduction}	{NA}	{GO:0030288; outer membrane-bounded periplasmic space; cellular_component GO:0006355; regulation of transcription, DNA-dependent; biological_process GO:0003677; DNA binding; molecular_function GO:0009725; response to hormone stimulus; biological_process GO:0071555; cell wall organization; biological_process GO:0005634; nucleus; cellular_component}	{XM_010936223.2; PREDICTED: Elaeis guineensis auxin response factor 11 (LOC105054653), mRNA}	{PF06507:Auxin response factor PF00345:Pili and flagellar-assembly chaperone, PapD N-terminal domain PF02362:B3 DNA binding domain}
ARF	i2_LQ_lily14_c26566/f1p9/2528	2528	122.69	79.12	79.72	116.27	93.94	118	436.89	137.03	311.64	540.88	169.65	490.64	{XP_010915982.1; PREDICTED: auxin response factor 9 [Elaeis guineensis]}	{sp|Q9XED8|ARFI_ARATH; Auxin response factor 9 OS=Arabidopsis thaliana OX=3702 GN=ARF9 PE=1 SV=1}	{egu:105040924; - - - - -}	{NA}	{GO:0006355; regulation of transcription, DNA-dependent; biological_process GO:0003677; DNA binding; molecular_function GO:0009725; response to hormone stimulus; biological_process GO:0005634; nucleus; cellular_component}	{XM_012227804.1; PREDICTED: Jatropha curcas auxin response factor 18 (LOC105642833), mRNA}	{PF02362:B3 DNA binding domain PF06507:Auxin response factor}
ARF	i2_HQ_lily14_c2368/f4p0/2850	2850	447.41	480.63	573.61	821.31	553.67	607.79	2480.68	649.15	1805.02	1545.97	1160.17	2522.23	{XP_010915982.1; PREDICTED: auxin response factor 9 [Elaeis guineensis]}	{sp|Q9XED8|ARFI_ARATH; Auxin response factor 9 OS=Arabidopsis thaliana OX=3702 GN=ARF9 PE=1 SV=1}	{egu:105040924; - - - - -}	{NA}	{GO:0006355; regulation of transcription, DNA-dependent; biological_process GO:0003677; DNA binding; molecular_function GO:0009725; response to hormone stimulus; biological_process GO:0005634; nucleus; cellular_component}	{XM_012227804.1; PREDICTED: Jatropha curcas auxin response factor 18 (LOC105642833), mRNA}	{PF02362:B3 DNA binding domain PF06507:Auxin response factor}
ARF	i1_LQ_lily14_c16256/f1p3/1141	1142	332.91	276.26	357.67	330.43	255.39	296.21	1258.42	530.83	705.34	752.15	1256.18	1259.13	{XP_008807235.1; PREDICTED: auxin response factor 11-like isoform X1 [Phoenix dactylifera]}	{sp|Q9XED8|ARFI_ARATH; Auxin response factor 9 OS=Arabidopsis thaliana OX=3702 GN=ARF9 PE=1 SV=1}	{pda:103719129; K14486 K14486, ARF auxin response factor - ko04075; Environmental Information Processing; Signal transduction; Plant hormone signal transduction}	{NA}	{NA}	{NA}	{NA}
ARF	i2_LQ_lily14_c12473/f1p0/2821	2917	9	7.03	5.27	28.04	56.87	21.19	31.75	32.92	39.91	19.18	19.16	35.99	{XP_010941526.1; PREDICTED: auxin response factor 17-like [Elaeis guineensis]}	{sp|Q653U3|ARFQ_ORYSJ; Auxin response factor 17 OS=Oryza sativa subsp. japonica OX=39947 GN=ARF17 PE=2 SV=1}	{jcu:105634029; - - - - -}	{NA}	{GO:0005672; transcription factor TFIIA complex; cellular_component GO:0007275; multicellular organismal development; biological_process GO:0005634; nucleus; cellular_component GO:0009725; response to hormone stimulus; biological_process GO:0006367; transcription initiation from RNA polymerase II promoter; biological_process GO:0006355; regulation of transcription, DNA-dependent; biological_proce…	{XM_009400957.2; PREDICTED: Musa acuminata subsp. malaccensis auxin response factor 17 (LOC103983691), transcript variant X3, mRNA}	{PF03153:Transcription factor IIA, alpha/beta subunit PF15221:Lens epithelial cell protein LEP503 PF06507:Auxin response factor}
ARF	i3_LQ_lily14_c16684/f1p4/3113	3114	21.55	28.27	0	39	0	12.19	89.16	10.21	152.37	53.71	0	80.86	{XP_010275910.1; PREDICTED: auxin response factor 6-like isoform X1 [Nelumbo nucifera]}	{sp|Q6H6V4|ARFF_ORYSJ; Auxin response factor 6 OS=Oryza sativa subsp. japonica OX=39947 GN=ARF6 PE=1 SV=1}	{rcu:8276588; - - - - -}	{NA}	{GO:0005634; nucleus; cellular_component GO:0009725; response to hormone stimulus; biological_process GO:0003677; DNA binding; molecular_function GO:0006355; regulation of transcription, DNA-dependent; biological_process}	{XM_008779482.2; PREDICTED: Phoenix dactylifera auxin response factor 17-like (LOC103697593), transcript variant X3, mRNA}	{PF02362:B3 DNA binding domain PF06507:Auxin response factor}
ARF	i3_LQ_lily14_c24937/f1p0/3430	3433	13.7	12.5	17	81.43	179.51	80.4	78.21	172.79	122.37	5.7	43.21	54.01	{XP_010275910.1; PREDICTED: auxin response factor 6-like isoform X1 [Nelumbo nucifera]}	{sp|Q6H6V4|ARFF_ORYSJ; Auxin response factor 6 OS=Oryza sativa subsp. japonica OX=39947 GN=ARF6 PE=1 SV=1}	{rcu:8276588; - - - - -}	{NA}	{GO:0005634; nucleus; cellular_component GO:0007275; multicellular organismal development; biological_process GO:0003677; DNA binding; molecular_function GO:0006355; regulation of transcription, DNA-dependent; biological_process GO:0009725; response to hormone stimulus; biological_process}	{XM_008779482.2; PREDICTED: Phoenix dactylifera auxin response factor 17-like (LOC103697593), transcript variant X3, mRNA}	{PF15221:Lens epithelial cell protein LEP503 PF06507:Auxin response factor}
ARF	i3_LQ_lily14_c7181/f1p0/3755	3755	882.43	888.53	568.32	1731.5	2850.36	1616.4	2722.7	1957.34	3396.34	1198.86	1370.4	2053.54	{XP_020109211.1; auxin response factor 17-like [Ananas comosus]}	{sp|Q653U3|ARFQ_ORYSJ; Auxin response factor 17 OS=Oryza sativa subsp. japonica OX=39947 GN=ARF17 PE=2 SV=1}	{vvi:100242923; - - - - -}	{NA}	{GO:0006367; transcription initiation from RNA polymerase II promoter; biological_process GO:0005672; transcription factor TFIIA complex; cellular_component GO:0007275; multicellular organismal development; biological_process}	{XM_010943224.2; PREDICTED: Elaeis guineensis auxin response factor 17-like (LOC105059786), mRNA}	{PF15221:Lens epithelial cell protein LEP503 PF03153:Transcription factor IIA, alpha/beta subunit}
ARF	i2_LQ_lily14_c44843/f1p1/2923	2922	6.23	0	17.25	0	40.39	27.62	32.37	69.82	52.62	0	0	49.38	{XP_010275910.1; PREDICTED: auxin response factor 6-like isoform X1 [Nelumbo nucifera]}	{sp|Q6H6V4|ARFF_ORYSJ; Auxin response factor 6 OS=Oryza sativa subsp. japonica OX=39947 GN=ARF6 PE=1 SV=1}	{rcu:8276588; - - - - -}	{NA}	{GO:0005634; nucleus; cellular_component GO:0007275; multicellular organismal development; biological_process GO:0003677; DNA binding; molecular_function GO:0006355; regulation of transcription, DNA-dependent; biological_process GO:0009725; response to hormone stimulus; biological_process}	{XM_010943224.2; PREDICTED: Elaeis guineensis auxin response factor 17-like (LOC105059786), mRNA}	{PF15221:Lens epithelial cell protein LEP503 PF06507:Auxin response factor}
ARF	i2_LQ_lily14_c3665/f1p2/2270	2304	47.43	34.5	47.89	22.47	12.26	26.74	6.17	10.84	15.47	50.36	85.98	108.51	{XP_010912181.1; PREDICTED: auxin response factor 11 isoform X1 [Elaeis guineensis]}	{sp|Q9XED8|ARFI_ARATH; Auxin response factor 9 OS=Arabidopsis thaliana OX=3702 GN=ARF9 PE=1 SV=1}	{egu:105038157; - - - - -}	{NA}	{GO:0009725; response to hormone stimulus; biological_process GO:0003677; DNA binding; molecular_function GO:0006355; regulation of transcription, DNA-dependent; biological_process GO:0005634; nucleus; cellular_component}	{XM_010269278.2; PREDICTED: Nelumbo nucifera auxin response factor 18 (LOC104604767), mRNA}	{PF06507:Auxin response factor PF02362:B3 DNA binding domain}
ARF	i2_HQ_lily14_c37291/f2p0/2370	2370	1676.86	1348.27	1549.03	810.06	425.15	1376.13	563.12	613.51	814.91	2174.69	1505.66	3700.81	{XP_010912181.1; PREDICTED: auxin response factor 11 isoform X1 [Elaeis guineensis]}	{sp|Q9XED8|ARFI_ARATH; Auxin response factor 9 OS=Arabidopsis thaliana OX=3702 GN=ARF9 PE=1 SV=1}	{egu:105038157; - - - - -}	{NA}	{GO:0009725; response to hormone stimulus; biological_process GO:0003677; DNA binding; molecular_function GO:0006355; regulation of transcription, DNA-dependent; biological_process GO:0005634; nucleus; cellular_component}	{XM_010269278.2; PREDICTED: Nelumbo nucifera auxin response factor 18 (LOC104604767), mRNA}	{PF02362:B3 DNA binding domain PF06507:Auxin response factor}
ARF	i2_HQ_lily14_c37009/f3p1/2359	2359	1056.53	1128.22	878.74	480.92	635.34	617.36	712.34	606.19	393.16	900.93	1361.86	2421.21	{XP_010912181.1; PREDICTED: auxin response factor 11 isoform X1 [Elaeis guineensis]}	{sp|Q9XED8|ARFI_ARATH; Auxin response factor 9 OS=Arabidopsis thaliana OX=3702 GN=ARF9 PE=1 SV=1}	{egu:105038157; - - - - -}	{NA}	{GO:0005634; nucleus; cellular_component GO:0006355; regulation of transcription, DNA-dependent; biological_process GO:0003677; DNA binding; molecular_function GO:0009725; response to hormone stimulus; biological_process}	{XM_010269278.2; PREDICTED: Nelumbo nucifera auxin response factor 18 (LOC104604767), mRNA}	{PF06507:Auxin response factor PF02362:B3 DNA binding domain}
ARF	i2_LQ_lily14_c10390/f1p0/2289	2290	209.11	209.59	178.56	93.44	32.65	102.99	18.03	59.2	69.21	276.04	206.14	347.94	{XP_010266558.1; PREDICTED: auxin response factor 9-like [Nelumbo nucifera]}	{sp|Q9ZPY6|ARFK_ARATH; Auxin response factor 11 OS=Arabidopsis thaliana OX=3702 GN=ARF11 PE=2 SV=3}	{egu:105038157; - - - - -}	{NA}	{GO:0005634; nucleus; cellular_component GO:0009725; response to hormone stimulus; biological_process GO:0006355; regulation of transcription, DNA-dependent; biological_process GO:0003677; DNA binding; molecular_function}	{XM_010269278.2; PREDICTED: Nelumbo nucifera auxin response factor 18 (LOC104604767), mRNA}	{PF06507:Auxin response factor PF02362:B3 DNA binding domain}
ARF	i2_LQ_lily14_c25903/f1p0/2465	2465	1854.1	2085.25	1614.53	3733.29	4527.05	3169.18	5224.43	4435.83	6245.6	1784.66	1710.65	3019.44	{XP_010275910.1; PREDICTED: auxin response factor 6-like isoform X1 [Nelumbo nucifera]}	{sp|A2X1A1|ARFF_ORYSI; Auxin response factor 6 OS=Oryza sativa subsp. indica OX=39946 GN=ARF6 PE=3 SV=1}	{rcu:8276588; - - - - -}	{NA}	{GO:0003677; DNA binding; molecular_function GO:0006355; regulation of transcription, DNA-dependent; biological_process GO:0009725; response to hormone stimulus; biological_process GO:0005634; nucleus; cellular_component GO:0007275; multicellular organismal development; biological_process}	{XM_019851347.1; PREDICTED: Elaeis guineensis auxin response factor 17-like (LOC105058805), mRNA}	{PF06507:Auxin response factor PF15221:Lens epithelial cell protein LEP503}
ARF	i3_HQ_lily14_c5493/f2p1/3555	3555	264.68	179.49	158.14	471.39	13.8	341.86	180.08	44.21	117.71	128.58	0	550.31	{XP_010275910.1; PREDICTED: auxin response factor 6-like isoform X1 [Nelumbo nucifera]}	{sp|A2YG67|ARFQ_ORYSI; Auxin response factor 17 OS=Oryza sativa subsp. indica OX=39946 GN=ARF17 PE=3 SV=1}	{rcu:8276588; - - - - -}	{NA}	{GO:0009725; response to hormone stimulus; biological_process GO:0003677; DNA binding; molecular_function GO:0006355; regulation of transcription, DNA-dependent; biological_process GO:0005634; nucleus; cellular_component}	{XM_008779482.2; PREDICTED: Phoenix dactylifera auxin response factor 17-like (LOC103697593), transcript variant X3, mRNA}	{PF06507:Auxin response factor PF02362:B3 DNA binding domain}
ARF	i1_LQ_lily14_c19988/f1p1/1292	1292	243.17	319.63	393.38	88.32	136.16	235.02	38.02	124.82	46.87	261.69	514.29	193.6	{XP_008795276.1; PREDICTED: auxin response factor 7-like isoform X1 [Phoenix dactylifera]}	{sp|Q6YVY0|ARFG_ORYSJ; Auxin response factor 7 OS=Oryza sativa subsp. japonica OX=39947 GN=ARF7 PE=2 SV=1}	{pda:103704796; K14486 K14486, ARF auxin response factor - ko04075; Environmental Information Processing; Signal transduction; Plant hormone signal transduction}	{NA}	{NA}	{XM_009381604.2; PREDICTED: Musa acuminata subsp. malaccensis auxin response factor 7 (LOC103968405), transcript variant X2, mRNA}	{NA}
ARF	i3_LQ_lily14_c14713/f1p0/3407	3407	967.49	1263.91	1068.47	3402.96	1882.26	2042.9	4248.38	2173.61	4689.51	1084	431.77	1794.87	{XP_010275910.1; PREDICTED: auxin response factor 6-like isoform X1 [Nelumbo nucifera]}	{sp|Q6H6V4|ARFF_ORYSJ; Auxin response factor 6 OS=Oryza sativa subsp. japonica OX=39947 GN=ARF6 PE=1 SV=1}	{rcu:8276588; - - - - -}	{NA}	{GO:0005672; transcription factor TFIIA complex; cellular_component GO:0007275; multicellular organismal development; biological_process GO:0005634; nucleus; cellular_component GO:0009725; response to hormone stimulus; biological_process GO:0006367; transcription initiation from RNA polymerase II promoter; biological_process GO:0006355; regulation of transcription, DNA-dependent; biological_proce…	{XM_010943224.2; PREDICTED: Elaeis guineensis auxin response factor 17-like (LOC105059786), mRNA}	{PF15221:Lens epithelial cell protein LEP503 PF03153:Transcription factor IIA, alpha/beta subunit PF06507:Auxin response factor}
ARF	i3_LQ_lily14_c26157/f1p1/3262	3238	133.1	79.4	157.16	52.56	31.27	120.54	59.09	30.42	35.09	70.53	88.12	201.81	{XP_010266558.1; PREDICTED: auxin response factor 9-like [Nelumbo nucifera]}	{sp|Q9ZPY6|ARFK_ARATH; Auxin response factor 11 OS=Arabidopsis thaliana OX=3702 GN=ARF11 PE=2 SV=3}	{egu:105038157; - - - - -}	{NA}	{GO:0006355; regulation of transcription, DNA-dependent; biological_process GO:0003677; DNA binding; molecular_function GO:0009725; response to hormone stimulus; biological_process GO:0005634; nucleus; cellular_component}	{XM_010269278.2; PREDICTED: Nelumbo nucifera auxin response factor 18 (LOC104604767), mRNA}	{PF06507:Auxin response factor PF02362:B3 DNA binding domain}
ARF	i2_LQ_lily14_c43607/f1p1/2544	2545	2.84	15.52	18.15	3.87	4.99	15.45	2.53	10.13	2.7	12.32	6.48	15.35	{XP_010912181.1; PREDICTED: auxin response factor 11 isoform X1 [Elaeis guineensis]}	{sp|Q9XED8|ARFI_ARATH; Auxin response factor 9 OS=Arabidopsis thaliana OX=3702 GN=ARF9 PE=1 SV=1}	{egu:105038157; - - - - -}	{NA}	{GO:0006355; regulation of transcription, DNA-dependent; biological_process GO:0003677; DNA binding; molecular_function GO:0009725; response to hormone stimulus; biological_process GO:0005634; nucleus; cellular_component}	{XM_010269278.2; PREDICTED: Nelumbo nucifera auxin response factor 18 (LOC104604767), mRNA}	{PF02362:B3 DNA binding domain PF06507:Auxin response factor}
ARF	i3_LQ_lily14_c2696/f1p16/3679	3688	17.36	5.56	16.17	27.59	6.44	6.77	8.08	8.15	10.89	11.96	9.07	13.09	{XP_010927183.1; PREDICTED: auxin response factor 19-like [Elaeis guineensis]}	{sp|Q0D9R7|ARFS_ORYSJ; Auxin response factor 19 OS=Oryza sativa subsp. japonica OX=39947 GN=ARF19 PE=2 SV=2}	{nnu:104599195; - - - - -}	{NA}	{GO:0006810; transport; biological_process}	{XM_008803212.2; PREDICTED: Phoenix dactylifera auxin response factor 19-like (LOC103715543), mRNA}	{PF12679:ABC-2 family transporter protein}
ARF	i3_LQ_lily14_c34364/f1p0/3130	3078	1.15	3.51	1.22	7.07	0	0	4.64	5.96	8.18	4.73	0	0	{XP_020109211.1; auxin response factor 17-like [Ananas comosus]}	{sp|Q653U3|ARFQ_ORYSJ; Auxin response factor 17 OS=Oryza sativa subsp. japonica OX=39947 GN=ARF17 PE=2 SV=1}	{vvi:100242923; - - - - -}	{NA}	{GO:0009725; response to hormone stimulus; biological_process GO:0003677; DNA binding; molecular_function GO:0006355; regulation of transcription, DNA-dependent; biological_process GO:0005634; nucleus; cellular_component GO:0000813; ESCRT I complex; cellular_component}	{XM_008779482.2; PREDICTED: Phoenix dactylifera auxin response factor 17-like (LOC103697593), transcript variant X3, mRNA}	{PF10240:Protein of unknown function (DUF2464) PF02362:B3 DNA binding domain PF06507:Auxin response factor}
ARF	i2_HQ_lily14_c53230/f10p0/2546	2546	1003.12	798.5	999.47	917.67	253.34	1696.78	418.71	378.71	390.45	981.13	260.75	1008.38	{XP_010912181.1; PREDICTED: auxin response factor 11 isoform X1 [Elaeis guineensis]}	{sp|Q9XED8|ARFI_ARATH; Auxin response factor 9 OS=Arabidopsis thaliana OX=3702 GN=ARF9 PE=1 SV=1}	{egu:105038157; - - - - -}	{NA}	{GO:0005634; nucleus; cellular_component GO:0003677; DNA binding; molecular_function GO:0006355; regulation of transcription, DNA-dependent; biological_process GO:0009725; response to hormone stimulus; biological_process}	{XM_010269278.2; PREDICTED: Nelumbo nucifera auxin response factor 18 (LOC104604767), mRNA}	{PF06507:Auxin response factor PF02362:B3 DNA binding domain}
ARF	i3_HQ_lily14_c47849/f10p0/3226	3223	434.9	443	458.09	1971.64	605.65	879.47	2077.8	2118	2164	515.55	0	436.84	{XP_010275910.1; PREDICTED: auxin response factor 6-like isoform X1 [Nelumbo nucifera]}	{sp|A2YG67|ARFQ_ORYSI; Auxin response factor 17 OS=Oryza sativa subsp. indica OX=39946 GN=ARF17 PE=3 SV=1}	{rcu:8276588; - - - - -}	{NA}	{GO:0005634; nucleus; cellular_component GO:0003677; DNA binding; molecular_function GO:0006355; regulation of transcription, DNA-dependent; biological_process GO:0009725; response to hormone stimulus; biological_process}	{XM_008779482.2; PREDICTED: Phoenix dactylifera auxin response factor 17-like (LOC103697593), transcript variant X3, mRNA}	{PF06507:Auxin response factor PF02362:B3 DNA binding domain}
ARF	i4_HQ_lily14_c17758/f4p0/4222	4223	2876.7	2697.61	2846.67	3171.24	2927.26	3646.38	3557.82	2098.28	3896.27	1958.1	1741.94	2026.06	{XP_010927183.1; PREDICTED: auxin response factor 19-like [Elaeis guineensis]}	{sp|Q0D9R7|ARFS_ORYSJ; Auxin response factor 19 OS=Oryza sativa subsp. japonica OX=39947 GN=ARF19 PE=2 SV=2}	{nnu:104599195; - - - - -}	{NA}	{GO:0005634; nucleus; cellular_component GO:0006355; regulation of transcription, DNA-dependent; biological_process GO:0003677; DNA binding; molecular_function GO:0009725; response to hormone stimulus; biological_process GO:0005515; protein binding; molecular_function}	{XM_008803212.2; PREDICTED: Phoenix dactylifera auxin response factor 19-like (LOC103715543), mRNA}	{PF06507:Auxin response factor PF00564:PB1 domain PF02362:B3 DNA binding domain}
ARF	i3_LQ_lily14_c16156/f1p0/3011	3012	1406.63	1298.4	1716.58	620.06	454.42	1353.15	236.6	344.55	235.06	1527.55	645.19	818.2	{XP_008786460.1; PREDICTED: auxin response factor 7-like [Phoenix dactylifera]}	{sp|Q6YVY0|ARFG_ORYSJ; Auxin response factor 7 OS=Oryza sativa subsp. japonica OX=39947 GN=ARF7 PE=2 SV=1}	{pda:103704796; K14486 K14486, ARF auxin response factor - ko04075; Environmental Information Processing; Signal transduction; Plant hormone signal transduction}	{NA}	{GO:0006355; regulation of transcription, DNA-dependent; biological_process GO:0003677; DNA binding; molecular_function GO:0009725; response to hormone stimulus; biological_process GO:0005634; nucleus; cellular_component}	{XM_008788238.2; PREDICTED: Phoenix dactylifera auxin response factor 7-like (LOC103704796), mRNA}	{PF02362:B3 DNA binding domain PF06507:Auxin response factor}
ARF	i4_LQ_lily14_c16775/f1p4/4049	4050	51.33	57.98	124.41	85.52	17.02	84.17	173.57	31.67	123.11	53.42	0	98.92	{XP_008801434.1; PREDICTED: auxin response factor 19-like [Phoenix dactylifera]}	{sp|Q0D9R7|ARFS_ORYSJ; Auxin response factor 19 OS=Oryza sativa subsp. japonica OX=39947 GN=ARF19 PE=2 SV=2}	{atr:18440755; - - - - -}	{NA}	{GO:0005515; protein binding; molecular_function}	{XM_008803212.2; PREDICTED: Phoenix dactylifera auxin response factor 19-like (LOC103715543), mRNA}	{PF00564:PB1 domain}
ARF	i2_HQ_lily14_c5648/f4p1/2895	2894	994.2	982.97	1613.04	362.62	279.42	627.83	118.38	200.63	152.06	744.76	476.52	449.2	{XP_008786460.1; PREDICTED: auxin response factor 7-like [Phoenix dactylifera]}	{sp|Q6YVY0|ARFG_ORYSJ; Auxin response factor 7 OS=Oryza sativa subsp. japonica OX=39947 GN=ARF7 PE=2 SV=1}	{pda:103704796; K14486 K14486, ARF auxin response factor - ko04075; Environmental Information Processing; Signal transduction; Plant hormone signal transduction}	{NA}	{GO:0003677; DNA binding; molecular_function GO:0006355; regulation of transcription, DNA-dependent; biological_process GO:0009725; response to hormone stimulus; biological_process GO:0005634; nucleus; cellular_component}	{XM_008788238.2; PREDICTED: Phoenix dactylifera auxin response factor 7-like (LOC103704796), mRNA}	{PF06507:Auxin response factor PF02362:B3 DNA binding domain}
ARF	i5_LQ_lily14_c6767/f1p0/5579	5644	7.73	1.11	5.63	2.14	2.25	4.28	3.21	0	2.15	0	0	8.48	{XP_010275911.1; PREDICTED: auxin response factor 6-like isoform X2 [Nelumbo nucifera]}	{sp|Q653U3|ARFQ_ORYSJ; Auxin response factor 17 OS=Oryza sativa subsp. japonica OX=39947 GN=ARF17 PE=2 SV=1}	{rcu:8276588; - - - - -}	{NA}	{NA}	{FJ434449.1; Wisteria sinensis retrotransposon Ty1/copia-like, partial sequence}	{NA}
ARF	i3_LQ_lily14_c46549/f1p0/3057	3049	29.88	8.36	29.44	4.75	22.28	11.4	31.7	18.9	18.18	12.52	7.25	6.54	{XP_008801434.1; PREDICTED: auxin response factor 19-like [Phoenix dactylifera]}	{sp|Q0D9R7|ARFS_ORYSJ; Auxin response factor 19 OS=Oryza sativa subsp. japonica OX=39947 GN=ARF19 PE=2 SV=2}	{vvi:100263801; - - - - -}	{NA}	{GO:0005515; protein binding; molecular_function}	{XM_009392192.2; PREDICTED: Musa acuminata subsp. malaccensis auxin response factor 19 (LOC103976858), transcript variant X2, mRNA}	{PF00564:PB1 domain}
ARF	i1_LQ_lily14_c15910/f1p7/1187	1183	189.07	223.63	351.45	29.87	83.67	36.71	7.24	83.78	7.53	14.12	146.74	71.29	{XP_008791040.1; PREDICTED: auxin response factor 23-like isoform X2 [Phoenix dactylifera]}	{sp|Q2QQX6|ARFX_ORYSJ; Auxin response factor 24 OS=Oryza sativa subsp. japonica OX=39947 GN=ARF24 PE=2 SV=1}	{pda:103708057; - - - - -}	{NA}	{NA}	{XM_017583016.1; PREDICTED: Vigna angularis auxin response factor 2 (LOC108344583), mRNA}	{NA}
ARF	i2_LQ_lily14_c11092/f1p1/2970	3045	2.05	0	4.21	0	2.11	5.27	3.1	2.1	5.21	1.04	0	0.97	{XP_012072176.1; PREDICTED: auxin response factor 6 isoform X1 [Jatropha curcas]}	{sp|Q653U3|ARFQ_ORYSJ; Auxin response factor 17 OS=Oryza sativa subsp. japonica OX=39947 GN=ARF17 PE=2 SV=1}	{jcu:105634029; - - - - -}	{NA}	{GO:0005672; transcription factor TFIIA complex; cellular_component GO:0000813; ESCRT I complex; cellular_component GO:0006367; transcription initiation from RNA polymerase II promoter; biological_process}	{XM_008779482.2; PREDICTED: Phoenix dactylifera auxin response factor 17-like (LOC103697593), transcript variant X3, mRNA}	{PF10240:Protein of unknown function (DUF2464) PF03153:Transcription factor IIA, alpha/beta subunit}
ARF	i4_LQ_lily14_c16549/f1p0/4038	4038	2163.99	2254.15	2366.86	1641.68	875.19	2124.28	1952.83	574.09	1895.54	439.02	402.75	390.61	{XP_010927183.1; PREDICTED: auxin response factor 19-like [Elaeis guineensis]}	{sp|Q0D9R7|ARFS_ORYSJ; Auxin response factor 19 OS=Oryza sativa subsp. japonica OX=39947 GN=ARF19 PE=2 SV=2}	{nnu:104599195; - - - - -}	{NA}	{GO:0005515; protein binding; molecular_function GO:0009725; response to hormone stimulus; biological_process GO:0003677; DNA binding; molecular_function GO:0006355; regulation of transcription, DNA-dependent; biological_process GO:0005634; nucleus; cellular_component}	{XM_008803212.2; PREDICTED: Phoenix dactylifera auxin response factor 19-like (LOC103715543), mRNA}	{PF06507:Auxin response factor PF02362:B3 DNA binding domain PF00564:PB1 domain}
ARF	i1_HQ_lily14_c20964/f2p7/1930	1927	770.93	651.08	945.97	123.99	174.29	127.23	131.35	147.99	155.44	166.59	214.58	249.45	{XP_008791039.1; PREDICTED: auxin response factor 23-like isoform X1 [Phoenix dactylifera]}	{sp|Q2LAJ3|ARF2A_SOLLC; Auxin response factor 2A OS=Solanum lycopersicum OX=4081 GN=ARF2A PE=1 SV=1}	{pda:103708057; - - - - -}	{NA}	{GO:0006355; regulation of transcription, DNA-dependent; biological_process GO:0003677; DNA binding; molecular_function GO:0009725; response to hormone stimulus; biological_process GO:0005634; nucleus; cellular_component}	{XM_010931362.2; PREDICTED: Elaeis guineensis auxin response factor 23-like (LOC105051081), mRNA}	{PF06507:Auxin response factor}
ARF	i2_LQ_lily14_c30780/f1p0/2932	2932	325.46	378.1	529.2	79.02	77.99	50.69	56.3	62.32	53.37	73.43	80.55	144.17	{XP_008791039.1; PREDICTED: auxin response factor 23-like isoform X1 [Phoenix dactylifera]}	{sp|Q2LAJ3|ARF2A_SOLLC; Auxin response factor 2A OS=Solanum lycopersicum OX=4081 GN=ARF2A PE=1 SV=1}	{pda:103708057; - - - - -}	{NA}	{GO:0009725; response to hormone stimulus; biological_process GO:0006355; regulation of transcription, DNA-dependent; biological_process GO:0003677; DNA binding; molecular_function GO:0005634; nucleus; cellular_component}	{XM_010931362.2; PREDICTED: Elaeis guineensis auxin response factor 23-like (LOC105051081), mRNA}	{PF06507:Auxin response factor}
ARF	i3_LQ_lily14_c4204/f1p0/3197	3197	2811.44	2564.29	3077.17	629.13	441.72	522.9	491.47	310.81	622.15	642.61	320.26	1025.95	{XP_008791039.1; PREDICTED: auxin response factor 23-like isoform X1 [Phoenix dactylifera]}	{sp|Q2LAJ3|ARF2A_SOLLC; Auxin response factor 2A OS=Solanum lycopersicum OX=4081 GN=ARF2A PE=1 SV=1}	{pda:103708057; - - - - -}	{NA}	{GO:0006355; regulation of transcription, DNA-dependent; biological_process GO:0003677; DNA binding; molecular_function GO:0009725; response to hormone stimulus; biological_process GO:0005634; nucleus; cellular_component}	{XM_008813702.2; PREDICTED: Phoenix dactylifera auxin response factor 23-like (LOC103722948), mRNA}	{PF06507:Auxin response factor PF02362:B3 DNA binding domain}
ARF	i3_HQ_lily14_c36296/f21p0/3154	3154	2109.77	1966.18	2126.19	449.75	252.95	363.37	353.48	226.76	406.46	406.95	209.67	768.31	{XP_008791039.1; PREDICTED: auxin response factor 23-like isoform X1 [Phoenix dactylifera]}	{sp|Q2LAJ3|ARF2A_SOLLC; Auxin response factor 2A OS=Solanum lycopersicum OX=4081 GN=ARF2A PE=1 SV=1}	{pda:103708057; - - - - -}	{NA}	{GO:0009725; response to hormone stimulus; biological_process GO:0003677; DNA binding; molecular_function GO:0006355; regulation of transcription, DNA-dependent; biological_process GO:0005634; nucleus; cellular_component}	{XM_010944076.2; PREDICTED: Elaeis guineensis auxin response factor 23-like (LOC105060395), mRNA}	{PF06507:Auxin response factor PF02362:B3 DNA binding domain}
ARF	i4_LQ_lily14_c5099/f1p0/4665	4665	225.32	191.72	255.02	17.24	20.38	20.11	69.16	29.35	27.04	18.3	47.2	81.83	{XP_008811924.1; PREDICTED: auxin response factor 23-like [Phoenix dactylifera]}	{sp|Q94JM3|ARFB_ARATH; Auxin response factor 2 OS=Arabidopsis thaliana OX=3702 GN=ARF2 PE=1 SV=2}	{pda:103708057; - - - - -}	{NA}	{GO:0003677; DNA binding; molecular_function GO:0006355; regulation of transcription, DNA-dependent; biological_process GO:0009725; response to hormone stimulus; biological_process GO:0005634; nucleus; cellular_component}	{XM_008792818.2; PREDICTED: Phoenix dactylifera auxin response factor 23-like (LOC103708057), transcript variant X2, mRNA}	{PF02362:B3 DNA binding domain PF06507:Auxin response factor}
ARF	i2_HQ_lily14_c1914/f6p0/2894	2894	2292.44	2250.55	2830.78	1238.69	900.21	1287.95	975.32	892.89	795.43	296.39	433.24	746.5	{XP_019710206.1; PREDICTED: auxin response factor 15-like isoform X3 [Elaeis guineensis]}	{sp|Q8S985|ARFO_ORYSJ; Auxin response factor 15 OS=Oryza sativa subsp. japonica OX=39947 GN=ARF15 PE=2 SV=1}	{egu:105043422; K14486 K14486, ARF auxin response factor - ko04075; Environmental Information Processing; Signal transduction; Plant hormone signal transduction}	{NA}	{GO:0003677; DNA binding; molecular_function GO:0006355; regulation of transcription, DNA-dependent; biological_process GO:0009725; response to hormone stimulus; biological_process GO:0005634; nucleus; cellular_component}	{XM_011098144.1; PREDICTED: Sesamum indicum auxin response factor 3 (LOC105175642), mRNA}	{PF06507:Auxin response factor PF02362:B3 DNA binding domain}
ARF	i4_LQ_lily14_c11194/f1p0/4420	4429	11.93	6.12	13.02	10.22	1.8	0	2.01	1.91	4.01	1.97	0	3.78	{XP_010927183.1; PREDICTED: auxin response factor 19-like [Elaeis guineensis]}	{sp|Q0D9R7|ARFS_ORYSJ; Auxin response factor 19 OS=Oryza sativa subsp. japonica OX=39947 GN=ARF19 PE=2 SV=2}	{nnu:104599195; - - - - -}	{NA}	{GO:0006355; regulation of transcription, DNA-dependent; biological_process GO:0003677; DNA binding; molecular_function GO:0009725; response to hormone stimulus; biological_process GO:0005634; nucleus; cellular_component}	{XM_008803212.2; PREDICTED: Phoenix dactylifera auxin response factor 19-like (LOC103715543), mRNA}	{PF02362:B3 DNA binding domain PF06507:Auxin response factor}
ARF	i3_LQ_lily14_c22497/f1p0/3147	3211	418.69	436.14	457.94	510.3	204.52	466.81	253.46	272.5	259.64	26.22	43.66	48.98	{XP_012072177.1; PREDICTED: auxin response factor 6 isoform X2 [Jatropha curcas]}	{sp|Q6H6V4|ARFF_ORYSJ; Auxin response factor 6 OS=Oryza sativa subsp. japonica OX=39947 GN=ARF6 PE=1 SV=1}	{jcu:105634029; - - - - -}	{NA}	{GO:1901135; NA GO:0005634; nucleus; cellular_component GO:0009725; response to hormone stimulus; biological_process GO:0097367; NA GO:0003677; DNA binding; molecular_function GO:0006355; regulation of transcription, DNA-dependent; biological_process}	{XM_010943224.2; PREDICTED: Elaeis guineensis auxin response factor 17-like (LOC105059786), mRNA}	{PF06507:Auxin response factor PF02362:B3 DNA binding domain PF13580:SIS domain}
ARF	i3_LQ_lily14_c4344/f1p0/3426	3428	556	579.17	608.13	540.77	359.27	641.07	421.11	421.16	479.44	40.11	50.35	55.24	{XP_010917437.2; PREDICTED: LOW QUALITY PROTEIN: auxin response factor 16 [Elaeis guineensis]}	{sp|A2YAA5|ARFP_ORYSI; Auxin response factor 16 OS=Oryza sativa subsp. indica OX=39946 GN=ARF16 PE=2 SV=1}	{egu:105042031; - - - - -}	{NA}	{GO:0005515; protein binding; molecular_function GO:0009055; NA GO:0008121; ubiquinol-cytochrome-c reductase activity; molecular_function GO:0003677; DNA binding; molecular_function}	{KF573572.1; Lilium hybrid cultivar Sorbonne LS-ZJU50 microsatellite sequence}	{PF00564:PB1 domain PF02362:B3 DNA binding domain PF08997:Ubiquinol-cytochrome C reductase complex, 6.4kD protein}
ARF	i4_LQ_lily14_c19678/f1p9/4157	4192	78.22	50.27	48.17	82.52	25.16	62.72	61.58	19.01	80.11	2.09	0	20.4	{XP_010917437.2; PREDICTED: LOW QUALITY PROTEIN: auxin response factor 16 [Elaeis guineensis]}	{sp|A3B9A0|ARFP_ORYSJ; Auxin response factor 16 OS=Oryza sativa subsp. japonica OX=39947 GN=ARF16 PE=2 SV=1}	{egu:105042031; - - - - -}	{NA}	{GO:0005634; nucleus; cellular_component GO:0006355; regulation of transcription, DNA-dependent; biological_process GO:0003677; DNA binding; molecular_function GO:0009725; response to hormone stimulus; biological_process}	{KF573572.1; Lilium hybrid cultivar Sorbonne LS-ZJU50 microsatellite sequence}	{PF02362:B3 DNA binding domain PF06507:Auxin response factor}
ARF	i3_LQ_lily14_c3832/f1p1/3227	3230	1455.74	1338.58	1473.62	815.19	556.26	863.48	793.54	738.16	683.02	120.34	195.58	193.22	{XP_010941526.1; PREDICTED: auxin response factor 17-like [Elaeis guineensis]}	{sp|Q653U3|ARFQ_ORYSJ; Auxin response factor 17 OS=Oryza sativa subsp. japonica OX=39947 GN=ARF17 PE=2 SV=1}	{vvi:100242923; - - - - -}	{NA}	{GO:0009725; response to hormone stimulus; biological_process GO:0006355; regulation of transcription, DNA-dependent; biological_process GO:0051082; unfolded protein binding; molecular_function GO:0006367; transcription initiation from RNA polymerase II promoter; biological_process GO:0008855; exodeoxyribonuclease VII activity; molecular_function GO:0003677; DNA binding; molecular_function GO:000…	{XM_010943224.2; PREDICTED: Elaeis guineensis auxin response factor 17-like (LOC105059786), mRNA}	{PF06507:Auxin response factor PF02601:Exonuclease VII, large subunit PF02362:B3 DNA binding domain PF03938:Outer membrane protein (OmpH-like) PF03153:Transcription factor IIA, alpha/beta subunit}
ARF	i3_HQ_lily14_c36735/f6p0/3240	3240	306.71	319.49	335.46	544.48	67.67	354.89	272.84	40.45	492.6	40.32	45.32	48.9	{XP_010941526.1; PREDICTED: auxin response factor 17-like [Elaeis guineensis]}	{sp|Q653U3|ARFQ_ORYSJ; Auxin response factor 17 OS=Oryza sativa subsp. japonica OX=39947 GN=ARF17 PE=2 SV=1}	{vvi:100242923; - - - - -}	{NA}	{GO:0005672; transcription factor TFIIA complex; cellular_component GO:0005634; nucleus; cellular_component GO:0006367; transcription initiation from RNA polymerase II promoter; biological_process GO:0008855; exodeoxyribonuclease VII activity; molecular_function GO:0003677; DNA binding; molecular_function GO:0051082; unfolded protein binding; molecular_function GO:0009725; response to hormone sti…	{XM_010943224.2; PREDICTED: Elaeis guineensis auxin response factor 17-like (LOC105059786), mRNA}	{PF03153:Transcription factor IIA, alpha/beta subunit PF03938:Outer membrane protein (OmpH-like) PF02362:B3 DNA binding domain PF02601:Exonuclease VII, large subunit PF06507:Auxin response factor}
ARF	i2_LQ_lily14_c6962/f1p0/2978	2979	218.97	306.01	159.55	40.46	65.34	69.6	78.83	35.7	96.61	20.61	10.09	52.7	{XP_019710206.1; PREDICTED: auxin response factor 15-like isoform X3 [Elaeis guineensis]}	{sp|Q8S985|ARFO_ORYSJ; Auxin response factor 15 OS=Oryza sativa subsp. japonica OX=39947 GN=ARF15 PE=2 SV=1}	{egu:105043422; K14486 K14486, ARF auxin response factor - ko04075; Environmental Information Processing; Signal transduction; Plant hormone signal transduction}	{NA}	{GO:0005634; nucleus; cellular_component GO:0003677; DNA binding; molecular_function GO:0006355; regulation of transcription, DNA-dependent; biological_process GO:0009725; response to hormone stimulus; biological_process}	{XM_011098144.1; PREDICTED: Sesamum indicum auxin response factor 3 (LOC105175642), mRNA}	{PF06507:Auxin response factor PF02362:B3 DNA binding domain}
ARF	i1_LQ_lily14_c11307/f1p0/1280	1280	1362.11	1360.07	1422.55	446.11	518.19	654.2	370.15	413.39	366.42	58.72	164.87	206.71	{XP_010920443.2; PREDICTED: auxin response factor 18-like [Elaeis guineensis]}	{sp|Q653H7|ARFR_ORYSJ; Auxin response factor 18 OS=Oryza sativa subsp. japonica OX=39947 GN=ARF18 PE=2 SV=1}	{egu:105044300; - - - - -}	{NA}	{GO:0005634; nucleus; cellular_component GO:0009725; response to hormone stimulus; biological_process GO:0006355; regulation of transcription, DNA-dependent; biological_process GO:0003677; DNA binding; molecular_function}	{XM_010936034.2; PREDICTED: Elaeis guineensis auxin response factor 18-like (LOC105054508), mRNA}	{PF06507:Auxin response factor}
ARF	i3_LQ_lily14_c31351/f1p0/3307	3288	374.93	360.98	477.93	352.71	243.58	450.21	301.31	258.83	318.45	23.8	19.65	69.36	{XP_010917437.2; PREDICTED: LOW QUALITY PROTEIN: auxin response factor 16 [Elaeis guineensis]}	{sp|A3B9A0|ARFP_ORYSJ; Auxin response factor 16 OS=Oryza sativa subsp. japonica OX=39947 GN=ARF16 PE=2 SV=1}	{egu:105042031; - - - - -}	{NA}	{GO:0005515; protein binding; molecular_function GO:0008121; ubiquinol-cytochrome-c reductase activity; molecular_function GO:0009055; NA}	{KF573572.1; Lilium hybrid cultivar Sorbonne LS-ZJU50 microsatellite sequence}	{PF08997:Ubiquinol-cytochrome C reductase complex, 6.4kD protein PF00564:PB1 domain}
ARF	i3_LQ_lily14_c8293/f1p0/3262	3318	572.46	457.73	499.03	315.47	141.3	346.63	264.82	182.56	254.26	32.35	28.82	66.18	{XP_010941526.1; PREDICTED: auxin response factor 17-like [Elaeis guineensis]}	{sp|Q653U3|ARFQ_ORYSJ; Auxin response factor 17 OS=Oryza sativa subsp. japonica OX=39947 GN=ARF17 PE=2 SV=1}	{vvi:100242923; - - - - -}	{NA}	{GO:0051082; unfolded protein binding; molecular_function GO:0005634; nucleus; cellular_component GO:0008855; exodeoxyribonuclease VII activity; molecular_function GO:0006355; regulation of transcription, DNA-dependent; biological_process GO:0003677; DNA binding; molecular_function GO:0009725; response to hormone stimulus; biological_process}	{XM_010943224.2; PREDICTED: Elaeis guineensis auxin response factor 17-like (LOC105059786), mRNA}	{PF02601:Exonuclease VII, large subunit PF06507:Auxin response factor PF02362:B3 DNA binding domain PF03938:Outer membrane protein (OmpH-like)}
ARF	i3_HQ_lily14_c4121/f2p7/3220	3216	1451.24	1319.07	1976.06	1054.7	537.48	1303.15	655.54	777.49	723.36	50.78	88.34	188.02	{XP_010941526.1; PREDICTED: auxin response factor 17-like [Elaeis guineensis]}	{sp|A2X1A1|ARFF_ORYSI; Auxin response factor 6 OS=Oryza sativa subsp. indica OX=39946 GN=ARF6 PE=3 SV=1}	{jcu:105634029; - - - - -}	{NA}	{GO:0097367; NA GO:0003677; DNA binding; molecular_function GO:0006355; regulation of transcription, DNA-dependent; biological_process GO:0009725; response to hormone stimulus; biological_process GO:0005634; nucleus; cellular_component GO:1901135; NA}	{XM_010943224.2; PREDICTED: Elaeis guineensis auxin response factor 17-like (LOC105059786), mRNA}	{PF13580:SIS domain PF02362:B3 DNA binding domain PF06507:Auxin response factor}
ARF	i3_HQ_lily14_c48301/f15p2/3588	3587	3846.24	5342.71	3467.69	5772.84	3576.24	7819.59	1226.84	3820.24	3585.86	123.42	223.59	514.16	{XP_019706898.1; PREDICTED: auxin response factor 17 isoform X2 [Elaeis guineensis]}	{sp|A2YG67|ARFQ_ORYSI; Auxin response factor 17 OS=Oryza sativa subsp. indica OX=39946 GN=ARF17 PE=3 SV=1}	{jcu:105634029; - - - - -}	{NA}	{GO:0009725; response to hormone stimulus; biological_process GO:0016055; Wnt receptor signaling pathway; biological_process GO:0006355; regulation of transcription, DNA-dependent; biological_process GO:0005576; NA GO:0007411; axon guidance; biological_process GO:0003677; DNA binding; molecular_function GO:0008855; exodeoxyribonuclease VII activity; molecular_function GO:0005634; nucleus; cellula…	{XM_010943224.2; PREDICTED: Elaeis guineensis auxin response factor 17-like (LOC105059786), mRNA}	{PF02362:B3 DNA binding domain PF02601:Exonuclease VII, large subunit PF06507:Auxin response factor PF15550:Draxin}
ARF	i2_LQ_lily14_c19470/f1p0/2804	2809	79.32	169.9	28.54	189.81	52.22	297.48	61.62	71.56	78.06	0	0	19.65	{XP_019706898.1; PREDICTED: auxin response factor 17 isoform X2 [Elaeis guineensis]}	{sp|A2YG67|ARFQ_ORYSI; Auxin response factor 17 OS=Oryza sativa subsp. indica OX=39946 GN=ARF17 PE=3 SV=1}	{jcu:105634029; - - - - -}	{NA}	{GO:0006355; regulation of transcription, DNA-dependent; biological_process GO:0003677; DNA binding; molecular_function GO:0009725; response to hormone stimulus; biological_process GO:0005634; nucleus; cellular_component}	{XM_010943224.2; PREDICTED: Elaeis guineensis auxin response factor 17-like (LOC105059786), mRNA}	{PF02362:B3 DNA binding domain PF06507:Auxin response factor}
ARF	i3_LQ_lily14_c39867/f1p0/3811	3811	3936.5	5691.33	3219.95	5736.04	3178.99	6617.58	1122.2	3006.6	3722.04	178.73	112.79	508.93	{XP_019706898.1; PREDICTED: auxin response factor 17 isoform X2 [Elaeis guineensis]}	{sp|A2YG67|ARFQ_ORYSI; Auxin response factor 17 OS=Oryza sativa subsp. indica OX=39946 GN=ARF17 PE=3 SV=1}	{jcu:105634029; - - - - -}	{NA}	{GO:0006355; regulation of transcription, DNA-dependent; biological_process GO:0016055; Wnt receptor signaling pathway; biological_process GO:0009725; response to hormone stimulus; biological_process GO:0008855; exodeoxyribonuclease VII activity; molecular_function GO:0003677; DNA binding; molecular_function GO:0007411; axon guidance; biological_process GO:0005576; NA GO:0005634; nucleus; cellula…	{XM_010943224.2; PREDICTED: Elaeis guineensis auxin response factor 17-like (LOC105059786), mRNA}	{PF06507:Auxin response factor PF02601:Exonuclease VII, large subunit PF15550:Draxin PF02362:B3 DNA binding domain PF10176:Protein of unknown function (DUF2370)}
ARF	i5_LQ_lily14_c5023/f1p0/5522	5502	428.89	302.93	392.45	166.89	184.81	241.8	116.85	154.61	169.58	6.28	15.13	32.29	{XP_010920443.2; PREDICTED: auxin response factor 18-like [Elaeis guineensis]}	{sp|Q653H7|ARFR_ORYSJ; Auxin response factor 18 OS=Oryza sativa subsp. japonica OX=39947 GN=ARF18 PE=2 SV=1}	{egu:105044300; - - - - -}	{NA}	{NA}	{XM_010936034.2; PREDICTED: Elaeis guineensis auxin response factor 18-like (LOC105054508), mRNA}	{NA}
ARF	i3_LQ_lily14_c21929/f1p0/3574	3587	168.93	287.18	220.16	445.25	157.86	481.6	76.3	160.66	216.94	10.85	3.24	18.25	{XP_019055450.1; PREDICTED: auxin response factor 6 isoform X2 [Nelumbo nucifera]}	{sp|Q653U3|ARFQ_ORYSJ; Auxin response factor 17 OS=Oryza sativa subsp. japonica OX=39947 GN=ARF17 PE=2 SV=1}	{jcu:105634029; - - - - -}	{NA}	{GO:1901135; NA GO:0005634; nucleus; cellular_component GO:0009725; response to hormone stimulus; biological_process GO:0006355; regulation of transcription, DNA-dependent; biological_process GO:0003677; DNA binding; molecular_function GO:0097367; NA}	{XM_010943224.2; PREDICTED: Elaeis guineensis auxin response factor 17-like (LOC105059786), mRNA}	{PF13580:SIS domain PF02362:B3 DNA binding domain PF06507:Auxin response factor}
ARF	i4_LQ_lily14_c6091/f1p2/4396	4396	55.92	20.06	50.13	25.47	8.42	13.44	28.81	12.85	8.89	0	2.6	2.19	{XP_010275910.1; PREDICTED: auxin response factor 6-like isoform X1 [Nelumbo nucifera]}	{sp|A2YG67|ARFQ_ORYSI; Auxin response factor 17 OS=Oryza sativa subsp. indica OX=39946 GN=ARF17 PE=3 SV=1}	{rcu:8276588; - - - - -}	{NA}	{NA}	{XM_010238719.2; PREDICTED: Brachypodium distachyon auxin response factor 25-like (LOC100841896), mRNA}	{NA}
ARF	i2_LQ_lily14_c15234/f1p0/2864	2875	291.01	130.46	240.62	209.6	99.05	249.1	90.88	214.96	126.03	1	18	6.83	{KHG29290.1; Auxin response factor 12 [Gossypium arboreum]}	{sp|Q258Y5|ARFL_ORYSI; Auxin response factor 12 OS=Oryza sativa subsp. indica OX=39946 GN=ARF12 PE=3 SV=1}	{pda:103717500; - - - - -}	{NA}	{NA}	{XM_008814842.1; PREDICTED: Phoenix dactylifera auxin response factor 12-like (LOC103723789), transcript variant X3, mRNA}	{NA}
ARF	i2_LQ_lily14_c21425/f1p10/2322	2322	1930.15	2030.25	2308.42	831.32	292.48	2041.09	448.67	382.09	164.32	38	103	99	{XP_008798269.1; PREDICTED: auxin response factor 15-like isoform X3 [Phoenix dactylifera]}	{sp|Q8S985|ARFO_ORYSJ; Auxin response factor 15 OS=Oryza sativa subsp. japonica OX=39947 GN=ARF15 PE=2 SV=1}	{egu:105043422; K14486 K14486, ARF auxin response factor - ko04075; Environmental Information Processing; Signal transduction; Plant hormone signal transduction}	{NA}	{GO:0006355; regulation of transcription, DNA-dependent; biological_process GO:0003677; DNA binding; molecular_function GO:0009725; response to hormone stimulus; biological_process GO:0005634; nucleus; cellular_component}	{XM_019854647.1; PREDICTED: Elaeis guineensis auxin response factor 15-like (LOC105043422), transcript variant X5, mRNA}	{PF02362:B3 DNA binding domain PF06507:Auxin response factor}
ARF	i1_LQ_lily14_c11187/f1p2/1964	1964	220.85	203.58	302.72	61.23	107.06	196.61	60.51	57.29	23.42	0	0	28.01	{XP_010941526.1; PREDICTED: auxin response factor 17-like [Elaeis guineensis]}	{sp|Q653U3|ARFQ_ORYSJ; Auxin response factor 17 OS=Oryza sativa subsp. japonica OX=39947 GN=ARF17 PE=2 SV=1}	{vvi:100242923; - - - - -}	{NA}	{GO:0008855; exodeoxyribonuclease VII activity; molecular_function GO:0051082; unfolded protein binding; molecular_function}	{XM_010943224.2; PREDICTED: Elaeis guineensis auxin response factor 17-like (LOC105059786), mRNA}	{PF03938:Outer membrane protein (OmpH-like) PF02601:Exonuclease VII, large subunit}
ARF	i1_LQ_lily14_c45729/f1p33/1633	1632	35.96	128.62	311.9	91.37	107.91	189.48	7.07	8.26	87.71	0	7.97	7.17	{ONK57203.1; uncharacterized protein A4U43_C10F17660 [Asparagus officinalis]}	{sp|Q2QM84|ARFY_ORYSJ; Auxin response factor 25 OS=Oryza sativa subsp. japonica OX=39947 GN=ARF25 PE=2 SV=1}	{spen:107010248; - - - - -}	{NA}	{GO:0003682; chromatin binding; molecular_function GO:0003677; DNA binding; molecular_function GO:0006355; regulation of transcription, DNA-dependent; biological_process GO:0009725; response to hormone stimulus; biological_process GO:0005634; nucleus; cellular_component}	{XM_017845264.1; PREDICTED: Phoenix dactylifera auxin response factor 12-like (LOC103717500), transcript variant X5, mRNA}	{PF16719:SAWADEE domain PF02362:B3 DNA binding domain PF06507:Auxin response factor}
ARF	i3_LQ_lily14_c8199/f1p0/3448	3448	59.91	207.84	87.48	216.32	88.69	435.03	0	162.34	97.18	0	5.37	0	{XP_019706898.1; PREDICTED: auxin response factor 17 isoform X2 [Elaeis guineensis]}	{sp|Q653U3|ARFQ_ORYSJ; Auxin response factor 17 OS=Oryza sativa subsp. japonica OX=39947 GN=ARF17 PE=2 SV=1}	{jcu:105634029; - - - - -}	{NA}	{GO:0009725; response to hormone stimulus; biological_process GO:0016055; Wnt receptor signaling pathway; biological_process GO:0006355; regulation of transcription, DNA-dependent; biological_process GO:0005576; NA GO:0007411; axon guidance; biological_process GO:0008855; exodeoxyribonuclease VII activity; molecular_function GO:0003677; DNA binding; molecular_function GO:0007034; vacuolar transpo…	{XM_010943224.2; PREDICTED: Elaeis guineensis auxin response factor 17-like (LOC105059786), mRNA}	{PF02362:B3 DNA binding domain PF10176:Protein of unknown function (DUF2370) PF02601:Exonuclease VII, large subunit PF06507:Auxin response factor PF15550:Draxin}
ARF	i2_LQ_lily14_c20760/f1p3/2884	2883	343.33	288.31	335.21	443.96	308.79	562.59	189.87	276.45	291.47	0	0	10.17	{XP_010935427.1; PREDICTED: auxin response factor 12-like [Elaeis guineensis]}	{sp|Q258Y5|ARFL_ORYSI; Auxin response factor 12 OS=Oryza sativa subsp. indica OX=39946 GN=ARF12 PE=3 SV=1}	{pda:103717500; - - - - -}	{NA}	{GO:0005634; nucleus; cellular_component GO:0009725; response to hormone stimulus; biological_process GO:0006355; regulation of transcription, DNA-dependent; biological_process GO:0003677; DNA binding; molecular_function}	{XM_008814834.1; PREDICTED: Phoenix dactylifera auxin response factor 12-like (LOC103723789), transcript variant X2, mRNA}	{PF06507:Auxin response factor}
ARF	i2_LQ_lily14_c26918/f1p0/2773	2773	2919.89	2122.1	4479.95	886.06	893.04	1578.22	99.95	576.14	171.92	18	41	20.12	{XP_010935427.1; PREDICTED: auxin response factor 12-like [Elaeis guineensis]}	{sp|Q0J951|ARFL_ORYSJ; Auxin response factor 12 OS=Oryza sativa subsp. japonica OX=39947 GN=ARF12 PE=2 SV=1}	{pda:103723789; - - - - -}	{NA}	{GO:0005634; nucleus; cellular_component GO:0009725; response to hormone stimulus; biological_process GO:0005515; protein binding; molecular_function GO:0003677; DNA binding; molecular_function GO:0006355; regulation of transcription, DNA-dependent; biological_process}	{XM_010937125.2; PREDICTED: Elaeis guineensis auxin response factor 12-like (LOC105055363), mRNA}	{PF00564:PB1 domain PF02362:B3 DNA binding domain PF06507:Auxin response factor}
ARF	i2_LQ_lily14_c20561/f1p0/2943	2943	630.42	606.73	742.58	301.87	144.44	255.41	0	164.52	73.68	0	0	12.72	{XP_008813049.1; PREDICTED: auxin response factor 12-like isoform X1 [Phoenix dactylifera]}	{sp|Q2QM84|ARFY_ORYSJ; Auxin response factor 25 OS=Oryza sativa subsp. japonica OX=39947 GN=ARF25 PE=2 SV=1}	{pda:103723789; - - - - -}	{NA}	{GO:0005634; nucleus; cellular_component GO:0005515; protein binding; molecular_function GO:0009725; response to hormone stimulus; biological_process GO:0003677; DNA binding; molecular_function GO:0006355; regulation of transcription, DNA-dependent; biological_process}	{XM_017845264.1; PREDICTED: Phoenix dactylifera auxin response factor 12-like (LOC103717500), transcript variant X5, mRNA}	{PF02362:B3 DNA binding domain PF00564:PB1 domain PF06507:Auxin response factor}
ARF	i1_LQ_lily14_c63114/f1p0/1742	1741	154	166	201	94	70	108	32	63	75	0	1	1	{XP_010927413.1; PREDICTED: auxin response factor 17-like [Elaeis guineensis]}	{sp|Q7XKK6|ARFJ_ORYSJ; Auxin response factor 10 OS=Oryza sativa subsp. japonica OX=39947 GN=ARF10 PE=2 SV=3}	{pda:103704396; - - - - -}	{NA}	{GO:0003677; DNA binding; molecular_function GO:0006355; regulation of transcription, DNA-dependent; biological_process GO:0009725; response to hormone stimulus; biological_process GO:0005634; nucleus; cellular_component}	{NA}	{PF06507:Auxin response factor PF02362:B3 DNA binding domain}
ARF	i1_LQ_lily14_c40046/f1p1/1458	1458	198.18	100.08	89.38	87.03	149.04	107.68	107.26	88.68	55.66	0	0	0	{XP_017695991.1; PREDICTED: auxin response factor 17-like [Phoenix dactylifera]}	{sp|A2X1A1|ARFF_ORYSI; Auxin response factor 6 OS=Oryza sativa subsp. indica OX=39946 GN=ARF6 PE=3 SV=1}	{vvi:100242923; - - - - -}	{NA}	{GO:0008855; exodeoxyribonuclease VII activity; molecular_function GO:0051082; unfolded protein binding; molecular_function}	{XM_010943224.2; PREDICTED: Elaeis guineensis auxin response factor 17-like (LOC105059786), mRNA}	{PF02601:Exonuclease VII, large subunit PF03938:Outer membrane protein (OmpH-like)}
ARF	i2_LQ_lily14_c2744/f1p0/2581	2575	0	0	0.44	0	0	0	0	0	0	0	0	0	{XP_010275910.1; PREDICTED: auxin response factor 6-like isoform X1 [Nelumbo nucifera]}	{sp|Q6H6V4|ARFF_ORYSJ; Auxin response factor 6 OS=Oryza sativa subsp. japonica OX=39947 GN=ARF6 PE=1 SV=1}	{rcu:8276588; - - - - -}	{NA}	{GO:0006355; regulation of transcription, DNA-dependent; biological_process GO:0003677; DNA binding; molecular_function GO:0009725; response to hormone stimulus; biological_process GO:0005634; nucleus; cellular_component GO:0007275; multicellular organismal development; biological_process}	{XM_019851347.1; PREDICTED: Elaeis guineensis auxin response factor 17-like (LOC105058805), mRNA}	{PF15221:Lens epithelial cell protein LEP503 PF06507:Auxin response factor}
ARF	i2_LQ_lily14_c39671/f1p0/2890	2837	1.01	1.95	4.38	0	0	0	0	0	0	0	0	0	{XP_008798267.1; PREDICTED: auxin response factor 15-like isoform X2 [Phoenix dactylifera]}	{sp|Q0JKI9|ARFB_ORYSJ; Auxin response factor 2 OS=Oryza sativa subsp. japonica OX=39947 GN=ARF2 PE=2 SV=1}	{egu:105043422; K14486 K14486, ARF auxin response factor - ko04075; Environmental Information Processing; Signal transduction; Plant hormone signal transduction}	{NA}	{GO:0005634; nucleus; cellular_component GO:0003677; DNA binding; molecular_function GO:0006355; regulation of transcription, DNA-dependent; biological_process GO:0009725; response to hormone stimulus; biological_process}	{XM_010926103.2; PREDICTED: Elaeis guineensis auxin response factor 15-like (LOC105047258), transcript variant X3, mRNA}	{PF06507:Auxin response factor}
ARF	i2_LQ_lily14_c45610/f1p1/2606	2607	104.83	87.8	198.19	44.68	26.52	108.91	8.33	14.91	10.68	0	0	0	{XP_008798267.1; PREDICTED: auxin response factor 15-like isoform X2 [Phoenix dactylifera]}	{sp|Q8S985|ARFO_ORYSJ; Auxin response factor 15 OS=Oryza sativa subsp. japonica OX=39947 GN=ARF15 PE=2 SV=1}	{egu:105043422; K14486 K14486, ARF auxin response factor - ko04075; Environmental Information Processing; Signal transduction; Plant hormone signal transduction}	{NA}	{GO:0009725; response to hormone stimulus; biological_process GO:0003677; DNA binding; molecular_function GO:0006355; regulation of transcription, DNA-dependent; biological_process GO:0005634; nucleus; cellular_component}	{XM_019854647.1; PREDICTED: Elaeis guineensis auxin response factor 15-like (LOC105043422), transcript variant X5, mRNA}	{PF06507:Auxin response factor PF02362:B3 DNA binding domain}
ARF	i3_LQ_lily14_c13172/f1p0/3348	3502	1.03	0	1.18	6.71	0	2.17	0.92	2.47	3.68	0	0	0	{XP_012072176.1; PREDICTED: auxin response factor 6 isoform X1 [Jatropha curcas]}	{sp|A2YG67|ARFQ_ORYSI; Auxin response factor 17 OS=Oryza sativa subsp. indica OX=39946 GN=ARF17 PE=3 SV=1}	{jcu:105634029; - - - - -}	{NA}	{GO:0009725; response to hormone stimulus; biological_process GO:0097367; NA GO:0003677; DNA binding; molecular_function GO:0006355; regulation of transcription, DNA-dependent; biological_process GO:1901135; NA GO:0005634; nucleus; cellular_component}	{XM_010943224.2; PREDICTED: Elaeis guineensis auxin response factor 17-like (LOC105059786), mRNA}	{PF02362:B3 DNA binding domain PF13580:SIS domain PF06507:Auxin response factor}
ARF	i3_LQ_lily14_c16147/f1p0/3028	3143	10.06	2.03	0	8.03	0	8.55	2.12	3.12	12.23	0	0	0	{XP_019055450.1; PREDICTED: auxin response factor 6 isoform X2 [Nelumbo nucifera]}	{sp|Q653U3|ARFQ_ORYSJ; Auxin response factor 17 OS=Oryza sativa subsp. japonica OX=39947 GN=ARF17 PE=2 SV=1}	{jcu:105634029; - - - - -}	{NA}	{NA}	{XM_010943224.2; PREDICTED: Elaeis guineensis auxin response factor 17-like (LOC105059786), mRNA}	{NA}
ARF	i3_LQ_lily14_c2398/f1p0/3452	2948	7.1	0	5.12	0	0	2.05	0	1.01	0	0	0	0	{XP_010941526.1; PREDICTED: auxin response factor 17-like [Elaeis guineensis]}	{sp|A2YG67|ARFQ_ORYSI; Auxin response factor 17 OS=Oryza sativa subsp. indica OX=39946 GN=ARF17 PE=3 SV=1}	{jcu:105634029; - - - - -}	{NA}	{GO:0005634; nucleus; cellular_component GO:0009725; response to hormone stimulus; biological_process GO:0003677; DNA binding; molecular_function GO:0006355; regulation of transcription, DNA-dependent; biological_process}	{XM_010943224.2; PREDICTED: Elaeis guineensis auxin response factor 17-like (LOC105059786), mRNA}	{PF06507:Auxin response factor PF02362:B3 DNA binding domain}
ARF	i4_LQ_lily14_c14147/f1p2/4384	4548	3.67	1.22	1.17	2.44	1.16	14.31	1.25	2.59	2.5	0	0	0	{XP_008804149.1; PREDICTED: auxin response factor 12-like [Phoenix dactylifera]}	{sp|Q258Y5|ARFL_ORYSI; Auxin response factor 12 OS=Oryza sativa subsp. indica OX=39946 GN=ARF12 PE=3 SV=1}	{pda:103717500; - - - - -}	{NA}	{GO:0003677; DNA binding; molecular_function}	{XM_008814842.1; PREDICTED: Phoenix dactylifera auxin response factor 12-like (LOC103723789), transcript variant X3, mRNA}	{PF02362:B3 DNA binding domain}
ARF	i2_HQ_lily14_c19299/f3p0/2959	2958	0	0	0	0	0	0	0	0	0	0	0	0	{XP_010275910.1; PREDICTED: auxin response factor 6-like isoform X1 [Nelumbo nucifera]}	{sp|A2YG67|ARFQ_ORYSI; Auxin response factor 17 OS=Oryza sativa subsp. indica OX=39946 GN=ARF17 PE=3 SV=1}	{rcu:8276588; - - - - -}	{NA}	{GO:0005634; nucleus; cellular_component GO:0009725; response to hormone stimulus; biological_process GO:0006355; regulation of transcription, DNA-dependent; biological_process GO:0003677; DNA binding; molecular_function}	{XM_008779482.2; PREDICTED: Phoenix dactylifera auxin response factor 17-like (LOC103697593), transcript variant X3, mRNA}	{PF06507:Auxin response factor PF02362:B3 DNA binding domain}
ARF	i2_LQ_lily14_c25677/f1p3/2412	2412	0	0	0	0	0	0	0	0	0	0	0	0	{XP_010941526.1; PREDICTED: auxin response factor 17-like [Elaeis guineensis]}	{sp|Q653U3|ARFQ_ORYSJ; Auxin response factor 17 OS=Oryza sativa subsp. japonica OX=39947 GN=ARF17 PE=2 SV=1}	{vvi:100242923; - - - - -}	{NA}	{GO:0008855; exodeoxyribonuclease VII activity; molecular_function GO:0006355; regulation of transcription, DNA-dependent; biological_process GO:0003677; DNA binding; molecular_function GO:0009725; response to hormone stimulus; biological_process GO:0051082; unfolded protein binding; molecular_function GO:0005634; nucleus; cellular_component}	{XM_010943224.2; PREDICTED: Elaeis guineensis auxin response factor 17-like (LOC105059786), mRNA}	{PF02601:Exonuclease VII, large subunit PF06507:Auxin response factor PF03938:Outer membrane protein (OmpH-like)}
ARF	i3_LQ_lily14_c14980/f1p0/3304	3332	0	0	0	2.66	0	2.47	10.72	9.81	21.55	0	3.81	6.77	{XP_010275910.1; PREDICTED: auxin response factor 6-like isoform X1 [Nelumbo nucifera]}	{sp|Q653U3|ARFQ_ORYSJ; Auxin response factor 17 OS=Oryza sativa subsp. japonica OX=39947 GN=ARF17 PE=2 SV=1}	{cit:102620318; - - - - -}	{NA}	{NA}	{XM_008779482.2; PREDICTED: Phoenix dactylifera auxin response factor 17-like (LOC103697593), transcript variant X3, mRNA}	{NA}
ARF	i3_LQ_lily14_c28623/f1p9/3150	3154	0	0	0	0	0	0	0	0	0	0	3	0	{XP_017695991.1; PREDICTED: auxin response factor 17-like [Phoenix dactylifera]}	{NA}	{vvi:100242923; - - - - -}	{NA}	{NA}	{NA}	{NA}
ARF	i4_LQ_lily14_c19536/f1p0/4071	4125	0	0	0	0	0	0	0	0	1.79	0	0	1.02	{XP_010275910.1; PREDICTED: auxin response factor 6-like isoform X1 [Nelumbo nucifera]}	{sp|A2YG67|ARFQ_ORYSI; Auxin response factor 17 OS=Oryza sativa subsp. indica OX=39946 GN=ARF17 PE=3 SV=1}	{rcu:8276588; - - - - -}	{NA}	{GO:0005634; nucleus; cellular_component GO:0006355; regulation of transcription, DNA-dependent; biological_process GO:0003677; DNA binding; molecular_function GO:0009725; response to hormone stimulus; biological_process}	{XM_010943224.2; PREDICTED: Elaeis guineensis auxin response factor 17-like (LOC105059786), mRNA}	{PF06507:Auxin response factor PF02362:B3 DNA binding domain}
ARF	i3_LQ_lily14_c42238/f1p2/3205	3297	0	0	0	0	1	4	2	0	1	0	0	3	{EEF29407.1; Auxin response factor, putative [Ricinus communis]}	{sp|A2YG67|ARFQ_ORYSI; Auxin response factor 17 OS=Oryza sativa subsp. indica OX=39946 GN=ARF17 PE=3 SV=1}	{rcu:8276588; - - - - -}	{NA}	{NA}	{XM_010943224.2; PREDICTED: Elaeis guineensis auxin response factor 17-like (LOC105059786), mRNA}	{NA}
ARID	i3_LQ_lily14_c24412/f1p1/3459	3578	15.67	6.58	8.73	19.27	34.31	15.58	25.69	39.31	52.85	4.46	19.24	31.42	{XP_008783147.1; PREDICTED: AT-rich interactive domain-containing protein 4-like [Phoenix dactylifera]}	{sp|Q6NQ79|ARID4_ARATH; AT-rich interactive domain-containing protein 4 OS=Arabidopsis thaliana OX=3702 GN=ARID4 PE=2 SV=1}	{pda:103702478; - - - - -}	{NA}	{GO:0005515; protein binding; molecular_function GO:0003677; DNA binding; molecular_function}	{XM_009392930.2; PREDICTED: Musa acuminata subsp. malaccensis AT-rich interactive domain-containing protein 4 (LOC103977430), transcript variant X4, mRNA}	{PF01388:ARID/BRIGHT DNA binding domain PF00628:PHD-finger}
ARID	i3_LQ_lily14_c8761/f1p0/3179	3201	13.32	16.33	0	17.48	28.3	31.59	18.78	36.49	15.66	14.94	14.11	16.8	{XP_008800473.1; PREDICTED: AT-rich interactive domain-containing protein 4-like isoform X1 [Phoenix dactylifera]}	{sp|Q6NQ79|ARID4_ARATH; AT-rich interactive domain-containing protein 4 OS=Arabidopsis thaliana OX=3702 GN=ARID4 PE=2 SV=1}	{pda:103702478; - - - - -}	{NA}	{GO:0003677; DNA binding; molecular_function GO:0005515; protein binding; molecular_function}	{XM_009392930.2; PREDICTED: Musa acuminata subsp. malaccensis AT-rich interactive domain-containing protein 4 (LOC103977430), transcript variant X4, mRNA}	{PF01388:ARID/BRIGHT DNA binding domain PF00628:PHD-finger}
ARID	i2_LQ_lily14_c21149/f1p1/2860	2852	25.84	44.45	14.03	47.01	20.38	40.13	34.06	14.8	10.3	40.5	12.17	30.67	{XP_010937271.1; PREDICTED: AT-rich interactive domain-containing protein 4-like isoform X2 [Elaeis guineensis]}	{sp|Q6NQ79|ARID4_ARATH; AT-rich interactive domain-containing protein 4 OS=Arabidopsis thaliana OX=3702 GN=ARID4 PE=2 SV=1}	{pda:103702478; - - - - -}	{NA}	{NA}	{XM_009392930.2; PREDICTED: Musa acuminata subsp. malaccensis AT-rich interactive domain-containing protein 4 (LOC103977430), transcript variant X4, mRNA}	{NA}
ARID	i5_LQ_lily14_c7193/f1p0/5509	5508	653.37	600.68	673.92	613.44	496.6	520.77	682.96	396.37	701.7	541.85	497.86	751.48	{XP_010934762.1; PREDICTED: lysine-specific demethylase 5D [Elaeis guineensis]}	{sp|Q30DN6|KDM5D_CANLF; Lysine-specific demethylase 5D OS=Canis lupus familiaris OX=9615 GN=KDM5D PE=2 SV=1}	{pda:103705556; K11446 KDM5, JARID1 histone demethylase JARID1 1.14.11.- -}	{At1g63490; KOG1246 DNA-binding protein jumonji/RBP2/SMCY, contains JmjC domain R General function prediction only ;}	{GO:0005515; protein binding; molecular_function GO:0016706; oxidoreductase activity, acting on paired donors, with incorporation or reduction of molecular oxygen, 2-oxoglutarate as one donor, and incorporation of one atom each of oxygen into both donors; molecular_function GO:0003677; DNA binding; molecular_function GO:0055114; oxidation-reduction process; biological_process}	{XR_002165840.1; PREDICTED: Elaeis guineensis lysine-specific demethylase 5D (LOC105054844), transcript variant X2, misc_RNA}	{PF13922:PHD domain of transcriptional enhancer, Asx PF01388:ARID/BRIGHT DNA binding domain PF00628:PHD-finger PF08429:PLU-1-like protein}
ARID	i1_LQ_lily14_c64321/f1p2/1974	1976	497.39	479.28	546.59	473.45	484.9	541.37	490.88	710.91	545.41	273.66	392.25	492.42	{XP_008783147.1; PREDICTED: AT-rich interactive domain-containing protein 4-like [Phoenix dactylifera]}	{sp|Q6NQ79|ARID4_ARATH; AT-rich interactive domain-containing protein 4 OS=Arabidopsis thaliana OX=3702 GN=ARID4 PE=2 SV=1}	{pda:103702478; - - - - -}	{NA}	{GO:0003677; DNA binding; molecular_function GO:0005515; protein binding; molecular_function}	{XM_007138549.1; Phaseolus vulgaris hypothetical protein (PHAVU_009G223200g) mRNA, complete cds}	{PF01388:ARID/BRIGHT DNA binding domain PF00628:PHD-finger}
ARID	i2_LQ_lily14_c9643/f1p0/2955	2955	474.78	416.09	544.65	716.79	429.11	646.33	556	565.6	574.8	261	264	275	{XP_008783147.1; PREDICTED: AT-rich interactive domain-containing protein 4-like [Phoenix dactylifera]}	{sp|Q6NQ79|ARID4_ARATH; AT-rich interactive domain-containing protein 4 OS=Arabidopsis thaliana OX=3702 GN=ARID4 PE=2 SV=1}	{pda:103702478; - - - - -}	{NA}	{GO:0003677; DNA binding; molecular_function GO:0005515; protein binding; molecular_function}	{XM_009392930.2; PREDICTED: Musa acuminata subsp. malaccensis AT-rich interactive domain-containing protein 4 (LOC103977430), transcript variant X4, mRNA}	{PF01388:ARID/BRIGHT DNA binding domain PF00628:PHD-finger}
ARID	i5_LQ_lily14_c2373/f1p0/5458	5460	159.38	79.07	142.81	188.91	0	114.87	215.92	81.61	205.49	95.38	19	84.32	{XP_010934762.1; PREDICTED: lysine-specific demethylase 5D [Elaeis guineensis]}	{sp|P41229|KDM5C_HUMAN; Lysine-specific demethylase 5C OS=Homo sapiens OX=9606 GN=KDM5C PE=1 SV=2}	{pda:103705556; K11446 KDM5, JARID1 histone demethylase JARID1 1.14.11.- -}	{At1g63490; KOG1246 DNA-binding protein jumonji/RBP2/SMCY, contains JmjC domain R General function prediction only ;}	{GO:0016706; oxidoreductase activity, acting on paired donors, with incorporation or reduction of molecular oxygen, 2-oxoglutarate as one donor, and incorporation of one atom each of oxygen into both donors; molecular_function GO:0005515; protein binding; molecular_function GO:0055114; oxidation-reduction process; biological_process GO:0003677; DNA binding; molecular_function}	{XR_002165840.1; PREDICTED: Elaeis guineensis lysine-specific demethylase 5D (LOC105054844), transcript variant X2, misc_RNA}	{PF13922:PHD domain of transcriptional enhancer, Asx PF01388:ARID/BRIGHT DNA binding domain PF00628:PHD-finger PF08429:PLU-1-like protein}
ARID	i1_HQ_lily14_c4598/f3p1/1803	1803	786.23	818.99	859.94	621.2	428.86	614.89	644.07	520.34	753.18	273.16	289.18	316.47	{XP_008787016.1; PREDICTED: AT-rich interactive domain-containing protein 3 isoform X1 [Phoenix dactylifera]}	{sp|Q940Y3|ARID3_ARATH; AT-rich interactive domain-containing protein 3 OS=Arabidopsis thaliana OX=3702 GN=ARID3 PE=1 SV=1}	{pda:103705171; - - - - -}	{At1g20910; KOG2744 DNA-binding proteins Bright/BRCAA1/RBP1 and related proteins containing BRIGHT domain K Transcription ;}	{GO:0003677; DNA binding; molecular_function}	{XR_603280.2; PREDICTED: Phoenix dactylifera AT-rich interactive domain-containing protein 5-like (LOC103702274), transcript variant X2, misc_RNA}	{PF01388:ARID/BRIGHT DNA binding domain}
ARID	i3_LQ_lily14_c21822/f1p0/3394	3396	432.46	450.48	473	372.8	288.85	402.04	351.03	304.68	504.44	155.86	159.04	174.95	{XP_009386803.1; PREDICTED: AT-rich interactive domain-containing protein 5 [Musa acuminata subsp. malaccensis]}	{sp|Q940Y3|ARID3_ARATH; AT-rich interactive domain-containing protein 3 OS=Arabidopsis thaliana OX=3702 GN=ARID3 PE=1 SV=1}	{mus:103973860; - - - - -}	{At1g76510; KOG2744 DNA-binding proteins Bright/BRCAA1/RBP1 and related proteins containing BRIGHT domain K Transcription ;}	{GO:0003677; DNA binding; molecular_function}	{XM_010929007.2; PREDICTED: Elaeis guineensis AT-rich interactive domain-containing protein 6 (LOC105049383), mRNA}	{PF01388:ARID/BRIGHT DNA binding domain}
ARID	i3_LQ_lily14_c14236/f1p26/3487	3487	0	0	0	0	0	0	0	0	0	9.09	0	3.36	{NA}	{sp|O74365|SOL1_SCHPO; SWI/SNF chromatin-remodeling complex subunit sol1 OS=Schizosaccharomyces pombe (strain 972 / ATCC 24843) OX=284812 GN=sol1 PE=1 SV=1}	{lja:Lj0g3v0195299.1; - - - - -}	{SPBC30B4.04c; KOG2744 DNA-binding proteins Bright/BRCAA1/RBP1 and related proteins containing BRIGHT domain K Transcription ;}	{GO:0003677; DNA binding; molecular_function}	{NA}	{PF01388:ARID/BRIGHT DNA binding domain}
ARID	i3_LQ_lily14_c16647/f1p0/3045	3045	0	0	0	0	0	0	0	0	0	217.24	52.47	21.64	{NA}	{sp|O74365|SOL1_SCHPO; SWI/SNF chromatin-remodeling complex subunit sol1 OS=Schizosaccharomyces pombe (strain 972 / ATCC 24843) OX=284812 GN=sol1 PE=1 SV=1}	{lja:Lj0g3v0195299.1; - - - - -}	{SPBC30B4.04c; KOG2744 DNA-binding proteins Bright/BRCAA1/RBP1 and related proteins containing BRIGHT domain K Transcription ;}	{GO:0003677; DNA binding; molecular_function}	{NA}	{PF01388:ARID/BRIGHT DNA binding domain}
ARR	i0_LQ_lily14_c59783/f1p11/569	569	0	0	0	73	34	2	1158	50	288	1520	1648	685	{XP_010935473.1; PREDICTED: two-component response regulator ORR6-like [Elaeis guineensis]}	{sp|Q4GZK6|ORR5_ORYSI; Two-component response regulator ORR5 OS=Oryza sativa subsp. indica OX=39946 GN=RR5 PE=2 SV=1}	{sbi:SORBI_06g022960; K14492 ARR-A two-component response regulator ARR-A family - ko04075; Environmental Information Processing; Signal transduction; Plant hormone signal transduction}	{At1g59940; KOG1601 GATA-4/5/6 transcription factors K Transcription ;}	{GO:0000160; two-component signal transduction system (phosphorelay); biological_process}	{XM_004953129.1; PREDICTED: Setaria italica two-component response regulator ORR11-like (LOC101758565), transcript variant X1, mRNA}	{PF00072:Response regulator receiver domain}
ARR	i2_LQ_lily14_c9476/f1p0/2154	2154	8.69	0	0	18.9	96.93	0	131.99	34.09	25.12	51.1	91.83	16.76	{XP_008784243.1; PREDICTED: two-component response regulator-like APRR3 [Phoenix dactylifera]}	{sp|Q8L500|APRR9_ARATH; Two-component response regulator-like APRR9 OS=Arabidopsis thaliana OX=3702 GN=APRR9 PE=1 SV=2}	{pda:103703239; K12130 PRR5 pseudo-response regulator 5 - ko04712; Organismal Systems; Environmental adaptation; Circadian rhythm - plant}	{At5g60100; KOG1601 GATA-4/5/6 transcription factors K Transcription ;}	{GO:0005515; protein binding; molecular_function}	{NA}	{PF06203:CCT motif}
ARR	i3_LQ_lily14_c6811/f1p1/3208	3245	2.59	3.85	1.34	12.07	7.94	5.99	55.68	8.25	45.67	0	0	15.4	{XP_010912376.1; PREDICTED: two-component response regulator-like APRR3 [Elaeis guineensis]}	{sp|Q8L500|APRR9_ARATH; Two-component response regulator-like APRR9 OS=Arabidopsis thaliana OX=3702 GN=APRR9 PE=1 SV=2}	{egu:105038310; K12130 PRR5 pseudo-response regulator 5 - ko04712; Organismal Systems; Environmental adaptation; Circadian rhythm - plant}	{At5g24470; KOG1601 GATA-4/5/6 transcription factors K Transcription ;}	{GO:0005515; protein binding; molecular_function}	{NA}	{PF06203:CCT motif}
ARR	i2_HQ_lily14_c19159/f2p1/2502	2502	102.13	0	67.98	329.98	88.09	94.17	303.04	51.12	338.5	35.6	76.93	217.04	{XP_008812974.1; PREDICTED: two-component response regulator ORR21-like isoform X2 [Phoenix dactylifera]}	{sp|A2XE31|ORR21_ORYSI; Two-component response regulator ORR21 OS=Oryza sativa subsp. indica OX=39946 GN=RR21 PE=3 SV=1}	{egu:105042113; K14491 ARR-B two-component response regulator ARR-B family - ko04075; Environmental Information Processing; Signal transduction; Plant hormone signal transduction}	{At2g01760; KOG1601 GATA-4/5/6 transcription factors K Transcription ;}	{GO:0000160; two-component signal transduction system (phosphorelay); biological_process}	{XM_010273065.2; PREDICTED: Nelumbo nucifera two-component response regulator ORR21-like (LOC104607424), transcript variant X2, mRNA}	{PF00072:Response regulator receiver domain}
ARR	i2_LQ_lily14_c28034/f1p0/2732	2732	55.34	76.9	62.39	24.9	77.74	22.53	57.62	66.6	67.19	67.79	137.68	117.49	{XP_008812975.1; PREDICTED: two-component response regulator ORR21-like isoform X3 [Phoenix dactylifera]}	{sp|Q8H7S7|ORR21_ORYSJ; Two-component response regulator ORR21 OS=Oryza sativa subsp. japonica OX=39947 GN=RR21 PE=2 SV=1}	{egu:105042113; K14491 ARR-B two-component response regulator ARR-B family - ko04075; Environmental Information Processing; Signal transduction; Plant hormone signal transduction}	{At4g04290; KOG0017 FOG: Transposon-encoded proteins with TYA, reverse transcriptase, integrase domains in various combinations R General function prediction only ;}	{NA}	{KF509950.1; Lilium longiflorum clone fosmid LLF1, complete sequence}	{NA}
ARR	i2_LQ_lily14_c39895/f1p0/2549	2549	109.86	116.26	256.86	111.79	127.5	146.7	281.46	219.59	203.83	132.8	193.53	382.59	{XP_010909921.1; PREDICTED: two-component response regulator-like PRR95 isoform X2 [Elaeis guineensis]}	{sp|Q689G6|PRR95_ORYSJ; Two-component response regulator-like PRR95 OS=Oryza sativa subsp. japonica OX=39947 GN=PRR95 PE=2 SV=1}	{nnu:104593369; K12130 PRR5 pseudo-response regulator 5 - ko04712; Organismal Systems; Environmental adaptation; Circadian rhythm - plant}	{NA}	{GO:0005515; protein binding; molecular_function}	{XM_006828214.2; PREDICTED: Amborella trichopoda two-component response regulator-like PRR37 (LOC18423614), mRNA}	{PF06203:CCT motif}
ARR	i4_LQ_lily14_c12809/f1p0/4681	4746	23.06	50.35	28.24	177.62	127.25	191.75	137.41	301.33	142	35.14	48.72	62.4	{XP_010920961.1; PREDICTED: two-component response regulator-like PRR37 isoform X2 [Elaeis guineensis]}	{sp|A2XFB7|PRR73_ORYSI; Two-component response regulator-like PRR73 OS=Oryza sativa subsp. indica OX=39946 GN=PRR73 PE=2 SV=2}	{egu:105044676; K12129 PRR7 pseudo-response regulator 7 - ko04712; Organismal Systems; Environmental adaptation; Circadian rhythm - plant}	{At5g02810; KOG1601 GATA-4/5/6 transcription factors K Transcription ;}	{GO:0005515; protein binding; molecular_function}	{NA}	{PF06203:CCT motif}
ARR	i1_LQ_lily14_c87855/f1p2/1226	1225	612.86	492.36	688.93	492.37	429.84	467.99	1017.09	646.89	865.37	568.82	666.91	1202.35	{XP_010909921.1; PREDICTED: two-component response regulator-like PRR95 isoform X2 [Elaeis guineensis]}	{sp|Q689G6|PRR95_ORYSJ; Two-component response regulator-like PRR95 OS=Oryza sativa subsp. japonica OX=39947 GN=PRR95 PE=2 SV=1}	{nnu:104593369; K12130 PRR5 pseudo-response regulator 5 - ko04712; Organismal Systems; Environmental adaptation; Circadian rhythm - plant}	{At5g24470; KOG1601 GATA-4/5/6 transcription factors K Transcription ;}	{GO:0005515; protein binding; molecular_function}	{XM_006828214.2; PREDICTED: Amborella trichopoda two-component response regulator-like PRR37 (LOC18423614), mRNA}	{PF06203:CCT motif}
ARR	i3_LQ_lily14_c29765/f1p5/3303	3289	31.5	42.59	33.5	141.67	88.36	58.05	492.13	47.91	332.76	32.55	14.16	101.55	{XP_010912376.1; PREDICTED: two-component response regulator-like APRR3 [Elaeis guineensis]}	{sp|Q689G6|PRR95_ORYSJ; Two-component response regulator-like PRR95 OS=Oryza sativa subsp. japonica OX=39947 GN=PRR95 PE=2 SV=1}	{egu:105038310; K12130 PRR5 pseudo-response regulator 5 - ko04712; Organismal Systems; Environmental adaptation; Circadian rhythm - plant}	{At5g24470; KOG1601 GATA-4/5/6 transcription factors K Transcription ;}	{GO:0005515; protein binding; molecular_function GO:0000160; two-component signal transduction system (phosphorelay); biological_process}	{NA}	{PF06203:CCT motif PF00072:Response regulator receiver domain}
ARR	i0_LQ_lily14_c42363/f1p0/961	962	82.52	95.57	88.89	153.23	231.37	50.84	474.73	164.84	391.21	37.63	131.04	174.03	{XP_010912376.1; PREDICTED: two-component response regulator-like APRR3 [Elaeis guineensis]}	{sp|Q689G6|PRR95_ORYSJ; Two-component response regulator-like PRR95 OS=Oryza sativa subsp. japonica OX=39947 GN=PRR95 PE=2 SV=1}	{egu:105038310; K12130 PRR5 pseudo-response regulator 5 - ko04712; Organismal Systems; Environmental adaptation; Circadian rhythm - plant}	{At5g60100; KOG1601 GATA-4/5/6 transcription factors K Transcription ;}	{GO:0005515; protein binding; molecular_function}	{NA}	{PF06203:CCT motif}
ARR	i3_LQ_lily14_c35869/f1p4/3067	3063	0	4.67	0	9.53	7.92	3.47	95.22	10.12	66.05	0	0	6.27	{XP_009389641.1; PREDICTED: two-component response regulator-like PRR95 isoform X2 [Musa acuminata subsp. malaccensis]}	{NA}	{NA}	{NA}	{NA}	{NA}	{NA}
ARR	i2_LQ_lily14_c45563/f1p0/2440	2440	63.1	103.11	16.46	52.92	32.62	50.71	103.3	99.71	54.35	44.74	48.71	130.41	{XP_008777758.1; PREDICTED: two-component response regulator-like PRR95 isoform X1 [Phoenix dactylifera]}	{sp|Q6LA42|APRR5_ARATH; Two-component response regulator-like APRR5 OS=Arabidopsis thaliana OX=3702 GN=APRR5 PE=1 SV=2}	{sind:105160276; K12130 PRR5 pseudo-response regulator 5 - ko04712; Organismal Systems; Environmental adaptation; Circadian rhythm - plant}	{At5g24470; KOG1601 GATA-4/5/6 transcription factors K Transcription ;}	{GO:0007165; signal transduction; biological_process GO:0003723; RNA binding; molecular_function GO:0000160; two-component signal transduction system (phosphorelay); biological_process GO:0033897; ribonuclease T2 activity; molecular_function}	{XM_010911620.2; PREDICTED: Elaeis guineensis two-component response regulator-like APRR9 (LOC105035907), transcript variant X3, mRNA}	{PF00072:Response regulator receiver domain PF00445:Ribonuclease T2 family PF00788:Ras association (RalGDS/AF-6) domain}
ARR	i2_LQ_lily14_c14636/f1p0/2139	2139	429.85	285.18	446.37	409.02	234.06	364.08	783.97	407.17	593.23	290.58	223.57	800.79	{XP_010909920.1; PREDICTED: two-component response regulator-like PRR95 isoform X1 [Elaeis guineensis]}	{sp|Q689G6|PRR95_ORYSJ; Two-component response regulator-like PRR95 OS=Oryza sativa subsp. japonica OX=39947 GN=PRR95 PE=2 SV=1}	{nnu:104593369; K12130 PRR5 pseudo-response regulator 5 - ko04712; Organismal Systems; Environmental adaptation; Circadian rhythm - plant}	{At5g60100; KOG1601 GATA-4/5/6 transcription factors K Transcription ;}	{GO:0005515; protein binding; molecular_function}	{XM_006828214.2; PREDICTED: Amborella trichopoda two-component response regulator-like PRR37 (LOC18423614), mRNA}	{PF06203:CCT motif}
ARR	i2_HQ_lily14_c23785/f4p0/2375	2375	1444.9	1041.78	1764.78	1736.63	875.65	1468.09	2795.57	1278.62	2603.77	1272.66	727.51	2459.81	{XP_010909921.1; PREDICTED: two-component response regulator-like PRR95 isoform X2 [Elaeis guineensis]}	{sp|Q689G6|PRR95_ORYSJ; Two-component response regulator-like PRR95 OS=Oryza sativa subsp. japonica OX=39947 GN=PRR95 PE=2 SV=1}	{nnu:104593369; K12130 PRR5 pseudo-response regulator 5 - ko04712; Organismal Systems; Environmental adaptation; Circadian rhythm - plant}	{At5g24470; KOG1601 GATA-4/5/6 transcription factors K Transcription ;}	{GO:0005515; protein binding; molecular_function GO:0004129; cytochrome-c oxidase activity; molecular_function GO:0000160; two-component signal transduction system (phosphorelay); biological_process GO:0007165; signal transduction; biological_process GO:0005739; mitochondrion; cellular_component}	{XM_010911619.2; PREDICTED: Elaeis guineensis two-component response regulator-like APRR9 (LOC105035907), transcript variant X2, mRNA}	{PF02297:Cytochrome oxidase c subunit VIb PF00072:Response regulator receiver domain PF00788:Ras association (RalGDS/AF-6) domain PF06203:CCT motif}
ARR	i2_LQ_lily14_c39609/f1p1/2740	2740	487.2	496	513.08	827.68	833.8	379.27	2575.8	2626	2682	259.21	419.29	835.28	{XP_017700045.1; PREDICTED: two-component response regulator-like APRR3 isoform X1 [Phoenix dactylifera]}	{sp|A2XFB7|PRR73_ORYSI; Two-component response regulator-like PRR73 OS=Oryza sativa subsp. indica OX=39946 GN=PRR73 PE=2 SV=2}	{egu:105038310; K12130 PRR5 pseudo-response regulator 5 - ko04712; Organismal Systems; Environmental adaptation; Circadian rhythm - plant}	{At5g24470; KOG1601 GATA-4/5/6 transcription factors K Transcription ;}	{GO:0005515; protein binding; molecular_function GO:0000160; two-component signal transduction system (phosphorelay); biological_process}	{NA}	{PF06203:CCT motif PF00072:Response regulator receiver domain}
ARR	i4_LQ_lily14_c6740/f1p4/4740	4741	829.77	677.26	684.79	795.22	988.54	1234.45	1304.16	1450.11	1371.61	511.12	839.9	687.6	{XP_010920961.1; PREDICTED: two-component response regulator-like PRR37 isoform X2 [Elaeis guineensis]}	{sp|A2XFB7|PRR73_ORYSI; Two-component response regulator-like PRR73 OS=Oryza sativa subsp. indica OX=39946 GN=PRR73 PE=2 SV=2}	{egu:105044676; K12129 PRR7 pseudo-response regulator 7 - ko04712; Organismal Systems; Environmental adaptation; Circadian rhythm - plant}	{At5g02810; KOG1601 GATA-4/5/6 transcription factors K Transcription ;}	{GO:0000160; two-component signal transduction system (phosphorelay); biological_process GO:0005515; protein binding; molecular_function}	{XM_010939473.2; PREDICTED: Elaeis guineensis two-component response regulator-like PRR37 (LOC105057033), transcript variant X3, mRNA}	{PF00072:Response regulator receiver domain PF06203:CCT motif}
ARR	i2_LQ_lily14_c26397/f1p0/2415	2417	1767.48	1742.52	1821.12	1208.49	1240.19	1207.65	889.11	905.14	837.19	1390.6	1526.19	1650.94	{XP_008812974.1; PREDICTED: two-component response regulator ORR21-like isoform X2 [Phoenix dactylifera]}	{sp|A2XE31|ORR21_ORYSI; Two-component response regulator ORR21 OS=Oryza sativa subsp. indica OX=39946 GN=RR21 PE=3 SV=1}	{egu:105042113; K14491 ARR-B two-component response regulator ARR-B family - ko04075; Environmental Information Processing; Signal transduction; Plant hormone signal transduction}	{At2g01760; KOG1601 GATA-4/5/6 transcription factors K Transcription ;}	{GO:0000160; two-component signal transduction system (phosphorelay); biological_process}	{XM_010273065.2; PREDICTED: Nelumbo nucifera two-component response regulator ORR21-like (LOC104607424), transcript variant X2, mRNA}	{PF00072:Response regulator receiver domain}
ARR	i2_HQ_lily14_c12180/f2p2/2182	2174	286.06	224.19	270.14	264.06	164.6	129.56	235.55	140.44	265.88	115.66	120.41	453.55	{XP_008812975.1; PREDICTED: two-component response regulator ORR21-like isoform X3 [Phoenix dactylifera]}	{sp|Q8H7S7|ORR21_ORYSJ; Two-component response regulator ORR21 OS=Oryza sativa subsp. japonica OX=39947 GN=RR21 PE=2 SV=1}	{egu:105042113; K14491 ARR-B two-component response regulator ARR-B family - ko04075; Environmental Information Processing; Signal transduction; Plant hormone signal transduction}	{At2g01760; KOG1601 GATA-4/5/6 transcription factors K Transcription ;}	{GO:0000160; two-component signal transduction system (phosphorelay); biological_process}	{XM_010919217.2; PREDICTED: Elaeis guineensis two-component response regulator ORR21 (LOC105042113), mRNA}	{PF00072:Response regulator receiver domain}
ARR	i2_LQ_lily14_c60408/f1p0/2012	2012	2405.86	2197.35	2539.1	1306.07	1540.76	1430.81	1423.13	1413.75	1416.3	1683.51	2177.24	2062.68	{XP_008812974.1; PREDICTED: two-component response regulator ORR21-like isoform X2 [Phoenix dactylifera]}	{sp|A2XE31|ORR21_ORYSI; Two-component response regulator ORR21 OS=Oryza sativa subsp. indica OX=39946 GN=RR21 PE=3 SV=1}	{egu:105042113; K14491 ARR-B two-component response regulator ARR-B family - ko04075; Environmental Information Processing; Signal transduction; Plant hormone signal transduction}	{At3g16857; KOG1601 GATA-4/5/6 transcription factors K Transcription ;}	{NA}	{XM_010273066.2; PREDICTED: Nelumbo nucifera two-component response regulator ORR21-like (LOC104607424), transcript variant X3, mRNA}	{NA}
ARR	i0_LQ_lily14_c27707/f1p0/469	469	17	6	21	15	13	11	7	14	13	6	12	16	{XP_008799983.1; PREDICTED: two-component response regulator ORR26-like [Phoenix dactylifera]}	{NA}	{pda:103712502; K14491 ARR-B two-component response regulator ARR-B family - ko04075; Environmental Information Processing; Signal transduction; Plant hormone signal transduction}	{NA}	{NA}	{NA}	{NA}
ARR	i0_LQ_lily14_c27868/f1p0/393	395	12.7	12	14.38	5.43	1.52	6.14	4.6	3	6	4.12	15.82	2.81	{XP_008799596.1; PREDICTED: two-component response regulator-like APRR9 isoform X4 [Phoenix dactylifera]}	{NA}	{egu:105042547; - - - - -}	{NA}	{NA}	{XM_017844530.1; PREDICTED: Phoenix dactylifera two-component response regulator-like APRR9 (LOC103714196), transcript variant X5, mRNA}	{NA}
ARR	i4_LQ_lily14_c4466/f1p0/4124	4124	155.43	101.3	201.6	177.27	67.33	115.44	289.61	117.02	245.45	66.4	44.78	250.05	{XP_010909921.1; PREDICTED: two-component response regulator-like PRR95 isoform X2 [Elaeis guineensis]}	{sp|Q689G6|PRR95_ORYSJ; Two-component response regulator-like PRR95 OS=Oryza sativa subsp. japonica OX=39947 GN=PRR95 PE=2 SV=1}	{nnu:104593369; K12130 PRR5 pseudo-response regulator 5 - ko04712; Organismal Systems; Environmental adaptation; Circadian rhythm - plant}	{At5g24470; KOG1601 GATA-4/5/6 transcription factors K Transcription ;}	{GO:0005515; protein binding; molecular_function}	{XM_006828214.2; PREDICTED: Amborella trichopoda two-component response regulator-like PRR37 (LOC18423614), mRNA}	{PF06203:CCT motif}
ARR	i2_LQ_lily14_c2698/f1p10/2820	2820	9.06	63.77	46.5	40.74	20.13	21.57	70.97	83.04	71.06	0	56.84	30.89	{XP_010942127.1; PREDICTED: two-component response regulator ORR22-like isoform X1 [Elaeis guineensis]}	{sp|Q6H805|ORR24_ORYSJ; Two-component response regulator ORR24 OS=Oryza sativa subsp. japonica OX=39947 GN=RR24 PE=2 SV=1}	{pda:103712167; K14491 ARR-B two-component response regulator ARR-B family - ko04075; Environmental Information Processing; Signal transduction; Plant hormone signal transduction}	{At2g25180; KOG1601 GATA-4/5/6 transcription factors K Transcription ;}	{GO:0000160; two-component signal transduction system (phosphorelay); biological_process}	{XM_011463460.1; PREDICTED: Fragaria vesca subsp. vesca two-component response regulator ARR1-like (LOC101292682), transcript variant X2, mRNA}	{PF00072:Response regulator receiver domain}
ARR	i2_LQ_lily14_c16359/f1p0/2072	2071	141.6	123.91	138.47	94.04	73.65	98.91	184.83	58.96	141.93	41.55	33.91	234.96	{XP_010917519.1; PREDICTED: two-component response regulator ORR21 [Elaeis guineensis]}	{sp|Q8H7S7|ORR21_ORYSJ; Two-component response regulator ORR21 OS=Oryza sativa subsp. japonica OX=39947 GN=RR21 PE=2 SV=1}	{egu:105042113; K14491 ARR-B two-component response regulator ARR-B family - ko04075; Environmental Information Processing; Signal transduction; Plant hormone signal transduction}	{At2g01760; KOG1601 GATA-4/5/6 transcription factors K Transcription ;}	{NA}	{XM_010919217.2; PREDICTED: Elaeis guineensis two-component response regulator ORR21 (LOC105042113), mRNA}	{NA}
ARR	i1_LQ_lily14_c66386/f1p4/1752	1752	632.35	678.28	650.53	965.18	745.77	1285.53	1207	1229.4	1252	461	467	484	{XP_010920961.1; PREDICTED: two-component response regulator-like PRR37 isoform X2 [Elaeis guineensis]}	{sp|Q10N34|PRR73_ORYSJ; Two-component response regulator-like PRR73 OS=Oryza sativa subsp. japonica OX=39947 GN=PRR73 PE=2 SV=1}	{egu:105044676; K12129 PRR7 pseudo-response regulator 7 - ko04712; Organismal Systems; Environmental adaptation; Circadian rhythm - plant}	{At5g02810; KOG1601 GATA-4/5/6 transcription factors K Transcription ;}	{GO:0005515; protein binding; molecular_function}	{HQ389891.1; Triticum aestivum clone UCDTA00342 genomic sequence}	{PF06203:CCT motif}
ARR	i2_LQ_lily14_c21946/f1p0/2809	2809	703.23	805.35	717.11	2111.11	711.91	2051.61	2958.02	996.79	2372.99	518.28	286.04	784.34	{XP_010920961.1; PREDICTED: two-component response regulator-like PRR37 isoform X2 [Elaeis guineensis]}	{sp|Q10N34|PRR73_ORYSJ; Two-component response regulator-like PRR73 OS=Oryza sativa subsp. japonica OX=39947 GN=PRR73 PE=2 SV=1}	{egu:105044676; K12129 PRR7 pseudo-response regulator 7 - ko04712; Organismal Systems; Environmental adaptation; Circadian rhythm - plant}	{At5g02810; KOG1601 GATA-4/5/6 transcription factors K Transcription ;}	{GO:0000160; two-component signal transduction system (phosphorelay); biological_process GO:0005515; protein binding; molecular_function}	{XM_010939473.2; PREDICTED: Elaeis guineensis two-component response regulator-like PRR37 (LOC105057033), transcript variant X3, mRNA}	{PF06203:CCT motif PF00072:Response regulator receiver domain}
ARR	i2_LQ_lily14_c12878/f1p1/2874	2874	1282.21	1343.96	1151.29	848.56	691.97	742.77	912.42	484.34	712.84	835.42	677.94	1097.91	{XP_008812974.1; PREDICTED: two-component response regulator ORR21-like isoform X2 [Phoenix dactylifera]}	{sp|Q8H7S7|ORR21_ORYSJ; Two-component response regulator ORR21 OS=Oryza sativa subsp. japonica OX=39947 GN=RR21 PE=2 SV=1}	{egu:105042113; K14491 ARR-B two-component response regulator ARR-B family - ko04075; Environmental Information Processing; Signal transduction; Plant hormone signal transduction}	{At2g01760; KOG1601 GATA-4/5/6 transcription factors K Transcription ;}	{GO:0000160; two-component signal transduction system (phosphorelay); biological_process}	{XM_010273065.2; PREDICTED: Nelumbo nucifera two-component response regulator ORR21-like (LOC104607424), transcript variant X2, mRNA}	{PF00072:Response regulator receiver domain}
ARR	i2_HQ_lily14_c54007/f13p0/2514	2514	801.12	808.52	733.02	1010.84	381.3	840.08	765.82	239.09	896.42	709.42	17.58	831.86	{XP_008812974.1; PREDICTED: two-component response regulator ORR21-like isoform X2 [Phoenix dactylifera]}	{sp|Q8H7S7|ORR21_ORYSJ; Two-component response regulator ORR21 OS=Oryza sativa subsp. japonica OX=39947 GN=RR21 PE=2 SV=1}	{egu:105042113; K14491 ARR-B two-component response regulator ARR-B family - ko04075; Environmental Information Processing; Signal transduction; Plant hormone signal transduction}	{At2g01760; KOG1601 GATA-4/5/6 transcription factors K Transcription ;}	{GO:0000160; two-component signal transduction system (phosphorelay); biological_process}	{XM_010273065.2; PREDICTED: Nelumbo nucifera two-component response regulator ORR21-like (LOC104607424), transcript variant X2, mRNA}	{PF00072:Response regulator receiver domain}
ARR	i2_LQ_lily14_c27567/f1p0/2693	2693	330.2	336	348.11	508.75	266.68	266.37	1354.3	1380	1411	123.5	79.68	390.72	{XP_010912376.1; PREDICTED: two-component response regulator-like APRR3 [Elaeis guineensis]}	{sp|A2XFB7|PRR73_ORYSI; Two-component response regulator-like PRR73 OS=Oryza sativa subsp. indica OX=39946 GN=PRR73 PE=2 SV=2}	{egu:105038310; K12130 PRR5 pseudo-response regulator 5 - ko04712; Organismal Systems; Environmental adaptation; Circadian rhythm - plant}	{At5g02810; KOG1601 GATA-4/5/6 transcription factors K Transcription ;}	{GO:0000160; two-component signal transduction system (phosphorelay); biological_process GO:0005515; protein binding; molecular_function}	{NA}	{PF00072:Response regulator receiver domain PF06203:CCT motif}
ARR	i3_LQ_lily14_c2592/f1p0/3573	3573	91.32	45.66	62.03	203.9	104.7	248.62	265.54	119.35	280.94	22.13	28.37	60.09	{XP_010920961.1; PREDICTED: two-component response regulator-like PRR37 isoform X2 [Elaeis guineensis]}	{sp|Q10N34|PRR73_ORYSJ; Two-component response regulator-like PRR73 OS=Oryza sativa subsp. japonica OX=39947 GN=PRR73 PE=2 SV=1}	{egu:105044676; K12129 PRR7 pseudo-response regulator 7 - ko04712; Organismal Systems; Environmental adaptation; Circadian rhythm - plant}	{At5g02810; KOG1601 GATA-4/5/6 transcription factors K Transcription ;}	{GO:0005515; protein binding; molecular_function}	{HQ389891.1; Triticum aestivum clone UCDTA00342 genomic sequence}	{PF06203:CCT motif}
ARR	i5_LQ_lily14_c1627/f1p0/5944	5946	109.91	154.62	93.04	479.72	93.81	424.15	391.43	202.04	283.9	65.56	18.75	102.65	{XP_010920960.1; PREDICTED: two-component response regulator-like PRR37 isoform X1 [Elaeis guineensis]}	{sp|Q10N34|PRR73_ORYSJ; Two-component response regulator-like PRR73 OS=Oryza sativa subsp. japonica OX=39947 GN=PRR73 PE=2 SV=1}	{egu:105044676; K12129 PRR7 pseudo-response regulator 7 - ko04712; Organismal Systems; Environmental adaptation; Circadian rhythm - plant}	{NA}	{GO:0005515; protein binding; molecular_function}	{HQ389891.1; Triticum aestivum clone UCDTA00342 genomic sequence}	{PF06203:CCT motif}
ARR	i1_LQ_lily14_c4934/f1p6/1260	1261	6.92	0	5.82	1.15	7.35	3.39	0	4.86	6.87	0	0	6.72	{XP_008812975.1; PREDICTED: two-component response regulator ORR21-like isoform X3 [Phoenix dactylifera]}	{sp|A2XE31|ORR21_ORYSI; Two-component response regulator ORR21 OS=Oryza sativa subsp. indica OX=39946 GN=RR21 PE=3 SV=1}	{egu:105042113; K14491 ARR-B two-component response regulator ARR-B family - ko04075; Environmental Information Processing; Signal transduction; Plant hormone signal transduction}	{NA}	{NA}	{NA}	{NA}
ARR	i2_LQ_lily14_c45597/f1p0/2878	2878	1135.07	1182.37	1241.49	3145.25	832.01	3524.88	3014.43	1270.14	3230.51	409.05	427.87	399.76	{XP_010920961.1; PREDICTED: two-component response regulator-like PRR37 isoform X2 [Elaeis guineensis]}	{sp|A2XFB7|PRR73_ORYSI; Two-component response regulator-like PRR73 OS=Oryza sativa subsp. indica OX=39946 GN=PRR73 PE=2 SV=2}	{egu:105044676; K12129 PRR7 pseudo-response regulator 7 - ko04712; Organismal Systems; Environmental adaptation; Circadian rhythm - plant}	{At5g02810; KOG1601 GATA-4/5/6 transcription factors K Transcription ;}	{GO:0000160; two-component signal transduction system (phosphorelay); biological_process GO:0005515; protein binding; molecular_function}	{XM_010939473.2; PREDICTED: Elaeis guineensis two-component response regulator-like PRR37 (LOC105057033), transcript variant X3, mRNA}	{PF00072:Response regulator receiver domain PF06203:CCT motif}
ARR	i2_LQ_lily14_c41685/f1p0/2891	2894	329.97	446.61	438.31	131.62	111.9	190.46	211.88	148.6	179.84	61.1	102.03	118.22	{XP_009382858.1; PREDICTED: two-component response regulator ORR24-like [Musa acuminata subsp. malaccensis]}	{sp|Q5SML5|ORR22_ORYSJ; Two-component response regulator ORR22 OS=Oryza sativa subsp. japonica OX=39947 GN=RR22 PE=2 SV=1}	{mus:103970698; K14491 ARR-B two-component response regulator ARR-B family - ko04075; Environmental Information Processing; Signal transduction; Plant hormone signal transduction}	{At1g08450; KOG0674 Calreticulin O Posttranslational modification, protein turnover, chaperones ;}	{GO:0000160; two-component signal transduction system (phosphorelay); biological_process}	{XM_002454663.1; Sorghum bicolor hypothetical protein, mRNA}	{PF00072:Response regulator receiver domain}
ARR	i2_LQ_lily14_c28164/f1p0/2594	2594	244.69	254.89	267.63	155.26	240.87	180.43	113.03	105.96	112.94	97	107.16	113.11	{XP_010942127.1; PREDICTED: two-component response regulator ORR22-like isoform X1 [Elaeis guineensis]}	{sp|Q6H805|ORR24_ORYSJ; Two-component response regulator ORR24 OS=Oryza sativa subsp. japonica OX=39947 GN=RR24 PE=2 SV=1}	{pda:103712167; K14491 ARR-B two-component response regulator ARR-B family - ko04075; Environmental Information Processing; Signal transduction; Plant hormone signal transduction}	{At2g25180; KOG1601 GATA-4/5/6 transcription factors K Transcription ;}	{GO:0000160; two-component signal transduction system (phosphorelay); biological_process}	{XM_011463460.1; PREDICTED: Fragaria vesca subsp. vesca two-component response regulator ARR1-like (LOC101292682), transcript variant X2, mRNA}	{PF00072:Response regulator receiver domain}
ARR	i2_HQ_lily14_c6009/f2p0/2258	2258	2708.28	2288.22	3045.06	964.25	850.69	1258.75	762.02	697.8	644.07	345.08	424.2	448.76	{XP_010942127.1; PREDICTED: two-component response regulator ORR22-like isoform X1 [Elaeis guineensis]}	{sp|Q5SML5|ORR22_ORYSJ; Two-component response regulator ORR22 OS=Oryza sativa subsp. japonica OX=39947 GN=RR22 PE=2 SV=1}	{mus:103974433; K14491 ARR-B two-component response regulator ARR-B family - ko04075; Environmental Information Processing; Signal transduction; Plant hormone signal transduction}	{At2g25180; KOG1601 GATA-4/5/6 transcription factors K Transcription ;}	{GO:0003677; DNA binding; molecular_function GO:0003887; DNA-directed DNA polymerase activity; molecular_function GO:0000160; two-component signal transduction system (phosphorelay); biological_process GO:0008270; zinc ion binding; molecular_function GO:0006351; transcription, DNA-dependent; biological_process GO:0005634; nucleus; cellular_component}	{XR_670655.2; PREDICTED: Musa acuminata subsp. malaccensis two-component response regulator ORR24-like (LOC103970698), transcript variant X2, misc_RNA}	{PF06524:NOA36 protein PF00072:Response regulator receiver domain PF04931:DNA polymerase phi}
ARR	i1_LQ_lily14_c39489/f1p0/1868	1869	154.85	161.3	169.37	175.73	184.73	211.49	70.95	100.99	156.69	17.83	19.57	17.06	{XP_010942128.1; PREDICTED: two-component response regulator ORR22-like isoform X2 [Elaeis guineensis]}	{sp|Q6K8X6|ORR23_ORYSJ; Two-component response regulator ORR23 OS=Oryza sativa subsp. japonica OX=39947 GN=RR23 PE=2 SV=1}	{vvi:100259369; K14491 ARR-B two-component response regulator ARR-B family - ko04075; Environmental Information Processing; Signal transduction; Plant hormone signal transduction}	{At2g25180; KOG1601 GATA-4/5/6 transcription factors K Transcription ;}	{NA}	{XM_011080296.1; PREDICTED: Sesamum indicum two-component response regulator ARR12-like (LOC105162291), mRNA}	{NA}
ARR	i1_LQ_lily14_c11744/f1p3/1228	1234	130.63	136.07	142.88	55.06	26	55.01	70	26	61.02	20	26	27	{XP_009382858.1; PREDICTED: two-component response regulator ORR24-like [Musa acuminata subsp. malaccensis]}	{sp|Q6K8X6|ORR23_ORYSJ; Two-component response regulator ORR23 OS=Oryza sativa subsp. japonica OX=39947 GN=RR23 PE=2 SV=1}	{mus:103970698; K14491 ARR-B two-component response regulator ARR-B family - ko04075; Environmental Information Processing; Signal transduction; Plant hormone signal transduction}	{At2g25180; KOG1601 GATA-4/5/6 transcription factors K Transcription ;}	{GO:0000160; two-component signal transduction system (phosphorelay); biological_process}	{NA}	{PF00072:Response regulator receiver domain}
ARR	i2_LQ_lily14_c30932/f1p0/2758	2851	370.99	386.45	405.77	181.26	99.43	257.76	190.4	73.55	136.73	55.69	56.83	62.51	{XP_010942127.1; PREDICTED: two-component response regulator ORR22-like isoform X1 [Elaeis guineensis]}	{sp|A2X1N2|ORR24_ORYSI; Two-component response regulator ORR24 OS=Oryza sativa subsp. indica OX=39946 GN=RR24 PE=3 SV=1}	{mus:103974433; K14491 ARR-B two-component response regulator ARR-B family - ko04075; Environmental Information Processing; Signal transduction; Plant hormone signal transduction}	{At2g25180; KOG1601 GATA-4/5/6 transcription factors K Transcription ;}	{NA}	{XR_670655.2; PREDICTED: Musa acuminata subsp. malaccensis two-component response regulator ORR24-like (LOC103970698), transcript variant X2, misc_RNA}	{NA}
ARR	i2_LQ_lily14_c47621/f1p0/2259	2257	307.24	320.04	336.05	322.42	294.19	400.25	129.38	181.24	330.53	46.72	47.68	52.44	{XP_010929130.1; PREDICTED: two-component response regulator ORR22 [Elaeis guineensis]}	{sp|Q6K8X6|ORR23_ORYSJ; Two-component response regulator ORR23 OS=Oryza sativa subsp. japonica OX=39947 GN=RR23 PE=2 SV=1}	{mus:103970698; K14491 ARR-B two-component response regulator ARR-B family - ko04075; Environmental Information Processing; Signal transduction; Plant hormone signal transduction}	{At2g25180; KOG1601 GATA-4/5/6 transcription factors K Transcription ;}	{GO:0000160; two-component signal transduction system (phosphorelay); biological_process}	{XM_011080296.1; PREDICTED: Sesamum indicum two-component response regulator ARR12-like (LOC105162291), mRNA}	{PF00072:Response regulator receiver domain}
ARR	i3_LQ_lily14_c25213/f1p0/3775	3781	416	433.33	455	217.6	129.6	249.17	233.4	99.61	141.84	55.77	56.91	62.6	{XP_009382858.1; PREDICTED: two-component response regulator ORR24-like [Musa acuminata subsp. malaccensis]}	{sp|B8AEH1|ORR23_ORYSI; Two-component response regulator ORR23 OS=Oryza sativa subsp. indica OX=39946 GN=RR23 PE=3 SV=1}	{mus:103970698; K14491 ARR-B two-component response regulator ARR-B family - ko04075; Environmental Information Processing; Signal transduction; Plant hormone signal transduction}	{At1g08450; KOG0674 Calreticulin O Posttranslational modification, protein turnover, chaperones ;}	{GO:0000160; two-component signal transduction system (phosphorelay); biological_process}	{XM_002454663.1; Sorghum bicolor hypothetical protein, mRNA}	{PF00072:Response regulator receiver domain}
ARR	i2_LQ_lily14_c44888/f1p0/2720	2720	379.73	311.03	288.61	100.44	57.87	182.49	89.5	69.53	124.21	42.3	5.62	71.5	{XP_010942127.1; PREDICTED: two-component response regulator ORR22-like isoform X1 [Elaeis guineensis]}	{sp|Q5SML5|ORR22_ORYSJ; Two-component response regulator ORR22 OS=Oryza sativa subsp. japonica OX=39947 GN=RR22 PE=2 SV=1}	{mus:103974433; K14491 ARR-B two-component response regulator ARR-B family - ko04075; Environmental Information Processing; Signal transduction; Plant hormone signal transduction}	{At2g25180; KOG1601 GATA-4/5/6 transcription factors K Transcription ;}	{GO:0006351; transcription, DNA-dependent; biological_process GO:0008270; zinc ion binding; molecular_function GO:0003887; DNA-directed DNA polymerase activity; molecular_function GO:0000160; two-component signal transduction system (phosphorelay); biological_process GO:0003677; DNA binding; molecular_function GO:0005634; nucleus; cellular_component}	{XR_670655.2; PREDICTED: Musa acuminata subsp. malaccensis two-component response regulator ORR24-like (LOC103970698), transcript variant X2, misc_RNA}	{PF00072:Response regulator receiver domain PF04931:DNA polymerase phi PF06524:NOA36 protein}
ARR	i1_LQ_lily14_c15922/f1p1/1039	1040	805.88	556.16	1160.12	118.82	55.07	285.78	65.04	129.12	67.77	2.78	13.3	32.1	{XP_019705832.1; PREDICTED: two-component response regulator-like APRR2 isoform X2 [Elaeis guineensis]}	{sp|Q6LA43|APRR2_ARATH; Two-component response regulator-like APRR2 OS=Arabidopsis thaliana OX=3702 GN=APRR2 PE=2 SV=2}	{egu:105043831; - - - - -}	{NA}	{NA}	{NA}	{NA}
ARR	i2_LQ_lily14_c43631/f1p1/2246	2249	1423.12	884.84	1793.88	291.18	83.93	497.22	101.96	121.88	113.23	8.22	6.7	36.9	{XP_010919850.1; PREDICTED: two-component response regulator-like APRR2 isoform X1 [Elaeis guineensis]}	{sp|Q6LA43|APRR2_ARATH; Two-component response regulator-like APRR2 OS=Arabidopsis thaliana OX=3702 GN=APRR2 PE=2 SV=2}	{egu:105043831; - - - - -}	{At4g18020; KOG1601 GATA-4/5/6 transcription factors K Transcription ;}	{GO:0000160; two-component signal transduction system (phosphorelay); biological_process}	{XM_015724449.1; PREDICTED: Ricinus communis two-component response regulator-like APRR2 (LOC8289097), mRNA}	{PF00072:Response regulator receiver domain}
ARR	i4_LQ_lily14_c17124/f1p0/4025	4097	0	5	0	0	1	4	6.01	2	4	0	0	0	{XP_020106839.1; two-component response regulator-like APRR9 isoform X2 [Ananas comosus]}	{sp|Q689G6|PRR95_ORYSJ; Two-component response regulator-like PRR95 OS=Oryza sativa subsp. japonica OX=39947 GN=PRR95 PE=2 SV=1}	{egu:105038310; K12130 PRR5 pseudo-response regulator 5 - ko04712; Organismal Systems; Environmental adaptation; Circadian rhythm - plant}	{At2g46790; KOG1601 GATA-4/5/6 transcription factors K Transcription ;}	{NA}	{NA}	{NA}
ARR	i2_LQ_lily14_c59991/f1p0/2008	2008	16.2	16.48	17.09	12.85	7.08	5.24	4.77	5.77	18.55	0	0	0	{XP_010929130.1; PREDICTED: two-component response regulator ORR22 [Elaeis guineensis]}	{sp|Q6K8X6|ORR23_ORYSJ; Two-component response regulator ORR23 OS=Oryza sativa subsp. japonica OX=39947 GN=RR23 PE=2 SV=1}	{mus:103970698; K14491 ARR-B two-component response regulator ARR-B family - ko04075; Environmental Information Processing; Signal transduction; Plant hormone signal transduction}	{At2g25180; KOG1601 GATA-4/5/6 transcription factors K Transcription ;}	{GO:0000160; two-component signal transduction system (phosphorelay); biological_process}	{XM_011080296.1; PREDICTED: Sesamum indicum two-component response regulator ARR12-like (LOC105162291), mRNA}	{PF00072:Response regulator receiver domain}
ARR	i2_LQ_lily14_c24067/f1p7/2808	2815	1	0	0	0	0	0	0	0	0	0	0	0	{KJB84261.1; hypothetical protein B456_N014200 [Gossypium raimondii]}	{NA}	{mtr:MTR_8g105600; K14491 ARR-B two-component response regulator ARR-B family - ko04075; Environmental Information Processing; Signal transduction; Plant hormone signal transduction}	{CE07502_2; KOG3544 Collagens (type IV and type XIII), and related proteins W Extracellular structures ;}	{NA}	{NA}	{NA}
ARR	i0_LQ_lily14_c8705/f1p3/726	700	117	50	167	12	14	11	6	9	7	0	0	0	{XP_008795295.1; PREDICTED: two-component response regulator ORR1-like isoform X2 [Phoenix dactylifera]}	{sp|Q2HWG4|ORR1_ORYSJ; Two-component response regulator ORR1 OS=Oryza sativa subsp. japonica OX=39947 GN=RR1 PE=2 SV=1}	{egu:105034491; K14492 ARR-A two-component response regulator ARR-A family - ko04075; Environmental Information Processing; Signal transduction; Plant hormone signal transduction}	{At1g59940; KOG1601 GATA-4/5/6 transcription factors K Transcription ;}	{NA}	{NA}	{NA}
ARR	i3_LQ_lily14_c13742/f1p2/3349	3349	0	0	0	4.16	0	0	1.03	1.05	12.31	0	0	0	{XP_009389641.1; PREDICTED: two-component response regulator-like PRR95 isoform X2 [Musa acuminata subsp. malaccensis]}	{sp|Q9LVG4|APRR3_ARATH; Two-component response regulator-like APRR3 OS=Arabidopsis thaliana OX=3702 GN=APRR3 PE=1 SV=1}	{egu:105038310; K12130 PRR5 pseudo-response regulator 5 - ko04712; Organismal Systems; Environmental adaptation; Circadian rhythm - plant}	{At5g60100; KOG1601 GATA-4/5/6 transcription factors K Transcription ;}	{GO:0000160; two-component signal transduction system (phosphorelay); biological_process}	{NA}	{PF00072:Response regulator receiver domain}
AUX/IAA	i1_LQ_lily14_c87003/f1p1/1373	1375	357.93	261.18	341.32	1250.6	1684.89	576.75	5114.55	1261.57	3697.43	925.8	1543.14	2448.13	{XP_017701849.1; PREDICTED: auxin-responsive protein IAA6-like isoform X2 [Phoenix dactylifera]}	{sp|Q6H543|IAA7_ORYSJ; Auxin-responsive protein IAA7 OS=Oryza sativa subsp. japonica OX=39947 GN=IAA7 PE=2 SV=1}	{egu:105040420; K14484 IAA auxin-responsive protein IAA - ko04075; Environmental Information Processing; Signal transduction; Plant hormone signal transduction}	{NA}	{NA}	{XM_010917082.2; PREDICTED: Elaeis guineensis auxin-responsive protein IAA16-like (LOC105040525), transcript variant X3, mRNA}	{NA}
AUX/IAA	i1_LQ_lily14_c21189/f1p1/1879	1878	9.89	2.99	2.23	16.26	11.93	5.2	55	15.25	41.67	9.7	19.72	45.99	{XP_017701849.1; PREDICTED: auxin-responsive protein IAA6-like isoform X2 [Phoenix dactylifera]}	{sp|Q5W670|IAA18_ORYSJ; Auxin-responsive protein IAA18 OS=Oryza sativa subsp. japonica OX=39947 GN=IAA18 PE=2 SV=1}	{egu:105040420; K14484 IAA auxin-responsive protein IAA - ko04075; Environmental Information Processing; Signal transduction; Plant hormone signal transduction}	{NA}	{NA}	{XM_017846360.1; PREDICTED: Phoenix dactylifera auxin-responsive protein IAA6-like (LOC103721888), transcript variant X2, mRNA}	{NA}
AUX/IAA	i1_LQ_lily14_c16478/f1p0/1051	1051	211	136.78	192.46	164.46	205.67	136.64	105.24	120.79	105.84	501.74	587.57	443.02	{XP_010915384.1; PREDICTED: auxin-responsive protein IAA16-like isoform X2 [Elaeis guineensis]}	{sp|Q6H543|IAA7_ORYSJ; Auxin-responsive protein IAA7 OS=Oryza sativa subsp. japonica OX=39947 GN=IAA7 PE=2 SV=1}	{egu:105040525; K14484 IAA auxin-responsive protein IAA - ko04075; Environmental Information Processing; Signal transduction; Plant hormone signal transduction}	{NA}	{NA}	{NA}	{NA}
AUX/IAA	i1_LQ_lily14_c23343/f1p1/1295	1295	431.02	652.49	366.17	794.66	1319.62	339.1	2991.39	877.88	2006.65	748.06	859.03	1502.97	{XP_017701849.1; PREDICTED: auxin-responsive protein IAA6-like isoform X2 [Phoenix dactylifera]}	{sp|Q6H543|IAA7_ORYSJ; Auxin-responsive protein IAA7 OS=Oryza sativa subsp. japonica OX=39947 GN=IAA7 PE=2 SV=1}	{egu:105040420; K14484 IAA auxin-responsive protein IAA - ko04075; Environmental Information Processing; Signal transduction; Plant hormone signal transduction}	{NA}	{NA}	{XM_017846360.1; PREDICTED: Phoenix dactylifera auxin-responsive protein IAA6-like (LOC103721888), transcript variant X2, mRNA}	{NA}
AUX/IAA	i1_LQ_lily14_c41450/f1p1/1955	1953	211.8	215	223.64	458.22	444.66	180.9	775	789	808	235.4	148	649.54	{XP_017701849.1; PREDICTED: auxin-responsive protein IAA6-like isoform X2 [Phoenix dactylifera]}	{sp|Q6H543|IAA7_ORYSJ; Auxin-responsive protein IAA7 OS=Oryza sativa subsp. japonica OX=39947 GN=IAA7 PE=2 SV=1}	{egu:105040420; K14484 IAA auxin-responsive protein IAA - ko04075; Environmental Information Processing; Signal transduction; Plant hormone signal transduction}	{NA}	{NA}	{XM_017846360.1; PREDICTED: Phoenix dactylifera auxin-responsive protein IAA6-like (LOC103721888), transcript variant X2, mRNA}	{NA}
AUX/IAA	i1_LQ_lily14_c110566/f1p0/1002	1002	810.43	946.31	905.64	910.12	1407.25	1225.08	600.9	809.47	1047.27	667.56	663.06	548.29	{XP_008811586.1; PREDICTED: auxin-responsive protein IAA1-like [Phoenix dactylifera]}	{sp|Q5VRD1|IAA1_ORYSJ; Auxin-responsive protein IAA1 OS=Oryza sativa subsp. japonica OX=39947 GN=IAA1 PE=2 SV=1}	{pda:103721010; K14484 IAA auxin-responsive protein IAA - ko04075; Environmental Information Processing; Signal transduction; Plant hormone signal transduction}	{NA}	{NA}	{XM_006406037.1; Eutrema salsugineum hypothetical protein (EUTSA_v10021428mg) mRNA, complete cds}	{NA}
AUX/IAA	i2_LQ_lily14_c21370/f1p0/2342	2342	104.21	117.64	137.97	127.18	181.26	122.33	85.04	85.99	110.11	36.13	76.34	116.36	{XP_008811586.1; PREDICTED: auxin-responsive protein IAA1-like [Phoenix dactylifera]}	{sp|Q5VRD1|IAA1_ORYSJ; Auxin-responsive protein IAA1 OS=Oryza sativa subsp. japonica OX=39947 GN=IAA1 PE=2 SV=1}	{pda:103721010; K14484 IAA auxin-responsive protein IAA - ko04075; Environmental Information Processing; Signal transduction; Plant hormone signal transduction}	{NA}	{NA}	{XM_006406037.1; Eutrema salsugineum hypothetical protein (EUTSA_v10021428mg) mRNA, complete cds}	{NA}
AUX/IAA	i0_LQ_lily14_c63051/f1p0/646	646	1.04	0	1.06	0	0.93	0	0.26	0	0	0	1.05	0	{XP_008811586.1; PREDICTED: auxin-responsive protein IAA1-like [Phoenix dactylifera]}	{sp|Q5VRD1|IAA1_ORYSJ; Auxin-responsive protein IAA1 OS=Oryza sativa subsp. japonica OX=39947 GN=IAA1 PE=2 SV=1}	{pda:103721010; K14484 IAA auxin-responsive protein IAA - ko04075; Environmental Information Processing; Signal transduction; Plant hormone signal transduction}	{NA}	{NA}	{XM_008813364.2; PREDICTED: Phoenix dactylifera auxin-responsive protein IAA1-like (LOC103722711), mRNA}	{NA}
AUX/IAA	i0_LQ_lily14_c36323/f1p0/927	926	350.02	364.6	382.83	394.7	671.49	533.59	228.06	336.54	518.61	144.31	142.6	106.34	{XP_008811586.1; PREDICTED: auxin-responsive protein IAA1-like [Phoenix dactylifera]}	{sp|Q5VRD1|IAA1_ORYSJ; Auxin-responsive protein IAA1 OS=Oryza sativa subsp. japonica OX=39947 GN=IAA1 PE=2 SV=1}	{pda:103721010; K14484 IAA auxin-responsive protein IAA - ko04075; Environmental Information Processing; Signal transduction; Plant hormone signal transduction}	{NA}	{NA}	{XM_014774349.1; PREDICTED: Glycine max auxin-responsive protein IAA8-like (LOC100783314), transcript variant X2, mRNA}	{NA}
AUX/IAA	i0_LQ_lily14_c11328/f1p4/824	826	173	499	182	1586	2095	2028	360	1237	646	28	92	50	{XP_010917602.1; PREDICTED: auxin-responsive protein IAA30 [Elaeis guineensis]}	{sp|P0C132|IAA30_ORYSJ; Auxin-responsive protein IAA30 OS=Oryza sativa subsp. japonica OX=39947 GN=IAA30 PE=2 SV=1}	{egu:105042180; K14484 IAA auxin-responsive protein IAA - ko04075; Environmental Information Processing; Signal transduction; Plant hormone signal transduction}	{NA}	{NA}	{XM_010279863.1; PREDICTED: Nelumbo nucifera auxin-responsive protein IAA16-like (LOC104612447), mRNA}	{NA}
AUX/IAA	i0_HQ_lily14_c2482/f3p0/953	953	2887.96	3516	2778.94	2003	2652.07	2014	1767.74	1678	1923	215	261.95	669	{XP_008811586.1; PREDICTED: auxin-responsive protein IAA1-like [Phoenix dactylifera]}	{sp|Q5VRD1|IAA1_ORYSJ; Auxin-responsive protein IAA1 OS=Oryza sativa subsp. japonica OX=39947 GN=IAA1 PE=2 SV=1}	{pda:103721010; K14484 IAA auxin-responsive protein IAA - ko04075; Environmental Information Processing; Signal transduction; Plant hormone signal transduction}	{NA}	{NA}	{XM_008813364.2; PREDICTED: Phoenix dactylifera auxin-responsive protein IAA1-like (LOC103722711), mRNA}	{NA}
AUX/IAA	i2_LQ_lily14_c28200/f1p0/2237	2237	70.84	144.22	199.19	4.02	8.59	25.56	0	6.4	6.19	0	10.68	11.39	{XP_008789525.1; PREDICTED: auxin-responsive protein IAA10-like [Phoenix dactylifera]}	{sp|Q38831|IAA13_ARATH; Auxin-responsive protein IAA13 OS=Arabidopsis thaliana OX=3702 GN=IAA13 PE=1 SV=2}	{pda:103706989; K14484 IAA auxin-responsive protein IAA - ko04075; Environmental Information Processing; Signal transduction; Plant hormone signal transduction}	{NA}	{NA}	{XM_009385878.2; PREDICTED: Musa acuminata subsp. malaccensis auxin-responsive protein IAA10-like (LOC103971757), transcript variant X2, mRNA}	{NA}
AUX/IAA	i1_LQ_lily14_c110146/f1p2/1011	1015	6217.56	5848.22	8836.8	1596.79	1852.51	1768.67	1456.8	1117.28	1160.41	13.68	21.65	250.05	{XP_010915883.1; PREDICTED: auxin-responsive protein IAA17 [Elaeis guineensis]}	{sp|Q9ZSY8|IAA27_ARATH; Auxin-responsive protein IAA27 OS=Arabidopsis thaliana OX=3702 GN=IAA27 PE=1 SV=1}	{egu:105040857; K14484 IAA auxin-responsive protein IAA - ko04075; Environmental Information Processing; Signal transduction; Plant hormone signal transduction}	{NA}	{NA}	{XM_008785019.2; PREDICTED: Phoenix dactylifera auxin-responsive protein IAA17-like (LOC103702546), transcript variant X1, mRNA}	{NA}
AUX/IAA	i1_LQ_lily14_c65128/f1p1/1150	1153	229.05	643.68	223.74	54.7	18.23	40.92	35.91	2.35	23.5	6.65	2.33	2.65	{XP_010940651.1; PREDICTED: auxin-responsive protein IAA10-like [Elaeis guineensis]}	{sp|Q38831|IAA13_ARATH; Auxin-responsive protein IAA13 OS=Arabidopsis thaliana OX=3702 GN=IAA13 PE=1 SV=2}	{pda:103706989; K14484 IAA auxin-responsive protein IAA - ko04075; Environmental Information Processing; Signal transduction; Plant hormone signal transduction}	{NA}	{NA}	{XM_009385878.2; PREDICTED: Musa acuminata subsp. malaccensis auxin-responsive protein IAA10-like (LOC103971757), transcript variant X2, mRNA}	{NA}
AUX/IAA	i1_LQ_lily14_c77352/f1p2/1027	1027	5772.44	4664.78	7296.2	1739.21	1557.49	2070.33	1309.2	1533.72	990.59	4.32	25.35	114.95	{OAY79606.1; Auxin-responsive protein IAA8 [Ananas comosus]}	{sp|Q9ZSY8|IAA27_ARATH; Auxin-responsive protein IAA27 OS=Arabidopsis thaliana OX=3702 GN=IAA27 PE=1 SV=1}	{egu:105040857; K14484 IAA auxin-responsive protein IAA - ko04075; Environmental Information Processing; Signal transduction; Plant hormone signal transduction}	{NA}	{NA}	{XM_008785019.2; PREDICTED: Phoenix dactylifera auxin-responsive protein IAA17-like (LOC103702546), transcript variant X1, mRNA}	{NA}
AUX/IAA	i1_LQ_lily14_c28166/f1p1/1114	1114	988.46	1136.5	1048.74	159.95	214.21	239.82	58.6	121.73	93.37	4.96	10.78	4.44	{XP_010940651.1; PREDICTED: auxin-responsive protein IAA10-like [Elaeis guineensis]}	{sp|Q38831|IAA13_ARATH; Auxin-responsive protein IAA13 OS=Arabidopsis thaliana OX=3702 GN=IAA13 PE=1 SV=2}	{pda:103706989; K14484 IAA auxin-responsive protein IAA - ko04075; Environmental Information Processing; Signal transduction; Plant hormone signal transduction}	{NA}	{GO:0005515; protein binding; molecular_function}	{XM_017381575.1; PREDICTED: Daucus carota subsp. sativus auxin-responsive protein IAA27-like (LOC108210264), mRNA}	{PF00564:PB1 domain}
AUX/IAA	i1_HQ_lily14_c97650/f3p3/1156	1156	14183.1	19339.3	14073.6	11114	14716.9	10478.5	12688.8	7627.12	21608.7	75.91	61.72	147.3	{XP_010936171.1; PREDICTED: auxin-responsive protein IAA30 [Elaeis guineensis]}	{sp|P0C132|IAA30_ORYSJ; Auxin-responsive protein IAA30 OS=Oryza sativa subsp. japonica OX=39947 GN=IAA30 PE=2 SV=1}	{egu:105055859; K14484 IAA auxin-responsive protein IAA - ko04075; Environmental Information Processing; Signal transduction; Plant hormone signal transduction}	{NA}	{NA}	{XM_006479535.2; PREDICTED: Citrus sinensis auxin-induced protein AUX28-like (LOC102607251), mRNA}	{NA}
AUX/IAA	i1_HQ_lily14_c22203/f2p5/1298	1298	25280.3	40936.6	36106.5	11111.1	17471.9	24728.6	2833.01	8000.85	15203.5	182	180	230.48	{XP_010915883.1; PREDICTED: auxin-responsive protein IAA17 [Elaeis guineensis]}	{sp|Q5Z749|IAA21_ORYSJ; Auxin-responsive protein IAA21 OS=Oryza sativa subsp. japonica OX=39947 GN=IAA21 PE=2 SV=1}	{egu:105040857; K14484 IAA auxin-responsive protein IAA - ko04075; Environmental Information Processing; Signal transduction; Plant hormone signal transduction}	{NA}	{NA}	{XM_010917581.2; PREDICTED: Elaeis guineensis auxin-responsive protein IAA17 (LOC105040857), mRNA}	{NA}
AUX/IAA	i1_LQ_lily14_c21549/f1p1/1376	1376	1864.66	2330.85	1697.39	333.77	314.63	658.04	145.17	208.32	153.18	9.66	4.22	20.76	{XP_010940651.1; PREDICTED: auxin-responsive protein IAA10-like [Elaeis guineensis]}	{sp|Q0DWF2|IAA10_ORYSJ; Auxin-responsive protein IAA10 OS=Oryza sativa subsp. japonica OX=39947 GN=IAA10 PE=2 SV=2}	{mus:104000183; K14484 IAA auxin-responsive protein IAA - ko04075; Environmental Information Processing; Signal transduction; Plant hormone signal transduction}	{NA}	{NA}	{XM_017381575.1; PREDICTED: Daucus carota subsp. sativus auxin-responsive protein IAA27-like (LOC108210264), mRNA}	{NA}
AUX/IAA	i1_LQ_lily14_c19733/f1p1/1411	1410	350.14	348.45	336.01	19.72	27.28	34.3	13.53	18.95	12.01	5.72	0	0	{XP_008789525.1; PREDICTED: auxin-responsive protein IAA10-like [Phoenix dactylifera]}	{sp|Q38831|IAA13_ARATH; Auxin-responsive protein IAA13 OS=Arabidopsis thaliana OX=3702 GN=IAA13 PE=1 SV=2}	{pda:103706989; K14484 IAA auxin-responsive protein IAA - ko04075; Environmental Information Processing; Signal transduction; Plant hormone signal transduction}	{NA}	{GO:0005515; protein binding; molecular_function}	{XM_009385878.2; PREDICTED: Musa acuminata subsp. malaccensis auxin-responsive protein IAA10-like (LOC103971757), transcript variant X2, mRNA}	{PF00564:PB1 domain}
AUX/IAA	i2_HQ_lily14_c52506/f2p0/2075	2075	2429.54	2390.45	2253.52	199.73	216.06	250.05	96.22	123.07	85.64	28.49	0	9.77	{XP_008789525.1; PREDICTED: auxin-responsive protein IAA10-like [Phoenix dactylifera]}	{sp|Q38831|IAA13_ARATH; Auxin-responsive protein IAA13 OS=Arabidopsis thaliana OX=3702 GN=IAA13 PE=1 SV=2}	{pda:103706989; K14484 IAA auxin-responsive protein IAA - ko04075; Environmental Information Processing; Signal transduction; Plant hormone signal transduction}	{NA}	{NA}	{XM_009385878.2; PREDICTED: Musa acuminata subsp. malaccensis auxin-responsive protein IAA10-like (LOC103971757), transcript variant X2, mRNA}	{NA}
AUX/IAA	i0_LQ_lily14_c21060/f1p10/579	580	2165.91	3517.74	2188.39	1431.95	2439.14	1313.46	2099.2	1335.88	3869.26	3.09	6.28	22.7	{XP_009398568.1; PREDICTED: auxin-responsive protein IAA30 [Musa acuminata subsp. malaccensis]}	{sp|P0C132|IAA30_ORYSJ; Auxin-responsive protein IAA30 OS=Oryza sativa subsp. japonica OX=39947 GN=IAA30 PE=2 SV=1}	{egu:105042180; K14484 IAA auxin-responsive protein IAA - ko04075; Environmental Information Processing; Signal transduction; Plant hormone signal transduction}	{NA}	{NA}	{XM_013594371.1; Medicago truncatula auxin-responsive AUX/IAA family protein partial mRNA}	{NA}
AUX/IAA	i0_HQ_lily14_c915/f9p1/910	910	4381.01	7223.44	4422.34	8104.01	9760.61	8760.12	3691.94	7619.3	9373.78	25	8	13	{XP_008788132.1; PREDICTED: auxin-induced protein 22D-like [Phoenix dactylifera]}	{sp|O24542|AX22D_VIGRR; Auxin-induced protein 22D OS=Vigna radiata var. radiata OX=3916 GN=AUX22D PE=2 SV=1}	{pda:103705981; K14484 IAA auxin-responsive protein IAA - ko04075; Environmental Information Processing; Signal transduction; Plant hormone signal transduction}	{NA}	{NA}	{XM_010279864.2; PREDICTED: Nelumbo nucifera auxin-responsive protein IAA4-like (LOC104612448), mRNA}	{NA}
AUX/IAA	i2_LQ_lily14_c16628/f1p0/2060	2059	229.9	236.56	246.05	65.79	57.6	112.97	7.99	39.71	66.64	0	0	1.52	{XP_010915883.1; PREDICTED: auxin-responsive protein IAA17 [Elaeis guineensis]}	{sp|Q38827|IAA9_ARATH; Auxin-responsive protein IAA9 OS=Arabidopsis thaliana OX=3702 GN=IAA9 PE=1 SV=1}	{egu:105040857; K14484 IAA auxin-responsive protein IAA - ko04075; Environmental Information Processing; Signal transduction; Plant hormone signal transduction}	{NA}	{NA}	{XM_010917581.2; PREDICTED: Elaeis guineensis auxin-responsive protein IAA17 (LOC105040857), mRNA}	{NA}
AUX/IAA	i1_LQ_lily14_c30178/f1p2/1075	1075	394.99	690.56	548.66	558.99	538.39	540.88	250.06	450.7	647.22	0	0	0	{XP_008788132.1; PREDICTED: auxin-induced protein 22D-like [Phoenix dactylifera]}	{sp|O24542|AX22D_VIGRR; Auxin-induced protein 22D OS=Vigna radiata var. radiata OX=3916 GN=AUX22D PE=2 SV=1}	{pda:103705981; K14484 IAA auxin-responsive protein IAA - ko04075; Environmental Information Processing; Signal transduction; Plant hormone signal transduction}	{NA}	{NA}	{AM425240.2; Vitis vinifera contig VV78X027802.3, whole genome shotgun sequence}	{NA}
AUX/IAA	i0_LQ_lily14_c8118/f1p4/757	758	7	45	9	295	459	436	94	275	155	0	0	0	{XP_008788132.1; PREDICTED: auxin-induced protein 22D-like [Phoenix dactylifera]}	{sp|O24542|AX22D_VIGRR; Auxin-induced protein 22D OS=Vigna radiata var. radiata OX=3916 GN=AUX22D PE=2 SV=1}	{pda:103705981; K14484 IAA auxin-responsive protein IAA - ko04075; Environmental Information Processing; Signal transduction; Plant hormone signal transduction}	{NA}	{GO:0005515; protein binding; molecular_function}	{XM_008810231.2; PREDICTED: Phoenix dactylifera auxin-induced protein 22D-like (LOC103720508), mRNA}	{PF00564:PB1 domain}
AUX/IAA	i0_LQ_lily14_c6332/f1p0/602	605	20.84	32.89	5.49	12.14	54.48	35.41	0	15.44	14.84	0	0	0	{XP_010917562.1; PREDICTED: auxin-responsive protein IAA27 [Elaeis guineensis]}	{sp|Q5Z749|IAA21_ORYSJ; Auxin-responsive protein IAA21 OS=Oryza sativa subsp. japonica OX=39947 GN=IAA21 PE=2 SV=1}	{egu:105042147; K14484 IAA auxin-responsive protein IAA - ko04075; Environmental Information Processing; Signal transduction; Plant hormone signal transduction}	{NA}	{NA}	{XM_009392422.2; PREDICTED: Musa acuminata subsp. malaccensis auxin-responsive protein IAA17 (LOC103977029), mRNA}	{NA}
B3	i1_LQ_lily14_c22605/f1p0/1464	1407	392.53	295.22	521.33	53.95	43.17	122.54	39.16	25.55	49.01	2.19	1.28	14.73	{XP_010919684.2; PREDICTED: B3 domain-containing protein Os03g0212300-like isoform X2 [Elaeis guineensis]}	{sp|Q10Q26|Y3123_ORYSJ; B3 domain-containing protein Os03g0212300 OS=Oryza sativa subsp. japonica OX=39947 GN=Os03g0212300 PE=2 SV=1}	{egu:105039125; - - - - -}	{NA}	{GO:0003677; DNA binding; molecular_function}	{NA}	{PF02362:B3 DNA binding domain}
B3	i1_LQ_lily14_c62647/f1p1/1162	1162	823.88	857.55	601.05	335.37	308.63	342.77	50.9	210.45	153.85	107.8	130.2	84.07	{XP_010934031.1; PREDICTED: B3 domain-containing protein Os02g0683500 [Elaeis guineensis]}	{sp|Q8LMR9|Y3209_ORYSJ; B3 domain-containing protein Os03g0120900 OS=Oryza sativa subsp. japonica OX=39947 GN=Os03g0120900 PE=2 SV=1}	{pda:103702894; - - - - -}	{NA}	{GO:0003677; DNA binding; molecular_function}	{XM_004976535.2; PREDICTED: Setaria italica B3 domain-containing protein Os02g0683500 (LOC101765487), mRNA}	{PF02362:B3 DNA binding domain}
B3	i1_LQ_lily14_c20248/f1p1/1681	1681	909.56	895.57	682.19	245.42	218.17	452.91	39.39	155.86	111.37	0	0	10.45	{XP_010934031.1; PREDICTED: B3 domain-containing protein Os02g0683500 [Elaeis guineensis]}	{sp|Q8LMR9|Y3209_ORYSJ; B3 domain-containing protein Os03g0120900 OS=Oryza sativa subsp. japonica OX=39947 GN=Os03g0120900 PE=2 SV=1}	{pda:103702894; - - - - -}	{NA}	{GO:0003677; DNA binding; molecular_function}	{XM_004976535.2; PREDICTED: Setaria italica B3 domain-containing protein Os02g0683500 (LOC101765487), mRNA}	{PF02362:B3 DNA binding domain}
B3	i1_LQ_lily14_c6041/f1p1/1284	1284	1326.33	1812.61	973.99	601.21	1007.63	780.32	313.71	681.69	462.73	108.2	125.8	237.48	{XP_010934031.1; PREDICTED: B3 domain-containing protein Os02g0683500 [Elaeis guineensis]}	{sp|Q8LMR9|Y3209_ORYSJ; B3 domain-containing protein Os03g0120900 OS=Oryza sativa subsp. japonica OX=39947 GN=Os03g0120900 PE=2 SV=1}	{pda:103702894; - - - - -}	{NA}	{GO:0003677; DNA binding; molecular_function}	{XM_004976535.2; PREDICTED: Setaria italica B3 domain-containing protein Os02g0683500 (LOC101765487), mRNA}	{PF02362:B3 DNA binding domain}
BBR-BPC	i0_HQ_lily14_c25311/f2p0/630	626	258.24	269	282.45	161	175	259	131	144	202	10	16	14	{ONK73089.1; uncharacterized protein A4U43_C04F27080 [Asparagus officinalis]}	{sp|Q8S8C6|BPC4_ARATH; Protein BASIC PENTACYSTEINE4 OS=Arabidopsis thaliana OX=3702 GN=BPC4 PE=1 SV=1}	{thj:104807776; - - - - -}	{NA}	{NA}	{NA}	{NA}
BBR-BPC	i1_LQ_lily14_c5743/f1p0/1226	1228	659.84	687.34	721.7	289.63	500.4	447.87	450.24	486.84	515.77	237.45	242.3	266.53	{XP_008779943.1; PREDICTED: barley B recombinant-like protein D [Phoenix dactylifera]}	{sp|Q5VSA8|BBRD_ORYSJ; Barley B recombinant-like protein D OS=Oryza sativa subsp. japonica OX=39947 GN=Os06g0130600 PE=2 SV=1}	{pda:103699691; - - - - -}	{NA}	{NA}	{KF573571.1; Lilium hybrid cultivar Sorbonne LS-ZJU48 microsatellite sequence}	{NA}
BBR-BPC	i1_LQ_lily14_c68687/f1p0/1563	1563	625.6	651.66	684.25	581.37	286.6	548.13	469.76	325.16	456.23	62.22	74.74	70.15	{XP_010919161.1; PREDICTED: barley B recombinant-like protein D [Elaeis guineensis]}	{sp|Q5VSA8|BBRD_ORYSJ; Barley B recombinant-like protein D OS=Oryza sativa subsp. japonica OX=39947 GN=Os06g0130600 PE=2 SV=1}	{egu:105043348; - - - - -}	{NA}	{NA}	{KF573571.1; Lilium hybrid cultivar Sorbonne LS-ZJU48 microsatellite sequence}	{NA}
BBR-BPC	i1_LQ_lily14_c89658/f1p0/1114	1115	754	572	1014	350	259	413	281	218	301	38	28	66	{XP_010939970.1; PREDICTED: protein Barley B recombinant-like [Elaeis guineensis]}	{sp|Q8GUC3|BBR_HORVU; Protein Barley B recombinant OS=Hordeum vulgare OX=4513 GN=BBR PE=1 SV=1}	{pda:103705807; - - - - -}	{NA}	{NA}	{XM_010938542.2; PREDICTED: Elaeis guineensis protein Barley B recombinant (LOC105056372), transcript variant X2, mRNA}	{NA}
BES1	i1_HQ_lily14_c37417/f2p2/1717	1718	1613.35	1740.24	2163.58	1792.6	1543.18	2595.56	1167.68	1344.85	1141.44	1074.18	1042.36	1299.78	{XP_008795632.1; PREDICTED: protein BZR1 homolog 1 [Phoenix dactylifera]}	{sp|Q7XI96|BZR1_ORYSJ; Protein BZR1 homolog 1 OS=Oryza sativa subsp. japonica OX=39947 GN=BZR1 PE=1 SV=1}	{pper:PRUPE_ppa008842mg; K14503 BZR1_2 brassinosteroid resistant 1/2 - ko04075; Environmental Information Processing; Signal transduction; Plant hormone signal transduction}	{NA}	{NA}	{XM_015766929.1; PREDICTED: Oryza sativa Japonica Group protein BZR1 homolog 2 (LOC4327076), mRNA}	{NA}
BES1	i1_LQ_lily14_c37877/f1p2/1731	1732	1391.65	1566.76	1726.42	1954.4	1690.82	2299.44	1178.32	1658.15	1175.56	1312.82	1193.64	1612.22	{XP_008795632.1; PREDICTED: protein BZR1 homolog 1 [Phoenix dactylifera]}	{sp|Q7XI96|BZR1_ORYSJ; Protein BZR1 homolog 1 OS=Oryza sativa subsp. japonica OX=39947 GN=BZR1 PE=1 SV=1}	{pper:PRUPE_ppa008842mg; K14503 BZR1_2 brassinosteroid resistant 1/2 - ko04075; Environmental Information Processing; Signal transduction; Plant hormone signal transduction}	{NA}	{NA}	{XM_015766929.1; PREDICTED: Oryza sativa Japonica Group protein BZR1 homolog 2 (LOC4327076), mRNA}	{NA}
BES1	i1_LQ_lily14_c40454/f1p0/1517	1517	738.29	815.27	872.03	1255.57	899.32	1179.88	1397	1423.6	1450.1	554	561	581	{XP_010916623.1; PREDICTED: protein BZR1 homolog 3 [Elaeis guineensis]}	{sp|Q9ZV88|BEH4_ARATH; BES1/BZR1 homolog protein 4 OS=Arabidopsis thaliana OX=3702 GN=BEH4 PE=1 SV=1}	{egu:105041368; - - - - -}	{NA}	{NA}	{XM_019849561.1; PREDICTED: Elaeis guineensis protein BZR1 homolog 3-like (LOC105040579), transcript variant X2, mRNA}	{NA}
BES1	i2_LQ_lily14_c23215/f1p4/2394	2392	825	778	833	705	518	754	772	580	801	333	377	598	{XP_019703204.1; PREDICTED: beta-amylase 8 isoform X5 [Elaeis guineensis]}	{sp|Q9FH80|BAM8_ARATH; Beta-amylase 8 OS=Arabidopsis thaliana OX=3702 GN=BAM8 PE=1 SV=1}	{gmx:100816365; - - - - -}	{NA}	{GO:0016161; beta-amylase activity; molecular_function GO:0000272; polysaccharide catabolic process; biological_process}	{XM_008810570.2; PREDICTED: Phoenix dactylifera beta-amylase 8 (LOC103720729), transcript variant X1, mRNA}	{PF01373:Glycosyl hydrolase family 14}
BES1	i2_LQ_lily14_c41541/f1p0/2593	2594	511.89	533.22	559.88	600.47	451.6	717.73	603.69	533.42	633.74	248.82	253.9	279.29	{JAT41674.1; Beta-amylase 7 [Anthurium amnicola]}	{sp|O80831|BAM7_ARATH; Beta-amylase 7 OS=Arabidopsis thaliana OX=3702 GN=BAM7 PE=1 SV=2}	{nnu:104596060; K01177 E3.2.1.2 beta-amylase 3.2.1.2 ko00500; Metabolism; Carbohydrate metabolism; Starch and sucrose metabolism}	{NA}	{GO:0000272; polysaccharide catabolic process; biological_process GO:0016161; beta-amylase activity; molecular_function}	{XM_008779074.2; PREDICTED: Phoenix dactylifera beta-amylase 2, chloroplastic (LOC103697252), transcript variant X2, mRNA}	{PF01373:Glycosyl hydrolase family 14}
bHLH	i0_LQ_lily14_c22868/f1p0/994	995	0	0	3	0	0	0	2	6	32	73	86	0	{XP_009417036.2; PREDICTED: transcription factor bHLH95 [Musa acuminata subsp. malaccensis]}	{sp|Q9FXA3|BH095_ARATH; Transcription factor bHLH95 OS=Arabidopsis thaliana OX=3702 GN=BHLH95 PE=2 SV=2}	{pda:103701387; - - - - -}	{NA}	{GO:0008152; NA GO:0016597; amino acid binding; molecular_function GO:0046983; protein dimerization activity; molecular_function}	{NA}	{PF00010:Helix-loop-helix DNA-binding domain PF01842:ACT domain}
bHLH	i0_LQ_lily14_c25606/f1p0/916	916	4	0	2	462.04	607.56	76.46	1071.33	307.49	1244.32	24.01	32.64	20.47	{XP_008811438.1; PREDICTED: transcription factor bHLH35 isoform X1 [Phoenix dactylifera]}	{sp|Q2HIV9|BH035_ARATH; Transcription factor bHLH35 OS=Arabidopsis thaliana OX=3702 GN=BHLH35 PE=2 SV=1}	{pda:103707123; - - - - -}	{NA}	{GO:0046983; protein dimerization activity; molecular_function}	{NA}	{PF00010:Helix-loop-helix DNA-binding domain}
bHLH	i1_LQ_lily14_c66780/f1p0/1152	1154	150	209	136	183	109	120	381	161	236	1715	1309	1472	{XP_008783898.1; PREDICTED: transcription factor bHLH30-like [Phoenix dactylifera]}	{sp|Q9S7Y1|BH030_ARATH; Transcription factor bHLH30 OS=Arabidopsis thaliana OX=3702 GN=BHLH30 PE=1 SV=1}	{pda:103702994; - - - - -}	{NA}	{GO:0046983; protein dimerization activity; molecular_function}	{XM_008787582.2; PREDICTED: Phoenix dactylifera transcription factor bHLH30-like (LOC103704315), mRNA}	{PF00010:Helix-loop-helix DNA-binding domain}
bHLH	i1_LQ_lily14_c39550/f1p1/1184	1186	203	239	158	1258	864	995	2054	1173	1444	1283	1086	2235	{XP_010930149.1; PREDICTED: transcription factor bHLH129 isoform X1 [Elaeis guineensis]}	{sp|Q8H102|BH128_ARATH; Transcription factor bHLH128 OS=Arabidopsis thaliana OX=3702 GN=BHLH128 PE=1 SV=1}	{pda:103702925; - - - - -}	{NA}	{GO:0046983; protein dimerization activity; molecular_function}	{XM_010931847.2; PREDICTED: Elaeis guineensis transcription factor bHLH129 (LOC105051406), transcript variant X1, mRNA}	{PF00010:Helix-loop-helix DNA-binding domain}
bHLH	i1_LQ_lily14_c43379/f1p1/1090	1090	159.9	133.4	97.69	323.68	348.13	328.51	595.97	375.95	434.61	542	666.26	759.18	{XP_010939524.1; PREDICTED: transcription factor bHLH47-like [Elaeis guineensis]}	{sp|Q69V10|BH062_ORYSJ; Transcription factor BHLH062 OS=Oryza sativa subsp. japonica OX=39947 GN=BHLH062 PE=1 SV=1}	{pda:103700495; - - - - -}	{NA}	{GO:0006260; DNA replication; biological_process GO:0006355; regulation of transcription, DNA-dependent; biological_process GO:0003700; sequence-specific DNA binding transcription factor activity; molecular_function GO:0043565; sequence-specific DNA binding; molecular_function GO:0006914; autophagy; biological_process GO:0046983; protein dimerization activity; molecular_function}	{NA}	{PF02183:Homeobox associated leucine zipper PF00010:Helix-loop-helix DNA-binding domain PF04111:Autophagy protein Apg6 PF06156:Protein of unknown function (DUF972)}
bHLH	i0_HQ_lily14_c12401/f3p0/765	765	360.68	459.93	278.08	212.44	355.25	151.66	624.12	311.07	367.53	1151.89	1353.7	2334.6	{XP_002275711.2; PREDICTED: transcription factor ICE1 [Vitis vinifera]}	{sp|Q9LSE2|ICE1_ARATH; Transcription factor ICE1 OS=Arabidopsis thaliana OX=3702 GN=SCRM PE=1 SV=1}	{nnu:104592766; - - - - -}	{NA}	{GO:0046983; protein dimerization activity; molecular_function}	{XM_008792479.2; PREDICTED: Phoenix dactylifera transcription factor ICE1-like (LOC103707816), transcript variant X1, mRNA}	{PF00010:Helix-loop-helix DNA-binding domain}
bHLH	i4_LQ_lily14_c11750/f1p0/4533	4533	188.27	158.1	167.96	523.64	456.13	567.35	767.45	558.23	523.84	425.04	620.64	1112.06	{XP_010939524.1; PREDICTED: transcription factor bHLH47-like [Elaeis guineensis]}	{sp|Q9SN74|BH047_ARATH; Transcription factor bHLH47 OS=Arabidopsis thaliana OX=3702 GN=BHLH47 PE=1 SV=1}	{pda:103700495; - - - - -}	{NA}	{GO:0006914; autophagy; biological_process GO:0043565; sequence-specific DNA binding; molecular_function GO:0006355; regulation of transcription, DNA-dependent; biological_process GO:0006260; DNA replication; biological_process GO:0003700; sequence-specific DNA binding transcription factor activity; molecular_function GO:0007049; cell cycle; biological_process}	{NA}	{PF04111:Autophagy protein Apg6 PF06156:Protein of unknown function (DUF972) PF04977:Septum formation initiator PF07716:Basic region leucine zipper PF02183:Homeobox associated leucine zipper}
bHLH	i1_HQ_lily14_c11049/f2p0/1678	1678	372.32	388.07	472.92	288.56	416.75	202.34	1098.88	310.93	387.47	848.11	972.3	3278.4	{XP_010249206.1; PREDICTED: transcription factor ICE1-like [Nelumbo nucifera]}	{sp|Q9LSE2|ICE1_ARATH; Transcription factor ICE1 OS=Arabidopsis thaliana OX=3702 GN=SCRM PE=1 SV=1}	{nnu:104591842; - - - - -}	{NA}	{GO:0046983; protein dimerization activity; molecular_function}	{XM_008792479.2; PREDICTED: Phoenix dactylifera transcription factor ICE1-like (LOC103707816), transcript variant X1, mRNA}	{PF00010:Helix-loop-helix DNA-binding domain}
bHLH	i1_HQ_lily14_c30491/f3p1/1617	1617	714	1166	848	763	934	372	1543	900	1595	2950	2681	5005	{XP_010913124.1; PREDICTED: transcription factor bHLH130-like isoform X2 [Elaeis guineensis]}	{sp|Q66GR3|BH130_ARATH; Transcription factor bHLH130 OS=Arabidopsis thaliana OX=3702 GN=BHLH130 PE=1 SV=1}	{egu:105038905; - - - - -}	{NA}	{GO:0046983; protein dimerization activity; molecular_function GO:0003779; actin binding; molecular_function GO:0007010; cytoskeleton organization; biological_process}	{XM_019002677.1; PREDICTED: Juglans regia transcription factor bHLH130-like (LOC109020257), mRNA}	{PF00010:Helix-loop-helix DNA-binding domain PF01213:Adenylate cyclase associated (CAP) N terminal}
bHLH	i1_LQ_lily14_c45338/f1p1/1178	1178	251.45	328.37	268.26	327.83	459.3	489.64	318.05	326.05	348.08	1107.55	774.92	1052.15	{CBI21285.3; unnamed protein product, partial [Vitis vinifera]}	{sp|Q9LSE2|ICE1_ARATH; Transcription factor ICE1 OS=Arabidopsis thaliana OX=3702 GN=SCRM PE=1 SV=1}	{mus:104000661; - - - - -}	{NA}	{GO:0046983; protein dimerization activity; molecular_function}	{HQ914788.1; Corylus heterophylla ICE-like protein mRNA, complete cds}	{PF00010:Helix-loop-helix DNA-binding domain}
bHLH	i2_LQ_lily14_c45914/f1p5/2479	2480	0	5.96	6.67	0	0	0	0	4.94	11.48	28.55	13.3	0	{XP_008801631.1; PREDICTED: transcription factor bHLH155-like isoform X2 [Phoenix dactylifera]}	{sp|P0C7P8|LHWL1_ARATH; Transcription factor EMB1444 OS=Arabidopsis thaliana OX=3702 GN=EMB1444 PE=2 SV=1}	{egu:105044343; - - - - -}	{NA}	{GO:0046983; protein dimerization activity; molecular_function}	{NA}	{PF00010:Helix-loop-helix DNA-binding domain}
bHLH	i4_LQ_lily14_c8012/f1p0/4279	4342	0	4	0	0	0	0.82	0	0	0	1	5	6.99	{XP_004494832.1; PREDICTED: transcription factor bHLH13-like [Cicer arietinum]}	{sp|O23487|BH003_ARATH; Transcription factor bHLH3 OS=Arabidopsis thaliana OX=3702 GN=BHLH3 PE=1 SV=1}	{cam:101513355; - - - - -}	{NA}	{NA}	{NA}	{NA}
bHLH	i4_LQ_lily14_c12656/f1p8/4346	4354	216.92	120.57	215.63	307.22	140.11	202.35	1229.66	257.61	543.69	420.78	692.29	713.69	{XP_010908560.1; PREDICTED: transcription factor bHLH51-like [Elaeis guineensis]}	{sp|Q9XEF0|BH051_ARATH; Transcription factor bHLH51 OS=Arabidopsis thaliana OX=3702 GN=BHLH51 PE=2 SV=1}	{egu:105044567; - - - - -}	{NA}	{NA}	{NA}	{NA}
bHLH	i1_LQ_lily14_c30516/f1p1/1601	1601	872.55	1141.63	809.74	639.17	1150.7	1194.36	792.95	731.95	694.92	2894.45	2680.08	3203.85	{CBI21285.3; unnamed protein product, partial [Vitis vinifera]}	{sp|Q9LSE2|ICE1_ARATH; Transcription factor ICE1 OS=Arabidopsis thaliana OX=3702 GN=SCRM PE=1 SV=1}	{nnu:104592766; - - - - -}	{NA}	{GO:0046983; protein dimerization activity; molecular_function}	{XM_010931361.2; PREDICTED: Elaeis guineensis transcription factor ICE1 (LOC105051080), mRNA}	{PF00010:Helix-loop-helix DNA-binding domain}
bHLH	i1_LQ_lily14_c45562/f1p0/1283	1287	126	73	146	46	44	92	94	43	100	347	297	294	{XP_008783244.1; PREDICTED: transcription factor bHLH68-like [Phoenix dactylifera]}	{sp|Q8S3D1|BH068_ARATH; Transcription factor bHLH68 OS=Arabidopsis thaliana OX=3702 GN=BHLH68 PE=1 SV=2}	{pda:103702549; - - - - -}	{NA}	{GO:0005741; mitochondrial outer membrane; cellular_component GO:0006886; intracellular protein transport; biological_process}	{XM_019373942.1; PREDICTED: Nicotiana attenuata transcription factor bHLH68-like (LOC109210519), mRNA}	{PF04281:Mitochondrial import receptor subunit Tom22 }
bHLH	i1_LQ_lily14_c9090/f1p1/1120	1123	39.9	41.56	43.64	131.68	101.74	133.13	150.59	93.82	87.55	105.13	107.27	118	{XP_010939524.1; PREDICTED: transcription factor bHLH47-like [Elaeis guineensis]}	{sp|Q69V10|BH062_ORYSJ; Transcription factor BHLH062 OS=Oryza sativa subsp. japonica OX=39947 GN=BHLH062 PE=1 SV=1}	{pda:103700495; - - - - -}	{NA}	{GO:0006355; regulation of transcription, DNA-dependent; biological_process GO:0003700; sequence-specific DNA binding transcription factor activity; molecular_function GO:0046983; protein dimerization activity; molecular_function GO:0043565; sequence-specific DNA binding; molecular_function GO:0006914; autophagy; biological_process}	{NA}	{PF04111:Autophagy protein Apg6 PF00010:Helix-loop-helix DNA-binding domain PF02183:Homeobox associated leucine zipper}
bHLH	i1_LQ_lily14_c69970/f1p2/1126	1127	1026.64	601.42	960.14	1210.11	782.86	808.12	5496.68	1017.06	2666.13	1540.58	2393.8	2411.41	{XP_010908560.1; PREDICTED: transcription factor bHLH51-like [Elaeis guineensis]}	{sp|Q9XEF0|BH051_ARATH; Transcription factor bHLH51 OS=Arabidopsis thaliana OX=3702 GN=BHLH51 PE=2 SV=1}	{egu:105044567; - - - - -}	{NA}	{GO:0046983; protein dimerization activity; molecular_function}	{NA}	{PF00010:Helix-loop-helix DNA-binding domain}
bHLH	i1_LQ_lily14_c67375/f1p1/1851	1850	0	0	0	0	0	0	0	0	0	115.32	71.09	10.67	{JAT47543.1; putative bHLH domain-containing protein C3F10.12c [Anthurium amnicola]}	{sp|Q5A1E3|CBF1_CANAL; Transcriptional regulator CBF1 OS=Candida albicans (strain SC5314 / ATCC MYA-2876) OX=237561 GN=CBF1 PE=1 SV=2}	{NA}	{SPAC3F10.12c; KOG1318 Helix loop helix transcription factor EB K Transcription ;}	{GO:0046983; protein dimerization activity; molecular_function}	{NA}	{PF00010:Helix-loop-helix DNA-binding domain}
bHLH	i2_LQ_lily14_c42817/f1p0/2628	2639	0	0	0	0	0	0	0	0	0	763.38	294.91	30.33	{JAT47543.1; putative bHLH domain-containing protein C3F10.12c [Anthurium amnicola]}	{sp|Q5A1E3|CBF1_CANAL; Transcriptional regulator CBF1 OS=Candida albicans (strain SC5314 / ATCC MYA-2876) OX=237561 GN=CBF1 PE=1 SV=2}	{NA}	{SPAC3F10.12c; KOG1318 Helix loop helix transcription factor EB K Transcription ;}	{GO:0046983; protein dimerization activity; molecular_function}	{NA}	{PF00010:Helix-loop-helix DNA-binding domain}
bHLH	i4_LQ_lily14_c5924/f1p0/4652	4656	7.91	6.76	6.8	16.2	10.12	11.09	7.98	2.28	9.26	4.66	23.53	11.29	{XP_008788362.1; PREDICTED: transcription factor bHLH121 isoform X1 [Phoenix dactylifera]}	{sp|Q9LT23|BH121_ARATH; Transcription factor bHLH121 OS=Arabidopsis thaliana OX=3702 GN=BHLH121 PE=1 SV=1}	{pda:103706136; - - - - -}	{NA}	{GO:0007049; cell cycle; biological_process GO:0051301; cell division; biological_process GO:0051382; kinetochore assembly; biological_process GO:0016021; integral to membrane; cellular_component GO:0006886; intracellular protein transport; biological_process GO:0033179; proton-transporting V-type ATPase, V0 domain; cellular_component GO:0070206; protein trimerization; biological_process GO:00037…	{XM_010921913.1; PREDICTED: Elaeis guineensis transcription factor bHLH121 (LOC105044120), mRNA}	{PF16740:Spindle and kinetochore-associated protein 2 PF05615:Tho complex subunit 7 PF00170:bZIP transcription factor PF02183:Homeobox associated leucine zipper PF04728:Lipoprotein leucine-zipper PF04111:Autophagy protein Apg6 PF16331:TolA binding protein trimerisation PF01496:V-type ATPase 116kDa subunit family PF00010:Helix-loop-helix DNA-binding domain PF04977:Septum formation initiator PF1549…
bHLH	i4_LQ_lily14_c8853/f1p2/4266	4266	19.22	13.2	34.04	15.32	5.71	29.63	0	1.95	0	18.9	47.16	39.21	{BAS69303.1; bHLH transcription factor, partial [Lilium speciosum]}	{sp|E3SXU4|BHLHW_PEA; Basic helix-loop-helix protein A OS=Pisum sativum OX=3888 GN=BHLH PE=3 SV=1}	{pda:103708013; - - - - -}	{NA}	{GO:0016032; NA GO:0008152; NA GO:0006355; regulation of transcription, DNA-dependent; biological_process GO:0003700; sequence-specific DNA binding transcription factor activity; molecular_function GO:0016597; amino acid binding; molecular_function}	{AB911285.1; Lilium speciosum mRNA for bHLH transcription factor, partial cds, allele: LsbHLH2-wy2}	{PF01166:TSC-22/dip/bun family PF04508:Viral A-type inclusion protein repeat PF13291:ACT domain}
bHLH	i4_LQ_lily14_c14083/f1p0/4768	4771	162.76	156.33	127.88	56.7	29.41	63.5	65.32	58.64	33.21	142.97	179.94	304.17	{BAE20058.1; bHLH transcription factor [Lilium hybrid division I]}	{sp|E3SXU4|BHLHW_PEA; Basic helix-loop-helix protein A OS=Pisum sativum OX=3888 GN=BHLH PE=3 SV=1}	{pda:103708013; - - - - -}	{NA}	{GO:0043093; cytokinesis by binary fission; biological_process GO:0046983; protein dimerization activity; molecular_function GO:0016597; amino acid binding; molecular_function GO:0003700; sequence-specific DNA binding transcription factor activity; molecular_function GO:0006355; regulation of transcription, DNA-dependent; biological_process GO:0090529; NA GO:0008152; NA GO:0016032; NA GO:0005737;…	{AB222076.1; Lilium hybrid division I LHbHLH2 mRNA for bHLH transcription factor, complete cds}	{PF04508:Viral A-type inclusion protein repeat PF01166:TSC-22/dip/bun family PF13291:ACT domain PF06005:Protein of unknown function (DUF904) PF00010:Helix-loop-helix DNA-binding domain}
bHLH	i1_HQ_lily14_c97898/f3p1/1117	1117	3069	2531	3383	4135	2985	3936	4152	3119	3959	3219	3255	5908	{XP_008793739.1; PREDICTED: transcription factor ILR3 [Phoenix dactylifera]}	{sp|Q9FH37|ILR3_ARATH; Transcription factor ILR3 OS=Arabidopsis thaliana OX=3702 GN=ILR3 PE=1 SV=1}	{egu:105052348; - - - - -}	{NA}	{GO:0051382; kinetochore assembly; biological_process GO:0016021; integral to membrane; cellular_component GO:0010508; positive regulation of autophagy; biological_process GO:0003700; sequence-specific DNA binding transcription factor activity; molecular_function GO:0006355; regulation of transcription, DNA-dependent; biological_process GO:0015078; hydrogen ion transmembrane transporter activity;…	{KJ543467.1; Lilium regale helix-loop-helix-like protein mRNA, partial cds}	{PF07926:TPR/MLP1/MLP2-like protein PF08172:CASP C terminal PF15898:cGMP-dependent protein kinase interacting domain PF04111:Autophagy protein Apg6 PF05929:Phage capsid scaffolding protein (GPO) serine peptidase PF10186:Vacuolar sorting 38 and autophagy-related subunit 14 PF02601:Exonuclease VII, large subunit PF01166:TSC-22/dip/bun family PF08961:Nuclear receptor-binding factor 2, autophagy regu…
bHLH	i0_HQ_lily14_c22699/f2p0/877	878	433.6	345.48	539.33	400.52	440.84	432.66	1055.51	507.45	705.85	426.69	784.1	447.26	{XP_008800495.1; PREDICTED: transcription factor ILR3-like [Phoenix dactylifera]}	{sp|Q9FH37|ILR3_ARATH; Transcription factor ILR3 OS=Arabidopsis thaliana OX=3702 GN=ILR3 PE=1 SV=1}	{egu:105052348; - - - - -}	{NA}	{GO:0005737; cytoplasm; cellular_component GO:0008608; attachment of spindle microtubules to kinetochore; biological_process GO:0072686; mitotic spindle; cellular_component GO:0090529; NA GO:0046983; protein dimerization activity; molecular_function GO:0043093; cytokinesis by binary fission; biological_process GO:0019901; protein kinase binding; molecular_function GO:0042729; DASH complex; cellul…	{NA}	{PF08650:DASH complex subunit Dad4 PF00010:Helix-loop-helix DNA-binding domain PF15898:cGMP-dependent protein kinase interacting domain PF06005:Protein of unknown function (DUF904)}
bHLH	i0_HQ_lily14_c57073/f2p0/977	977	1005.57	942.26	1118.72	1139.5	505.42	834.26	1088.66	701.92	499.47	466.96	953.62	2207.41	{XP_020101359.1; transcription factor bHLH115-like [Ananas comosus]}	{sp|Q9FH37|ILR3_ARATH; Transcription factor ILR3 OS=Arabidopsis thaliana OX=3702 GN=ILR3 PE=1 SV=1}	{mus:103969295; - - - - -}	{NA}	{GO:0006260; DNA replication; biological_process GO:0005737; cytoplasm; cellular_component GO:0007049; cell cycle; biological_process GO:0016020; membrane; cellular_component GO:0090529; NA GO:0015078; hydrogen ion transmembrane transporter activity; molecular_function GO:0046983; protein dimerization activity; molecular_function GO:0006914; autophagy; biological_process GO:0033179; proton-transp…	{NA}	{PF08961:Nuclear receptor-binding factor 2, autophagy regulator PF06005:Protein of unknown function (DUF904) PF01956:Integral membrane protein DUF106 PF06156:Protein of unknown function (DUF972) PF04977:Septum formation initiator PF00010:Helix-loop-helix DNA-binding domain PF01496:V-type ATPase 116kDa subunit family PF04111:Autophagy protein Apg6}
bHLH	i2_LQ_lily14_c35089/f1p0/2747	2746	693.27	626.17	727.24	562.31	447.38	227.82	746.34	394.57	951.96	803.67	669.54	804.66	{XP_008801631.1; PREDICTED: transcription factor bHLH155-like isoform X2 [Phoenix dactylifera]}	{sp|P0C7P8|LHWL1_ARATH; Transcription factor EMB1444 OS=Arabidopsis thaliana OX=3702 GN=EMB1444 PE=2 SV=1}	{egu:105044343; - - - - -}	{NA}	{GO:0046983; protein dimerization activity; molecular_function}	{NA}	{PF00010:Helix-loop-helix DNA-binding domain}
bHLH	i0_LQ_lily14_c6107/f1p0/954	955	1226.65	2021.91	1226.52	2158.57	1313.25	2221.4	2619.19	1967.28	2371.12	896.24	1503.56	2580.85	{XP_008799645.1; PREDICTED: transcription factor bHLH66 [Phoenix dactylifera]}	{sp|Q9ZUG9|BH066_ARATH; Transcription factor bHLH66 OS=Arabidopsis thaliana OX=3702 GN=BHLH66 PE=1 SV=1}	{cit:102625435; - - - - -}	{NA}	{GO:0005741; mitochondrial outer membrane; cellular_component GO:0006886; intracellular protein transport; biological_process GO:0046983; protein dimerization activity; molecular_function}	{XM_010943805.2; PREDICTED: Elaeis guineensis transcription factor bHLH66 (LOC105060198), mRNA}	{PF04281:Mitochondrial import receptor subunit Tom22 PF00010:Helix-loop-helix DNA-binding domain}
bHLH	i1_LQ_lily14_c45217/f1p0/1145	1146	108.55	135.89	122.9	74.66	103.61	102.85	150.71	134.27	108.13	81.08	203.52	110.8	{ONK61174.1; uncharacterized protein A4U43_C08F26990 [Asparagus officinalis]}	{sp|Q8S3D5|BH069_ARATH; Transcription factor bHLH69 OS=Arabidopsis thaliana OX=3702 GN=BHLH69 PE=2 SV=2}	{egu:105041992; - - - - -}	{NA}	{NA}	{XM_008649111.1; PREDICTED: Zea mays bHLH transcription factor (LOC100192577), transcript variant X4, mRNA}	{NA}
bHLH	i0_LQ_lily14_c38729/f1p0/588	588	127	136	181	119	155	120	211	112	138	75	161	237	{XP_010930149.1; PREDICTED: transcription factor bHLH129 isoform X1 [Elaeis guineensis]}	{sp|Q8H102|BH128_ARATH; Transcription factor bHLH128 OS=Arabidopsis thaliana OX=3702 GN=BHLH128 PE=1 SV=1}	{pda:103702925; - - - - -}	{NA}	{GO:0046983; protein dimerization activity; molecular_function}	{XM_008785566.2; PREDICTED: Phoenix dactylifera transcription factor bHLH129-like (LOC103702925), transcript variant X2, mRNA}	{PF00010:Helix-loop-helix DNA-binding domain}
bHLH	i1_LQ_lily14_c54452/f1p0/1035	1035	1755.4	1714.52	2006.67	2219.48	1337.16	2454.34	4153.49	2064.55	3119.15	1534.31	1905.9	1351.74	{XP_008800495.1; PREDICTED: transcription factor ILR3-like [Phoenix dactylifera]}	{sp|Q9FH37|ILR3_ARATH; Transcription factor ILR3 OS=Arabidopsis thaliana OX=3702 GN=ILR3 PE=1 SV=1}	{egu:105052348; - - - - -}	{NA}	{GO:0042803; protein homodimerization activity; molecular_function GO:0008092; cytoskeletal protein binding; molecular_function GO:0070206; protein trimerization; biological_process GO:0033179; proton-transporting V-type ATPase, V0 domain; cellular_component GO:0000776; kinetochore; cellular_component GO:0006457; protein folding; biological_process GO:0015078; hydrogen ion transmembrane transport…	{NA}	{PF01496:V-type ATPase 116kDa subunit family PF00769:Ezrin/radixin/moesin family PF01025:GrpE PF09726:Transmembrane protein PF17078:SWI5-dependent HO expression protein 3 PF06005:Protein of unknown function (DUF904) PF06156:Protein of unknown function (DUF972) PF05837:Centromere protein H (CENP-H) PF15458:Nineteen complex-related protein 2 PF00010:Helix-loop-helix DNA-binding domain PF16331:TolA …
bHLH	i2_LQ_lily14_c30257/f1p1/2456	2456	502.02	550.47	443.08	210.98	119.88	312.87	138.68	121.41	133.79	300.13	325.9	716.62	{BAU29931.1; transcription factor basic helix-loop-helix [Lilium regale]}	{sp|E3SXU4|BHLHW_PEA; Basic helix-loop-helix protein A OS=Pisum sativum OX=3888 GN=BHLH PE=3 SV=1}	{pda:103708013; - - - - -}	{NA}	{GO:0000775; chromosome, centromeric region; cellular_component GO:0016597; amino acid binding; molecular_function GO:0003677; DNA binding; molecular_function GO:0046983; protein dimerization activity; molecular_function GO:0003682; chromatin binding; molecular_function GO:0008152; NA GO:0005634; nucleus; cellular_component}	{LC021385.1; Lilium regale LrbHLH2 mRNA for transcription factor basic helix-loop-helix, complete cds, allele: LrbHLH2-1}	{PF13291:ACT domain PF09026:Centromere protein B dimerisation domain PF00010:Helix-loop-helix DNA-binding domain}
bHLH	i2_LQ_lily14_c43716/f1p0/2126	2126	422.45	424.11	449.1	649.34	273.39	430.15	790.29	348.73	644.87	266.92	192.48	661.2	{XP_010917385.1; PREDICTED: transcription factor bHLH78 [Elaeis guineensis]}	{sp|Q9LSQ3|BH082_ARATH; Transcription factor bHLH82 OS=Arabidopsis thaliana OX=3702 GN=BHLH82 PE=2 SV=1}	{egu:105041992; - - - - -}	{NA}	{GO:0016020; membrane; cellular_component GO:0046983; protein dimerization activity; molecular_function GO:0006811; ion transport; biological_process}	{KF573538.1; Lilium hybrid cultivar Sorbonne LS-ZJU14 microsatellite sequence}	{PF02932:Neurotransmitter-gated ion-channel transmembrane region PF00010:Helix-loop-helix DNA-binding domain}
bHLH	i0_LQ_lily14_c8277/f1p0/428	431	59.8	60	63.86	128	88	57	103.9	104	109	11	26	16	{XP_008782439.1; PREDICTED: uncharacterized protein LOC103701976 [Phoenix dactylifera]}	{sp|Q9XIJ1|BH168_ARATH; Transcription factor bHLH168 OS=Arabidopsis thaliana OX=3702 GN=BHLH168 PE=3 SV=1}	{pda:103701976; - - - - -}	{NA}	{NA}	{NA}	{NA}
bHLH	i4_LQ_lily14_c7848/f1p0/4436	4439	310.2	123.65	307.08	191.43	93.21	129.9	204.91	102.24	85.2	68.86	95.93	336.83	{XP_020101359.1; transcription factor bHLH115-like [Ananas comosus]}	{sp|Q9C682|BH115_ARATH; Transcription factor bHLH115 OS=Arabidopsis thaliana OX=3702 GN=BHLH115 PE=1 SV=1}	{mus:103969295; - - - - -}	{NA}	{GO:0046983; protein dimerization activity; molecular_function GO:0006914; autophagy; biological_process GO:0003700; sequence-specific DNA binding transcription factor activity; molecular_function GO:0006355; regulation of transcription, DNA-dependent; biological_process GO:0009271; phage shock; biological_process GO:0090529; NA GO:0043093; cytokinesis by binary fission; biological_process GO:004…	{NA}	{PF00010:Helix-loop-helix DNA-binding domain PF00170:bZIP transcription factor PF04977:Septum formation initiator PF08961:Nuclear receptor-binding factor 2, autophagy regulator PF06667:Phage shock protein B PF06005:Protein of unknown function (DUF904)}
bHLH	i1_LQ_lily14_c29328/f1p0/1707	1710	68.35	115.09	84.48	125.43	54.75	145.6	134.81	95.72	99.88	35.76	47.44	90.15	{XP_008794343.1; PREDICTED: uncharacterized protein LOC103710419 [Phoenix dactylifera]}	{sp|Q9ZUG9|BH066_ARATH; Transcription factor bHLH66 OS=Arabidopsis thaliana OX=3702 GN=BHLH66 PE=1 SV=1}	{cit:102625435; - - - - -}	{NA}	{NA}	{XM_008445648.1; PREDICTED: Cucumis melo transcription factor bHLH82 (LOC103487364), mRNA}	{NA}
bHLH	i4_LQ_lily14_c4366/f1p6/4604	4602	77.24	49.24	98	20.56	9.21	22.69	44.8	15.68	8.72	6	52.3	58.47	{XP_020101359.1; transcription factor bHLH115-like [Ananas comosus]}	{sp|Q9FH37|ILR3_ARATH; Transcription factor ILR3 OS=Arabidopsis thaliana OX=3702 GN=ILR3 PE=1 SV=1}	{ats:F775_18084; - - - - -}	{NA}	{NA}	{NA}	{NA}
bHLH	i3_LQ_lily14_c30862/f1p0/3274	3274	318.7	387.74	378.71	413.88	298.86	341.52	330.38	268.41	359.85	93.92	125.5	345.17	{OAY84234.1; Transcription factor bHLH144 [Ananas comosus]}	{sp|Q9ASX9|BH144_ARATH; Transcription factor bHLH144 OS=Arabidopsis thaliana OX=3702 GN=BHLH144 PE=1 SV=1}	{egu:105040990; - - - - -}	{NA}	{NA}	{NA}	{NA}
bHLH	i1_LQ_lily14_c69268/f1p1/1443	1442	442.09	460.51	483.54	333.8	313.88	383.91	419.02	251.72	397.74	198.78	202.84	223.12	{XP_008788362.1; PREDICTED: transcription factor bHLH121 isoform X1 [Phoenix dactylifera]}	{sp|Q9LT23|BH121_ARATH; Transcription factor bHLH121 OS=Arabidopsis thaliana OX=3702 GN=BHLH121 PE=1 SV=1}	{pda:103706136; - - - - -}	{NA}	{GO:0046983; protein dimerization activity; molecular_function GO:0006914; autophagy; biological_process GO:0000940; condensed chromosome outer kinetochore; cellular_component GO:0015078; hydrogen ion transmembrane transporter activity; molecular_function GO:0003700; sequence-specific DNA binding transcription factor activity; molecular_function GO:0006355; regulation of transcription, DNA-depend…	{XM_010921913.1; PREDICTED: Elaeis guineensis transcription factor bHLH121 (LOC105044120), mRNA}	{PF02183:Homeobox associated leucine zipper PF00170:bZIP transcription factor PF16740:Spindle and kinetochore-associated protein 2 PF01496:V-type ATPase 116kDa subunit family PF04111:Autophagy protein Apg6 PF04728:Lipoprotein leucine-zipper PF15497:snRNA-activating protein complex subunit 19, SNAPc subunit 19 PF05837:Centromere protein H (CENP-H) PF00010:Helix-loop-helix DNA-binding domain PF0600…
bHLH	i1_LQ_lily14_c42207/f1p3/1834	1833	656.51	745.14	839.14	2239	3751.66	1207.86	5323.94	3059.33	7034.28	58.14	180.31	762.99	{XP_019709252.1; PREDICTED: transcription factor UNE10-like isoform X4 [Elaeis guineensis]}	{sp|Q8GZ38|UNE10_ARATH; Transcription factor UNE10 OS=Arabidopsis thaliana OX=3702 GN=UNE10 PE=2 SV=1}	{gmx:100798775; - - - - -}	{NA}	{GO:0005741; mitochondrial outer membrane; cellular_component GO:0006886; intracellular protein transport; biological_process GO:0046983; protein dimerization activity; molecular_function}	{XM_009413297.2; PREDICTED: Musa acuminata subsp. malaccensis transcription factor UNE10 (LOC103993289), mRNA}	{PF04281:Mitochondrial import receptor subunit Tom22 PF00010:Helix-loop-helix DNA-binding domain}
bHLH	i1_LQ_lily14_c41429/f1p2/1152	1159	14.06	25.76	41.79	45.67	37.79	19.62	112.21	40.64	110.39	0	9.82	24.45	{XP_020084714.1; transcription factor UNE10 [Ananas comosus]}	{sp|Q8GZ38|UNE10_ARATH; Transcription factor UNE10 OS=Arabidopsis thaliana OX=3702 GN=UNE10 PE=2 SV=1}	{nnu:104598511; - - - - -}	{NA}	{GO:0046983; protein dimerization activity; molecular_function}	{XM_009413297.2; PREDICTED: Musa acuminata subsp. malaccensis transcription factor UNE10 (LOC103993289), mRNA}	{PF00010:Helix-loop-helix DNA-binding domain}
bHLH	i1_LQ_lily14_c25541/f1p0/1740	1740	300.75	313.28	328.95	260.12	206.14	259.48	261.62	274.59	195.15	124.92	127.47	140.22	{OAY84234.1; Transcription factor bHLH144 [Ananas comosus]}	{sp|Q9ASX9|BH144_ARATH; Transcription factor bHLH144 OS=Arabidopsis thaliana OX=3702 GN=BHLH144 PE=1 SV=1}	{egu:105040990; - - - - -}	{NA}	{NA}	{NA}	{NA}
bHLH	i1_LQ_lily14_c23833/f1p0/1205	1202	443	474	747	255	464	156	83	228	234	186	193	278	{AAD56411.1; bHLH transcription factor GBOF-1 [Tulipa gesneriana]}	{sp|Q93W88|BH137_ARATH; Transcription factor bHLH137 OS=Arabidopsis thaliana OX=3702 GN=BHLH137 PE=1 SV=1}	{pda:103707819; - - - - -}	{NA}	{GO:0046983; protein dimerization activity; molecular_function}	{XM_014900274.1; PREDICTED: Brachypodium distachyon transcription factor bHLH137-like (LOC100824416), transcript variant X2, mRNA}	{PF00010:Helix-loop-helix DNA-binding domain}
bHLH	i1_LQ_lily14_c12865/f1p1/1363	1363	327.72	430.44	392.2	1267.75	1392.47	631.82	2352.08	1212.27	3052.81	48.05	65.45	304.03	{XP_010919575.2; PREDICTED: transcription factor UNE10 [Elaeis guineensis]}	{sp|Q8GZ38|UNE10_ARATH; Transcription factor UNE10 OS=Arabidopsis thaliana OX=3702 GN=UNE10 PE=2 SV=1}	{pvu:PHAVU_008G144300g; - - - - -}	{NA}	{GO:0006355; regulation of transcription, DNA-dependent; biological_process GO:0046983; protein dimerization activity; molecular_function GO:0003712; transcription cofactor activity; molecular_function}	{NA}	{PF16987:KIX domain PF00010:Helix-loop-helix DNA-binding domain}
bHLH	i2_LQ_lily14_c2756/f1p0/2645	2645	1152.75	1200.78	1260.82	2104.14	1406.21	2512.77	1871.75	1741.74	1709.64	360.52	403.63	395.98	{XP_010937898.1; PREDICTED: transcription factor bHLH140 isoform X1 [Elaeis guineensis]}	{sp|Q9M041|BH140_ARATH; Transcription factor bHLH140 OS=Arabidopsis thaliana OX=3702 GN=BHLH140 PE=3 SV=1}	{pda:103706712; K10863 APTX aprataxin 3.1.11.7,3.1.11.8,3.1.12.2 -}	{At5g01310_2; KOG2134 Polynucleotide kinase 3' phosphatase L Replication, recombination and repair ;}	{GO:0008134; transcription factor binding; molecular_function GO:0005524; ATP binding; molecular_function GO:0016301; kinase activity; molecular_function GO:0006355; regulation of transcription, DNA-dependent; biological_process}	{XM_010939598.2; PREDICTED: Elaeis guineensis transcription factor bHLH140 (LOC105057122), transcript variant X3, mRNA}	{PF06414:Zeta toxin PF14532:Sigma-54 interaction domain PF00004:ATPase family associated with various cellular activities (AAA)}
bHLH	i4_LQ_lily14_c2896/f1p13/4387	4398	409.99	462.85	475.2	208.51	102.16	140.15	201.63	77.17	106.62	50.18	112.15	306.29	{XP_020101359.1; transcription factor bHLH115-like [Ananas comosus]}	{sp|Q9FH37|ILR3_ARATH; Transcription factor ILR3 OS=Arabidopsis thaliana OX=3702 GN=ILR3 PE=1 SV=1}	{mus:103969295; - - - - -}	{NA}	{GO:0005516; calmodulin binding; molecular_function GO:0007049; cell cycle; biological_process GO:0015269; calcium-activated potassium channel activity; molecular_function GO:0016021; integral to membrane; cellular_component GO:0006813; potassium ion transport; biological_process GO:0043565; sequence-specific DNA binding; molecular_function GO:0005737; cytoplasm; cellular_component GO:0043093; cy…	{NA}	{PF00170:bZIP transcription factor PF02888:Calmodulin binding domain PF06667:Phage shock protein B PF15898:cGMP-dependent protein kinase interacting domain PF04977:Septum formation initiator PF00010:Helix-loop-helix DNA-binding domain PF06005:Protein of unknown function (DUF904) PF08961:Nuclear receptor-binding factor 2, autophagy regulator}
bHLH	i2_LQ_lily14_c46876/f1p0/2738	2693	51.09	37.67	28.9	86.86	39.79	99.23	78.25	65.26	82.36	13.48	3.37	22.02	{XP_010937898.1; PREDICTED: transcription factor bHLH140 isoform X1 [Elaeis guineensis]}	{sp|Q9M041|BH140_ARATH; Transcription factor bHLH140 OS=Arabidopsis thaliana OX=3702 GN=BHLH140 PE=3 SV=1}	{pda:103706712; K10863 APTX aprataxin 3.1.11.7,3.1.11.8,3.1.12.2 -}	{At5g01310_2; KOG2134 Polynucleotide kinase 3' phosphatase L Replication, recombination and repair ;}	{GO:0034227; tRNA thio-modification; biological_process GO:0008134; transcription factor binding; molecular_function GO:0016301; kinase activity; molecular_function GO:0002098; tRNA wobble uridine modification; biological_process GO:0016740; transferase activity; molecular_function GO:0006355; regulation of transcription, DNA-dependent; biological_process GO:0000049; tRNA binding; molecular_funct…	{XM_010939598.2; PREDICTED: Elaeis guineensis transcription factor bHLH140 (LOC105057122), transcript variant X3, mRNA}	{PF06414:Zeta toxin PF10288:Cytoplasmic tRNA 2-thiolation protein 2 PF14532:Sigma-54 interaction domain PF00004:ATPase family associated with various cellular activities (AAA) PF07931:Chloramphenicol phosphotransferase-like protein}
bHLH	i0_LQ_lily14_c7576/f1p0/416	416	19.84	20.67	21.7	89	19	195	51	59	9	6.32145	8.32475	7.25664	{XP_010930224.1; PREDICTED: transcription factor bHLH113 [Elaeis guineensis]}	{sp|Q7XJU2|BH153_ARATH; Transcription factor bHLH153 OS=Arabidopsis thaliana OX=3702 GN=BHLH153 PE=1 SV=1}	{egu:105038624; - - - - -}	{NA}	{NA}	{NA}	{NA}
bHLH	i1_HQ_lily14_c19056/f2p0/1330	1333	328	341.67	358.75	206	157	234	270	212	239	102.57	104.67	115.13	{XP_008810758.1; PREDICTED: transcription factor bHLH82-like isoform X1 [Phoenix dactylifera]}	{sp|Q93Y00|BH007_ARATH; Transcription factor bHLH7 OS=Arabidopsis thaliana OX=3702 GN=BHLH7 PE=1 SV=1}	{nnu:104612600; - - - - -}	{NA}	{GO:0046983; protein dimerization activity; molecular_function}	{NA}	{PF00010:Helix-loop-helix DNA-binding domain}
bHLH	i1_LQ_lily14_c43251/f1p0/1829	1828	908.16	946	993.3	645	581	868	762	581	881	265.58	271	298.1	{XP_019702383.1; PREDICTED: transcription factor bHLH62 [Elaeis guineensis]}	{sp|Q9FJL4|BH078_ARATH; Transcription factor bHLH78 OS=Arabidopsis thaliana OX=3702 GN=BHLH78 PE=1 SV=1}	{egu:105038881; - - - - -}	{NA}	{GO:0046983; protein dimerization activity; molecular_function}	{XM_012223039.1; PREDICTED: Jatropha curcas transcription factor bHLH78 (LOC105639096), transcript variant X2, mRNA}	{PF00010:Helix-loop-helix DNA-binding domain}
bHLH	i2_LQ_lily14_c23162/f1p0/2464	2467	877.8	506.71	664.09	293.24	224.44	198.08	291.09	260.49	444.57	100.78	156.16	335.04	{XP_010920505.1; PREDICTED: transcription factor bHLH155 isoform X1 [Elaeis guineensis]}	{sp|P0C7P8|LHWL1_ARATH; Transcription factor EMB1444 OS=Arabidopsis thaliana OX=3702 GN=EMB1444 PE=2 SV=1}	{egu:105044343; - - - - -}	{NA}	{GO:0019068; virion assembly; biological_process GO:0046983; protein dimerization activity; molecular_function}	{NA}	{PF00010:Helix-loop-helix DNA-binding domain PF03052:Adenoviral protein L1 52/55-kDa}
bHLH	i1_LQ_lily14_c32336/f1p0/1039	1039	319.16	570.41	214.21	1622.5	179.91	710.43	2409.61	312.4	2835.48	25.2	0	233.1	{XP_010919575.2; PREDICTED: transcription factor UNE10 [Elaeis guineensis]}	{sp|Q8GZ38|UNE10_ARATH; Transcription factor UNE10 OS=Arabidopsis thaliana OX=3702 GN=UNE10 PE=2 SV=1}	{pvu:PHAVU_008G144300g; - - - - -}	{NA}	{GO:0046983; protein dimerization activity; molecular_function}	{NA}	{PF00010:Helix-loop-helix DNA-binding domain}
bHLH	i1_LQ_lily14_c88760/f1p1/1383	1383	2578	2026	3371	794	497	833	1061	573	564	277	427	1072	{XP_010916682.1; PREDICTED: transcription factor SAC51-like [Elaeis guineensis]}	{sp|Q9FGB0|BH145_ARATH; Transcription factor bHLH145 OS=Arabidopsis thaliana OX=3702 GN=BHLH145 PE=1 SV=1}	{egu:105041410; - - - - -}	{NA}	{NA}	{NA}	{NA}
bHLH	i0_LQ_lily14_c67678/f1p2/941	941	21	3	23	4	1	11	0	11	0	0	8	0	{XP_010929340.1; PREDICTED: transcription factor bHLH35 isoform X1 [Elaeis guineensis]}	{sp|Q2HIV9|BH035_ARATH; Transcription factor bHLH35 OS=Arabidopsis thaliana OX=3702 GN=BHLH35 PE=2 SV=1}	{cann:107866727; - - - - -}	{NA}	{GO:0046983; protein dimerization activity; molecular_function}	{NA}	{PF00010:Helix-loop-helix DNA-binding domain}
bHLH	i5_LQ_lily14_c8803/f1p0/5229	5265	31.42	13.94	36.38	35.16	10.83	12.02	10.01	10	41.03	0	3.08	9.89	{XP_020094338.1; LOW QUALITY PROTEIN: transcription factor MYC2-like [Ananas comosus]}	{sp|O23487|BH003_ARATH; Transcription factor bHLH3 OS=Arabidopsis thaliana OX=3702 GN=BHLH3 PE=1 SV=1}	{sind:105163393; - - - - -}	{NA}	{NA}	{NA}	{NA}
bHLH	i1_LQ_lily14_c22223/f1p2/1614	1555	6.33	10.9	9.67	11.61	5.24	9.43	9.14	5.38	9.42	1.06	2.13	1.08	{XP_010913938.1; PREDICTED: transcription factor bHLH48 isoform X3 [Elaeis guineensis]}	{sp|Q8VZ02|BH048_ARATH; Transcription factor bHLH48 OS=Arabidopsis thaliana OX=3702 GN=BHLH48 PE=2 SV=1}	{egu:105039474; - - - - -}	{NA}	{NA}	{XM_009400497.2; PREDICTED: Musa acuminata subsp. malaccensis transcription factor bHLH48-like (LOC103983271), mRNA}	{NA}
bHLH	i1_LQ_lily14_c44484/f1p1/1664	1665	477.78	927.18	746.86	1106.89	1397.77	766.03	2265.75	1391.92	1973.76	87.15	42.39	169.07	{XP_019709252.1; PREDICTED: transcription factor UNE10-like isoform X4 [Elaeis guineensis]}	{sp|Q8GZ38|UNE10_ARATH; Transcription factor UNE10 OS=Arabidopsis thaliana OX=3702 GN=UNE10 PE=2 SV=1}	{gmx:100798775; - - - - -}	{NA}	{GO:0010508; positive regulation of autophagy; biological_process GO:0046983; protein dimerization activity; molecular_function}	{AB818394.1; Delphinium grandiflorum var. chinense F3'5'H mRNA for flavonoid 3',5'-hydroxylase, complete cds, cultivar: Super Chiffon Blue}	{PF10186:Vacuolar sorting 38 and autophagy-related subunit 14 PF00010:Helix-loop-helix DNA-binding domain}
bHLH	i1_LQ_lily14_c26604/f1p1/1760	1760	1208	1174	1132	538	546	733	319	354	323	107	170	171	{XP_010912147.1; PREDICTED: transcription factor bHLH13 [Elaeis guineensis]}	{sp|Q9LNJ5|BH013_ARATH; Transcription factor bHLH13 OS=Arabidopsis thaliana OX=3702 GN=BHLH13 PE=1 SV=1}	{egu:105038134; - - - - -}	{NA}	{GO:0046983; protein dimerization activity; molecular_function}	{XM_008808264.2; PREDICTED: Phoenix dactylifera transcription factor bHLH13-like (LOC103719154), mRNA}	{PF00010:Helix-loop-helix DNA-binding domain}
bHLH	i1_LQ_lily14_c4612/f1p0/1136	1138	380.67	396.53	416.35	340.31	199.23	491.7	182.28	283.06	280.75	42.16	38.78	39.92	{XP_010940314.1; PREDICTED: transcription factor ILR3 isoform X1 [Elaeis guineensis]}	{sp|Q9C682|BH115_ARATH; Transcription factor bHLH115 OS=Arabidopsis thaliana OX=3702 GN=BHLH115 PE=1 SV=1}	{pda:103723976; - - - - -}	{NA}	{GO:0048309; endoplasmic reticulum inheritance; biological_process GO:0051028; mRNA transport; biological_process GO:0051382; kinetochore assembly; biological_process GO:0006260; DNA replication; biological_process GO:0005737; cytoplasm; cellular_component GO:0016149; translation release factor activity, codon specific; molecular_function GO:0043093; cytokinesis by binary fission; biological_proc…	{NA}	{PF00010:Helix-loop-helix DNA-binding domain PF05837:Centromere protein H (CENP-H) PF06156:Protein of unknown function (DUF972) PF06005:Protein of unknown function (DUF904) PF08961:Nuclear receptor-binding factor 2, autophagy regulator PF17078:SWI5-dependent HO expression protein 3 PF03462:PCRF domain PF04111:Autophagy protein Apg6}
bHLH	i1_LQ_lily14_c66251/f1p1/1548	1548	229.96	207	272.6	481.07	242.58	462.49	381.12	313.13	305.98	0.37	37.8	35.1	{XP_008787270.1; PREDICTED: transcription factor bHLH48-like isoform X3 [Phoenix dactylifera]}	{sp|Q3EAI1|BH060_ARATH; Transcription factor bHLH60 OS=Arabidopsis thaliana OX=3702 GN=BHLH60 PE=1 SV=1}	{pda:103705369; - - - - -}	{NA}	{GO:0046983; protein dimerization activity; molecular_function}	{XM_009400497.2; PREDICTED: Musa acuminata subsp. malaccensis transcription factor bHLH48-like (LOC103983271), mRNA}	{PF00010:Helix-loop-helix DNA-binding domain}
bHLH	i1_LQ_lily14_c16536/f1p0/1062	1065	623.59	500.26	686.57	507.69	313.77	618.3	221.72	405.94	288.25	40.84	70.22	75.08	{XP_010940314.1; PREDICTED: transcription factor ILR3 isoform X1 [Elaeis guineensis]}	{sp|Q9C682|BH115_ARATH; Transcription factor bHLH115 OS=Arabidopsis thaliana OX=3702 GN=BHLH115 PE=1 SV=1}	{pda:103723976; - - - - -}	{NA}	{GO:0043093; cytokinesis by binary fission; biological_process GO:0006886; intracellular protein transport; biological_process GO:0006914; autophagy; biological_process GO:0046983; protein dimerization activity; molecular_function GO:0006415; translational termination; biological_process GO:0000776; kinetochore; cellular_component GO:0090529; NA GO:0051028; mRNA transport; biological_process GO:0…	{NA}	{PF03462:PCRF domain PF04111:Autophagy protein Apg6 PF05837:Centromere protein H (CENP-H) PF00010:Helix-loop-helix DNA-binding domain PF17078:SWI5-dependent HO expression protein 3 PF06005:Protein of unknown function (DUF904) PF05529:B-cell receptor-associated protein 31-like PF06156:Protein of unknown function (DUF972)}
bHLH	i1_LQ_lily14_c85634/f1p2/1508	1507	1259	1660.55	1482.95	1607	931.61	1686.01	1228.44	1273.6	1267.97	93.32	187.69	155.62	{XP_010913937.1; PREDICTED: transcription factor bHLH48 isoform X2 [Elaeis guineensis]}	{sp|Q8VZ02|BH048_ARATH; Transcription factor bHLH48 OS=Arabidopsis thaliana OX=3702 GN=BHLH48 PE=2 SV=1}	{egu:105039474; - - - - -}	{NA}	{GO:0046983; protein dimerization activity; molecular_function}	{XM_009400497.2; PREDICTED: Musa acuminata subsp. malaccensis transcription factor bHLH48-like (LOC103983271), mRNA}	{PF00010:Helix-loop-helix DNA-binding domain}
bHLH	i0_LQ_lily14_c46986/f1p0/460	461	20.93	21.81	22.9	0	30.13	9.38	1.78	14.08	23.15	1.91	1.95	2.15	{XP_017697439.1; PREDICTED: transcription factor bHLH110-like isoform X3 [Phoenix dactylifera]}	{sp|Q9SFZ3|BH110_ARATH; Transcription factor bHLH110 OS=Arabidopsis thaliana OX=3702 GN=BHLH110 PE=2 SV=2}	{pda:103703754; - - - - -}	{NA}	{NA}	{NA}	{NA}
bHLH	i2_LQ_lily14_c33782/f1p1/2031	1981	33.84	32.33	37.67	60.14	77.03	58.25	36.88	56.34	56.58	1.02	7.1	0	{XP_008787268.1; PREDICTED: transcription factor bHLH48-like isoform X2 [Phoenix dactylifera]}	{sp|Q8VZ02|BH048_ARATH; Transcription factor bHLH48 OS=Arabidopsis thaliana OX=3702 GN=BHLH48 PE=2 SV=1}	{pda:103705369; - - - - -}	{NA}	{NA}	{XM_009400497.2; PREDICTED: Musa acuminata subsp. malaccensis transcription factor bHLH48-like (LOC103983271), mRNA}	{NA}
bHLH	i1_HQ_lily14_c58600/f2p0/1195	1196	304	312	404	125	95	149	45	75	173	31	4	51	{XP_008670486.1; PREDICTED: transcription factor bHLH130-like isoform X2 [Zea mays]}	{sp|Q66GR3|BH130_ARATH; Transcription factor bHLH130 OS=Arabidopsis thaliana OX=3702 GN=BHLH130 PE=1 SV=1}	{zma:103647749; - - - - -}	{NA}	{GO:0046983; protein dimerization activity; molecular_function}	{NA}	{PF00010:Helix-loop-helix DNA-binding domain}
bHLH	i1_LQ_lily14_c30627/f1p0/1546	1550	353.08	499.78	464.72	395	430.87	400.62	206.22	272.92	538.85	27	37.3	38.84	{XP_010911262.2; PREDICTED: transcription factor bHLH110-like [Elaeis guineensis]}	{sp|Q9SFZ3|BH110_ARATH; Transcription factor bHLH110 OS=Arabidopsis thaliana OX=3702 GN=BHLH110 PE=2 SV=2}	{pda:103703754; - - - - -}	{NA}	{GO:0046983; protein dimerization activity; molecular_function GO:0006886; intracellular protein transport; biological_process GO:0005741; mitochondrial outer membrane; cellular_component}	{XM_017333597.1; PREDICTED: Malus x domestica transcription factor bHLH110 (LOC103440307), transcript variant X2, mRNA}	{PF04281:Mitochondrial import receptor subunit Tom22 PF00010:Helix-loop-helix DNA-binding domain}
bHLH	i1_LQ_lily14_c11320/f1p2/1968	1968	499.97	646.44	464.68	595.61	508.25	714.62	416.22	506.43	502.88	29.66	60	30.35	{XP_008787267.1; PREDICTED: transcription factor bHLH48-like isoform X1 [Phoenix dactylifera]}	{sp|Q3EAI1|BH060_ARATH; Transcription factor bHLH60 OS=Arabidopsis thaliana OX=3702 GN=BHLH60 PE=1 SV=1}	{pda:103705369; - - - - -}	{NA}	{GO:0046983; protein dimerization activity; molecular_function}	{XM_009400497.2; PREDICTED: Musa acuminata subsp. malaccensis transcription factor bHLH48-like (LOC103983271), mRNA}	{PF00010:Helix-loop-helix DNA-binding domain}
bHLH	i1_LQ_lily14_c13294/f1p2/1444	1444	784.16	1021.86	752.53	816.43	665.34	1039.22	692.18	715.38	801.89	61.07	63.12	64.89	{XP_008787268.1; PREDICTED: transcription factor bHLH48-like isoform X2 [Phoenix dactylifera]}	{sp|Q3EAI1|BH060_ARATH; Transcription factor bHLH60 OS=Arabidopsis thaliana OX=3702 GN=BHLH60 PE=1 SV=1}	{pda:103705369; - - - - -}	{NA}	{GO:0046983; protein dimerization activity; molecular_function}	{XM_009400497.2; PREDICTED: Musa acuminata subsp. malaccensis transcription factor bHLH48-like (LOC103983271), mRNA}	{PF00010:Helix-loop-helix DNA-binding domain}
bHLH	i1_LQ_lily14_c45428/f1p0/1396	1397	268	231	277	148	107	100	75	117	44	2	9	44	{XP_010939305.1; PREDICTED: transcription factor bHLH18-like [Elaeis guineensis]}	{sp|Q1PF17|BH018_ARATH; Transcription factor bHLH18 OS=Arabidopsis thaliana OX=3702 GN=BHLH18 PE=1 SV=1}	{pda:103707623; - - - - -}	{NA}	{GO:0046983; protein dimerization activity; molecular_function}	{XM_017842052.1; PREDICTED: Phoenix dactylifera transcription factor bHLH18-like (LOC103704304), transcript variant X2, mRNA}	{PF00010:Helix-loop-helix DNA-binding domain}
bHLH	i0_LQ_lily14_c27597/f1p0/572	572	204.83	229.25	208.04	104.08	87.17	116.47	45.13	76.27	51.37	10.17	20.82	9.75	{XP_010923316.1; PREDICTED: transcription factor bHLH79 [Elaeis guineensis]}	{sp|Q84T08|BH089_ORYSJ; Transcription factor BHLH089 OS=Oryza sativa subsp. japonica OX=39947 GN=BHLH089 PE=1 SV=1}	{egu:105046432; - - - - -}	{NA}	{GO:0046983; protein dimerization activity; molecular_function}	{XM_010030215.2; PREDICTED: Eucalyptus grandis transcription factor bHLH79 (LOC104418764), transcript variant X2, mRNA}	{PF00010:Helix-loop-helix DNA-binding domain}
bHLH	i1_HQ_lily14_c6750/f2p0/1282	1282	876	698	909	520	282	462	493	414	685	28	22	89	{XP_010915876.1; PREDICTED: transcription factor bHLH68 isoform X1 [Elaeis guineensis]}	{sp|Q8S3D1|BH068_ARATH; Transcription factor bHLH68 OS=Arabidopsis thaliana OX=3702 GN=BHLH68 PE=1 SV=2}	{egu:105040852; - - - - -}	{NA}	{GO:0005741; mitochondrial outer membrane; cellular_component GO:0006886; intracellular protein transport; biological_process GO:0046983; protein dimerization activity; molecular_function}	{XM_009407457.2; PREDICTED: Musa acuminata subsp. malaccensis transcription factor bHLH68 (LOC103988813), transcript variant X2, mRNA}	{PF04281:Mitochondrial import receptor subunit Tom22 PF00010:Helix-loop-helix DNA-binding domain}
bHLH	i0_HQ_lily14_c11069/f2p0/641	641	221	231	357	153	152	140	83	206	179	11	12	11	{XP_018857591.1; PREDICTED: transcription factor bHLH63-like [Juglans regia]}	{sp|Q8GY61|BH063_ARATH; Transcription factor bHLH63 OS=Arabidopsis thaliana OX=3702 GN=BHLH63 PE=1 SV=1}	{pper:PRUPE_ppa005829mg; - - - - -}	{NA}	{NA}	{XM_006647700.2; PREDICTED: Oryza brachyantha transcription factor bHLH63-like (LOC102711227), mRNA}	{NA}
bHLH	i1_LQ_lily14_c61506/f1p0/1210	1210	48	21	21	98	121	41	46	86	65	0	0	4	{XP_008810246.2; PREDICTED: transcription factor bHLH112-like [Phoenix dactylifera]}	{sp|Q94JL3|BH112_ARATH; Transcription factor bHLH112 OS=Arabidopsis thaliana OX=3702 GN=BHLH112 PE=1 SV=1}	{pda:103707209; - - - - -}	{NA}	{GO:0006886; intracellular protein transport; biological_process GO:0005741; mitochondrial outer membrane; cellular_component}	{NA}	{PF04281:Mitochondrial import receptor subunit Tom22 }
bHLH	i1_LQ_lily14_c15756/f1p0/1019	1019	1476.98	1255.22	1533.34	1064.52	718.25	1630.55	407.71	772.76	643.19	25.79	96.38	47.29	{XP_010934047.1; PREDICTED: transcription factor bHLH79 isoform X1 [Elaeis guineensis]}	{sp|Q84T08|BH089_ORYSJ; Transcription factor BHLH089 OS=Oryza sativa subsp. japonica OX=39947 GN=BHLH089 PE=1 SV=1}	{egu:105054255; - - - - -}	{NA}	{GO:0046983; protein dimerization activity; molecular_function}	{XM_010935745.2; PREDICTED: Elaeis guineensis transcription factor bHLH79 (LOC105054255), transcript variant X1, mRNA}	{PF00010:Helix-loop-helix DNA-binding domain}
bHLH	i0_LQ_lily14_c3402/f2p0/962	964	1018.19	869.52	881.61	599.41	427.58	894.98	271.16	347.97	295.43	40.04	38.8	22.96	{XP_010923316.1; PREDICTED: transcription factor bHLH79 [Elaeis guineensis]}	{sp|Q84T08|BH089_ORYSJ; Transcription factor BHLH089 OS=Oryza sativa subsp. japonica OX=39947 GN=BHLH089 PE=1 SV=1}	{egu:105046432; - - - - -}	{NA}	{GO:0046983; protein dimerization activity; molecular_function}	{XM_010935745.2; PREDICTED: Elaeis guineensis transcription factor bHLH79 (LOC105054255), transcript variant X1, mRNA}	{PF00010:Helix-loop-helix DNA-binding domain}
bHLH	i1_HQ_lily14_c48815/f2p2/1843	1847	849.34	1294.27	662.82	1072.75	1240.64	1242.15	554.06	890.13	994.02	59.03	25.61	0	{XP_010913937.1; PREDICTED: transcription factor bHLH48 isoform X2 [Elaeis guineensis]}	{sp|Q8VZ02|BH048_ARATH; Transcription factor bHLH48 OS=Arabidopsis thaliana OX=3702 GN=BHLH48 PE=2 SV=1}	{egu:105039474; - - - - -}	{NA}	{GO:0046983; protein dimerization activity; molecular_function}	{XM_009400497.2; PREDICTED: Musa acuminata subsp. malaccensis transcription factor bHLH48-like (LOC103983271), mRNA}	{PF00010:Helix-loop-helix DNA-binding domain}
bHLH	i2_LQ_lily14_c30601/f1p2/2747	2748	106.97	87.09	133.41	135.6	89.44	162.81	131.01	102.39	112.68	3.31	4.09	2.73	{XP_010913937.1; PREDICTED: transcription factor bHLH48 isoform X2 [Elaeis guineensis]}	{sp|Q3EAI1|BH060_ARATH; Transcription factor bHLH60 OS=Arabidopsis thaliana OX=3702 GN=BHLH60 PE=1 SV=1}	{egu:105039474; - - - - -}	{NA}	{GO:0046983; protein dimerization activity; molecular_function}	{XM_009400497.2; PREDICTED: Musa acuminata subsp. malaccensis transcription factor bHLH48-like (LOC103983271), mRNA}	{PF00010:Helix-loop-helix DNA-binding domain}
bHLH	i1_LQ_lily14_c47384/f1p0/1508	1508	250	92	578	42	31	90	4	47	16	8	4	0	{XP_008809828.1; PREDICTED: transcription factor bHLH30-like [Phoenix dactylifera]}	{sp|Q9S7Y1|BH030_ARATH; Transcription factor bHLH30 OS=Arabidopsis thaliana OX=3702 GN=BHLH30 PE=1 SV=1}	{egu:105041305; - - - - -}	{NA}	{GO:0005198; NA GO:0046983; protein dimerization activity; molecular_function GO:0071973; bacterial-type flagellar cell motility; biological_process}	{XM_019849048.1; PREDICTED: Elaeis guineensis transcription factor bHLH30-like (LOC105041305), mRNA}	{PF00669:Bacterial flagellin N-terminal helical region PF00010:Helix-loop-helix DNA-binding domain}
bHLH	i3_LQ_lily14_c28241/f1p0/3492	3501	129.27	112.39	185.92	14.71	39.09	14.45	5.13	18.32	13.55	0	0	4	{XP_010919940.2; PREDICTED: transcription factor bHLH71-like isoform X2 [Elaeis guineensis]}	{sp|Q9C7T4|BH096_ARATH; Transcription factor bHLH96 OS=Arabidopsis thaliana OX=3702 GN=BHLH96 PE=1 SV=1}	{egu:105043911; - - - - -}	{NA}	{NA}	{NA}	{NA}
bHLH	i1_LQ_lily14_c77824/f1p0/1054	1054	212	160	372	56	21	111	12	36	41	0	0	6	{XP_010924351.1; PREDICTED: transcription factor bHLH144 isoform X1 [Elaeis guineensis]}	{sp|Q9ASX9|BH144_ARATH; Transcription factor bHLH144 OS=Arabidopsis thaliana OX=3702 GN=BHLH144 PE=1 SV=1}	{egu:105040990; - - - - -}	{NA}	{GO:0046983; protein dimerization activity; molecular_function}	{NA}	{PF00010:Helix-loop-helix DNA-binding domain}
bHLH	i1_LQ_lily14_c69812/f1p0/1794	1794	73.39	40.82	63.71	60.03	90.87	16.98	150.01	56	166.68	0	0	1	{XP_010927251.1; PREDICTED: transcription factor bHLH35 [Elaeis guineensis]}	{sp|Q2HIV9|BH035_ARATH; Transcription factor bHLH35 OS=Arabidopsis thaliana OX=3702 GN=BHLH35 PE=2 SV=1}	{nta:107774553; - - - - -}	{NA}	{NA}	{NA}	{NA}
bHLH	i5_LQ_lily14_c4254/f1p0/5760	5762	548.35	354.01	652.85	162.4	68.72	179.74	43.81	82.97	57.2	1	1.16	0	{XP_010942244.1; PREDICTED: transcription factor bHLH49-like isoform X2 [Elaeis guineensis]}	{NA}	{NA}	{NA}	{NA}	{Z17425.1; Lilium speciosum for two putative cds's}	{NA}
bHLH	i2_HQ_lily14_c18714/f4p1/2315	2316	4496.66	4062.15	4004.35	1821.6	1087.34	3025.89	649.19	1098.68	833.71	2	9.84	6	{XP_010943352.1; PREDICTED: transcription factor bHLH49 isoform X1 [Elaeis guineensis]}	{sp|Q9CAA9|BH049_ARATH; Transcription factor bHLH49 OS=Arabidopsis thaliana OX=3702 GN=BHLH49 PE=1 SV=1}	{pda:103706599; - - - - -}	{NA}	{GO:0046983; protein dimerization activity; molecular_function}	{XM_010943942.2; PREDICTED: Elaeis guineensis transcription factor bHLH49-like (LOC105060292), transcript variant X2, mRNA}	{PF00010:Helix-loop-helix DNA-binding domain}
bHLH	i2_HQ_lily14_c53633/f29p0/2272	2272	5182.94	3956.67	8125.17	3038.49	1498.21	6202.53	470.15	1828.32	763.45	5	2.85	14.16	{XP_010943352.1; PREDICTED: transcription factor bHLH49 isoform X1 [Elaeis guineensis]}	{sp|Q9CAA9|BH049_ARATH; Transcription factor bHLH49 OS=Arabidopsis thaliana OX=3702 GN=BHLH49 PE=1 SV=1}	{pda:103706599; - - - - -}	{NA}	{GO:0046983; protein dimerization activity; molecular_function}	{XM_008799363.1; PREDICTED: Phoenix dactylifera transcription factor bHLH49-like (LOC103712747), transcript variant X1, mRNA}	{PF00010:Helix-loop-helix DNA-binding domain}
bHLH	i2_HQ_lily14_c2080/f3p0/2413	2413	3181.44	2735.78	4566.73	2376.93	1264.17	4173.69	240.17	1637.98	465.52	1	4.15	4.68	{XP_010943353.1; PREDICTED: transcription factor bHLH49 isoform X2 [Elaeis guineensis]}	{sp|Q9CAA9|BH049_ARATH; Transcription factor bHLH49 OS=Arabidopsis thaliana OX=3702 GN=BHLH49 PE=1 SV=1}	{pda:103706599; - - - - -}	{NA}	{GO:0046983; protein dimerization activity; molecular_function}	{XM_008808796.2; PREDICTED: Phoenix dactylifera transcription factor bHLH49-like (LOC103719513), transcript variant X4, mRNA}	{PF00010:Helix-loop-helix DNA-binding domain}
bHLH	i1_LQ_lily14_c13776/f1p1/1221	1223	1176.28	1431.88	1290.23	325.24	273.11	474.56	42.73	167.86	176.73	2	1	0	{XP_010919940.2; PREDICTED: transcription factor bHLH71-like isoform X2 [Elaeis guineensis]}	{sp|Q9SK91|BH094_ARATH; Transcription factor bHLH94 OS=Arabidopsis thaliana OX=3702 GN=BHLH94 PE=1 SV=2}	{pda:103704696; - - - - -}	{NA}	{GO:0046983; protein dimerization activity; molecular_function}	{XM_008798060.2; PREDICTED: Phoenix dactylifera transcription factor bHLH71-like (LOC103711782), mRNA}	{PF00010:Helix-loop-helix DNA-binding domain}
bHLH	i1_LQ_lily14_c6624/f1p1/1443	1444	742.49	796.08	643.97	117.17	118.03	236.18	6.22	21.43	21.53	0	0	1	{XP_010919940.2; PREDICTED: transcription factor bHLH71-like isoform X2 [Elaeis guineensis]}	{sp|Q9SK91|BH094_ARATH; Transcription factor bHLH94 OS=Arabidopsis thaliana OX=3702 GN=BHLH94 PE=1 SV=2}	{pda:103704696; - - - - -}	{NA}	{GO:0046983; protein dimerization activity; molecular_function}	{XM_008798060.2; PREDICTED: Phoenix dactylifera transcription factor bHLH71-like (LOC103711782), mRNA}	{PF00010:Helix-loop-helix DNA-binding domain}
bHLH	i0_LQ_lily14_c39886/f1p1/695	695	233.61	198.18	234.29	39.97	127.13	38.02	86.99	72	147.32	0	0	0	{XP_010929340.1; PREDICTED: transcription factor bHLH35 isoform X1 [Elaeis guineensis]}	{sp|Q2HIV9|BH035_ARATH; Transcription factor bHLH35 OS=Arabidopsis thaliana OX=3702 GN=BHLH35 PE=2 SV=1}	{mus:103969045; - - - - -}	{NA}	{GO:0046983; protein dimerization activity; molecular_function}	{NA}	{PF00010:Helix-loop-helix DNA-binding domain}
bHLH	i2_LQ_lily14_c27081/f1p0/2295	2294	49.85	41.03	91.8	31.57	24.58	125.64	3.75	51.62	33.2	0	0	0	{XP_008807015.1; PREDICTED: transcription factor bHLH49-like isoform X1 [Phoenix dactylifera]}	{sp|Q9CAA9|BH049_ARATH; Transcription factor bHLH49 OS=Arabidopsis thaliana OX=3702 GN=BHLH49 PE=1 SV=1}	{pda:103706599; - - - - -}	{NA}	{GO:0046983; protein dimerization activity; molecular_function}	{XM_008799363.1; PREDICTED: Phoenix dactylifera transcription factor bHLH49-like (LOC103712747), transcript variant X1, mRNA}	{PF00010:Helix-loop-helix DNA-binding domain}
bHLH	i2_LQ_lily14_c46688/f1p0/2514	2478	227	139	347	68	23	264	1	28	9	0	0	0	{XP_010943352.1; PREDICTED: transcription factor bHLH49 isoform X1 [Elaeis guineensis]}	{sp|Q9CAA9|BH049_ARATH; Transcription factor bHLH49 OS=Arabidopsis thaliana OX=3702 GN=BHLH49 PE=1 SV=1}	{pda:103706599; - - - - -}	{NA}	{GO:0046983; protein dimerization activity; molecular_function}	{XM_002312330.2; Populus trichocarpa hypothetical protein (POPTR_0008s11240g) mRNA, complete cds}	{PF00010:Helix-loop-helix DNA-binding domain}
bHLH	i2_LQ_lily14_c27405/f1p0/2518	2518	361.84	263.28	630.96	238.56	68.78	341.09	25.08	125.49	31.97	0	0	0	{XP_010943353.1; PREDICTED: transcription factor bHLH49 isoform X2 [Elaeis guineensis]}	{sp|Q9CAA9|BH049_ARATH; Transcription factor bHLH49 OS=Arabidopsis thaliana OX=3702 GN=BHLH49 PE=1 SV=1}	{pda:103706599; - - - - -}	{NA}	{GO:0046983; protein dimerization activity; molecular_function}	{XM_008799365.1; PREDICTED: Phoenix dactylifera transcription factor bHLH49-like (LOC103712747), transcript variant X3, mRNA}	{PF00010:Helix-loop-helix DNA-binding domain}
bHLH	i3_LQ_lily14_c4856/f1p3/3805	3807	256.71	193.97	211.42	52.34	47.94	82.43	6.92	28.11	24.75	0	0	0	{XP_019705313.1; PREDICTED: transcription factor bHLH71-like isoform X1 [Elaeis guineensis]}	{sp|Q9C7T4|BH096_ARATH; Transcription factor bHLH96 OS=Arabidopsis thaliana OX=3702 GN=BHLH96 PE=1 SV=1}	{egu:105043911; - - - - -}	{NA}	{GO:0007165; signal transduction; biological_process GO:0006468; protein phosphorylation; biological_process GO:0005096; GTPase activator activity; molecular_function GO:0004674; protein serine/threonine kinase activity; molecular_function}	{XM_019849754.1; PREDICTED: Elaeis guineensis transcription factor bHLH71-like (LOC105043911), transcript variant X1, mRNA}	{PF09036:Bcr-Abl oncoprotein oligomerisation domain}
bHLH	i4_LQ_lily14_c8651/f1p1/4117	4199	169.25	138.68	171.47	14.54	18.84	41.38	0	3.28	10.44	0	0	0	{XP_010919940.2; PREDICTED: transcription factor bHLH71-like isoform X2 [Elaeis guineensis]}	{sp|Q9SK91|BH094_ARATH; Transcription factor bHLH94 OS=Arabidopsis thaliana OX=3702 GN=BHLH94 PE=1 SV=2}	{pda:103704696; - - - - -}	{NA}	{NA}	{XM_008798060.2; PREDICTED: Phoenix dactylifera transcription factor bHLH71-like (LOC103711782), mRNA}	{NA}
bHLH	i1_LQ_lily14_c14787/f1p0/1582	1574	154	144	156	13	20	3	5	11	1	0	0	0	{ONK69209.1; uncharacterized protein A4U43_C05F20480 [Asparagus officinalis]}	{sp|A0A0P0WQ90|LF_ORYSJ; Transcription factor LATE FLOWERING OS=Oryza sativa subsp. japonica OX=39947 GN=LF PE=1 SV=1}	{egu:105036195; - - - - -}	{NA}	{GO:0046983; protein dimerization activity; molecular_function}	{XM_004961302.2; PREDICTED: Setaria italica transcription factor bHLH122-like (LOC101762543), mRNA}	{PF00010:Helix-loop-helix DNA-binding domain}
bHLH	i1_LQ_lily14_c27724/f1p1/1627	1584	0	1.02	0	0	0	0	2.17	5.03	2.6	0	0	0	{XP_020084714.1; transcription factor UNE10 [Ananas comosus]}	{sp|Q8GZ38|UNE10_ARATH; Transcription factor UNE10 OS=Arabidopsis thaliana OX=3702 GN=UNE10 PE=2 SV=1}	{nnu:104598511; - - - - -}	{NA}	{GO:0046983; protein dimerization activity; molecular_function}	{XM_009413297.2; PREDICTED: Musa acuminata subsp. malaccensis transcription factor UNE10 (LOC103993289), mRNA}	{PF00010:Helix-loop-helix DNA-binding domain}
bHLH	i0_LQ_lily14_c71792/f1p0/268	329	0	0	0	0	0	0	0	0	0	0	0	0	{XP_010908560.1; PREDICTED: transcription factor bHLH51-like [Elaeis guineensis]}	{sp|Q9XEF0|BH051_ARATH; Transcription factor bHLH51 OS=Arabidopsis thaliana OX=3702 GN=BHLH51 PE=2 SV=1}	{egu:105044567; - - - - -}	{NA}	{GO:0046983; protein dimerization activity; molecular_function}	{NA}	{PF00010:Helix-loop-helix DNA-binding domain}
bHLH	i0_LQ_lily14_c39677/f1p0/676	684	0	0	0	0	0	0	0	0	2	0	0	0	{XP_020094338.1; LOW QUALITY PROTEIN: transcription factor MYC2-like [Ananas comosus]}	{sp|O23487|BH003_ARATH; Transcription factor bHLH3 OS=Arabidopsis thaliana OX=3702 GN=BHLH3 PE=1 SV=1}	{brp:103869671; - - - - -}	{NA}	{NA}	{NA}	{NA}
bHLH	i0_LQ_lily14_c57709/f1p0/714	715	0	0	0	234	317	3	2475	443	1772	6	10	1	{XP_020100768.1; transcription factor ILI6 [Ananas comosus]}	{sp|B8APB5|ILI6_ORYSI; Transcription factor ILI6 OS=Oryza sativa subsp. indica OX=39946 GN=ILI6 PE=3 SV=1}	{dosa:Os03t0171300-01; - - - - -}	{NA}	{GO:0046983; protein dimerization activity; molecular_function GO:0043565; sequence-specific DNA binding; molecular_function GO:0003700; sequence-specific DNA binding transcription factor activity; molecular_function GO:0006355; regulation of transcription, DNA-dependent; biological_process}	{NA}	{PF00170:bZIP transcription factor PF00010:Helix-loop-helix DNA-binding domain}
bHLH	i0_LQ_lily14_c22871/f1p0/961	933	0	0	0	225.36	247.93	35	481.21	141.11	521.98	13	15.32	12	{XP_010929341.1; PREDICTED: transcription factor bHLH35 isoform X3 [Elaeis guineensis]}	{sp|Q2HIV9|BH035_ARATH; Transcription factor bHLH35 OS=Arabidopsis thaliana OX=3702 GN=BHLH35 PE=2 SV=1}	{mus:103969045; - - - - -}	{NA}	{NA}	{NA}	{NA}
bHLH	i2_LQ_lily14_c10932/f1p5/2658	2652	0	0	0	0	0	0	0	0	0	77.3	0	0	{JAT47543.1; putative bHLH domain-containing protein C3F10.12c [Anthurium amnicola]}	{sp|Q5A1E3|CBF1_CANAL; Transcriptional regulator CBF1 OS=Candida albicans (strain SC5314 / ATCC MYA-2876) OX=237561 GN=CBF1 PE=1 SV=2}	{NA}	{SPAC3F10.12c; KOG1318 Helix loop helix transcription factor EB K Transcription ;}	{GO:0046983; protein dimerization activity; molecular_function}	{NA}	{PF00010:Helix-loop-helix DNA-binding domain}
bHLH	i1_LQ_lily14_c47547/f1p0/1449	1449	0	0	0	0	0	0	0	0	0	0	0	0	{KJB40650.1; hypothetical protein B456_007G072600 [Gossypium raimondii]}	{sp|Q9LSE2|ICE1_ARATH; Transcription factor ICE1 OS=Arabidopsis thaliana OX=3702 GN=SCRM PE=1 SV=1}	{nnu:104591842; - - - - -}	{NA}	{GO:0046983; protein dimerization activity; molecular_function}	{XM_010911813.2; PREDICTED: Elaeis guineensis transcription factor ICE1 (LOC105036068), mRNA}	{PF00010:Helix-loop-helix DNA-binding domain}
bHLH	i1_LQ_lily14_c59370/f1p1/1072	1079	0	0	0	2.04	0	0	1.03	1.05	4.17	1.06	0	0	{XP_020084714.1; transcription factor UNE10 [Ananas comosus]}	{sp|Q8GZ38|UNE10_ARATH; Transcription factor UNE10 OS=Arabidopsis thaliana OX=3702 GN=UNE10 PE=2 SV=1}	{eus:EUTSA_v10028687mg; - - - - -}	{NA}	{GO:0046983; protein dimerization activity; molecular_function}	{NA}	{PF00010:Helix-loop-helix DNA-binding domain}
BIM2	i2_LQ_lily14_c13481/f1p0/2153	2153	673.08	1027.95	590.16	1085.15	669.33	1920.42	412.11	504.11	321.37	194.73	39.76	165.71	{XP_019701544.1; PREDICTED: transcription factor BIM2 isoform X2 [Elaeis guineensis]}	{sp|Q9CAA4|BIM2_ARATH; Transcription factor BIM2 OS=Arabidopsis thaliana OX=3702 GN=BIM2 PE=1 SV=1}	{pda:103702394; - - - - -}	{NA}	{GO:0046983; protein dimerization activity; molecular_function}	{XM_010945015.2; PREDICTED: Elaeis guineensis transcription factor BIM2 (LOC105061069), transcript variant X7, mRNA}	{PF00010:Helix-loop-helix DNA-binding domain}
bZIP	i1_LQ_lily14_c5931/f1p0/1663	1663	0	0	0	12	49	0	395	26	162	33	40	295	{XP_008800656.1; PREDICTED: transcription factor HBP-1b(c38)-like isoform X1 [Phoenix dactylifera]}	{sp|Q52MZ2|TGA10_TOBAC; bZIP transcription factor TGA10 OS=Nicotiana tabacum OX=4097 GN=TGA10 PE=1 SV=1}	{nnu:104597511; K14431 TGA transcription factor TGA - ko04075; Environmental Information Processing; Signal transduction; Plant hormone signal transduction}	{NA}	{GO:0005634; nucleus; cellular_component GO:0043565; sequence-specific DNA binding; molecular_function GO:0006355; regulation of transcription, DNA-dependent; biological_process GO:0003677; DNA binding; molecular_function GO:0003700; sequence-specific DNA binding transcription factor activity; molecular_function GO:0006351; transcription, DNA-dependent; biological_process}	{XM_009419968.2; PREDICTED: Musa acuminata subsp. malaccensis transcription factor TGA2.1-like (LOC103998485), transcript variant X3, mRNA}	{PF03131:bZIP Maf transcription factor PF07716:Basic region leucine zipper PF14144:Seed dormancy control PF00170:bZIP transcription factor}
bZIP	i2_HQ_lily14_c13868/f6p46/2587	2586	0	0	0	0	0	0	0	0	0	725	312	35	{NA}	{sp|E9EPV1|MBZ11_METRA; BZIP-type transcription factor MBZ1 OS=Metarhizium robertsii (strain ARSEF 23 / ATCC MYA-3075) OX=655844 GN=MBZ1 PE=2 SV=2}	{NA}	{NA}	{GO:0006355; regulation of transcription, DNA-dependent; biological_process GO:0003700; sequence-specific DNA binding transcription factor activity; molecular_function GO:0043565; sequence-specific DNA binding; molecular_function}	{NA}	{PF07716:Basic region leucine zipper PF00170:bZIP transcription factor}
bZIP	i1_LQ_lily14_c87219/f1p0/1721	1723	0	2	0	0	0	0	0	0	4	298	341	127	{XP_008800656.1; PREDICTED: transcription factor HBP-1b(c38)-like isoform X1 [Phoenix dactylifera]}	{sp|Q52MZ2|TGA10_TOBAC; bZIP transcription factor TGA10 OS=Nicotiana tabacum OX=4097 GN=TGA10 PE=1 SV=1}	{nnu:104597511; K14431 TGA transcription factor TGA - ko04075; Environmental Information Processing; Signal transduction; Plant hormone signal transduction}	{NA}	{GO:0009405; pathogenesis; biological_process GO:0015031; protein transport; biological_process GO:0005634; nucleus; cellular_component GO:0003677; DNA binding; molecular_function GO:0043565; sequence-specific DNA binding; molecular_function GO:0003700; sequence-specific DNA binding transcription factor activity; molecular_function GO:0006355; regulation of transcription, DNA-dependent; biologica…	{XM_017844690.1; PREDICTED: Phoenix dactylifera transcription factor HBP-1b(c38)-like (LOC103714951), transcript variant X2, mRNA}	{PF09392:Type III secretion needle MxiH, YscF, SsaG, EprI, PscF, EscF PF03131:bZIP Maf transcription factor PF07716:Basic region leucine zipper PF00170:bZIP transcription factor PF14144:Seed dormancy control}
bZIP	i0_LQ_lily14_c3691/f1p0/359	359	52.21	65.09	79.08	68.23	86.47	55.81	395.59	74.15	241.07	112.9	430.07	498.58	{AHI85805.1; basic leucine zipper protein [Lilium regale]}	{sp|Q9LZP8|BZP53_ARATH; bZIP transcription factor 53 OS=Arabidopsis thaliana OX=3702 GN=BZIP53 PE=1 SV=1}	{gra:105794820; - - - - -}	{NA}	{NA}	{KF856732.1; Lilium regale basic leucine zipper protein (bZIP1) mRNA, complete cds}	{NA}
bZIP	i1_LQ_lily14_c43653/f1p0/1396	1408	12	14	12.01	13	8	35	36.97	24	13	47.51	54	54	{XP_006374927.1; bZIP transcription factor 6 family protein [Populus trichocarpa]}	{sp|Q6ZDF3|TRAB1_ORYSJ; bZIP transcription factor TRAB1 OS=Oryza sativa subsp. japonica OX=39947 GN=TRAB1 PE=1 SV=2}	{jcu:105633638; K14432 ABF ABA responsive element binding factor - ko04075; Environmental Information Processing; Signal transduction; Plant hormone signal transduction}	{NA}	{NA}	{XM_009403847.2; PREDICTED: Musa acuminata subsp. malaccensis bZIP transcription factor TRAB1-like (LOC103985989), transcript variant X4, mRNA}	{NA}
bZIP	i5_LQ_lily14_c2193/f1p2/5557	5570	0	3	0	10.85	0	4.66	1.02	1	2.03	9.16	2.37	1.13	{KDO54045.1; hypothetical protein CISIN_1g01470512mg, partial [Citrus sinensis]}	{sp|Q9Y6E2|BZW2_HUMAN; Basic leucine zipper and W2 domain-containing protein 2 OS=Homo sapiens OX=9606 GN=BZW2 PE=1 SV=1}	{pda:103705693; - - - - -}	{At5g36230; KOG2297 Predicted translation factor, contains W2 domain J Translation, ribosomal structure and biogenesis ;}	{NA}	{NA}	{NA}
bZIP	i0_LQ_lily14_c25298/f1p0/834	834	2387.79	2331.91	2517.92	1994.77	1773.53	1920.19	9182.41	1745.85	6169.93	6294.1	7570.93	8968.42	{AHI85805.1; basic leucine zipper protein [Lilium regale]}	{sp|Q9LZP8|BZP53_ARATH; bZIP transcription factor 53 OS=Arabidopsis thaliana OX=3702 GN=BZIP53 PE=1 SV=1}	{egu:105045036; - - - - -}	{NA}	{GO:0005634; nucleus; cellular_component GO:0043565; sequence-specific DNA binding; molecular_function GO:0005737; cytoplasm; cellular_component GO:0003677; DNA binding; molecular_function GO:0043093; cytokinesis by binary fission; biological_process GO:0090529; NA GO:0006914; autophagy; biological_process GO:0003700; sequence-specific DNA binding transcription factor activity; molecular_function…	{KF856732.1; Lilium regale basic leucine zipper protein (bZIP1) mRNA, complete cds}	{PF02183:Homeobox associated leucine zipper PF00170:bZIP transcription factor PF07716:Basic region leucine zipper PF06005:Protein of unknown function (DUF904) PF04111:Autophagy protein Apg6 PF03131:bZIP Maf transcription factor}
bZIP	i2_LQ_lily14_c10491/f1p2/2279	2278	0	2.75	0	0	2.72	2.69	5.48	5.64	0	0	5.51	0	{XP_010926617.1; PREDICTED: basic leucine zipper and W2 domain-containing protein 2 [Elaeis guineensis]}	{sp|Q5ZL42|BZW2_CHICK; Basic leucine zipper and W2 domain-containing protein 2 OS=Gallus gallus OX=9031 GN=BZW2 PE=2 SV=1}	{pda:103705693; - - - - -}	{At5g36230; KOG2297 Predicted translation factor, contains W2 domain J Translation, ribosomal structure and biogenesis ;}	{GO:0005515; protein binding; molecular_function}	{XM_010928315.2; PREDICTED: Elaeis guineensis basic leucine zipper and W2 domain-containing protein 2 (LOC105048842), mRNA}	{PF02020:eIF4-gamma/eIF5/eIF2-epsilon}
bZIP	i1_HQ_lily14_c34914/f6p2/1534	1535	1085.01	909.17	1019.21	1330.59	995.48	1203.6	1732.74	1127.63	1362.83	1856.51	1929.92	3195.25	{ONK64979.1; uncharacterized protein A4U43_C07F32150 [Asparagus officinalis]}	{sp|Q7X9A8|RSBZ2_ORYSJ; bZIP transcription factor RISBZ2 OS=Oryza sativa subsp. japonica OX=39947 GN=RISBZ2 PE=1 SV=1}	{pda:103704524; - - - - -}	{NA}	{GO:0005634; nucleus; cellular_component GO:0043565; sequence-specific DNA binding; molecular_function GO:0003677; DNA binding; molecular_function GO:0016021; integral to membrane; cellular_component GO:0051382; kinetochore assembly; biological_process GO:0006914; autophagy; biological_process GO:0003700; sequence-specific DNA binding transcription factor activity; molecular_function GO:0006355; …	{XM_010937746.2; PREDICTED: Elaeis guineensis light-inducible protein CPRF2 (LOC105055762), transcript variant X2, mRNA}	{PF04111:Autophagy protein Apg6 PF03131:bZIP Maf transcription factor PF07716:Basic region leucine zipper PF00170:bZIP transcription factor PF05837:Centromere protein H (CENP-H) PF09726:Transmembrane protein}
bZIP	i4_HQ_lily14_c1936/f2p1/4239	4240	82.73	62.5	117.26	103.67	120.78	49.18	176.91	86.56	215.64	111.78	150.7	144.44	{ONK74817.1; uncharacterized protein A4U43_C03F10440 [Asparagus officinalis]}	{sp|Q84LG2|BZP68_ARATH; bZIP transcription factor 68 OS=Arabidopsis thaliana OX=3702 GN=BZIP68 PE=1 SV=1}	{pda:103704554; K09060 GBF plant G-box-binding factor - -}	{NA}	{GO:0006355; regulation of transcription, DNA-dependent; biological_process GO:0003700; sequence-specific DNA binding transcription factor activity; molecular_function GO:0000776; kinetochore; cellular_component GO:0043565; sequence-specific DNA binding; molecular_function GO:0003677; DNA binding; molecular_function GO:0006260; DNA replication; biological_process GO:0010508; positive regulation o…	{KF509951.1; Lilium longiflorum clone fosmid LLF2, complete sequence}	{PF06156:Protein of unknown function (DUF972) PF03131:bZIP Maf transcription factor PF05837:Centromere protein H (CENP-H) PF00170:bZIP transcription factor PF07716:Basic region leucine zipper PF07989:Centrosomin N-terminal motif 1 PF10186:Vacuolar sorting 38 and autophagy-related subunit 14}
bZIP	i1_LQ_lily14_c70149/f1p2/1462	1462	1263.88	1512.9	1457.33	1353.17	1810.02	1318.44	2537.09	1185.48	3159.96	1824.3	1755.84	2665.74	{ONK74817.1; uncharacterized protein A4U43_C03F10440 [Asparagus officinalis]}	{sp|Q84LG2|BZP68_ARATH; bZIP transcription factor 68 OS=Arabidopsis thaliana OX=3702 GN=BZIP68 PE=1 SV=1}	{pda:103704554; K09060 GBF plant G-box-binding factor - -}	{NA}	{GO:0005634; nucleus; cellular_component GO:0005815; microtubule organizing center; cellular_component GO:0003700; sequence-specific DNA binding transcription factor activity; molecular_function GO:0003677; DNA binding; molecular_function GO:0006355; regulation of transcription, DNA-dependent; biological_process GO:0043565; sequence-specific DNA binding; molecular_function GO:0010508; positive re…	{XM_019197518.1; PREDICTED: Nelumbo nucifera G-box-binding factor 1 (LOC104595950), transcript variant X2, mRNA}	{PF03131:bZIP Maf transcription factor PF07989:Centrosomin N-terminal motif 1 PF10186:Vacuolar sorting 38 and autophagy-related subunit 14 PF00170:bZIP transcription factor PF07716:Basic region leucine zipper}
bZIP	i1_LQ_lily14_c42681/f1p2/1588	1588	26.02	16.04	13.07	50.14	25.15	21.13	78.96	36.26	79.51	26.13	19	19.11	{XP_010923489.1; PREDICTED: light-inducible protein CPRF2-like [Elaeis guineensis]}	{sp|Q7X9A8|RSBZ2_ORYSJ; bZIP transcription factor RISBZ2 OS=Oryza sativa subsp. japonica OX=39947 GN=RISBZ2 PE=1 SV=1}	{mus:104000371; - - - - -}	{NA}	{GO:0003700; sequence-specific DNA binding transcription factor activity; molecular_function GO:0006355; regulation of transcription, DNA-dependent; biological_process GO:0043565; sequence-specific DNA binding; molecular_function}	{NA}	{PF00170:bZIP transcription factor PF07716:Basic region leucine zipper}
bZIP	i1_LQ_lily14_c24396/f1p1/1799	1797	3531.98	3126.85	3835.47	4880.09	3256.54	4741.38	5013	5112.8	5213	2248	2281	2352	{XP_010926617.1; PREDICTED: basic leucine zipper and W2 domain-containing protein 2 [Elaeis guineensis]}	{sp|Q5ZL42|BZW2_CHICK; Basic leucine zipper and W2 domain-containing protein 2 OS=Gallus gallus OX=9031 GN=BZW2 PE=2 SV=1}	{pda:103705693; - - - - -}	{At5g36230; KOG2297 Predicted translation factor, contains W2 domain J Translation, ribosomal structure and biogenesis ;}	{GO:0005515; protein binding; molecular_function}	{XM_010929331.2; PREDICTED: Elaeis guineensis basic leucine zipper and W2 domain-containing protein 2 (LOC105049615), mRNA}	{PF02020:eIF4-gamma/eIF5/eIF2-epsilon}
bZIP	i1_HQ_lily14_c55289/f12p1/1609	1609	7247.02	7006.4	7476.53	8024.91	6278.74	7928.94	9835.04	6837.65	8996.8	3213.23	4633.52	5579.36	{XP_010926617.1; PREDICTED: basic leucine zipper and W2 domain-containing protein 2 [Elaeis guineensis]}	{sp|Q5ZL42|BZW2_CHICK; Basic leucine zipper and W2 domain-containing protein 2 OS=Gallus gallus OX=9031 GN=BZW2 PE=2 SV=1}	{pda:103705693; - - - - -}	{At5g36230; KOG2297 Predicted translation factor, contains W2 domain J Translation, ribosomal structure and biogenesis ;}	{GO:0005515; protein binding; molecular_function}	{XM_010928315.2; PREDICTED: Elaeis guineensis basic leucine zipper and W2 domain-containing protein 2 (LOC105048842), mRNA}	{PF02020:eIF4-gamma/eIF5/eIF2-epsilon}
bZIP	i1_LQ_lily14_c48750/f1p0/1431	1432	189.3	266.18	294.95	209.23	207.71	276.6	364.81	203.39	272.35	109.65	114.81	236.92	{CBI23125.3; unnamed protein product, partial [Vitis vinifera]}	{sp|O22873|BZP18_ARATH; bZIP transcription factor 18 OS=Arabidopsis thaliana OX=3702 GN=BZIP18 PE=1 SV=1}	{egr:108957749; - - - - -}	{NA}	{GO:0006355; regulation of transcription, DNA-dependent; biological_process}	{XM_010659877.2; PREDICTED: Vitis vinifera transcription factor RF2b (LOC100250056), transcript variant X2, mRNA}	{PF04504:Protein of unknown function, DUF573}
bZIP	i1_HQ_lily14_c12722/f2p2/1244	1244	378.9	386	399.3	1394.12	214.68	1606.32	944.6	962	984	101.61	315.27	297.79	{XP_010913776.1; PREDICTED: basic leucine zipper 9 [Elaeis guineensis]}	{sp|Q6H500|RSBZ4_ORYSJ; bZIP transcription factor RISBZ4 OS=Oryza sativa subsp. japonica OX=39947 GN=RISBZ4 PE=2 SV=2}	{egu:105039343; - - - - -}	{NA}	{GO:0016021; integral to membrane; cellular_component GO:0043565; sequence-specific DNA binding; molecular_function GO:0003677; DNA binding; molecular_function GO:0007049; cell cycle; biological_process GO:0005634; nucleus; cellular_component GO:0006355; regulation of transcription, DNA-dependent; biological_process GO:0003700; sequence-specific DNA binding transcription factor activity; molecula…	{NA}	{PF03131:bZIP Maf transcription factor PF16331:TolA binding protein trimerisation PF09726:Transmembrane protein PF00170:bZIP transcription factor PF04977:Septum formation initiator PF07716:Basic region leucine zipper}
bZIP	i2_HQ_lily14_c35811/f2p0/2118	2118	621	591.61	554.09	693.96	565.65	789.67	691.57	553.8	632.77	254	310	386.01	{XP_010909305.1; PREDICTED: bZIP transcription factor 39-like [Elaeis guineensis]}	{sp|Q6AU90|BZP39_ORYSJ; bZIP transcription factor 39 OS=Oryza sativa subsp. japonica OX=39947 GN=BZIP39 PE=2 SV=1}	{mus:103999737; - - - - -}	{NA}	{GO:0005634; nucleus; cellular_component GO:0043565; sequence-specific DNA binding; molecular_function GO:0005737; cytoplasm; cellular_component GO:0003677; DNA binding; molecular_function GO:0043093; cytokinesis by binary fission; biological_process GO:0090529; NA GO:0003700; sequence-specific DNA binding transcription factor activity; molecular_function GO:0006355; regulation of transcription, …	{XM_008233248.2; PREDICTED: Prunus mume bZIP transcription factor 17 (LOC103330646), transcript variant X2, mRNA}	{PF06005:Protein of unknown function (DUF904) PF03131:bZIP Maf transcription factor PF01166:TSC-22/dip/bun family PF00170:bZIP transcription factor PF07716:Basic region leucine zipper}
bZIP	i1_HQ_lily14_c55668/f2p0/1107	1107	780	724	887	850	690	800	709	665	840	366	452	381	{XP_020111763.1; uncharacterized protein At4g06598-like [Ananas comosus]}	{sp|F4IN23|BZP34_ARATH; Basic leucine zipper 34 OS=Arabidopsis thaliana OX=3702 GN=BZIP34 PE=1 SV=1}	{egu:105038510; - - - - -}	{NA}	{GO:0019012; NA GO:0006260; DNA replication; biological_process GO:0006355; regulation of transcription, DNA-dependent; biological_process GO:0003700; sequence-specific DNA binding transcription factor activity; molecular_function GO:0019028; viral capsid; cellular_component GO:0006914; autophagy; biological_process GO:0043565; sequence-specific DNA binding; molecular_function}	{KF573558.1; Lilium hybrid cultivar Sorbonne LS-ZJU34 microsatellite sequence}	{PF06156:Protein of unknown function (DUF972) PF04111:Autophagy protein Apg6 PF07716:Basic region leucine zipper PF07068:Major capsid protein Gp23 PF00170:bZIP transcription factor}
bZIP	i1_LQ_lily14_c66604/f1p1/1461	1463	189.44	177.53	205.89	178.78	344.09	179.56	286	289.7	293.4	96	96	102	{XP_010923489.1; PREDICTED: light-inducible protein CPRF2-like [Elaeis guineensis]}	{sp|Q7X9A8|RSBZ2_ORYSJ; bZIP transcription factor RISBZ2 OS=Oryza sativa subsp. japonica OX=39947 GN=RISBZ2 PE=1 SV=1}	{mus:104000371; - - - - -}	{NA}	{GO:0005634; nucleus; cellular_component GO:0016021; integral to membrane; cellular_component GO:0043565; sequence-specific DNA binding; molecular_function GO:0006914; autophagy; biological_process GO:0003700; sequence-specific DNA binding transcription factor activity; molecular_function GO:0003677; DNA binding; molecular_function GO:0006355; regulation of transcription, DNA-dependent; biologica…	{NA}	{PF03131:bZIP Maf transcription factor PF04111:Autophagy protein Apg6 PF16326:ABC transporter C-terminal domain PF09726:Transmembrane protein PF07716:Basic region leucine zipper PF00170:bZIP transcription factor}
bZIP	i2_LQ_lily14_c43736/f1p0/2124	2124	375.46	391.1	410.66	365.04	287.35	390.33	478.43	363.2	444.23	182.28	186	204.6	{XP_010909305.1; PREDICTED: bZIP transcription factor 39-like [Elaeis guineensis]}	{sp|Q6AU90|BZP39_ORYSJ; bZIP transcription factor 39 OS=Oryza sativa subsp. japonica OX=39947 GN=BZIP39 PE=2 SV=1}	{mus:103972381; - - - - -}	{NA}	{GO:0070840; dynein complex binding; molecular_function GO:0016021; integral to membrane; cellular_component GO:0043565; sequence-specific DNA binding; molecular_function GO:0005737; cytoplasm; cellular_component GO:0003677; DNA binding; molecular_function GO:0008134; transcription factor binding; molecular_function GO:0005634; nucleus; cellular_component GO:0090529; NA GO:0003700; sequence-speci…	{XM_008233248.2; PREDICTED: Prunus mume bZIP transcription factor 17 (LOC103330646), transcript variant X2, mRNA}	{PF07716:Basic region leucine zipper PF00170:bZIP transcription factor PF03739:Predicted permease YjgP/YjgQ family PF06005:Protein of unknown function (DUF904) PF10473:Leucine-rich repeats of kinetochore protein Cenp-F/LEK1 PF01166:TSC-22/dip/bun family PF03131:bZIP Maf transcription factor}
bZIP	i5_LQ_lily14_c3569/f1p0/5342	5349	206.64	185.69	248.73	243.37	326.25	172.6	337.84	421.14	463.73	84.06	97.86	114.91	{AAT58770.1; putative polyprotein [Oryza sativa Japonica Group]}	{sp|Q7X9A8|RSBZ2_ORYSJ; bZIP transcription factor RISBZ2 OS=Oryza sativa subsp. japonica OX=39947 GN=RISBZ2 PE=1 SV=1}	{nta:107776633; - - - - -}	{At1g62460; KOG0017 FOG: Transposon-encoded proteins with TYA, reverse transcriptase, integrase domains in various combinations R General function prediction only ;}	{NA}	{NA}	{NA}
bZIP	i1_LQ_lily14_c40527/f1p0/1717	1717	325.37	338.93	355.88	103.78	154.15	313.37	74.36	143.46	206.67	121.47	123.95	136.35	{XP_010940929.1; PREDICTED: transcription factor VIP1-like [Elaeis guineensis]}	{sp|O22873|BZP18_ARATH; bZIP transcription factor 18 OS=Arabidopsis thaliana OX=3702 GN=BZIP18 PE=1 SV=1}	{pda:103707739; - - - - -}	{NA}	{GO:0003677; DNA binding; molecular_function GO:0003700; sequence-specific DNA binding transcription factor activity; molecular_function GO:0006355; regulation of transcription, DNA-dependent; biological_process GO:0043565; sequence-specific DNA binding; molecular_function GO:0005634; nucleus; cellular_component}	{NA}	{PF03131:bZIP Maf transcription factor PF07716:Basic region leucine zipper PF00170:bZIP transcription factor}
bZIP	i1_HQ_lily14_c28804/f2p1/1430	1431	927.69	966.35	1014.66	1262.03	1134.22	948.32	1656.01	1374.74	2058.35	248.12	283.72	253.71	{XP_010923489.1; PREDICTED: light-inducible protein CPRF2-like [Elaeis guineensis]}	{sp|Q7X9A8|RSBZ2_ORYSJ; bZIP transcription factor RISBZ2 OS=Oryza sativa subsp. japonica OX=39947 GN=RISBZ2 PE=1 SV=1}	{mus:104000371; - - - - -}	{NA}	{GO:0005634; nucleus; cellular_component GO:0016021; integral to membrane; cellular_component GO:0003677; DNA binding; molecular_function GO:0006355; regulation of transcription, DNA-dependent; biological_process GO:0003700; sequence-specific DNA binding transcription factor activity; molecular_function GO:0043565; sequence-specific DNA binding; molecular_function GO:0006914; autophagy; biologica…	{NA}	{PF00170:bZIP transcription factor PF07716:Basic region leucine zipper PF09726:Transmembrane protein PF16326:ABC transporter C-terminal domain PF04111:Autophagy protein Apg6 PF03131:bZIP Maf transcription factor}
bZIP	i1_LQ_lily14_c29064/f1p2/1231	1230	1946.64	2027.75	2129.13	6139.15	800.69	6829.31	3224.25	5038.74	2236.12	393.68	461.22	404.61	{XP_010913776.1; PREDICTED: basic leucine zipper 9 [Elaeis guineensis]}	{sp|Q6ETX0|RSBZ3_ORYSJ; bZIP transcription factor RISBZ3 OS=Oryza sativa subsp. japonica OX=39947 GN=RISBZ3 PE=1 SV=1}	{egu:105039343; - - - - -}	{NA}	{GO:0070206; protein trimerization; biological_process GO:0003700; sequence-specific DNA binding transcription factor activity; molecular_function GO:0006355; regulation of transcription, DNA-dependent; biological_process GO:0005634; nucleus; cellular_component GO:0007049; cell cycle; biological_process GO:0043565; sequence-specific DNA binding; molecular_function GO:0003677; DNA binding; molecul…	{NA}	{PF09726:Transmembrane protein PF07716:Basic region leucine zipper PF04977:Septum formation initiator PF00170:bZIP transcription factor PF03131:bZIP Maf transcription factor PF16331:TolA binding protein trimerisation}
bZIP	i0_LQ_lily14_c38657/f2p0/751	752	253.44	264	277.2	241	628	203	418	318	480	94	88	94	{XP_008788583.1; PREDICTED: basic leucine zipper 23-like [Phoenix dactylifera]}	{sp|Q8VY76|BZP19_ARATH; Basic leucine zipper 19 OS=Arabidopsis thaliana OX=3702 GN=BZIP19 PE=2 SV=1}	{pda:103706294; - - - - -}	{NA}	{GO:0043565; sequence-specific DNA binding; molecular_function GO:0006355; regulation of transcription, DNA-dependent; biological_process GO:0003700; sequence-specific DNA binding transcription factor activity; molecular_function}	{NA}	{PF07716:Basic region leucine zipper PF00170:bZIP transcription factor}
bZIP	i1_LQ_lily14_c89708/f1p0/1795	1795	1801.92	1877	1970.85	1791	1146	2152	1355	1340	1394	483	463	468	{XP_019705680.1; PREDICTED: bZIP transcription factor 16 isoform X4 [Elaeis guineensis]}	{sp|Q501B2|BZP16_ARATH; bZIP transcription factor 16 OS=Arabidopsis thaliana OX=3702 GN=BZIP16 PE=1 SV=1}	{egu:105043962; K09060 GBF plant G-box-binding factor - -}	{NA}	{GO:0016021; integral to membrane; cellular_component GO:0043565; sequence-specific DNA binding; molecular_function GO:0005737; cytoplasm; cellular_component GO:0006260; DNA replication; biological_process GO:0003677; DNA binding; molecular_function GO:0007049; cell cycle; biological_process GO:0005634; nucleus; cellular_component GO:0090529; NA GO:0006914; autophagy; biological_process GO:000635…	{XM_010945142.2; PREDICTED: Elaeis guineensis bZIP transcription factor 16-like (LOC105061171), transcript variant X2, mRNA}	{PF04977:Septum formation initiator PF07716:Basic region leucine zipper PF06005:Protein of unknown function (DUF904) PF01166:TSC-22/dip/bun family PF06156:Protein of unknown function (DUF972) PF00170:bZIP transcription factor PF02183:Homeobox associated leucine zipper PF09726:Transmembrane protein PF04111:Autophagy protein Apg6 PF03131:bZIP Maf transcription factor}
bZIP	i0_LQ_lily14_c13063/f1p0/992	993	709.76	739.33	776.3	1189	1162	1333	906	1129	1109	178	196	183	{XP_009393411.1; PREDICTED: G-box-binding factor 4-like isoform X1 [Musa acuminata subsp. malaccensis]}	{sp|Q0JHF1|BZP12_ORYSJ; bZIP transcription factor 12 OS=Oryza sativa subsp. japonica OX=39947 GN=BZIP12 PE=2 SV=1}	{pda:103704361; K14432 ABF ABA responsive element binding factor - ko04075; Environmental Information Processing; Signal transduction; Plant hormone signal transduction}	{NA}	{GO:0006355; regulation of transcription, DNA-dependent; biological_process GO:0003677; DNA binding; molecular_function GO:0003700; sequence-specific DNA binding transcription factor activity; molecular_function GO:0043565; sequence-specific DNA binding; molecular_function GO:0005634; nucleus; cellular_component GO:0016817; hydrolase activity, acting on acid anhydrides; molecular_function}	{XM_017841360.1; PREDICTED: Phoenix dactylifera ABSCISIC ACID-INSENSITIVE 5-like protein 5 (LOC103701220), transcript variant X2, mRNA}	{PF03131:bZIP Maf transcription factor PF07716:Basic region leucine zipper PF08658:Rad54 N terminal PF00170:bZIP transcription factor}
bZIP	i0_LQ_lily14_c7771/f1p0/743	744	1128.82	1175.85	1234.65	1545.97	554.23	2890.62	208.51	1275.16	600.59	222.83	227.38	250.11	{ONK69852.1; uncharacterized protein A4U43_C05F27440 [Asparagus officinalis]}	{sp|C0Z2L5|BZP44_ARATH; bZIP transcription factor 44 OS=Arabidopsis thaliana OX=3702 GN=BZIP44 PE=1 SV=1}	{pda:103703759; - - - - -}	{NA}	{GO:0005634; nucleus; cellular_component GO:0003700; sequence-specific DNA binding transcription factor activity; molecular_function GO:0003677; DNA binding; molecular_function GO:0006355; regulation of transcription, DNA-dependent; biological_process GO:0043565; sequence-specific DNA binding; molecular_function}	{XM_010925798.2; PREDICTED: Elaeis guineensis bZIP transcription factor 11-like (LOC105047023), mRNA}	{PF03131:bZIP Maf transcription factor PF00170:bZIP transcription factor PF07716:Basic region leucine zipper}
bZIP	i1_LQ_lily14_c3349/f1p0/1764	1769	427.91	445.74	468.02	416.22	347.85	355.63	149.64	280.54	165.33	83.02	84.71	93.18	{XP_010940929.1; PREDICTED: transcription factor VIP1-like [Elaeis guineensis]}	{sp|O22873|BZP18_ARATH; bZIP transcription factor 18 OS=Arabidopsis thaliana OX=3702 GN=BZIP18 PE=1 SV=1}	{pda:103707739; - - - - -}	{NA}	{GO:0043565; sequence-specific DNA binding; molecular_function GO:0006355; regulation of transcription, DNA-dependent; biological_process GO:0003677; DNA binding; molecular_function GO:0003700; sequence-specific DNA binding transcription factor activity; molecular_function GO:0005634; nucleus; cellular_component}	{NA}	{PF07716:Basic region leucine zipper PF00170:bZIP transcription factor PF03131:bZIP Maf transcription factor}
bZIP	i2_LQ_lily14_c45415/f1p0/2849	2850	55.04	34.8	62.5	228.55	8.27	230.11	65.24	63.88	81.87	5.72	1.51	18.58	{XP_010913776.1; PREDICTED: basic leucine zipper 9 [Elaeis guineensis]}	{sp|Q6H500|RSBZ4_ORYSJ; bZIP transcription factor RISBZ4 OS=Oryza sativa subsp. japonica OX=39947 GN=RISBZ4 PE=2 SV=2}	{egu:105039343; - - - - -}	{NA}	{GO:0005634; nucleus; cellular_component GO:0070206; protein trimerization; biological_process GO:0007049; cell cycle; biological_process GO:0043565; sequence-specific DNA binding; molecular_function GO:0003677; DNA binding; molecular_function GO:0006355; regulation of transcription, DNA-dependent; biological_process GO:0003700; sequence-specific DNA binding transcription factor activity; molecul…	{NA}	{PF16331:TolA binding protein trimerisation PF03131:bZIP Maf transcription factor PF00170:bZIP transcription factor PF07716:Basic region leucine zipper PF04977:Septum formation initiator}
bZIP	i1_LQ_lily14_c5907/f1p0/1805	1805	1138.34	1342.47	1266.49	879.97	674.71	989.3	745.75	693.77	822.68	74.13	119.48	303.82	{XP_019705680.1; PREDICTED: bZIP transcription factor 16 isoform X4 [Elaeis guineensis]}	{sp|Q501B2|BZP16_ARATH; bZIP transcription factor 16 OS=Arabidopsis thaliana OX=3702 GN=BZIP16 PE=1 SV=1}	{egu:105043962; K09060 GBF plant G-box-binding factor - -}	{NA}	{GO:0006914; autophagy; biological_process GO:0019069; viral capsid assembly; biological_process GO:0003700; sequence-specific DNA binding transcription factor activity; molecular_function GO:0006355; regulation of transcription, DNA-dependent; biological_process GO:0007049; cell cycle; biological_process GO:0005634; nucleus; cellular_component GO:0016021; integral to membrane; cellular_component…	{NA}	{PF04111:Autophagy protein Apg6 PF03131:bZIP Maf transcription factor PF00170:bZIP transcription factor PF02183:Homeobox associated leucine zipper PF05929:Phage capsid scaffolding protein (GPO) serine peptidase PF09726:Transmembrane protein PF10186:Vacuolar sorting 38 and autophagy-related subunit 14 PF04636:PA26 p53-induced protein (sestrin) PF06156:Protein of unknown function (DUF972) PF07716:B…
bZIP	i1_LQ_lily14_c70201/f1p0/1519	1479	55.68	82	79.55	43.86	53.25	21.16	29.71	34.6	24.01	5.92	15.62	4.15	{XP_019705680.1; PREDICTED: bZIP transcription factor 16 isoform X4 [Elaeis guineensis]}	{sp|Q501B2|BZP16_ARATH; bZIP transcription factor 16 OS=Arabidopsis thaliana OX=3702 GN=BZIP16 PE=1 SV=1}	{egu:105043962; K09060 GBF plant G-box-binding factor - -}	{NA}	{GO:0010508; positive regulation of autophagy; biological_process GO:0003700; sequence-specific DNA binding transcription factor activity; molecular_function GO:0003677; DNA binding; molecular_function GO:0006260; DNA replication; biological_process GO:0006355; regulation of transcription, DNA-dependent; biological_process GO:0043565; sequence-specific DNA binding; molecular_function GO:0005634; …	{NA}	{PF03131:bZIP Maf transcription factor PF06156:Protein of unknown function (DUF972) PF07716:Basic region leucine zipper PF02183:Homeobox associated leucine zipper PF00170:bZIP transcription factor PF10186:Vacuolar sorting 38 and autophagy-related subunit 14}
bZIP	i1_HQ_lily14_c37289/f2p0/1660	1661	321.98	297.51	350.89	124.1	239.03	179.53	212.54	249.22	88.25	12.96	49.9	19.02	{XP_019705680.1; PREDICTED: bZIP transcription factor 16 isoform X4 [Elaeis guineensis]}	{sp|Q501B2|BZP16_ARATH; bZIP transcription factor 16 OS=Arabidopsis thaliana OX=3702 GN=BZIP16 PE=1 SV=1}	{egu:105043962; K09060 GBF plant G-box-binding factor - -}	{NA}	{GO:0005634; nucleus; cellular_component GO:0007049; cell cycle; biological_process GO:0043565; sequence-specific DNA binding; molecular_function GO:0003677; DNA binding; molecular_function GO:0006260; DNA replication; biological_process GO:0016021; integral to membrane; cellular_component GO:0010508; positive regulation of autophagy; biological_process GO:0006914; autophagy; biological_process G…	{NA}	{PF04977:Septum formation initiator PF07716:Basic region leucine zipper PF06156:Protein of unknown function (DUF972) PF02183:Homeobox associated leucine zipper PF00170:bZIP transcription factor PF09726:Transmembrane protein PF05929:Phage capsid scaffolding protein (GPO) serine peptidase PF10186:Vacuolar sorting 38 and autophagy-related subunit 14 PF04111:Autophagy protein Apg6 PF03131:bZIP Maf tr…
bZIP	i1_HQ_lily14_c6198/f2p0/1264	1266	846	939	812	361	211	733	7	87	66	137	67	3	{XP_009406251.1; PREDICTED: basic leucine zipper 61-like [Musa acuminata subsp. malaccensis]}	{sp|F4IN23|BZP34_ARATH; Basic leucine zipper 34 OS=Arabidopsis thaliana OX=3702 GN=BZIP34 PE=1 SV=1}	{egu:105043744; - - - - -}	{NA}	{GO:0043565; sequence-specific DNA binding; molecular_function GO:0003700; sequence-specific DNA binding transcription factor activity; molecular_function GO:0006260; DNA replication; biological_process GO:0003677; DNA binding; molecular_function GO:0006355; regulation of transcription, DNA-dependent; biological_process GO:0005634; nucleus; cellular_component}	{XM_010921427.2; PREDICTED: Elaeis guineensis basic leucine zipper 61-like (LOC105043744), mRNA}	{PF00170:bZIP transcription factor PF07716:Basic region leucine zipper PF03131:bZIP Maf transcription factor PF06156:Protein of unknown function (DUF972)}
bZIP	i0_LQ_lily14_c25591/f1p4/925	925	1.54	3.02	9.21	1.54	1.71	0	4.34	0	2.93	0	0	0	{ONK57649.1; uncharacterized protein A4U43_C09F2660 [Asparagus officinalis]}	{sp|F4IN23|BZP34_ARATH; Basic leucine zipper 34 OS=Arabidopsis thaliana OX=3702 GN=BZIP34 PE=1 SV=1}	{egu:105038510; - - - - -}	{NA}	{GO:0007049; cell cycle; biological_process GO:0016021; integral to membrane; cellular_component GO:0051301; cell division; biological_process}	{NA}	{PF04999:Cell division protein FtsL}
bZIP	i1_LQ_lily14_c6349/f1p1/1303	1299	60.09	58.85	29.38	55.63	89.46	31.06	15.84	69.82	75.11	0	0	0	{XP_010923489.1; PREDICTED: light-inducible protein CPRF2-like [Elaeis guineensis]}	{sp|Q7X9A8|RSBZ2_ORYSJ; bZIP transcription factor RISBZ2 OS=Oryza sativa subsp. japonica OX=39947 GN=RISBZ2 PE=1 SV=1}	{pda:103704524; - - - - -}	{NA}	{GO:0006914; autophagy; biological_process GO:0043565; sequence-specific DNA binding; molecular_function GO:0006355; regulation of transcription, DNA-dependent; biological_process GO:0003677; DNA binding; molecular_function GO:0003700; sequence-specific DNA binding transcription factor activity; molecular_function GO:0005634; nucleus; cellular_component}	{NA}	{PF07716:Basic region leucine zipper PF00170:bZIP transcription factor PF03131:bZIP Maf transcription factor PF16326:ABC transporter C-terminal domain PF04111:Autophagy protein Apg6}
C2C2-CO-like	i0_LQ_lily14_c4469/f1p1/675	675	327	314	380	118	133	78	159	83	126	14	40	34	{XP_008790714.1; PREDICTED: zinc finger protein CONSTANS-LIKE 14-like [Phoenix dactylifera]}	{sp|Q9C7E8|COL15_ARATH; Zinc finger protein CONSTANS-LIKE 15 OS=Arabidopsis thaliana OX=3702 GN=COL15 PE=1 SV=1}	{pda:103707824; - - - - -}	{NA}	{GO:0005515; protein binding; molecular_function}	{NA}	{PF06203:CCT motif}
C2C2-CO-like	i3_LQ_lily14_c25871/f1p0/3684	3684	59.92	31.94	29.23	123.76	155.44	74.44	110.44	108.87	129.84	28.94	119.12	223.76	{XP_008789696.1; PREDICTED: zinc finger protein CONSTANS-LIKE 4 isoform X1 [Phoenix dactylifera]}	{sp|Q940T9|COL4_ARATH; Zinc finger protein CONSTANS-LIKE 4 OS=Arabidopsis thaliana OX=3702 GN=COL4 PE=2 SV=2}	{pda:103707107; - - - - -}	{At5g24930; KOG1601 GATA-4/5/6 transcription factors K Transcription ;}	{GO:0008270; zinc ion binding; molecular_function GO:0005622; intracellular; cellular_component}	{AB897788.1; Lemna gibba LgCOH1 mRNA for CONSTANS-like protein, complete cds}	{PF00643:B-box zinc finger PF05495:CHY zinc finger}
C2C2-CO-like	i1_HQ_lily14_c9366/f5p1/1948	1948	538	727	578	3347	3559	3817	1921	2953	3475	1187	851	683	{AIF76294.1; CONSTANS-like protein, partial [Lilium hybrid cultivar]}	{sp|Q9LUA9|COL10_ARATH; Zinc finger protein CONSTANS-LIKE 10 OS=Arabidopsis thaliana OX=3702 GN=COL10 PE=1 SV=1}	{sita:101780340; - - - - -}	{NA}	{GO:0005515; protein binding; molecular_function GO:0008270; zinc ion binding; molecular_function GO:0005622; intracellular; cellular_component}	{KJ744206.1; Lilium hybrid cultivar cultivar Raizen 3 CONSTANS-like protein mRNA, partial cds}	{PF06203:CCT motif PF00643:B-box zinc finger}
C2C2-CO-like	i0_LQ_lily14_c20661/f1p0/727	717	15	37	9	21	15	13	0	12	12	31	36	12	{XP_002446867.1; hypothetical protein SORBIDRAFT_06g023960 [Sorghum bicolor]}	{sp|Q9LQZ7|BBX21_ARATH; B-box zinc finger protein 21 OS=Arabidopsis thaliana OX=3702 GN=BBX21 PE=1 SV=1}	{sbi:SORBI_06g023960; - - - - -}	{NA}	{GO:0005622; intracellular; cellular_component GO:0008270; zinc ion binding; molecular_function GO:0035556; intracellular signal transduction; biological_process GO:0005515; protein binding; molecular_function}	{FP100871.1; Phyllostachys edulis cDNA clone: bphyem121a23, full insert sequence}	{PF00628:PHD-finger PF00643:B-box zinc finger PF00130:Phorbol esters/diacylglycerol binding domain (C1 domain)}
C2C2-CO-like	i1_LQ_lily14_c104424/f1p3/1457	1457	532.12	510.97	572.35	556.49	396.35	562.56	425.8	440.28	476.03	644.36	474.22	689.03	{XP_008799882.2; PREDICTED: zinc finger protein CONSTANS-LIKE 13 isoform X1 [Phoenix dactylifera]}	{sp|O82256|COL13_ARATH; Zinc finger protein CONSTANS-LIKE 13 OS=Arabidopsis thaliana OX=3702 GN=COL13 PE=1 SV=1}	{pper:PRUPE_ppa006893mg; - - - - -}	{NA}	{GO:0005622; intracellular; cellular_component GO:0008270; zinc ion binding; molecular_function GO:0005515; protein binding; molecular_function}	{XM_008801661.2; PREDICTED: Phoenix dactylifera zinc finger protein CONSTANS-LIKE 13 (LOC103714419), transcript variant X2, mRNA}	{PF06203:CCT motif PF00643:B-box zinc finger}
C2C2-CO-like	i1_HQ_lily14_c22385/f3p5/1431	1431	23369.1	23670.3	23611.6	24862.8	26287.9	19214.5	33958.3	21170.5	26551.4	13329.5	16852.5	43694.2	{XP_010913626.1; PREDICTED: zinc finger protein CONSTANS-LIKE 4 [Elaeis guineensis]}	{sp|Q940T9|COL4_ARATH; Zinc finger protein CONSTANS-LIKE 4 OS=Arabidopsis thaliana OX=3702 GN=COL4 PE=2 SV=2}	{egu:105039245; - - - - -}	{At5g24930; KOG1601 GATA-4/5/6 transcription factors K Transcription ;}	{GO:0005622; intracellular; cellular_component GO:0008270; zinc ion binding; molecular_function GO:0005515; protein binding; molecular_function}	{AB897788.1; Lemna gibba LgCOH1 mRNA for CONSTANS-like protein, complete cds}	{PF05495:CHY zinc finger PF06203:CCT motif PF00643:B-box zinc finger}
C2C2-CO-like	i1_HQ_lily14_c23179/f3p6/1610	1610	932.98	886.59	910.38	921.61	888.49	906.4	762.43	889.66	906.27	854.69	760.19	902.7	{XP_008799882.2; PREDICTED: zinc finger protein CONSTANS-LIKE 13 isoform X1 [Phoenix dactylifera]}	{sp|O82256|COL13_ARATH; Zinc finger protein CONSTANS-LIKE 13 OS=Arabidopsis thaliana OX=3702 GN=COL13 PE=1 SV=1}	{pper:PRUPE_ppa006893mg; - - - - -}	{NA}	{GO:0008270; zinc ion binding; molecular_function GO:0005515; protein binding; molecular_function GO:0005622; intracellular; cellular_component}	{XM_008801661.2; PREDICTED: Phoenix dactylifera zinc finger protein CONSTANS-LIKE 13 (LOC103714419), transcript variant X2, mRNA}	{PF06203:CCT motif PF00643:B-box zinc finger}
C2C2-CO-like	i1_HQ_lily14_c14584/f2p5/1346	1346	913.01	757.66	1279.17	860.12	896.64	581.06	1698.92	971.48	1093.78	343.6	698.04	1378.8	{XP_008789698.1; PREDICTED: zinc finger protein CONSTANS-LIKE 4 isoform X2 [Phoenix dactylifera]}	{sp|Q940T9|COL4_ARATH; Zinc finger protein CONSTANS-LIKE 4 OS=Arabidopsis thaliana OX=3702 GN=COL4 PE=2 SV=2}	{pda:103707107; - - - - -}	{At5g24930; KOG1601 GATA-4/5/6 transcription factors K Transcription ;}	{GO:0008270; zinc ion binding; molecular_function GO:0005622; intracellular; cellular_component}	{AB897788.1; Lemna gibba LgCOH1 mRNA for CONSTANS-like protein, complete cds}	{PF05495:CHY zinc finger PF00643:B-box zinc finger}
C2C2-CO-like	i1_LQ_lily14_c30640/f1p0/1279	1281	248.85	289.14	355.7	352.1	331.6	346.73	352.42	347.59	341.82	169.07	169.34	278.01	{XP_008799883.2; PREDICTED: zinc finger protein CONSTANS-LIKE 13 isoform X2 [Phoenix dactylifera]}	{sp|O82256|COL13_ARATH; Zinc finger protein CONSTANS-LIKE 13 OS=Arabidopsis thaliana OX=3702 GN=COL13 PE=1 SV=1}	{pper:PRUPE_ppa006893mg; - - - - -}	{NA}	{GO:0008270; zinc ion binding; molecular_function GO:0005622; intracellular; cellular_component}	{XM_008801661.2; PREDICTED: Phoenix dactylifera zinc finger protein CONSTANS-LIKE 13 (LOC103714419), transcript variant X2, mRNA}	{PF00643:B-box zinc finger}
C2C2-CO-like	i1_LQ_lily14_c44137/f1p0/1316	1317	417.52	445.44	371.14	600.1	431.64	468.69	443.92	495.27	637.06	311.75	166.18	366.11	{XP_008799883.2; PREDICTED: zinc finger protein CONSTANS-LIKE 13 isoform X2 [Phoenix dactylifera]}	{sp|O82256|COL13_ARATH; Zinc finger protein CONSTANS-LIKE 13 OS=Arabidopsis thaliana OX=3702 GN=COL13 PE=1 SV=1}	{pper:PRUPE_ppa006893mg; - - - - -}	{NA}	{GO:0008270; zinc ion binding; molecular_function GO:0005622; intracellular; cellular_component}	{XM_008801661.2; PREDICTED: Phoenix dactylifera zinc finger protein CONSTANS-LIKE 13 (LOC103714419), transcript variant X2, mRNA}	{PF00643:B-box zinc finger}
C2C2-CO-like	i1_HQ_lily14_c79764/f3p1/1188	1188	11515.2	11995	12594.7	19879.8	20259.2	17311.9	29810	18448.6	31772.7	3756.44	3671.07	3143.87	{XP_010930223.1; PREDICTED: B-box zinc finger protein 24 [Elaeis guineensis]}	{sp|Q9SID1|BBX25_ARATH; B-box zinc finger protein 25 OS=Arabidopsis thaliana OX=3702 GN=BBX25 PE=1 SV=2}	{pda:103714623; - - - - -}	{NA}	{GO:0008270; zinc ion binding; molecular_function GO:0005622; intracellular; cellular_component}	{NA}	{PF00643:B-box zinc finger}
C2C2-CO-like	i0_LQ_lily14_c9504/f1p0/828	829	424.71	442.41	464.53	397.09	363.9	521.75	300.72	472.54	362.58	101.55	91.22	91.32	{XP_017702417.1; PREDICTED: uncharacterized protein LOC108511921 [Phoenix dactylifera]}	{sp|Q940T9|COL4_ARATH; Zinc finger protein CONSTANS-LIKE 4 OS=Arabidopsis thaliana OX=3702 GN=COL4 PE=2 SV=2}	{egu:105054785; - - - - -}	{At5g24930; KOG1601 GATA-4/5/6 transcription factors K Transcription ;}	{GO:0005515; protein binding; molecular_function}	{XM_008806106.2; PREDICTED: Phoenix dactylifera uncharacterized LOC103717645 (LOC103717645), mRNA}	{PF06203:CCT motif}
C2C2-CO-like	i5_LQ_lily14_c4065/f1p19/5702	5717	45.23	80.56	105.54	214.67	327.56	141.68	213.96	186.51	497.27	3.39	19.39	7	{XP_008801132.1; PREDICTED: zinc finger protein CONSTANS-LIKE 13-like [Phoenix dactylifera]}	{sp|O22800|COL14_ARATH; Zinc finger protein CONSTANS-LIKE 14 OS=Arabidopsis thaliana OX=3702 GN=COL14 PE=1 SV=2}	{pda:103707824; - - - - -}	{NA}	{GO:0008270; zinc ion binding; molecular_function GO:0005515; protein binding; molecular_function GO:0005622; intracellular; cellular_component}	{XM_008802910.2; PREDICTED: Phoenix dactylifera zinc finger protein CONSTANS-LIKE 13-like (LOC103715325), mRNA}	{PF00643:B-box zinc finger PF06203:CCT motif}
C2C2-CO-like	i1_LQ_lily14_c60067/f1p0/1276	1278	816	883	1176	78	97	117	43	85	143	2	1	15	{GAV86495.1; zf-B_box domain-containing protein/CCT domain-containing protein [Cephalotus follicularis]}	{sp|Q8RWD0|COL16_ARATH; Zinc finger protein CONSTANS-LIKE 16 OS=Arabidopsis thaliana OX=3702 GN=COL16 PE=1 SV=2}	{mus:103969595; - - - - -}	{At1g25440; KOG1601 GATA-4/5/6 transcription factors K Transcription ;}	{GO:0005622; intracellular; cellular_component GO:0005096; GTPase activator activity; molecular_function GO:0008270; zinc ion binding; molecular_function GO:0005515; protein binding; molecular_function}	{XM_003560788.3; PREDICTED: Brachypodium distachyon zinc finger protein CONSTANS-LIKE 16 (LOC100840783), mRNA}	{PF00643:B-box zinc finger PF06203:CCT motif PF01412:Putative GTPase activating protein for Arf PF00569:Zinc finger, ZZ type}
C2C2-Dof	i1_LQ_lily14_c27761/f1p0/1152	1187	6.06	5.13	3.08	9.11	12.35	8.14	12.16	4.08	18.47	31.19	66.14	21.39	{XP_008806927.1; PREDICTED: dof zinc finger protein DOF4.6-like [Phoenix dactylifera]}	{sp|Q8LAP8|DOF46_ARATH; Dof zinc finger protein DOF4.6 OS=Arabidopsis thaliana OX=3702 GN=DOF4.6 PE=2 SV=2}	{egu:105043443; - - - - -}	{NA}	{NA}	{CP019096.1; Spirodela polyrhiza strain 9509 chromosome 4 sequence}	{NA}
C2C2-Dof	i1_LQ_lily14_c8017/f1p0/1385	1388	28.61	32.38	23.39	14.46	16.01	16	80.84	49.18	64.52	202.32	164.39	251.54	{XP_017700540.1; PREDICTED: dof zinc finger protein DOF5.1-like isoform X2 [Phoenix dactylifera]}	{sp|Q9M2U1|DOF36_ARATH; Dof zinc finger protein DOF3.6 OS=Arabidopsis thaliana OX=3702 GN=DOF3.6 PE=1 SV=2}	{pda:103696771; - - - - -}	{NA}	{GO:0006355; regulation of transcription, DNA-dependent; biological_process GO:0003677; DNA binding; molecular_function}	{CP019099.1; Spirodela polyrhiza strain 9509 chromosome 7 sequence}	{PF02701:Dof domain, zinc finger}
C2C2-Dof	i4_LQ_lily14_c3937/f1p0/4433	4463	138	143.75	150.94	215.03	126.06	200.55	187.54	147.68	187.54	332.22	310.1	321.96	{XP_010919290.2; PREDICTED: LOW QUALITY PROTEIN: dof zinc finger protein DOF4.6-like [Elaeis guineensis]}	{sp|Q8LAP8|DOF46_ARATH; Dof zinc finger protein DOF4.6 OS=Arabidopsis thaliana OX=3702 GN=DOF4.6 PE=2 SV=2}	{nnu:104594256; - - - - -}	{NA}	{GO:0006355; regulation of transcription, DNA-dependent; biological_process GO:0003677; DNA binding; molecular_function GO:0005515; protein binding; molecular_function}	{XM_010920988.2; PREDICTED: Elaeis guineensis dof zinc finger protein DOF4.6-like (LOC105043443), mRNA}	{PF02701:Dof domain, zinc finger PF00628:PHD-finger}
C2C2-Dof	i1_HQ_lily14_c8885/f2p0/1270	1270	372.32	387.83	407.22	455.86	397.58	422.3	519.31	396.25	509.99	882.59	868.76	899.66	{XP_010919290.2; PREDICTED: LOW QUALITY PROTEIN: dof zinc finger protein DOF4.6-like [Elaeis guineensis]}	{sp|B9F1L8|DOF2_ORYSJ; Dof zinc finger protein 2 OS=Oryza sativa subsp. japonica OX=39947 GN=DOF2 PE=2 SV=1}	{nnu:104594256; - - - - -}	{NA}	{GO:0005515; protein binding; molecular_function GO:0003677; DNA binding; molecular_function GO:0006355; regulation of transcription, DNA-dependent; biological_process}	{XM_010920988.2; PREDICTED: Elaeis guineensis dof zinc finger protein DOF4.6-like (LOC105043443), mRNA}	{PF02701:Dof domain, zinc finger PF00628:PHD-finger}
C2C2-Dof	i1_LQ_lily14_c63703/f1p0/1248	1248	51.39	45.62	75.61	59.54	16.99	50	29.16	18.82	36.48	110.68	39.61	35.46	{XP_017700540.1; PREDICTED: dof zinc finger protein DOF5.1-like isoform X2 [Phoenix dactylifera]}	{sp|Q9M2U1|DOF36_ARATH; Dof zinc finger protein DOF3.6 OS=Arabidopsis thaliana OX=3702 GN=DOF3.6 PE=1 SV=2}	{pda:103696771; - - - - -}	{NA}	{GO:0006355; regulation of transcription, DNA-dependent; biological_process GO:0003677; DNA binding; molecular_function}	{CP019099.1; Spirodela polyrhiza strain 9509 chromosome 7 sequence}	{PF02701:Dof domain, zinc finger}
C2C2-Dof	i1_HQ_lily14_c26180/f2p1/1194	1194	1326	1134	1030	2144	1066	2067	2057	2097.3	2137.2	864	876	905	{XP_008802484.1; PREDICTED: dof zinc finger protein PBF-like [Phoenix dactylifera]}	{sp|Q9FZA4|DOF14_ARATH; Dof zinc finger protein DOF1.4 OS=Arabidopsis thaliana OX=3702 GN=DOF1.4 PE=2 SV=1}	{pda:103716311; - - - - -}	{NA}	{GO:0003677; DNA binding; molecular_function GO:0006355; regulation of transcription, DNA-dependent; biological_process}	{XM_016696998.1; PREDICTED: Capsicum annuum dof zinc finger protein DOF2.4-like (LOC107851946), partial mRNA}	{PF02701:Dof domain, zinc finger}
C2C2-Dof	i4_LQ_lily14_c17386/f1p0/4075	4076	5007.8	4431.73	5858.12	4250.52	2886.69	5032.8	5041.5	4102.25	3331.29	276.27	592.44	939.06	{XP_008788910.1; PREDICTED: dof zinc finger protein DOF5.4-like [Phoenix dactylifera]}	{sp|Q6Z345|DOF4_ORYSJ; Dof zinc finger protein 4 OS=Oryza sativa subsp. japonica OX=39947 GN=DOF4 PE=2 SV=1}	{pda:103706555; - - - - -}	{NA}	{GO:0008270; zinc ion binding; molecular_function GO:0003700; sequence-specific DNA binding transcription factor activity; molecular_function GO:0006355; regulation of transcription, DNA-dependent; biological_process GO:0003677; DNA binding; molecular_function GO:0043565; sequence-specific DNA binding; molecular_function}	{XM_010945004.2; PREDICTED: Elaeis guineensis dof zinc finger protein DOF5.4-like (LOC105061063), mRNA}	{PF02701:Dof domain, zinc finger PF00320:GATA zinc finger}
C2C2-Dof	i1_LQ_lily14_c63133/f1p2/1402	1370	2302.63	2312.54	2325.66	1911.75	1037.78	2228.9	1883.58	1529.39	1385.57	131.15	138.66	283.67	{XP_008788910.1; PREDICTED: dof zinc finger protein DOF5.4-like [Phoenix dactylifera]}	{sp|Q6Z345|DOF4_ORYSJ; Dof zinc finger protein 4 OS=Oryza sativa subsp. japonica OX=39947 GN=DOF4 PE=2 SV=1}	{pda:103706555; - - - - -}	{NA}	{GO:0003677; DNA binding; molecular_function GO:0003700; sequence-specific DNA binding transcription factor activity; molecular_function GO:0006355; regulation of transcription, DNA-dependent; biological_process GO:0043565; sequence-specific DNA binding; molecular_function GO:0008270; zinc ion binding; molecular_function}	{XM_009393498.2; PREDICTED: Musa acuminata subsp. malaccensis dof zinc finger protein DOF5.4-like (LOC103977856), mRNA}	{PF02701:Dof domain, zinc finger PF00320:GATA zinc finger}
C2C2-Dof	i1_LQ_lily14_c43268/f1p1/1236	1236	946	1625	676	275	309	224	0	179	8	1	4	0	{XP_008779883.1; PREDICTED: dof zinc finger protein DOF3.5-like [Phoenix dactylifera]}	{sp|P68349|DOF12_ARATH; Dof zinc finger protein DOF1.2 OS=Arabidopsis thaliana OX=3702 GN=DOF1.2 PE=2 SV=1}	{egu:105037989; - - - - -}	{NA}	{GO:0006355; regulation of transcription, DNA-dependent; biological_process GO:0003677; DNA binding; molecular_function}	{XM_009401035.2; PREDICTED: Musa acuminata subsp. malaccensis dof zinc finger protein DOF5.7-like (LOC103983762), mRNA}	{PF02701:Dof domain, zinc finger}
C2C2-GATA	i5_LQ_lily14_c10317/f1p0/5080	5058	0	0	0	0	1	0	0	0	0	1497	253	29	{JAT47095.1; Transcription factor elt-1, partial [Anthurium amnicola]}	{sp|P19212|NIT2_NEUCR; Nitrogen catabolic enzyme regulatory protein OS=Neurospora crassa (strain ATCC 24698 / 74-OR23-1A / CBS 708.71 / DSM 1257 / FGSC 987) OX=367110 GN=nit-2 PE=1 SV=2}	{NA}	{SPCC1902.01; KOG1601 GATA-4/5/6 transcription factors K Transcription ;}	{GO:0008270; zinc ion binding; molecular_function GO:0043565; sequence-specific DNA binding; molecular_function GO:0003700; sequence-specific DNA binding transcription factor activity; molecular_function GO:0006355; regulation of transcription, DNA-dependent; biological_process}	{NA}	{PF00320:GATA zinc finger}
C2C2-GATA	i3_LQ_lily14_c29991/f1p3/3338	3401	0	0	1.73	0	0	0	7.25	1.55	0	0	0	3.3	{XP_008786183.1; PREDICTED: GATA transcription factor 27-like [Phoenix dactylifera]}	{sp|O64888|KPRS5_ARATH; Ribose-phosphate pyrophosphokinase 5, chloroplastic OS=Arabidopsis thaliana OX=3702 GN=PRS5 PE=2 SV=2}	{pda:103704605; - - - - -}	{At2g44530; KOG1448 Ribose-phosphate pyrophosphokinase FE Nucleotide transport and metabolism ; Amino acid transport and metabolism ;}	{GO:0009116; nucleoside metabolic process; biological_process GO:0003700; sequence-specific DNA binding transcription factor activity; molecular_function GO:0006355; regulation of transcription, DNA-dependent; biological_process GO:0004749; ribose phosphate diphosphokinase activity; molecular_function GO:0008270; zinc ion binding; molecular_function GO:0043565; sequence-specific DNA binding; mole…	{XM_009392373.2; PREDICTED: Musa acuminata subsp. malaccensis ribose-phosphate pyrophosphokinase 1-like (LOC103976993), transcript variant X1, mRNA}	{PF00156:Phosphoribosyl transferase domain PF14572:Phosphoribosyl synthetase-associated domain PF00320:GATA zinc finger}
C2C2-GATA	i2_LQ_lily14_c19399/f1p0/2566	2566	537.85	479.55	535.12	475.31	345.54	411.73	855.38	372.57	516.46	601.84	641.9	895.15	{XP_008786183.1; PREDICTED: GATA transcription factor 27-like [Phoenix dactylifera]}	{sp|Q8W4H1|GAT26_ARATH; GATA transcription factor 26 OS=Arabidopsis thaliana OX=3702 GN=GATA26 PE=2 SV=1}	{pda:103704605; - - - - -}	{At4g17570; KOG1601 GATA-4/5/6 transcription factors K Transcription ;}	{GO:0006355; regulation of transcription, DNA-dependent; biological_process GO:0003700; sequence-specific DNA binding transcription factor activity; molecular_function GO:0043565; sequence-specific DNA binding; molecular_function GO:0008270; zinc ion binding; molecular_function}	{XM_010921461.2; PREDICTED: Elaeis guineensis GATA transcription factor 27 (LOC105043768), transcript variant X2, mRNA}	{PF00320:GATA zinc finger}
C2C2-GATA	i1_LQ_lily14_c51225/f1p0/1041	1040	1384.67	600.89	674.74	194.67	336.02	216.95	231.83	278.96	201.73	972.14	513.36	2047.84	{XP_008812058.1; PREDICTED: GATA transcription factor 2-like [Phoenix dactylifera]}	{sp|O49743|GATA4_ARATH; GATA transcription factor 4 OS=Arabidopsis thaliana OX=3702 GN=GATA4 PE=2 SV=1}	{egu:105058762; - - - - -}	{At3g60530; KOG1601 GATA-4/5/6 transcription factors K Transcription ;}	{GO:0043565; sequence-specific DNA binding; molecular_function GO:0006355; regulation of transcription, DNA-dependent; biological_process GO:0003700; sequence-specific DNA binding transcription factor activity; molecular_function GO:0008270; zinc ion binding; molecular_function}	{XM_009390727.2; PREDICTED: Musa acuminata subsp. malaccensis GATA transcription factor 12-like (LOC103975691), mRNA}	{PF00320:GATA zinc finger}
C2C2-GATA	i3_LQ_lily14_c15113/f1p0/3679	3684	21.33	19.06	56.12	23.85	34.16	28.9	40.08	23.47	42.6	20.46	44.29	57.84	{XP_008786183.1; PREDICTED: GATA transcription factor 27-like [Phoenix dactylifera]}	{sp|Q8W4H1|GAT26_ARATH; GATA transcription factor 26 OS=Arabidopsis thaliana OX=3702 GN=GATA26 PE=2 SV=1}	{pda:103704605; - - - - -}	{At4g17570; KOG1601 GATA-4/5/6 transcription factors K Transcription ;}	{NA}	{XM_010921461.2; PREDICTED: Elaeis guineensis GATA transcription factor 27 (LOC105043768), transcript variant X2, mRNA}	{NA}
C2C2-GATA	i2_LQ_lily14_c39464/f1p0/2163	2162	335.82	395.39	480.75	276.84	229.3	241.37	639.54	233.96	361.94	322.69	254.82	629.01	{XP_008786183.1; PREDICTED: GATA transcription factor 27-like [Phoenix dactylifera]}	{sp|Q8W4H1|GAT26_ARATH; GATA transcription factor 26 OS=Arabidopsis thaliana OX=3702 GN=GATA26 PE=2 SV=1}	{pda:103704605; - - - - -}	{At4g17570; KOG1601 GATA-4/5/6 transcription factors K Transcription ;}	{GO:0008270; zinc ion binding; molecular_function GO:0043565; sequence-specific DNA binding; molecular_function GO:0003700; sequence-specific DNA binding transcription factor activity; molecular_function GO:0006355; regulation of transcription, DNA-dependent; biological_process}	{XM_008787961.2; PREDICTED: Phoenix dactylifera GATA transcription factor 27-like (LOC103704605), mRNA}	{PF00320:GATA zinc finger}
C2C2-GATA	i1_LQ_lily14_c10590/f1p1/1861	1861	54.96	40.27	80.85	100.06	56.43	84.34	83.36	77.24	45.19	25	66.62	75.37	{XP_009397634.1; PREDICTED: GATA transcription factor 5-like [Musa acuminata subsp. malaccensis]}	{sp|Q8L4M6|GATA3_ARATH; GATA transcription factor 3 OS=Arabidopsis thaliana OX=3702 GN=GATA3 PE=2 SV=2}	{egu:105043508; - - - - -}	{At4g34680; KOG1601 GATA-4/5/6 transcription factors K Transcription ;}	{GO:0043565; sequence-specific DNA binding; molecular_function GO:0003700; sequence-specific DNA binding transcription factor activity; molecular_function GO:0006355; regulation of transcription, DNA-dependent; biological_process GO:0008270; zinc ion binding; molecular_function}	{NA}	{PF00320:GATA zinc finger}
C2C2-GATA	i3_HQ_lily14_c1967/f2p0/3491	3490	486.79	382.35	466.72	389.48	268.2	485.28	614.74	383.05	511.28	307.78	283.54	376.75	{CBI18467.3; unnamed protein product, partial [Vitis vinifera]}	{sp|Q6Z433|GAT17_ORYSJ; GATA transcription factor 17 OS=Oryza sativa subsp. japonica OX=39947 GN=GATA17 PE=2 SV=1}	{bdi:100821872; - - - - -}	{At4g24470; KOG1601 GATA-4/5/6 transcription factors K Transcription ;}	{GO:0003700; sequence-specific DNA binding transcription factor activity; molecular_function GO:0006355; regulation of transcription, DNA-dependent; biological_process GO:0043565; sequence-specific DNA binding; molecular_function GO:0008270; zinc ion binding; molecular_function GO:0005515; protein binding; molecular_function}	{NA}	{PF00320:GATA zinc finger PF06203:CCT motif}
C2C2-GATA	i2_HQ_lily14_c19239/f2p3/2440	2440	445.61	392.28	377.41	715.5	330.06	717.59	702	714	726.3	287	290	302	{XP_009390446.1; PREDICTED: GATA transcription factor 20 [Musa acuminata subsp. malaccensis]}	{sp|Q6Z433|GAT17_ORYSJ; GATA transcription factor 17 OS=Oryza sativa subsp. japonica OX=39947 GN=GATA17 PE=2 SV=1}	{sind:105157914; - - - - -}	{At4g24470; KOG1601 GATA-4/5/6 transcription factors K Transcription ;}	{GO:0008270; zinc ion binding; molecular_function GO:0005515; protein binding; molecular_function GO:0006355; regulation of transcription, DNA-dependent; biological_process GO:0003700; sequence-specific DNA binding transcription factor activity; molecular_function GO:0043565; sequence-specific DNA binding; molecular_function}	{NA}	{PF00320:GATA zinc finger PF06203:CCT motif}
C2C2-GATA	i2_HQ_lily14_c19179/f2p0/2532	2532	373.09	312.73	405.04	373.57	229.63	321.52	412.96	262.19	392.2	160.73	172.37	381.71	{XP_008786183.1; PREDICTED: GATA transcription factor 27-like [Phoenix dactylifera]}	{sp|Q8W4H1|GAT26_ARATH; GATA transcription factor 26 OS=Arabidopsis thaliana OX=3702 GN=GATA26 PE=2 SV=1}	{pda:103704605; - - - - -}	{At4g17570; KOG1601 GATA-4/5/6 transcription factors K Transcription ;}	{GO:0008270; zinc ion binding; molecular_function GO:0006355; regulation of transcription, DNA-dependent; biological_process GO:0003700; sequence-specific DNA binding transcription factor activity; molecular_function GO:0043565; sequence-specific DNA binding; molecular_function}	{XM_008796690.2; PREDICTED: Phoenix dactylifera GATA transcription factor 27-like (LOC103710795), mRNA}	{PF00320:GATA zinc finger}
C2C2-GATA	i4_LQ_lily14_c5797/f1p0/4500	4533	256.91	281.27	250.23	219.43	184.37	219.48	277.8	208.25	243.8	118.27	148.63	211.99	{XP_008786183.1; PREDICTED: GATA transcription factor 27-like [Phoenix dactylifera]}	{sp|Q8W4H1|GAT26_ARATH; GATA transcription factor 26 OS=Arabidopsis thaliana OX=3702 GN=GATA26 PE=2 SV=1}	{pda:103704605; - - - - -}	{At4g17570; KOG1601 GATA-4/5/6 transcription factors K Transcription ;}	{GO:0003700; sequence-specific DNA binding transcription factor activity; molecular_function GO:0006355; regulation of transcription, DNA-dependent; biological_process GO:0043565; sequence-specific DNA binding; molecular_function GO:0008270; zinc ion binding; molecular_function}	{XM_008796690.2; PREDICTED: Phoenix dactylifera GATA transcription factor 27-like (LOC103710795), mRNA}	{PF00320:GATA zinc finger}
C2C2-GATA	i1_HQ_lily14_c2449/f6p1/1540	1540	936.89	1086.31	841.99	1239.61	1027.79	1156.93	1179.65	1120.69	1055.07	480.91	558.04	596.91	{XP_009397634.1; PREDICTED: GATA transcription factor 5-like [Musa acuminata subsp. malaccensis]}	{sp|Q8L4M6|GATA3_ARATH; GATA transcription factor 3 OS=Arabidopsis thaliana OX=3702 GN=GATA3 PE=2 SV=2}	{egu:105043508; - - - - -}	{At4g34680; KOG1601 GATA-4/5/6 transcription factors K Transcription ;}	{GO:0008270; zinc ion binding; molecular_function GO:0006355; regulation of transcription, DNA-dependent; biological_process GO:0003700; sequence-specific DNA binding transcription factor activity; molecular_function GO:0043565; sequence-specific DNA binding; molecular_function}	{NA}	{PF00320:GATA zinc finger}
C2C2-GATA	i1_LQ_lily14_c29848/f1p0/1111	1111	318.89	348.97	358.94	246.6	235.72	266.32	312.05	232.4	312.95	145.24	191.5	248.09	{XP_010923284.1; PREDICTED: GATA transcription factor 18-like [Elaeis guineensis]}	{sp|A2XKR7|GAT18_ORYSI; GATA transcription factor 18 OS=Oryza sativa subsp. indica OX=39946 GN=GATA18 PE=3 SV=1}	{egu:105046405; - - - - -}	{At4g24470; KOG1601 GATA-4/5/6 transcription factors K Transcription ;}	{GO:0003700; sequence-specific DNA binding transcription factor activity; molecular_function GO:0006355; regulation of transcription, DNA-dependent; biological_process GO:0043565; sequence-specific DNA binding; molecular_function GO:0008270; zinc ion binding; molecular_function GO:0005515; protein binding; molecular_function}	{XM_017843550.1; PREDICTED: Phoenix dactylifera GATA transcription factor 18-like (LOC103710187), mRNA}	{PF06203:CCT motif PF00320:GATA zinc finger}
C2C2-GATA	i0_HQ_lily14_c7122/f2p0/877	877	1543.33	695.11	1490.26	151.33	140.98	128.05	228.17	211.04	100.27	258.86	597.64	797.16	{XP_010940106.1; PREDICTED: GATA transcription factor 2-like [Elaeis guineensis]}	{sp|O49743|GATA4_ARATH; GATA transcription factor 4 OS=Arabidopsis thaliana OX=3702 GN=GATA4 PE=2 SV=1}	{egu:105058762; - - - - -}	{At3g60530; KOG1601 GATA-4/5/6 transcription factors K Transcription ;}	{GO:0003700; sequence-specific DNA binding transcription factor activity; molecular_function GO:0006355; regulation of transcription, DNA-dependent; biological_process GO:0043565; sequence-specific DNA binding; molecular_function GO:0008270; zinc ion binding; molecular_function}	{XM_009390727.2; PREDICTED: Musa acuminata subsp. malaccensis GATA transcription factor 12-like (LOC103975691), mRNA}	{PF00320:GATA zinc finger}
C2C2-GATA	i1_LQ_lily14_c39956/f1p0/1281	1281	977.26	1017.98	1068.88	998.34	859.08	1219.65	1223.47	1026.05	1257.53	385.44	407.85	394.37	{XP_008796631.1; PREDICTED: GATA transcription factor 18-like [Phoenix dactylifera]}	{sp|A2XKR7|GAT18_ORYSI; GATA transcription factor 18 OS=Oryza sativa subsp. indica OX=39946 GN=GATA18 PE=3 SV=1}	{egu:105046405; - - - - -}	{At4g24470; KOG1601 GATA-4/5/6 transcription factors K Transcription ;}	{GO:0005515; protein binding; molecular_function GO:0003824; NA GO:0008270; zinc ion binding; molecular_function GO:0043565; sequence-specific DNA binding; molecular_function GO:0006355; regulation of transcription, DNA-dependent; biological_process GO:0003700; sequence-specific DNA binding transcription factor activity; molecular_function GO:0030976; thiamine pyrophosphate binding; molecular_fun…	{NA}	{PF00320:GATA zinc finger PF06203:CCT motif PF02775:Thiamine pyrophosphate enzyme, C-terminal TPP binding domain}
C2C2-GATA	i1_HQ_lily14_c82539/f2p0/1467	1467	415.04	432.33	453.95	322	229	413	230	219	166	59	58	64	{XP_008791648.1; PREDICTED: GATA transcription factor 5 [Phoenix dactylifera]}	{sp|P69781|GAT12_ARATH; GATA transcription factor 12 OS=Arabidopsis thaliana OX=3702 GN=GATA12 PE=2 SV=1}	{pda:103708485; - - - - -}	{At5g25830; KOG1601 GATA-4/5/6 transcription factors K Transcription ;}	{GO:0043565; sequence-specific DNA binding; molecular_function GO:0003700; sequence-specific DNA binding transcription factor activity; molecular_function GO:0006355; regulation of transcription, DNA-dependent; biological_process GO:0008270; zinc ion binding; molecular_function}	{XM_009399359.2; PREDICTED: Musa acuminata subsp. malaccensis GATA transcription factor 5-like (LOC103982437), mRNA}	{PF00320:GATA zinc finger}
C2C2-GATA	i1_LQ_lily14_c13830/f1p2/1322	1322	2778.88	2894.67	3039.4	2470	1960	2728	2871	2072	2892	1077.35	1099.33	1209.27	{ONK79440.1; uncharacterized protein A4U43_C01F6390 [Asparagus officinalis]}	{sp|Q5Z4U5|GAT20_ORYSJ; GATA transcription factor 20 OS=Oryza sativa subsp. japonica OX=39947 GN=GATA20 PE=2 SV=1}	{egu:105039314; - - - - -}	{At4g24470; KOG1601 GATA-4/5/6 transcription factors K Transcription ;}	{GO:0008270; zinc ion binding; molecular_function GO:0005515; protein binding; molecular_function GO:0003677; DNA binding; molecular_function GO:0006355; regulation of transcription, DNA-dependent; biological_process GO:0003700; sequence-specific DNA binding transcription factor activity; molecular_function GO:0043565; sequence-specific DNA binding; molecular_function}	{XM_010928951.2; PREDICTED: Elaeis guineensis GATA transcription factor 20 (LOC105049329), mRNA}	{PF02701:Dof domain, zinc finger PF06203:CCT motif PF00320:GATA zinc finger}
C2C2-GATA	i1_LQ_lily14_c61393/f1p1/1718	1718	732.07	762.57	800.7	917.33	744.78	795.73	1099	766.07	532.74	321.09	345.33	344.72	{XP_009397634.1; PREDICTED: GATA transcription factor 5-like [Musa acuminata subsp. malaccensis]}	{sp|Q8L4M6|GATA3_ARATH; GATA transcription factor 3 OS=Arabidopsis thaliana OX=3702 GN=GATA3 PE=2 SV=2}	{egu:105043508; - - - - -}	{At4g34680; KOG1601 GATA-4/5/6 transcription factors K Transcription ;}	{GO:0008270; zinc ion binding; molecular_function GO:0043565; sequence-specific DNA binding; molecular_function GO:0003700; sequence-specific DNA binding transcription factor activity; molecular_function GO:0006355; regulation of transcription, DNA-dependent; biological_process}	{NA}	{PF00320:GATA zinc finger}
C2C2-GATA	i1_LQ_lily14_c39302/f1p0/1082	1082	244.82	255.02	267.77	143.66	223.92	217.35	257.53	299.95	258.47	71.56	67.15	60.63	{XP_008796631.1; PREDICTED: GATA transcription factor 18-like [Phoenix dactylifera]}	{sp|Q10F25|GAT18_ORYSJ; GATA transcription factor 18 OS=Oryza sativa subsp. japonica OX=39947 GN=GATA18 PE=2 SV=1}	{egu:105046405; - - - - -}	{At4g24470; KOG1601 GATA-4/5/6 transcription factors K Transcription ;}	{GO:0005515; protein binding; molecular_function GO:0008270; zinc ion binding; molecular_function GO:0043565; sequence-specific DNA binding; molecular_function GO:0006355; regulation of transcription, DNA-dependent; biological_process GO:0003700; sequence-specific DNA binding transcription factor activity; molecular_function}	{NA}	{PF00320:GATA zinc finger PF06203:CCT motif}
C2C2-GATA	i0_LQ_lily14_c12171/f1p0/964	971	144.38	150.4	157.92	83.4	99.28	77.68	57.95	68.6	94.05	19.33	19.72	21.7	{XP_017699039.1; PREDICTED: GATA transcription factor 18-like [Phoenix dactylifera]}	{sp|A2XKR7|GAT18_ORYSI; GATA transcription factor 18 OS=Oryza sativa subsp. indica OX=39946 GN=GATA18 PE=3 SV=1}	{egu:105046405; - - - - -}	{At4g24470; KOG1601 GATA-4/5/6 transcription factors K Transcription ;}	{GO:0005515; protein binding; molecular_function GO:0008270; zinc ion binding; molecular_function GO:0043565; sequence-specific DNA binding; molecular_function GO:0006355; regulation of transcription, DNA-dependent; biological_process GO:0003700; sequence-specific DNA binding transcription factor activity; molecular_function}	{XM_017843550.1; PREDICTED: Phoenix dactylifera GATA transcription factor 18-like (LOC103710187), mRNA}	{PF00320:GATA zinc finger PF06203:CCT motif}
C2C2-GATA	i1_LQ_lily14_c8551/f1p1/1333	1333	391	643	422	291	263	487	428	210	641	53	27	18	{XP_010924658.1; PREDICTED: GATA transcription factor 12-like [Elaeis guineensis]}	{sp|P69781|GAT12_ARATH; GATA transcription factor 12 OS=Arabidopsis thaliana OX=3702 GN=GATA12 PE=2 SV=1}	{egu:105040721; - - - - -}	{At5g25830; KOG1601 GATA-4/5/6 transcription factors K Transcription ;}	{GO:0008270; zinc ion binding; molecular_function GO:0043565; sequence-specific DNA binding; molecular_function GO:0003700; sequence-specific DNA binding transcription factor activity; molecular_function GO:0006355; regulation of transcription, DNA-dependent; biological_process}	{AK376751.1; Hordeum vulgare subsp. vulgare mRNA for predicted protein, complete cds, clone: NIASHv3134K02}	{PF00320:GATA zinc finger}
C2C2-GATA	i1_LQ_lily14_c23026/f1p3/1586	1585	1890.92	1467.32	1748.33	620.85	300.68	841.53	43.05	227.37	117.97	3	12.24	31.54	{XP_008805201.1; PREDICTED: GATA transcription factor 4-like [Phoenix dactylifera]}	{sp|Q9SV30|GATA8_ARATH; GATA transcription factor 8 OS=Arabidopsis thaliana OX=3702 GN=GATA8 PE=2 SV=1}	{pda:103719776; - - - - -}	{At3g54810; KOG1601 GATA-4/5/6 transcription factors K Transcription ;}	{GO:0008270; zinc ion binding; molecular_function GO:0043565; sequence-specific DNA binding; molecular_function GO:0006355; regulation of transcription, DNA-dependent; biological_process GO:0003700; sequence-specific DNA binding transcription factor activity; molecular_function}	{XM_007009792.2; PREDICTED: Theobroma cacao GATA transcription factor 8 (LOC18586408), transcript variant X2, mRNA}	{PF00320:GATA zinc finger}
C2C2-GATA	i0_LQ_lily14_c67624/f1p0/1006	1007	1514	1003	2495	121	146	76	321	33	313	2	3	30	{XP_012083638.1; PREDICTED: GATA transcription factor 4 [Jatropha curcas]}	{sp|O49743|GATA4_ARATH; GATA transcription factor 4 OS=Arabidopsis thaliana OX=3702 GN=GATA4 PE=2 SV=1}	{sind:105170894; - - - - -}	{At3g60530; KOG1601 GATA-4/5/6 transcription factors K Transcription ;}	{GO:0008270; zinc ion binding; molecular_function GO:0006355; regulation of transcription, DNA-dependent; biological_process GO:0003700; sequence-specific DNA binding transcription factor activity; molecular_function GO:0043565; sequence-specific DNA binding; molecular_function}	{XM_003558997.3; PREDICTED: Brachypodium distachyon GATA transcription factor 2-like (LOC100846147), mRNA}	{PF00320:GATA zinc finger}
C2C2-GATA	i1_LQ_lily14_c7047/f1p3/1305	1305	1489.09	1679.3	1797.53	543.29	268.8	789.55	18.6	241.65	109.76	0	11.52	1.62	{XP_008805201.1; PREDICTED: GATA transcription factor 4-like [Phoenix dactylifera]}	{sp|Q9SV30|GATA8_ARATH; GATA transcription factor 8 OS=Arabidopsis thaliana OX=3702 GN=GATA8 PE=2 SV=1}	{pda:103719776; - - - - -}	{At3g54810; KOG1601 GATA-4/5/6 transcription factors K Transcription ;}	{GO:0006355; regulation of transcription, DNA-dependent; biological_process GO:0003700; sequence-specific DNA binding transcription factor activity; molecular_function GO:0043565; sequence-specific DNA binding; molecular_function GO:0008270; zinc ion binding; molecular_function}	{XM_007009792.2; PREDICTED: Theobroma cacao GATA transcription factor 8 (LOC18586408), transcript variant X2, mRNA}	{PF00320:GATA zinc finger}
C2C2-GATA	i0_LQ_lily14_c42420/f1p0/503	502	256	159	375	2	2	33	0	1	0	0	0	0	{XP_009389002.1; PREDICTED: GATA transcription factor 12-like [Musa acuminata subsp. malaccensis]}	{sp|O49741|GATA2_ARATH; GATA transcription factor 2 OS=Arabidopsis thaliana OX=3702 GN=GATA2 PE=2 SV=1}	{jcu:105632647; - - - - -}	{At2g45050; KOG1601 GATA-4/5/6 transcription factors K Transcription ;}	{GO:0008270; zinc ion binding; molecular_function GO:0035556; intracellular signal transduction; biological_process GO:0043565; sequence-specific DNA binding; molecular_function GO:0006355; regulation of transcription, DNA-dependent; biological_process GO:0003700; sequence-specific DNA binding transcription factor activity; molecular_function}	{XM_009390727.2; PREDICTED: Musa acuminata subsp. malaccensis GATA transcription factor 12-like (LOC103975691), mRNA}	{PF00320:GATA zinc finger PF00130:Phorbol esters/diacylglycerol binding domain (C1 domain)}
C2C2-GATA	i0_LQ_lily14_c63496/f1p0/655	657	57	14	92	0	2	0	1	5	9	0	0	0	{XP_010925416.1; PREDICTED: putative GATA transcription factor 22 [Elaeis guineensis]}	{sp|Q5HZ36|GAT21_ARATH; GATA transcription factor 21 OS=Arabidopsis thaliana OX=3702 GN=GATA21 PE=1 SV=2}	{egu:105060069; - - - - -}	{At5g56860; KOG1601 GATA-4/5/6 transcription factors K Transcription ;}	{GO:0008270; zinc ion binding; molecular_function GO:0043565; sequence-specific DNA binding; molecular_function GO:0006355; regulation of transcription, DNA-dependent; biological_process GO:0003700; sequence-specific DNA binding transcription factor activity; molecular_function}	{NA}	{PF00320:GATA zinc finger}
C2C2-LSD	i1_LQ_lily14_c33448/f1p3/1070	1068	1284.88	1397.7	1394.14	1774.92	2091.07	1494.51	3126.47	1985.56	3070.41	2217.97	2746.48	3410.37	{XP_010258673.1; PREDICTED: protein LSD1 [Nelumbo nucifera]}	{sp|Q6ASS2|LOL3_ORYSJ; Protein LOL3 OS=Oryza sativa subsp. japonica OX=39947 GN=LOL3 PE=2 SV=1}	{nnu:104598348; - - - - -}	{NA}	{GO:0006412; translation; biological_process GO:0003735; structural constituent of ribosome; molecular_function GO:0005840; ribosome; cellular_component GO:0005622; intracellular; cellular_component}	{XM_009410287.2; PREDICTED: Musa acuminata subsp. malaccensis protein LOL3-like (LOC103990967), transcript variant X3, mRNA}	{PF01667:Ribosomal protein S27}
C2C2-LSD	i3_LQ_lily14_c11412/f1p3/3378	3373	60.76	57.14	92.56	93.59	65.9	43.71	122.27	58.2	130.89	94.68	106.36	187.64	{XP_008225697.1; PREDICTED: protein LSD1 [Prunus mume]}	{sp|Q6ASS2|LOL3_ORYSJ; Protein LOL3 OS=Oryza sativa subsp. japonica OX=39947 GN=LOL3 PE=2 SV=1}	{jcu:105636810; - - - - -}	{NA}	{NA}	{NA}	{NA}
C2C2-LSD	i0_HQ_lily14_c5723/f2p0/949	949	1430.36	1526.16	1578.29	1839.49	1923.03	1459.78	3165.26	1904.24	3020.7	2017.35	2581.16	3038.99	{XP_010258673.1; PREDICTED: protein LSD1 [Nelumbo nucifera]}	{sp|Q6ASS2|LOL3_ORYSJ; Protein LOL3 OS=Oryza sativa subsp. japonica OX=39947 GN=LOL3 PE=2 SV=1}	{nnu:104598348; - - - - -}	{NA}	{GO:0005622; intracellular; cellular_component GO:0003735; structural constituent of ribosome; molecular_function GO:0006412; translation; biological_process GO:0005840; ribosome; cellular_component}	{XM_009410287.2; PREDICTED: Musa acuminata subsp. malaccensis protein LOL3-like (LOC103990967), transcript variant X3, mRNA}	{PF01667:Ribosomal protein S27}
C2C2-LSD	i0_LQ_lily14_c61691/f1p0/936	936	8501.4	8469.33	8922.09	323.99	118	1132.76	82.55	259.76	99	2	13	5	{XP_016446750.1; PREDICTED: protein LOL1 isoform X1 [Nicotiana tabacum]}	{sp|Q0J7V9|LSD1_ORYSJ; Protein LSD1 OS=Oryza sativa subsp. japonica OX=39947 GN=LSD1 PE=2 SV=1}	{nta:107771822; - - - - -}	{NA}	{NA}	{XM_019326104.1; PREDICTED: Ipomoea nil protein LOL1 (LOC109176691), transcript variant X2, mRNA}	{NA}
C2H2	i0_HQ_lily14_c7222/f5p0/687	689	1	7	0	6	7	1	21	2	1	12559	12721	14441	{XP_010922390.1; PREDICTED: zinc finger protein ZAT11 [Elaeis guineensis]}	{sp|Q42410|ZAT12_ARATH; Zinc finger protein ZAT12 OS=Arabidopsis thaliana OX=3702 GN=ZAT12 PE=2 SV=1}	{egu:105045719; - - - - -}	{At2g28710; KOG1721 FOG: Zn-finger R General function prediction only ;}	{GO:0046872; metal ion binding; molecular_function}	{NA}	{PF16622:zinc-finger C2H2-type PF13912:C2H2-type zinc finger PF13465:Zinc-finger double domain PF00096:Zinc finger, C2H2 type}
C2H2	i0_LQ_lily14_c75689/f3p2/642	642	2	18	2	19	23	3	253	6	42	7897	9061	8749	{XP_008788081.1; PREDICTED: zinc finger protein ZAT11 [Phoenix dactylifera]}	{sp|Q42410|ZAT12_ARATH; Zinc finger protein ZAT12 OS=Arabidopsis thaliana OX=3702 GN=ZAT12 PE=2 SV=1}	{pda:103705944; - - - - -}	{At2g28710; KOG1721 FOG: Zn-finger R General function prediction only ;}	{GO:0046872; metal ion binding; molecular_function}	{NA}	{PF16622:zinc-finger C2H2-type PF13912:C2H2-type zinc finger PF00096:Zinc finger, C2H2 type PF13465:Zinc-finger double domain}
C2H2	i0_HQ_lily14_c1910/f7p6/693	693	0	0	0	0	1	0	19	0	0	2325	2215	1857	{XP_010922390.1; PREDICTED: zinc finger protein ZAT11 [Elaeis guineensis]}	{sp|Q9SLD4|ZAT11_ARATH; Zinc finger protein ZAT11 OS=Arabidopsis thaliana OX=3702 GN=ZAT11 PE=2 SV=1}	{egu:105045719; - - - - -}	{At2g37430; KOG1721 FOG: Zn-finger R General function prediction only ;}	{GO:0046872; metal ion binding; molecular_function}	{XM_010069074.2; PREDICTED: Eucalyptus grandis zinc finger protein ZAT12 (LOC104454274), mRNA}	{PF13912:C2H2-type zinc finger PF13465:Zinc-finger double domain PF00096:Zinc finger, C2H2 type PF01363:FYVE zinc finger}
C2H2	i0_LQ_lily14_c12302/f1p0/440	443	0	0	0	0	3	3	54	1	0	603	945	499	{XP_009402256.1; PREDICTED: zinc finger protein ZAT12-like [Musa acuminata subsp. malaccensis]}	{sp|Q9SLD4|ZAT11_ARATH; Zinc finger protein ZAT11 OS=Arabidopsis thaliana OX=3702 GN=ZAT11 PE=2 SV=1}	{mus:103999908; - - - - -}	{At2g28710; KOG1721 FOG: Zn-finger R General function prediction only ;}	{GO:0046872; metal ion binding; molecular_function GO:0005515; protein binding; molecular_function GO:0008270; zinc ion binding; molecular_function}	{NA}	{PF13912:C2H2-type zinc finger PF17123:RING-like zinc finger}
C2H2	i0_LQ_lily14_c5401/f1p0/651	653	0	5	0	11	18	7	76	7	12	1086	1253	2107	{XP_008788081.1; PREDICTED: zinc finger protein ZAT11 [Phoenix dactylifera]}	{sp|Q42410|ZAT12_ARATH; Zinc finger protein ZAT12 OS=Arabidopsis thaliana OX=3702 GN=ZAT12 PE=2 SV=1}	{pda:103705944; - - - - -}	{At5g59820; KOG1721 FOG: Zn-finger R General function prediction only ;}	{GO:0046872; metal ion binding; molecular_function}	{XM_008668723.1; PREDICTED: Zea mays zinc finger protein ZAT12-like (LOC103645710), mRNA}	{PF13912:C2H2-type zinc finger PF00096:Zinc finger, C2H2 type PF13465:Zinc-finger double domain}
C2H2	i0_LQ_lily14_c12733/f1p0/571	572	3	11	0	167	49	7	410.85	33	76	2701.57	2619.17	2587.26	{XP_008788081.1; PREDICTED: zinc finger protein ZAT11 [Phoenix dactylifera]}	{sp|Q42410|ZAT12_ARATH; Zinc finger protein ZAT12 OS=Arabidopsis thaliana OX=3702 GN=ZAT12 PE=2 SV=1}	{pda:103705944; - - - - -}	{At2g28710; KOG1721 FOG: Zn-finger R General function prediction only ;}	{GO:0046872; metal ion binding; molecular_function GO:0005515; protein binding; molecular_function GO:0008270; zinc ion binding; molecular_function}	{XM_010560583.1; PREDICTED: Tarenaya hassleriana zinc finger protein ZAT5-like (LOC104827409), mRNA}	{PF16622:zinc-finger C2H2-type PF13465:Zinc-finger double domain PF00096:Zinc finger, C2H2 type PF13912:C2H2-type zinc finger PF17123:RING-like zinc finger}
C2H2	i0_LQ_lily14_c47453/f1p0/610	613	1	8	2	24	39	7	271	17	68	1489	1865	1557	{XP_010937700.1; PREDICTED: zinc finger protein ZAT12-like [Elaeis guineensis]}	{sp|Q9SLD4|ZAT11_ARATH; Zinc finger protein ZAT11 OS=Arabidopsis thaliana OX=3702 GN=ZAT11 PE=2 SV=1}	{egu:105045719; - - - - -}	{At2g28710; KOG1721 FOG: Zn-finger R General function prediction only ;}	{GO:0005515; protein binding; molecular_function GO:0046872; metal ion binding; molecular_function GO:0008270; zinc ion binding; molecular_function}	{NA}	{PF00096:Zinc finger, C2H2 type PF13465:Zinc-finger double domain PF13912:C2H2-type zinc finger PF17123:RING-like zinc finger PF01363:FYVE zinc finger PF16622:zinc-finger C2H2-type}
C2H2	i0_HQ_lily14_c56971/f2p0/710	710	0	18	2	256	287.02	175.01	835.19	169.02	92.98	1463.38	1699.21	2334.74	{XP_010920692.1; PREDICTED: zinc finger protein ZAT12-like [Elaeis guineensis]}	{sp|Q9SLD4|ZAT11_ARATH; Zinc finger protein ZAT11 OS=Arabidopsis thaliana OX=3702 GN=ZAT11 PE=2 SV=1}	{egu:105044471; - - - - -}	{At2g28710; KOG1721 FOG: Zn-finger R General function prediction only ;}	{GO:0046872; metal ion binding; molecular_function}	{XM_010924092.2; PREDICTED: Elaeis guineensis zinc finger protein ZAT11-like (LOC105045723), mRNA}	{PF13912:C2H2-type zinc finger PF00096:Zinc finger, C2H2 type PF16622:zinc-finger C2H2-type}
C2H2	i0_LQ_lily14_c36997/f1p0/685	687	24	30	16	54	33	26	35	23	5	2256	2382	3361	{XP_010922390.1; PREDICTED: zinc finger protein ZAT11 [Elaeis guineensis]}	{sp|Q9SLD4|ZAT11_ARATH; Zinc finger protein ZAT11 OS=Arabidopsis thaliana OX=3702 GN=ZAT11 PE=2 SV=1}	{egu:105045719; - - - - -}	{At2g28710; KOG1721 FOG: Zn-finger R General function prediction only ;}	{GO:0046872; metal ion binding; molecular_function}	{EU957402.1; Zea mays clone 1590997 ZFP16-2 mRNA, complete cds}	{PF16622:zinc-finger C2H2-type PF13912:C2H2-type zinc finger PF13465:Zinc-finger double domain PF00096:Zinc finger, C2H2 type}
C2H2	i0_LQ_lily14_c65169/f1p0/1013	1018	1	22.53	0	47.35	65.66	18.81	128.8	30.64	51.2	521.35	878.32	942.45	{XP_010920692.1; PREDICTED: zinc finger protein ZAT12-like [Elaeis guineensis]}	{sp|Q9SLD4|ZAT11_ARATH; Zinc finger protein ZAT11 OS=Arabidopsis thaliana OX=3702 GN=ZAT11 PE=2 SV=1}	{egu:105044471; - - - - -}	{At2g28710; KOG1721 FOG: Zn-finger R General function prediction only ;}	{GO:0046872; metal ion binding; molecular_function}	{NA}	{PF16622:zinc-finger C2H2-type PF00096:Zinc finger, C2H2 type PF13912:C2H2-type zinc finger}
C2H2	i0_LQ_lily14_c42923/f1p0/577	576	2	27.47	14	93.65	106.33	40.18	264.01	58.34	62.81	1045.26	1043.47	2046.8	{XP_010922390.1; PREDICTED: zinc finger protein ZAT11 [Elaeis guineensis]}	{sp|Q9SLD4|ZAT11_ARATH; Zinc finger protein ZAT11 OS=Arabidopsis thaliana OX=3702 GN=ZAT11 PE=2 SV=1}	{egu:105045719; - - - - -}	{At2g28710; KOG1721 FOG: Zn-finger R General function prediction only ;}	{GO:0046872; metal ion binding; molecular_function}	{NA}	{PF13912:C2H2-type zinc finger PF00096:Zinc finger, C2H2 type PF16622:zinc-finger C2H2-type}
C2H2	i1_LQ_lily14_c66270/f1p1/1120	1122	0	11.62	0	8.74	56.5	26.47	57.75	120.69	72.19	21.93	210.44	16.83	{XP_010935821.1; PREDICTED: zinc finger protein ZAT5-like [Elaeis guineensis]}	{sp|Q681X4|ZAT5_ARATH; Zinc finger protein ZAT5 OS=Arabidopsis thaliana OX=3702 GN=ZAT5 PE=2 SV=1}	{pda:103705501; - - - - -}	{At5g04390; KOG1721 FOG: Zn-finger R General function prediction only ;}	{GO:0046872; metal ion binding; molecular_function GO:0006351; transcription, DNA-dependent; biological_process GO:0003677; DNA binding; molecular_function}	{XM_008809476.2; PREDICTED: Phoenix dactylifera zinc finger protein ZAT5 (LOC103719981), mRNA}	{PF16622:zinc-finger C2H2-type PF01363:FYVE zinc finger PF13912:C2H2-type zinc finger PF02892:BED zinc finger PF13465:Zinc-finger double domain PF02150:RNA polymerases M/15 Kd subunit PF00096:Zinc finger, C2H2 type}
C2H2	i1_LQ_lily14_c62350/f1p1/1336	1336	34.95	50.79	35.21	727.74	725.79	431.9	1551.86	612.84	1411.05	374.63	938.38	602.95	{XP_010935821.1; PREDICTED: zinc finger protein ZAT5-like [Elaeis guineensis]}	{sp|Q681X4|ZAT5_ARATH; Zinc finger protein ZAT5 OS=Arabidopsis thaliana OX=3702 GN=ZAT5 PE=2 SV=1}	{pda:103705501; - - - - -}	{At5g04390; KOG1721 FOG: Zn-finger R General function prediction only ;}	{GO:0003677; DNA binding; molecular_function GO:0046872; metal ion binding; molecular_function GO:0006351; transcription, DNA-dependent; biological_process}	{XM_008809476.2; PREDICTED: Phoenix dactylifera zinc finger protein ZAT5 (LOC103719981), mRNA}	{PF01363:FYVE zinc finger PF16622:zinc-finger C2H2-type PF13465:Zinc-finger double domain PF02892:BED zinc finger PF02150:RNA polymerases M/15 Kd subunit PF00096:Zinc finger, C2H2 type PF13912:C2H2-type zinc finger}
C2H2	i0_LQ_lily14_c20948/f1p0/556	557	0	0	0	0	1	0	2	0	0	161	222	130	{XP_020101988.1; zinc finger protein ZAT12-like [Ananas comosus]}	{sp|Q9SLD4|ZAT11_ARATH; Zinc finger protein ZAT11 OS=Arabidopsis thaliana OX=3702 GN=ZAT11 PE=2 SV=1}	{egu:105045719; - - - - -}	{At2g28710; KOG1721 FOG: Zn-finger R General function prediction only ;}	{GO:0046872; metal ion binding; molecular_function}	{NA}	{PF13912:C2H2-type zinc finger PF00096:Zinc finger, C2H2 type}
C2H2	i1_LQ_lily14_c40929/f1p0/1447	1448	1	0	0	0	0	0	0	0	0	821.94	142.27	31.82	{JAT54845.1; hypothetical protein g.45440 [Anthurium amnicola]}	{sp|G4N5Q2|CON7_MAGO7; C2H2 finger domain transcription factor CON7 OS=Magnaporthe oryzae (strain 70-15 / ATCC MYA-4617 / FGSC 8958) OX=242507 GN=CON7 PE=2 SV=2}	{NA}	{NA}	{NA}	{NA}	{NA}
C2H2	i2_LQ_lily14_c10546/f1p0/2794	2795	0	0	0	0	0	0	0	0	1	1440	287	46	{BAK05473.1; predicted protein [Hordeum vulgare subsp. vulgare]}	{sp|Q4WPF5|SEBA_ASPFU; C2H2 finger domain transcription factor sebA OS=Neosartorya fumigata (strain ATCC MYA-4609 / Af293 / CBS 101355 / FGSC A1100) OX=330879 GN=sebA PE=4 SV=1}	{bpg:Bathy04g02810; - - - - -}	{YER130c; KOG1721 FOG: Zn-finger R General function prediction only ;}	{GO:0046872; metal ion binding; molecular_function}	{NA}	{PF16622:zinc-finger C2H2-type PF13912:C2H2-type zinc finger PF00096:Zinc finger, C2H2 type PF13465:Zinc-finger double domain}
C2H2	i0_LQ_lily14_c45477/f1p0/788	788	0	0	0	0	0	0	1	0	1	163	109	67	{XP_010922390.1; PREDICTED: zinc finger protein ZAT11 [Elaeis guineensis]}	{sp|Q42410|ZAT12_ARATH; Zinc finger protein ZAT12 OS=Arabidopsis thaliana OX=3702 GN=ZAT12 PE=2 SV=1}	{egu:105045719; - - - - -}	{At2g28710; KOG1721 FOG: Zn-finger R General function prediction only ;}	{GO:0046872; metal ion binding; molecular_function}	{XM_008668723.1; PREDICTED: Zea mays zinc finger protein ZAT12-like (LOC103645710), mRNA}	{PF00096:Zinc finger, C2H2 type PF13465:Zinc-finger double domain PF13912:C2H2-type zinc finger PF16622:zinc-finger C2H2-type}
C2H2	i3_HQ_lily14_c1430/f11p2/3587	3587	0	0	0	0	0	0	0	0	1	1289.73	488	51	{NA}	{sp|Q5A4K7|TRY5_CANAL; Transcriptional regulator of yeast form adherence 5 OS=Candida albicans (strain SC5314 / ATCC MYA-2876) OX=237561 GN=TRY5 PE=4 SV=2}	{NA}	{YGR067c; KOG1721 FOG: Zn-finger R General function prediction only ;}	{GO:0005634; nucleus; cellular_component GO:0003677; DNA binding; molecular_function GO:0008270; zinc ion binding; molecular_function GO:0006351; transcription, DNA-dependent; biological_process GO:0046872; metal ion binding; molecular_function}	{NA}	{PF00096:Zinc finger, C2H2 type PF13465:Zinc-finger double domain PF04082:Fungal specific transcription factor domain }
C2H2	i3_HQ_lily14_c19006/f8p0/3885	3886	0	0	0	0	0	0	0	0	2	1590	323	50	{JAT66583.1; Transcription factor steA [Anthurium amnicola]}	{sp|O74252|STE12_EMENI; Transcription factor steA OS=Emericella nidulans (strain FGSC A4 / ATCC 38163 / CBS 112.46 / NRRL 194 / M139) OX=227321 GN=steA PE=2 SV=1}	{gsl:Gasu_22060; - - - - -}	{NA}	{GO:0005634; nucleus; cellular_component GO:0003700; sequence-specific DNA binding transcription factor activity; molecular_function GO:0006355; regulation of transcription, DNA-dependent; biological_process GO:0046872; metal ion binding; molecular_function}	{NA}	{PF00096:Zinc finger, C2H2 type PF13465:Zinc-finger double domain PF02200:STE like transcription factor PF13912:C2H2-type zinc finger}
C2H2	i1_LQ_lily14_c4561/f1p2/1215	1214	8.29	10.48	9.64	18.53	28.34	6.42	43.33	31.36	56.05	16.95	70.95	174.67	{ONK70381.1; uncharacterized protein A4U43_C05F33130 [Asparagus officinalis]}	{sp|Q0WPT7|Y2104_ARATH; Uncharacterized methyltransferase At2g41040, chloroplastic OS=Arabidopsis thaliana OX=3702 GN=At2g41040 PE=1 SV=1}	{pda:103706464; - - - - -}	{NA}	{GO:0008152; NA GO:0008168; methyltransferase activity; molecular_function GO:0006400; tRNA modification; biological_process GO:0046872; metal ion binding; molecular_function GO:0008176; tRNA (guanine-N7-)-methyltransferase activity; molecular_function GO:0005730; nucleolus; cellular_component}	{XM_008790564.1; PREDICTED: Phoenix dactylifera uncharacterized methyltransferase At2g41040, chloroplastic (LOC103706464), mRNA}	{PF03141:Putative S-adenosyl-L-methionine-dependent methyltransferase PF16622:zinc-finger C2H2-type PF01209:ubiE/COQ5 methyltransferase family PF05148:Hypothetical methyltransferase PF00096:Zinc finger, C2H2 type PF08241:Methyltransferase domain PF13912:C2H2-type zinc finger PF02390:Putative methyltransferase }
C2H2	i1_LQ_lily14_c55881/f2p1/1212	1212	153.05	434.59	110.79	2321.52	2017.71	1760.62	3427.39	1985.47	3503.77	1396.44	1117.18	2910.22	{XP_010935821.1; PREDICTED: zinc finger protein ZAT5-like [Elaeis guineensis]}	{sp|Q681X4|ZAT5_ARATH; Zinc finger protein ZAT5 OS=Arabidopsis thaliana OX=3702 GN=ZAT5 PE=2 SV=1}	{pda:103705501; - - - - -}	{At5g04390; KOG1721 FOG: Zn-finger R General function prediction only ;}	{GO:0003677; DNA binding; molecular_function GO:0046872; metal ion binding; molecular_function GO:0006351; transcription, DNA-dependent; biological_process}	{XM_008809476.2; PREDICTED: Phoenix dactylifera zinc finger protein ZAT5 (LOC103719981), mRNA}	{PF13465:Zinc-finger double domain PF00096:Zinc finger, C2H2 type PF02892:BED zinc finger PF02150:RNA polymerases M/15 Kd subunit PF13912:C2H2-type zinc finger PF01363:FYVE zinc finger PF16622:zinc-finger C2H2-type}
C2H2	i0_LQ_lily14_c61282/f1p0/655	653	5.25	5.47	5.74	15.23	8.37	7.96	7.97	8.26	20.44	12.58	9.69	11.31	{XP_009386973.1; PREDICTED: uncharacterized methyltransferase At2g41040, chloroplastic [Musa acuminata subsp. malaccensis]}	{sp|Q0WPT7|Y2104_ARATH; Uncharacterized methyltransferase At2g41040, chloroplastic OS=Arabidopsis thaliana OX=3702 GN=At2g41040 PE=1 SV=1}	{vvi:100267134; - - - - -}	{NA}	{GO:0046872; metal ion binding; molecular_function}	{NA}	{PF16622:zinc-finger C2H2-type PF13912:C2H2-type zinc finger PF00096:Zinc finger, C2H2 type PF13465:Zinc-finger double domain}
C2H2	i4_LQ_lily14_c6391/f1p0/4881	4885	0	0	20.89	13.23	0	4.17	2.51	7.74	0	5.62	49.47	34.42	{XP_010937215.1; PREDICTED: zinc finger AN1 and C2H2 domain-containing stress-associated protein 16 [Elaeis guineensis]}	{sp|Q0D5B9|SAP16_ORYSJ; Zinc finger AN1 and C2H2 domain-containing stress-associated protein 16 OS=Oryza sativa subsp. japonica OX=39947 GN=SAP16 PE=2 SV=2}	{egu:105056645; - - - - -}	{At3g57480; KOG3183 Predicted Zn-finger protein R General function prediction only ;}	{NA}	{NA}	{NA}
C2H2	i3_LQ_lily14_c11620/f1p0/3267	3269	1	0	0	0	0	0	2	0	0	4.06	0	0	{NA}	{NA}	{NA}	{NA}	{GO:0008270; zinc ion binding; molecular_function GO:0003676; nucleic acid binding; molecular_function}	{KF509951.1; Lilium longiflorum clone fosmid LLF2, complete sequence}	{PF16588:C2H2 zinc-finger}
C2H2	i1_LQ_lily14_c68665/f1p0/1132	1130	8	28	7	24	18	16	19	20	21	48	26	58	{XP_010928863.1; PREDICTED: zinc finger protein WIP2-like [Elaeis guineensis]}	{sp|Q9SVY1|ZWIP2_ARATH; Zinc finger protein WIP2 OS=Arabidopsis thaliana OX=3702 GN=WIP2 PE=1 SV=1}	{egu:105039481; - - - - -}	{At3g57670; KOG1721 FOG: Zn-finger R General function prediction only ;}	{GO:0003735; structural constituent of ribosome; molecular_function GO:0006412; translation; biological_process GO:0005840; ribosome; cellular_component GO:0046872; metal ion binding; molecular_function GO:0005622; intracellular; cellular_component}	{XM_010915644.2; PREDICTED: Elaeis guineensis zinc finger protein WIP2-like (LOC105039481), mRNA}	{PF00096:Zinc finger, C2H2 type PF13465:Zinc-finger double domain PF13912:C2H2-type zinc finger PF01776:Ribosomal L22e protein family}
C2H2	i1_LQ_lily14_c6252/f1p2/1124	1124	68.28	71.12	74.68	95.06	118.26	40.97	121.96	57.75	166.25	190.46	194.34	213.78	{ONK70381.1; uncharacterized protein A4U43_C05F33130 [Asparagus officinalis]}	{sp|Q0WPT7|Y2104_ARATH; Uncharacterized methyltransferase At2g41040, chloroplastic OS=Arabidopsis thaliana OX=3702 GN=At2g41040 PE=1 SV=1}	{pda:103706464; - - - - -}	{NA}	{GO:0046872; metal ion binding; molecular_function GO:0008176; tRNA (guanine-N7-)-methyltransferase activity; molecular_function GO:0006400; tRNA modification; biological_process GO:0005730; nucleolus; cellular_component GO:0008152; NA GO:0008168; methyltransferase activity; molecular_function}	{XM_008790564.1; PREDICTED: Phoenix dactylifera uncharacterized methyltransferase At2g41040, chloroplastic (LOC103706464), mRNA}	{PF16622:zinc-finger C2H2-type PF03141:Putative S-adenosyl-L-methionine-dependent methyltransferase PF01209:ubiE/COQ5 methyltransferase family PF05148:Hypothetical methyltransferase PF08241:Methyltransferase domain PF00096:Zinc finger, C2H2 type PF13912:C2H2-type zinc finger PF02390:Putative methyltransferase }
C2H2	i1_HQ_lily14_c98155/f3p1/1064	1063	315.72	339.12	303.96	444.61	429.84	403.78	496.3	344.27	591.25	950.85	1016.81	557.06	{XP_010937215.1; PREDICTED: zinc finger AN1 and C2H2 domain-containing stress-associated protein 16 [Elaeis guineensis]}	{sp|Q0D5B9|SAP16_ORYSJ; Zinc finger AN1 and C2H2 domain-containing stress-associated protein 16 OS=Oryza sativa subsp. japonica OX=39947 GN=SAP16 PE=2 SV=2}	{egu:105056645; - - - - -}	{At3g57480; KOG3183 Predicted Zn-finger protein R General function prediction only ;}	{GO:0046872; metal ion binding; molecular_function GO:0008270; zinc ion binding; molecular_function}	{NA}	{PF01363:FYVE zinc finger PF13912:C2H2-type zinc finger PF01428:AN1-like Zinc finger PF00096:Zinc finger, C2H2 type}
C2H2	i0_LQ_lily14_c13511/f1p0/809	810	68.02	70.86	74.4	149.42	155.53	208	215.29	199.1	46.26	155.88	185.28	198.99	{XP_008791313.1; PREDICTED: DNAJ protein JJJ1 homolog [Phoenix dactylifera]}	{NA}	{pda:103708255; K09506 DNAJA5 DnaJ homolog subfamily A member 5 - -}	{NA}	{GO:0046872; metal ion binding; molecular_function}	{NA}	{PF00096:Zinc finger, C2H2 type}
C2H2	i4_LQ_lily14_c3255/f1p0/4892	4892	24.28	28.88	0.15	72.16	35.16	27.05	60.19	26.98	63.75	61.54	29.73	38.53	{XP_010937215.1; PREDICTED: zinc finger AN1 and C2H2 domain-containing stress-associated protein 16 [Elaeis guineensis]}	{sp|Q0D5B9|SAP16_ORYSJ; Zinc finger AN1 and C2H2 domain-containing stress-associated protein 16 OS=Oryza sativa subsp. japonica OX=39947 GN=SAP16 PE=2 SV=2}	{egu:105056645; - - - - -}	{At3g57480; KOG3183 Predicted Zn-finger protein R General function prediction only ;}	{GO:0008270; zinc ion binding; molecular_function GO:0046872; metal ion binding; molecular_function}	{NA}	{PF00096:Zinc finger, C2H2 type PF13912:C2H2-type zinc finger PF01428:AN1-like Zinc finger}
C2H2	i4_LQ_lily14_c8677/f1p0/4277	4280	3.24	2.3	4.32	1.25	0	1.04	1.25	1.18	0	6.19	5.95	3.58	{KYP40338.1; Retrovirus-related Pol polyprotein from transposon TNT 1-94 [Cajanus cajan]}	{sp|P10978|POLX_TOBAC; Retrovirus-related Pol polyprotein from transposon TNT 1-94 OS=Nicotiana tabacum OX=4097 PE=2 SV=1}	{vra:106763662; - - - - -}	{At2g21310; KOG0017 FOG: Transposon-encoded proteins with TYA, reverse transcriptase, integrase domains in various combinations R General function prediction only ;}	{GO:0003676; nucleic acid binding; molecular_function GO:0008270; zinc ion binding; molecular_function}	{NA}	{PF00098:Zinc knuckle PF16588:C2H2 zinc-finger}
C2H2	i3_LQ_lily14_c21597/f1p0/3940	3936	3	2	3	19	0	27	10	3	18	1	5	6	{XP_010904961.1; PREDICTED: zinc finger protein ZAT9-like [Elaeis guineensis]}	{sp|Q9C810|Y1342_ARATH; PHD finger protein At1g33420 OS=Arabidopsis thaliana OX=3702 GN=At1g33420 PE=1 SV=1}	{egu:105058139; - - - - -}	{At1g26610; KOG1721 FOG: Zn-finger R General function prediction only ;}	{GO:0008270; zinc ion binding; molecular_function GO:0046872; metal ion binding; molecular_function GO:0003700; sequence-specific DNA binding transcription factor activity; molecular_function GO:0006355; regulation of transcription, DNA-dependent; biological_process GO:0043565; sequence-specific DNA binding; molecular_function}	{XM_017842854.1; PREDICTED: Phoenix dactylifera protein BZR1 homolog 3-like (LOC103707374), transcript variant X2, mRNA}	{PF13912:C2H2-type zinc finger PF00096:Zinc finger, C2H2 type PF16622:zinc-finger C2H2-type PF00320:GATA zinc finger PF01363:FYVE zinc finger}
C2H2	i3_HQ_lily14_c39717/f2p0/3949	3955	16.83	22.99	5.94	34.5	15.22	42.98	86.15	0	0	0	0	78.96	{XP_008790938.1; PREDICTED: LOW QUALITY PROTEIN: uncharacterized protein LOC103707977 [Phoenix dactylifera]}	{sp|Q9LME6|MBD8_ARATH; Methyl-CpG-binding domain-containing protein 8 OS=Arabidopsis thaliana OX=3702 GN=MBD8 PE=2 SV=1}	{pda:103707977; - - - - -}	{NA}	{GO:0046872; metal ion binding; molecular_function GO:0003677; DNA binding; molecular_function GO:0005634; nucleus; cellular_component}	{XM_010031730.2; PREDICTED: Eucalyptus grandis uncharacterized LOC104419900 (LOC104419900), transcript variant X2, mRNA}	{PF00096:Zinc finger, C2H2 type PF01429:Methyl-CpG binding domain}
C2H2	i1_LQ_lily14_c28215/f1p0/1569	1570	566.11	499.32	508.78	819.74	669.14	833.29	923.18	650.71	1005.49	1046.32	599.09	718.79	{XP_008791313.1; PREDICTED: DNAJ protein JJJ1 homolog [Phoenix dactylifera]}	{sp|Q9C911|JJJ1_ARATH; DNAJ protein JJJ1 homolog OS=Arabidopsis thaliana OX=3702 GN=JJJ1 PE=1 SV=1}	{pda:103708255; K09506 DNAJA5 DnaJ homolog subfamily A member 5 - -}	{At1g74250; KOG0717 Molecular chaperone (DnaJ superfamily) O Posttranslational modification, protein turnover, chaperones ;}	{GO:0003676; nucleic acid binding; molecular_function GO:0046872; metal ion binding; molecular_function GO:0008270; zinc ion binding; molecular_function}	{XM_008793091.2; PREDICTED: Phoenix dactylifera DNAJ protein JJJ1 homolog (LOC103708255), mRNA}	{PF00096:Zinc finger, C2H2 type PF07535:DBF zinc finger}
C2H2	i0_HQ_lily14_c6368/f2p0/877	876	161	148	169	221	221	249	279	199	301	183	227	259	{XP_020104437.1; DNAJ protein JJJ1 homolog isoform X2 [Ananas comosus]}	{sp|Q9C911|JJJ1_ARATH; DNAJ protein JJJ1 homolog OS=Arabidopsis thaliana OX=3702 GN=JJJ1 PE=1 SV=1}	{mus:103973600; K09506 DNAJA5 DnaJ homolog subfamily A member 5 - -}	{At1g74250; KOG0717 Molecular chaperone (DnaJ superfamily) O Posttranslational modification, protein turnover, chaperones ;}	{GO:0046872; metal ion binding; molecular_function}	{NA}	{PF00096:Zinc finger, C2H2 type}
C2H2	i1_LQ_lily14_c37576/f1p0/1491	1491	482	379	564	217	314	174	293	297	300.9	635	643	666	{XP_010267824.1; PREDICTED: uncharacterized protein LOC104604941 [Nelumbo nucifera]}	{NA}	{pvu:PHAVU_011G142000g; - - - - -}	{NA}	{GO:0046872; metal ion binding; molecular_function}	{XM_008778490.2; PREDICTED: Phoenix dactylifera uncharacterized LOC103696776 (LOC103696776), mRNA}	{PF00096:Zinc finger, C2H2 type}
C2H2	i1_LQ_lily14_c29850/f1p0/1101	1102	363.97	348.06	455.19	343.85	393.32	216.7	425.53	190.2	571.25	526.8	520.62	442.22	{XP_008791313.1; PREDICTED: DNAJ protein JJJ1 homolog [Phoenix dactylifera]}	{sp|Q9C911|JJJ1_ARATH; DNAJ protein JJJ1 homolog OS=Arabidopsis thaliana OX=3702 GN=JJJ1 PE=1 SV=1}	{pda:103708255; K09506 DNAJA5 DnaJ homolog subfamily A member 5 - -}	{At1g74250; KOG0717 Molecular chaperone (DnaJ superfamily) O Posttranslational modification, protein turnover, chaperones ;}	{GO:0003676; nucleic acid binding; molecular_function GO:0046872; metal ion binding; molecular_function GO:0008270; zinc ion binding; molecular_function GO:0003677; DNA binding; molecular_function GO:0005634; nucleus; cellular_component}	{XM_014903131.1; PREDICTED: Brachypodium distachyon dnaJ homolog subfamily C member 21 (LOC100844494), transcript variant X3, mRNA}	{PF07535:DBF zinc finger PF00096:Zinc finger, C2H2 type PF04988:A-kinase anchoring protein 95 (AKAP95)}
C2H2	i1_LQ_lily14_c69959/f1p21/1221	1218	217.91	239.02	245.87	175	316.72	218.95	273.66	290.95	280.97	190	337.91	364.64	{XP_008805180.1; PREDICTED: ribosome maturation protein SBDS [Phoenix dactylifera]}	{NA}	{mus:103971813; K14574 SDO1, SBDS ribosome maturation protein SDO1 - ko03008; Genetic Information Processing; Translation; Ribosome biogenesis in eukaryotes}	{At1g43860_2; KOG2785 C2H2-type Zn-finger protein R General function prediction only ;}	{NA}	{NA}	{NA}
C2H2	i1_HQ_lily14_c2965/f2p0/1329	1329	630.91	641.93	515.27	910.97	616.85	928.91	768.54	649.61	723.57	844.03	567.18	702.42	{XP_010914258.1; PREDICTED: protein SUPPRESSOR OF FRI 4-like isoform X2 [Elaeis guineensis]}	{sp|Q9C5G0|SUF4_ARATH; Protein SUPPRESSOR OF FRI 4 OS=Arabidopsis thaliana OX=3702 GN=SUF4 PE=1 SV=1}	{egu:105039701; - - - - -}	{At1g30970; KOG2893 Zn finger protein R General function prediction only ;}	{GO:0046872; metal ion binding; molecular_function}	{XR_606610.1; PREDICTED: Phoenix dactylifera protein SUPPRESSOR OF FRI 4 (LOC103723336), transcript variant X3, misc_RNA}	{PF00096:Zinc finger, C2H2 type}
C2H2	i1_LQ_lily14_c22890/f1p0/1217	1221	294.75	290.24	271.33	411.39	399.81	352.38	643.44	463.04	345.5	246.18	359.89	301.86	{EEF36280.1; hypothetical protein RCOM_0524640 [Ricinus communis]}	{NA}	{rcu:8285040; - - - - -}	{NA}	{GO:0005634; nucleus; cellular_component GO:0003677; DNA binding; molecular_function GO:0046872; metal ion binding; molecular_function GO:0003676; nucleic acid binding; molecular_function GO:0007218; neuropeptide signaling pathway; biological_process GO:0008270; zinc ion binding; molecular_function GO:0019031; viral envelope; cellular_component}	{NA}	{PF06220:U1 zinc finger PF00096:Zinc finger, C2H2 type PF04988:A-kinase anchoring protein 95 (AKAP95) PF01160:Vertebrate endogenous opioids neuropeptide PF07535:DBF zinc finger PF16622:zinc-finger C2H2-type PF03213:Poxvirus P35 protein}
C2H2	i3_LQ_lily14_c3343/f1p0/3361	3406	489.89	467.75	521.41	259.9	281.24	496.9	472.26	327.82	240.71	435.22	495.59	539.99	{XP_008790938.1; PREDICTED: LOW QUALITY PROTEIN: uncharacterized protein LOC103707977 [Phoenix dactylifera]}	{sp|Q9LME6|MBD8_ARATH; Methyl-CpG-binding domain-containing protein 8 OS=Arabidopsis thaliana OX=3702 GN=MBD8 PE=2 SV=1}	{pda:103707977; - - - - -}	{NA}	{GO:0005634; nucleus; cellular_component GO:0003677; DNA binding; molecular_function GO:0046872; metal ion binding; molecular_function}	{NA}	{PF00096:Zinc finger, C2H2 type PF01429:Methyl-CpG binding domain}
C2H2	i4_LQ_lily14_c7908/f1p0/4843	4850	22.07	7	13.5	8.73	7.14	5	7	4	2	12.98	10.43	14.01	{CAN71109.1; hypothetical protein VITISV_001479 [Vitis vinifera]}	{sp|P10978|POLX_TOBAC; Retrovirus-related Pol polyprotein from transposon TNT 1-94 OS=Nicotiana tabacum OX=4097 PE=2 SV=1}	{spen:107024343; - - - - -}	{At1g37110; KOG0017 FOG: Transposon-encoded proteins with TYA, reverse transcriptase, integrase domains in various combinations R General function prediction only ;}	{GO:0003676; nucleic acid binding; molecular_function GO:0008270; zinc ion binding; molecular_function GO:0015074; DNA integration; biological_process}	{AC144760.29; Medicago truncatula chromosome 6 clone mth2-8p15, complete sequence}	{PF00665:Integrase core domain PF06467:MYM-type Zinc finger with FCS sequence motif PF16588:C2H2 zinc-finger PF00098:Zinc knuckle}
C2H2	i4_LQ_lily14_c25613/f1p18/4012	4012	806.61	767.86	784.73	720.72	571.44	826.88	968.55	631.57	1047.38	772.49	690.99	596.51	{XP_008777659.1; PREDICTED: uncharacterized protein LOC103697553 [Phoenix dactylifera]}	{sp|Q0WPF2|PCFS4_ARATH; Polyadenylation and cleavage factor homolog 4 OS=Arabidopsis thaliana OX=3702 GN=PCFS4 PE=1 SV=1}	{mus:104000249; K14400 PCF11 pre-mRNA cleavage complex 2 protein Pcf11 - ko03015; Genetic Information Processing; Translation; mRNA surveillance pathway}	{At2g36480; KOG2071 mRNA cleavage and polyadenylation factor I/II complex, subunit Pcf11 A RNA processing and modification ;}	{GO:0046872; metal ion binding; molecular_function}	{XR_001878942.1; PREDICTED: Phoenix dactylifera uncharacterized LOC103697553 (LOC103697553), transcript variant X3, misc_RNA}	{PF00096:Zinc finger, C2H2 type}
C2H2	i4_LQ_lily14_c12749/f1p7/4586	4632	36.31	58.1	28.3	72.06	42.44	36.4	108.58	47.52	49.11	9.3	41.49	54.97	{ONK57028.1; uncharacterized protein A4U43_C10F15830 [Asparagus officinalis]}	{sp|Q10RP4|SE14_ORYSJ; Lysine-specific demethylase SE14 OS=Oryza sativa subsp. japonica OX=39947 GN=SE14 PE=3 SV=2}	{egu:105043001; - - - - -}	{At5g04240_2; KOG1721 FOG: Zn-finger R General function prediction only ;}	{GO:0046872; metal ion binding; molecular_function}	{XM_009383866.2; PREDICTED: Musa acuminata subsp. malaccensis probable lysine-specific demethylase ELF6 (LOC103970194), mRNA}	{PF00096:Zinc finger, C2H2 type PF13465:Zinc-finger double domain}
C2H2	i2_LQ_lily14_c9605/f1p0/2780	2780	1042.63	1027.72	1151.28	954	820.22	805.08	1314.51	843.14	1002.71	637.13	828.15	1254.03	{XP_010930779.1; PREDICTED: uncharacterized zinc finger protein At4g06634-like [Elaeis guineensis]}	{sp|Q2V3L3|YY1_ARATH; Zinc finger transcription factor YY1 OS=Arabidopsis thaliana OX=3702 GN=YY1 PE=1 SV=1}	{egu:105038410; - - - - -}	{Hs4507955; KOG1721 FOG: Zn-finger R General function prediction only ;}	{GO:0005681; spliceosomal complex; cellular_component GO:0000398; nuclear mRNA splicing, via spliceosome; biological_process GO:0046872; metal ion binding; molecular_function}	{XM_008809454.2; PREDICTED: Phoenix dactylifera uncharacterized zinc finger protein At4g06634-like (LOC103719962), transcript variant X4, mRNA}	{PF16622:zinc-finger C2H2-type PF00096:Zinc finger, C2H2 type PF04889:Cwf15/Cwc15 cell cycle control protein PF13465:Zinc-finger double domain}
C2H2	i1_LQ_lily14_c25222/f1p0/1547	1445	366.37	276.28	403.72	403	263.78	352.92	499.49	279.86	369.29	295.87	165.85	410.97	{XP_010930779.1; PREDICTED: uncharacterized zinc finger protein At4g06634-like [Elaeis guineensis]}	{sp|Q2V3L3|YY1_ARATH; Zinc finger transcription factor YY1 OS=Arabidopsis thaliana OX=3702 GN=YY1 PE=1 SV=1}	{pda:103701314; K09201 YY transcription factor YY - -}	{7304348; KOG1721 FOG: Zn-finger R General function prediction only ;}	{GO:0008270; zinc ion binding; molecular_function GO:0046872; metal ion binding; molecular_function}	{XM_008809451.2; PREDICTED: Phoenix dactylifera uncharacterized zinc finger protein At4g06634-like (LOC103719962), transcript variant X1, mRNA}	{PF00096:Zinc finger, C2H2 type PF13465:Zinc-finger double domain PF16622:zinc-finger C2H2-type PF02176:TRAF-type zinc finger}
C2H2	i0_LQ_lily14_c41916/f1p0/798	798	830.65	841.1	848.52	851.05	592.54	803.95	786.39	668.51	667.05	633.34	686.25	707.21	{NA}	{NA}	{NA}	{NA}	{GO:0003700; sequence-specific DNA binding transcription factor activity; molecular_function GO:0006355; regulation of transcription, DNA-dependent; biological_process GO:0043565; sequence-specific DNA binding; molecular_function GO:0008270; zinc ion binding; molecular_function GO:0046872; metal ion binding; molecular_function GO:0005634; nucleus; cellular_component}	{NA}	{PF00096:Zinc finger, C2H2 type PF00105:Zinc finger, C4 type (two domains)}
C2H2	i3_LQ_lily14_c4625/f1p0/3254	3252	0	8.5	11.4	8.54	12.97	4.24	4.35	1.42	2.87	0	5.77	9.79	{XP_010928534.1; PREDICTED: uncharacterized protein LOC105050282 [Elaeis guineensis]}	{NA}	{nta:107772620; - - - - -}	{NA}	{GO:0046872; metal ion binding; molecular_function}	{XM_010930232.1; PREDICTED: Elaeis guineensis uncharacterized LOC105050282 (LOC105050282), mRNA}	{PF00096:Zinc finger, C2H2 type}
C2H2	i1_HQ_lily14_c46721/f2p0/1766	1766	464.25	434.76	429.67	660.61	427.19	521.62	821.55	521.96	724.5	294.82	280.11	384.14	{KZM81672.1; hypothetical protein DCAR_029285 [Daucus carota subsp. sativus]}	{sp|O64571|UBA1C_ARATH; UBP1-associated proteins 1C OS=Arabidopsis thaliana OX=3702 GN=UBA1C PE=3 SV=2}	{pda:103707451; - - - - -}	{At2g19380; KOG2186 Cell growth-regulating nucleolar protein D Cell cycle control, cell division, chromosome partitioning ;}	{GO:0003676; nucleic acid binding; molecular_function GO:0046872; metal ion binding; molecular_function GO:0008270; zinc ion binding; molecular_function GO:0003677; DNA binding; molecular_function GO:0005634; nucleus; cellular_component}	{NA}	{PF07535:DBF zinc finger PF16622:zinc-finger C2H2-type PF06220:U1 zinc finger PF00096:Zinc finger, C2H2 type PF04988:A-kinase anchoring protein 95 (AKAP95)}
C2H2	i1_LQ_lily14_c85143/f1p0/1315	1314	226	236.5	206.6	270.46	190.03	253.76	186.65	221.58	214.13	136	135.23	182.21	{XP_010928534.1; PREDICTED: uncharacterized protein LOC105050282 [Elaeis guineensis]}	{NA}	{nta:107772620; - - - - -}	{NA}	{GO:0046872; metal ion binding; molecular_function}	{XM_010930232.1; PREDICTED: Elaeis guineensis uncharacterized LOC105050282 (LOC105050282), mRNA}	{PF00096:Zinc finger, C2H2 type}
C2H2	i3_LQ_lily14_c42292/f1p1/3464	3506	6.86	4.22	4.19	13.96	14.01	2.78	4.2	4.16	9.46	2.79	1.41	5.5	{ONK57054.1; uncharacterized protein A4U43_C10F16130 [Asparagus officinalis]}	{sp|Q9HFF2|YL92_SCHPO; Uncharacterized protein C683.02c OS=Schizosaccharomyces pombe (strain 972 / ATCC 24843) OX=284812 GN=SPAC683.02c PE=4 SV=1}	{cmo:103484078; - - - - -}	{At5g52380; KOG4400 E3 ubiquitin ligase interacting with arginine methyltransferase O Posttranslational modification, protein turnover, chaperones ;}	{GO:0003676; nucleic acid binding; molecular_function GO:0008270; zinc ion binding; molecular_function}	{KF509953.1; Lilium longiflorum clone fosmid LLF4, complete sequence}	{PF16588:C2H2 zinc-finger PF00098:Zinc knuckle}
C2H2	i3_LQ_lily14_c16490/f1p0/3053	3051	3630.99	4140.23	4289.7	3063.67	2297.15	3803.31	2709.51	2488.62	2927.42	2178.64	2415.39	2444.97	{ONK58067.1; uncharacterized protein A4U43_C09F7770 [Asparagus officinalis]}	{sp|Q943I6|STOP1_ORYSJ; Zinc finger protein STOP1 homolog OS=Oryza sativa subsp. japonica OX=39947 GN=Os01g0871200 PE=2 SV=1}	{pda:103702663; - - - - -}	{At1g34370; KOG1721 FOG: Zn-finger R General function prediction only ;}	{GO:0046872; metal ion binding; molecular_function}	{KF034795.1; Triticum aestivum isolate D cultivar Barbela 7/72/92 STOP1 gene, complete cds}	{PF00096:Zinc finger, C2H2 type PF13912:C2H2-type zinc finger}
C2H2	i2_LQ_lily14_c14909/f1p0/2306	2308	1832.52	1868.63	2056.66	1537.78	1367.72	1872.61	1621.13	1301.53	1706.41	1109.29	1011.86	1197.93	{XP_008800157.1; PREDICTED: uncharacterized protein LOC103714622 isoform X2 [Phoenix dactylifera]}	{NA}	{zma:103637791; - - - - -}	{NA}	{GO:0003677; DNA binding; molecular_function GO:0006313; transposition, DNA-mediated; biological_process GO:0008270; zinc ion binding; molecular_function GO:0003676; nucleic acid binding; molecular_function GO:0004803; transposase activity; molecular_function}	{NA}	{PF04434:SWIM zinc finger PF00872:Transposase, Mutator family PF16588:C2H2 zinc-finger}
C2H2	i3_LQ_lily14_c31587/f1p0/3144	3149	136.4	88.38	107.31	196.77	105.03	191	167.21	49.29	188.13	74.9	0	124.62	{XP_010941564.1; PREDICTED: uncharacterized protein LOC105059810 [Elaeis guineensis]}	{NA}	{egu:105059810; - - - - -}	{NA}	{GO:0003676; nucleic acid binding; molecular_function GO:0008270; zinc ion binding; molecular_function GO:0046983; protein dimerization activity; molecular_function GO:0003677; DNA binding; molecular_function}	{NA}	{PF05699:hAT family C-terminal dimerisation region PF16588:C2H2 zinc-finger PF02892:BED zinc finger}
C2H2	i1_LQ_lily14_c44273/f1p3/1931	1931	2139.54	2321.8	2040.44	1596.3	1291.16	2368.67	1777.42	1091.93	1303.01	1028.7	1153.83	1553.48	{XP_008795616.1; PREDICTED: protein indeterminate-domain 2-like [Phoenix dactylifera]}	{sp|Q9LVQ7|IDD1_ARATH; Zinc finger protein ENHYDROUS OS=Arabidopsis thaliana OX=3702 GN=ENY PE=1 SV=1}	{nnu:104595745; - - - - -}	{At5g66730; KOG1721 FOG: Zn-finger R General function prediction only ;}	{GO:0046872; metal ion binding; molecular_function GO:0006886; intracellular protein transport; biological_process GO:0007275; multicellular organismal development; biological_process GO:0030127; COPII vesicle coat; cellular_component GO:0008270; zinc ion binding; molecular_function GO:0006888; ER to Golgi vesicle-mediated transport; biological_process GO:0006511; ubiquitin-dependent protein cata…	{XM_009398128.2; PREDICTED: Musa acuminata subsp. malaccensis protein indeterminate-domain 2 (LOC103981400), mRNA}	{PF04810:Sec23/Sec24 zinc finger PF00096:Zinc finger, C2H2 type PF13465:Zinc-finger double domain PF13912:C2H2-type zinc finger PF03145:Seven in absentia protein family}
C2H2	i3_LQ_lily14_c7877/f1p16/3550	3550	118.6	132.41	181.96	249.53	112.97	108.93	134.1	148.65	141.27	68.59	47.63	118.58	{XP_008790938.1; PREDICTED: LOW QUALITY PROTEIN: uncharacterized protein LOC103707977 [Phoenix dactylifera]}	{sp|Q9LME6|MBD8_ARATH; Methyl-CpG-binding domain-containing protein 8 OS=Arabidopsis thaliana OX=3702 GN=MBD8 PE=2 SV=1}	{pda:103707977; - - - - -}	{NA}	{GO:0005634; nucleus; cellular_component GO:0046872; metal ion binding; molecular_function GO:0003677; DNA binding; molecular_function}	{NA}	{PF00096:Zinc finger, C2H2 type PF01429:Methyl-CpG binding domain}
C2H2	i1_LQ_lily14_c22848/f1p0/1233	1233	1208.53	1298.41	1294.18	1349.35	1476.26	1548.95	1500.53	1283.04	1611.77	711.92	496.26	770.04	{XP_010918617.1; PREDICTED: zinc finger protein GIS2 [Elaeis guineensis]}	{sp|Q04832|HEXP_LEIMA; DNA-binding protein HEXBP OS=Leishmania major OX=5664 GN=HEXBP PE=4 SV=1}	{egu:105042943; K09250 CNBP cellular nucleic acid-binding protein - -}	{YNL255c; KOG4400 E3 ubiquitin ligase interacting with arginine methyltransferase O Posttranslational modification, protein turnover, chaperones ;}	{GO:0008270; zinc ion binding; molecular_function GO:0003676; nucleic acid binding; molecular_function}	{XM_008801350.1; PREDICTED: Phoenix dactylifera zinc finger protein GIS2-like (LOC103714180), mRNA}	{PF00098:Zinc knuckle PF16588:C2H2 zinc-finger}
C2H2	i3_LQ_lily14_c25455/f1p1/3172	3178	24.37	23.23	33.72	22.06	22.22	18.12	25.4	26.38	26.14	8.11	19.1	11.03	{XP_003527126.1; PREDICTED: zinc finger protein GIS2-like [Glycine max]}	{sp|P53849|GIS2_YEAST; Zinc finger protein GIS2 OS=Saccharomyces cerevisiae (strain ATCC 204508 / S288c) OX=559292 GN=GIS2 PE=1 SV=1}	{mdm:103453784; K09250 CNBP cellular nucleic acid-binding protein - -}	{YNL255c; KOG4400 E3 ubiquitin ligase interacting with arginine methyltransferase O Posttranslational modification, protein turnover, chaperones ;}	{GO:0003676; nucleic acid binding; molecular_function GO:0008270; zinc ion binding; molecular_function}	{XM_008801350.1; PREDICTED: Phoenix dactylifera zinc finger protein GIS2-like (LOC103714180), mRNA}	{PF00098:Zinc knuckle PF16588:C2H2 zinc-finger}
C2H2	i3_LQ_lily14_c6880/f1p0/3723	3723	280.15	291.82	306.41	269.44	161.79	246.92	197.99	174.44	211.3	128.58	135.47	120.04	{XP_008790938.1; PREDICTED: LOW QUALITY PROTEIN: uncharacterized protein LOC103707977 [Phoenix dactylifera]}	{sp|Q9LME6|MBD8_ARATH; Methyl-CpG-binding domain-containing protein 8 OS=Arabidopsis thaliana OX=3702 GN=MBD8 PE=2 SV=1}	{pda:103707977; - - - - -}	{NA}	{GO:0003677; DNA binding; molecular_function GO:0046872; metal ion binding; molecular_function GO:0005634; nucleus; cellular_component}	{NA}	{PF01429:Methyl-CpG binding domain PF00096:Zinc finger, C2H2 type}
C2H2	i2_LQ_lily14_c30221/f1p0/2486	2486	28	47	26	64	25	43	25	41	32	18	17	6	{XP_010932456.1; PREDICTED: uncharacterized protein LOC105053111 [Elaeis guineensis]}	{NA}	{egu:105053111; - - - - -}	{NA}	{GO:0003676; nucleic acid binding; molecular_function GO:0008270; zinc ion binding; molecular_function}	{XM_009415658.2; PREDICTED: Musa acuminata subsp. malaccensis uncharacterized LOC103995127 (LOC103995127), transcript variant X2, mRNA}	{PF04434:SWIM zinc finger PF16588:C2H2 zinc-finger PF00098:Zinc knuckle}
C2H2	i1_HQ_lily14_c1725/f16p3/1821	1816	10226.9	10653	11185.7	7322.33	6028.85	9426.69	5981.49	6282.38	6789.58	4001.36	4096.61	4077.03	{ONK58067.1; uncharacterized protein A4U43_C09F7770 [Asparagus officinalis]}	{sp|Q943I6|STOP1_ORYSJ; Zinc finger protein STOP1 homolog OS=Oryza sativa subsp. japonica OX=39947 GN=Os01g0871200 PE=2 SV=1}	{pda:103702663; - - - - -}	{At1g34370; KOG1721 FOG: Zn-finger R General function prediction only ;}	{GO:0046872; metal ion binding; molecular_function}	{KF034795.1; Triticum aestivum isolate D cultivar Barbela 7/72/92 STOP1 gene, complete cds}	{PF00096:Zinc finger, C2H2 type PF13912:C2H2-type zinc finger}
C2H2	i2_LQ_lily14_c45511/f1p2/2754	2754	175.61	182.93	192.07	138.23	99.62	121.73	127.3	116.01	132.33	89	78.55	83.16	{XP_008790938.1; PREDICTED: LOW QUALITY PROTEIN: uncharacterized protein LOC103707977 [Phoenix dactylifera]}	{NA}	{pda:103707977; - - - - -}	{NA}	{GO:0046872; metal ion binding; molecular_function}	{NA}	{PF00096:Zinc finger, C2H2 type}
C2H2	i1_HQ_lily14_c11713/f3p0/1119	1120	1361.49	1418.22	1489.13	1326.36	1426.48	1451.48	1443.06	1171.14	1542.2	503.79	514.07	565.48	{XP_010918617.1; PREDICTED: zinc finger protein GIS2 [Elaeis guineensis]}	{sp|P53849|GIS2_YEAST; Zinc finger protein GIS2 OS=Saccharomyces cerevisiae (strain ATCC 204508 / S288c) OX=559292 GN=GIS2 PE=1 SV=1}	{egu:105042943; K09250 CNBP cellular nucleic acid-binding protein - -}	{YNL255c; KOG4400 E3 ubiquitin ligase interacting with arginine methyltransferase O Posttranslational modification, protein turnover, chaperones ;}	{GO:0003676; nucleic acid binding; molecular_function GO:0008270; zinc ion binding; molecular_function}	{XM_008801350.1; PREDICTED: Phoenix dactylifera zinc finger protein GIS2-like (LOC103714180), mRNA}	{PF00098:Zinc knuckle PF16588:C2H2 zinc-finger}
C2H2	i1_LQ_lily14_c61849/f1p0/1522	1522	500.13	520.97	547.02	651.19	551.48	667.29	593.82	674.81	871.41	165.64	169.02	185.92	{XP_010912518.1; PREDICTED: uncharacterized zinc finger protein At4g06634 isoform X1 [Elaeis guineensis]}	{sp|Q2V3L3|YY1_ARATH; Zinc finger transcription factor YY1 OS=Arabidopsis thaliana OX=3702 GN=YY1 PE=1 SV=1}	{egu:105038410; - - - - -}	{7304348; KOG1721 FOG: Zn-finger R General function prediction only ;}	{GO:0046872; metal ion binding; molecular_function}	{XM_010914217.2; PREDICTED: Elaeis guineensis uncharacterized zinc finger protein At4g06634 (LOC105038410), transcript variant X2, mRNA}	{PF16622:zinc-finger C2H2-type PF00096:Zinc finger, C2H2 type PF13465:Zinc-finger double domain}
C2H2	i4_LQ_lily14_c8652/f1p0/4802	4800	18.61	21.72	20.48	27.65	18.35	39.71	32.18	13.12	35.45	3.95	2.11	9.88	{XP_016190757.1; PREDICTED: uncharacterized zinc finger protein At4g06634-like isoform X1 [Arachis ipaensis]}	{sp|Q2V3L3|YY1_ARATH; Zinc finger transcription factor YY1 OS=Arabidopsis thaliana OX=3702 GN=YY1 PE=1 SV=1}	{lang:109360947; - - - - -}	{7304348; KOG1721 FOG: Zn-finger R General function prediction only ;}	{GO:0046872; metal ion binding; molecular_function GO:0005576; NA GO:0009405; pathogenesis; biological_process}	{KF509953.1; Lilium longiflorum clone fosmid LLF4, complete sequence}	{PF16622:zinc-finger C2H2-type PF13465:Zinc-finger double domain PF07473:Spasmodic peptide gm9a; conotoxin from Conus species PF00096:Zinc finger, C2H2 type}
C2H2	i4_LQ_lily14_c7348/f1p0/4768	4727	151.12	245.18	167.44	220.25	177.06	72.69	98.08	88.7	340.67	40.56	0.01	76.35	{XP_010250905.1; PREDICTED: lysine-specific demethylase JMJ705-like [Nelumbo nucifera]}	{sp|Q5N712|JM705_ORYSJ; Lysine-specific demethylase JMJ705 OS=Oryza sativa subsp. japonica OX=39947 GN=JMJ705 PE=1 SV=1}	{nnu:104593000; - - - - -}	{At5g46910; KOG1246 DNA-binding protein jumonji/RBP2/SMCY, contains JmjC domain R General function prediction only ;}	{GO:0046872; metal ion binding; molecular_function}	{XM_010929257.2; PREDICTED: Elaeis guineensis lysine-specific demethylase REF6-like (LOC105049564), mRNA}	{PF00096:Zinc finger, C2H2 type PF13465:Zinc-finger double domain}
C2H2	i3_LQ_lily14_c23568/f1p1/3989	3987	688.87	717.58	753.46	329.76	304.94	297.57	411.81	274.99	421.91	120.59	121.29	131.25	{XP_010931909.1; PREDICTED: transcription factor IIIA [Elaeis guineensis]}	{sp|Q84MZ4|TF3A_ARATH; Transcription factor IIIA OS=Arabidopsis thaliana OX=3702 GN=TFIIIA PE=1 SV=1}	{egu:105045430; K09191 GTF3A general transcription factor IIIA - -}	{At1g72050; KOG1721 FOG: Zn-finger R General function prediction only ;}	{GO:0046872; metal ion binding; molecular_function}	{XM_010933607.1; PREDICTED: Elaeis guineensis transcription factor IIIA (LOC105052697), mRNA}	{PF00096:Zinc finger, C2H2 type}
C2H2	i1_LQ_lily14_c88570/f1p0/1260	1260	134	199	134	329	276	437	399	249	453	7	32	31	{XP_010919568.1; PREDICTED: LOW QUALITY PROTEIN: zinc finger protein ZAT4 [Elaeis guineensis]}	{sp|Q39092|ZAT1_ARATH; Zinc finger protein ZAT1 OS=Arabidopsis thaliana OX=3702 GN=ZAT1 PE=2 SV=1}	{egu:105043641; - - - - -}	{At1g02030; KOG1721 FOG: Zn-finger R General function prediction only ;}	{GO:0046872; metal ion binding; molecular_function}	{NA}	{PF00096:Zinc finger, C2H2 type PF13465:Zinc-finger double domain PF13912:C2H2-type zinc finger}
C2H2	i4_LQ_lily14_c2866/f1p4/4907	4992	1.3	3.86	4.53	2.21	0	0	0	0	2.05	1	0	0	{XP_007219137.1; hypothetical protein PRUPE_ppa015965mg [Prunus persica]}	{sp|P93293|M300_ARATH; Uncharacterized mitochondrial protein AtMg00300 OS=Arabidopsis thaliana OX=3702 GN=AtMg00300 PE=4 SV=1}	{pper:PRUPE_ppa019964mg; - - - - -}	{At2g06170; KOG0017 FOG: Transposon-encoded proteins with TYA, reverse transcriptase, integrase domains in various combinations R General function prediction only ;}	{GO:0003676; nucleic acid binding; molecular_function GO:0006508; proteolysis; biological_process GO:0005515; protein binding; molecular_function GO:0004190; aspartic-type endopeptidase activity; molecular_function GO:0008270; zinc ion binding; molecular_function}	{NA}	{PF16588:C2H2 zinc-finger PF00098:Zinc knuckle PF09668:Aspartyl protease PF00628:PHD-finger}
C2H2	i2_HQ_lily14_c2337/f2p1/2159	2158	1759	1443	1894	1042	515	1258	1248	827	1130	160	198	398	{XP_010915277.1; PREDICTED: protein indeterminate-domain 7 [Elaeis guineensis]}	{sp|Q9LRW7|IDD11_ARATH; Protein indeterminate-domain 11 OS=Arabidopsis thaliana OX=3702 GN=IDD11 PE=2 SV=1}	{egu:105040447; - - - - -}	{At3g13810; KOG1721 FOG: Zn-finger R General function prediction only ;}	{GO:0030127; COPII vesicle coat; cellular_component GO:0006886; intracellular protein transport; biological_process GO:0003677; DNA binding; molecular_function GO:0046872; metal ion binding; molecular_function GO:0008270; zinc ion binding; molecular_function GO:0006888; ER to Golgi vesicle-mediated transport; biological_process}	{XM_008794996.2; PREDICTED: Phoenix dactylifera protein indeterminate-domain 7-like (LOC103709567), mRNA}	{PF02892:BED zinc finger PF13465:Zinc-finger double domain PF00096:Zinc finger, C2H2 type PF13912:C2H2-type zinc finger PF04810:Sec23/Sec24 zinc finger}
C2H2	i1_HQ_lily14_c18862/f3p0/1598	1597	1440.46	1586.27	1554.57	1170.42	837.59	1639.32	799.73	1038.52	889.63	151.6	195	308.28	{ONH93376.1; hypothetical protein PRUPE_8G228800 [Prunus persica]}	{sp|A2RV29|ZN346_DANRE; Zinc finger protein 346 OS=Danio rerio OX=7955 GN=znf346 PE=2 SV=1}	{pper:PRUPE_ppa011562mg; - - - - -}	{Hs14765001; KOG3792 Transcription factor NFAT, subunit NF90 R General function prediction only ;}	{GO:0008168; methyltransferase activity; molecular_function GO:0005634; nucleus; cellular_component GO:0046872; metal ion binding; molecular_function GO:0006412; translation; biological_process GO:0005887; integral to plasma membrane; cellular_component GO:0003677; DNA binding; molecular_function}	{NA}	{PF00096:Zinc finger, C2H2 type PF11023:Zinc-ribbon containing domain PF04988:A-kinase anchoring protein 95 (AKAP95) PF09243:Mitochondrial small ribosomal subunit Rsm22}
C2H2	i1_HQ_lily14_c23814/f2p2/1771	1771	1060.52	991.83	1062.15	321.28	404.28	382.6	395.58	279.93	554.52	87.6	97.17	136.45	{XP_010931909.1; PREDICTED: transcription factor IIIA [Elaeis guineensis]}	{sp|Q84MZ4|TF3A_ARATH; Transcription factor IIIA OS=Arabidopsis thaliana OX=3702 GN=TFIIIA PE=1 SV=1}	{egu:105045430; K09191 GTF3A general transcription factor IIIA - -}	{At1g72050; KOG1721 FOG: Zn-finger R General function prediction only ;}	{GO:0046872; metal ion binding; molecular_function}	{XM_010933607.1; PREDICTED: Elaeis guineensis transcription factor IIIA (LOC105052697), mRNA}	{PF13465:Zinc-finger double domain PF00096:Zinc finger, C2H2 type}
C2H2	i4_HQ_lily14_c1270/f3p0/4831	4831	246.65	246.66	304.58	220.43	159.53	340.12	219.76	120.01	331.09	8.39	24.59	45.91	{XP_010932273.1; PREDICTED: lysine-specific demethylase JMJ705-like [Elaeis guineensis]}	{sp|Q5N712|JM705_ORYSJ; Lysine-specific demethylase JMJ705 OS=Oryza sativa subsp. japonica OX=39947 GN=JMJ705 PE=1 SV=1}	{pda:103712400; - - - - -}	{At5g46910; KOG1246 DNA-binding protein jumonji/RBP2/SMCY, contains JmjC domain R General function prediction only ;}	{GO:0046872; metal ion binding; molecular_function}	{XM_010929257.2; PREDICTED: Elaeis guineensis lysine-specific demethylase REF6-like (LOC105049564), mRNA}	{PF00096:Zinc finger, C2H2 type PF13465:Zinc-finger double domain}
C2H2	i1_LQ_lily14_c14421/f1p0/1228	1269	165.76	172.67	181.3	32	46	82	73	33	55	34	38	40	{XP_010925412.1; PREDICTED: uncharacterized protein LOC105047951 [Elaeis guineensis]}	{sp|A0LQM1|RLMN_SYNFM; Dual-specificity RNA methyltransferase RlmN OS=Syntrophobacter fumaroxidans (strain DSM 10017 / MPOB) OX=335543 GN=rlmN PE=3 SV=1}	{egu:105047951; K06941 rlmN 23S rRNA (adenine2503-C2)-methyltransferase 2.1.1.192 -}	{NA}	{GO:0051536; iron-sulfur cluster binding; molecular_function GO:0003824; NA GO:0046872; metal ion binding; molecular_function}	{XM_010927110.2; PREDICTED: Elaeis guineensis dual-specificity RNA methyltransferase RlmN (LOC105047951), mRNA}	{PF04055:Radical SAM superfamily PF16622:zinc-finger C2H2-type}
C2H2	i0_HQ_lily14_c36194/f2p0/586	586	1499.71	1650.74	1893.32	684.75	596.18	941.95	625.74	617.38	509.46	64	115	161.84	{XP_010940641.1; PREDICTED: zinc finger protein 593 [Elaeis guineensis]}	{sp|Q9U239|ZN593_CAEEL; Zinc finger protein 593 homolog OS=Caenorhabditis elegans OX=6239 GN=Y56A3A.18 PE=3 SV=1}	{pda:103706999; K14821 BUD20 bud site selection protein 20 - -}	{At2g36930; KOG3408 U1-like Zn-finger-containing protein, probabl erole in RNA processing/splicing A RNA processing and modification ;}	{GO:0008270; zinc ion binding; molecular_function}	{XM_009396556.2; PREDICTED: Musa acuminata subsp. malaccensis zinc finger C2H2 protein ECU02_0310 (LOC103980230), mRNA}	{PF06220:U1 zinc finger}
C2H2	i4_LQ_lily14_c7288/f1p0/4747	4746	34.54	40.73	12.43	30.58	15.41	34.68	17.27	29.48	27.37	1.4	0	2.72	{ONH93376.1; hypothetical protein PRUPE_8G228800 [Prunus persica]}	{sp|A2RV29|ZN346_DANRE; Zinc finger protein 346 OS=Danio rerio OX=7955 GN=znf346 PE=2 SV=1}	{pper:PRUPE_ppa011562mg; - - - - -}	{Hs14765001; KOG3792 Transcription factor NFAT, subunit NF90 R General function prediction only ;}	{GO:0008168; methyltransferase activity; molecular_function GO:0005634; nucleus; cellular_component GO:0003677; DNA binding; molecular_function GO:0005887; integral to plasma membrane; cellular_component GO:0006412; translation; biological_process GO:0046872; metal ion binding; molecular_function}	{NA}	{PF00096:Zinc finger, C2H2 type PF04988:A-kinase anchoring protein 95 (AKAP95) PF09243:Mitochondrial small ribosomal subunit Rsm22 PF11023:Zinc-ribbon containing domain}
C2H2	i1_LQ_lily14_c45194/f1p1/1590	1591	499.41	558.14	502.06	151.61	141.34	222.53	91.24	119.63	82.89	13.48	11.52	30.17	{XP_009394230.1; PREDICTED: protein indeterminate-domain 5, chloroplastic-like [Musa acuminata subsp. malaccensis]}	{sp|Q8RWX7|IDD6_ARATH; Protein indeterminate-domain 6, chloroplastic OS=Arabidopsis thaliana OX=3702 GN=IDD6 PE=1 SV=1}	{mus:103979750; - - - - -}	{At1g14580; KOG1721 FOG: Zn-finger R General function prediction only ;}	{GO:0046872; metal ion binding; molecular_function GO:0030127; COPII vesicle coat; cellular_component GO:0007275; multicellular organismal development; biological_process GO:0006886; intracellular protein transport; biological_process GO:0006511; ubiquitin-dependent protein catabolic process; biological_process GO:0008270; zinc ion binding; molecular_function GO:0006888; ER to Golgi vesicle-media…	{XM_006660896.2; PREDICTED: Oryza brachyantha protein indeterminate-domain 5, chloroplastic-like (LOC102720457), mRNA}	{PF04810:Sec23/Sec24 zinc finger PF00096:Zinc finger, C2H2 type PF13465:Zinc-finger double domain PF03145:Seven in absentia protein family PF13912:C2H2-type zinc finger}
C2H2	i1_HQ_lily14_c8911/f3p1/1866	1867	786.59	578.86	569.94	147.39	124.66	228.47	155.76	99.37	136.11	4.52	21.48	31.83	{XP_009394230.1; PREDICTED: protein indeterminate-domain 5, chloroplastic-like [Musa acuminata subsp. malaccensis]}	{sp|Q9ZUL3|IDD5_ARATH; Protein indeterminate-domain 5, chloroplastic OS=Arabidopsis thaliana OX=3702 GN=IDD5 PE=1 SV=1}	{mus:103979750; - - - - -}	{At2g02070; KOG1721 FOG: Zn-finger R General function prediction only ;}	{GO:0046872; metal ion binding; molecular_function GO:0006888; ER to Golgi vesicle-mediated transport; biological_process GO:0008270; zinc ion binding; molecular_function GO:0030127; COPII vesicle coat; cellular_component GO:0006886; intracellular protein transport; biological_process}	{XM_006660896.2; PREDICTED: Oryza brachyantha protein indeterminate-domain 5, chloroplastic-like (LOC102720457), mRNA}	{PF00096:Zinc finger, C2H2 type PF13465:Zinc-finger double domain PF13912:C2H2-type zinc finger PF04810:Sec23/Sec24 zinc finger}
C2H2	i1_LQ_lily14_c8869/f1p0/1751	1750	509	432	463	34	8	50	1	7	8	1	1	20	{XP_006361805.2; PREDICTED: zinc finger protein JACKDAW-like isoform X1 [Solanum tuberosum]}	{sp|Q8H1F5|IDD7_ARATH; Protein indeterminate-domain 7 OS=Arabidopsis thaliana OX=3702 GN=IDD7 PE=2 SV=1}	{sot:102580793; - - - - -}	{At1g55110; KOG1721 FOG: Zn-finger R General function prediction only ;}	{GO:0006464; protein modification process; biological_process GO:0016151; nickel ion binding; molecular_function GO:0046872; metal ion binding; molecular_function}	{XM_016078424.1; PREDICTED: Arachis duranensis protein indeterminate-domain 1-like (LOC107460097), mRNA}	{PF01155:Hydrogenase/urease nickel incorporation, metallochaperone, hypA PF13912:C2H2-type zinc finger PF00096:Zinc finger, C2H2 type}
C2H2	i0_LQ_lily14_c11845/f1p0/851	854	95	117	74	131	180	119	781	149	651	0	0	3	{XP_019702394.1; PREDICTED: uncharacterized protein LOC109505023 [Elaeis guineensis]}	{NA}	{NA}	{NA}	{GO:0003676; nucleic acid binding; molecular_function GO:0008270; zinc ion binding; molecular_function}	{NA}	{PF16588:C2H2 zinc-finger}
C2H2	i0_LQ_lily14_c22958/f1p0/615	610	1093	821	1413	175	152	239	181	124	200	6	3	7	{XP_009770857.1; PREDICTED: uncharacterized protein LOC104221489 [Nicotiana sylvestris]}	{NA}	{nnu:104591875; - - - - -}	{NA}	{GO:0008998; ribonucleoside-triphosphate reductase activity; molecular_function GO:0008152; NA GO:0006260; DNA replication; biological_process GO:0016151; nickel ion binding; molecular_function GO:0005506; iron ion binding; molecular_function GO:0016787; hydrolase activity; molecular_function GO:0006464; protein modification process; biological_process GO:0004017; adenylate kinase activity; molec…	{NA}	{PF04828:Glutathione-dependent formaldehyde-activating enzyme PF09297:NADH pyrophosphatase zinc ribbon domain PF00301:Rubredoxin PF13597:Anaerobic ribonucleoside-triphosphate reductase PF02150:RNA polymerases M/15 Kd subunit PF00096:Zinc finger, C2H2 type PF01155:Hydrogenase/urease nickel incorporation, metallochaperone, hypA PF05191:Adenylate kinase, active site lid}
C2H2	i2_LQ_lily14_c33999/f1p0/2073	2073	1910	1694	2231	524	361	732	664	321	723	3	18	6	{XP_008812809.1; PREDICTED: protein indeterminate-domain 5, chloroplastic-like [Phoenix dactylifera]}	{sp|Q9ZUL3|IDD5_ARATH; Protein indeterminate-domain 5, chloroplastic OS=Arabidopsis thaliana OX=3702 GN=IDD5 PE=1 SV=1}	{pda:103723621; - - - - -}	{At2g02070; KOG1721 FOG: Zn-finger R General function prediction only ;}	{GO:0046872; metal ion binding; molecular_function}	{XM_009388156.2; PREDICTED: Musa acuminata subsp. malaccensis protein indeterminate-domain 5, chloroplastic-like (LOC103973549), transcript variant X2, mRNA}	{PF13465:Zinc-finger double domain PF00096:Zinc finger, C2H2 type PF13912:C2H2-type zinc finger}
C2H2	i2_LQ_lily14_c3663/f1p0/2899	2897	2	3	0	0	0	0	0	0	0	0	0	0	{NA}	{NA}	{NA}	{NA}	{GO:0046872; metal ion binding; molecular_function}	{NA}	{PF16622:zinc-finger C2H2-type}
C2H2	i2_LQ_lily14_c44969/f1p0/2376	2349	1	0	0	0	0	0	0	0	0	0	0	0	{NA}	{NA}	{NA}	{NA}	{GO:0046872; metal ion binding; molecular_function GO:0003676; nucleic acid binding; molecular_function GO:0008270; zinc ion binding; molecular_function GO:0003677; DNA binding; molecular_function GO:0005634; nucleus; cellular_component}	{XM_008243966.2; PREDICTED: Prunus mume myosin-17-like (LOC103340543), mRNA}	{PF04988:A-kinase anchoring protein 95 (AKAP95) PF00096:Zinc finger, C2H2 type PF06220:U1 zinc finger PF07535:DBF zinc finger PF16622:zinc-finger C2H2-type}
C2H2	i3_LQ_lily14_c32144/f1p0/3232	3237	2	1	2	1	1	2	4	0	0	0	0	0	{NA}	{NA}	{NA}	{NA}	{GO:0046872; metal ion binding; molecular_function}	{NA}	{PF13912:C2H2-type zinc finger}
C2H2	i0_LQ_lily14_c36916/f1p1/526	525	164	116	173	4	1	35	0	6	0	0	0	0	{XP_008775368.1; PREDICTED: protein LATE FLOWERING-like [Phoenix dactylifera]}	{sp|Q9FKA9|LATE_ARATH; Protein LATE FLOWERING OS=Arabidopsis thaliana OX=3702 GN=LATE PE=2 SV=1}	{egu:105059567; - - - - -}	{NA}	{GO:0046872; metal ion binding; molecular_function}	{CP019102.1; Spirodela polyrhiza strain 9509 chromosome 10 sequence}	{PF13912:C2H2-type zinc finger}
C2H2	i2_HQ_lily14_c19153/f2p3/2246	2246	0	0	0	0	0	0	0	0	0	767	102	14	{NA}	{NA}	{NA}	{NA}	{GO:0003677; DNA binding; molecular_function GO:0046872; metal ion binding; molecular_function}	{NA}	{PF02892:BED zinc finger PF00096:Zinc finger, C2H2 type}
C2H2	i1_LQ_lily14_c8409/f1p1/1669	1669	0	0	0	0	0	0	0	0	0	465	88	9	{JAT57193.1; Zinc finger protein C25B8.19c [Anthurium amnicola]}	{sp|B0YDH7|MTFA_ASPFC; C2H2 finger domain transcription factor mtfA OS=Neosartorya fumigata (strain CEA10 / CBS 144.89 / FGSC A1163) OX=451804 GN=mtfA PE=4 SV=1}	{egu:105038410; - - - - -}	{SPAC25B8.19c; KOG1721 FOG: Zn-finger R General function prediction only ;}	{GO:0046872; metal ion binding; molecular_function}	{NA}	{PF13465:Zinc-finger double domain PF00096:Zinc finger, C2H2 type PF13912:C2H2-type zinc finger}
C2H2	i2_HQ_lily14_c25239/f2p8/2174	2174	0	0	0	0	0	0	0	0	0	512	146	70	{GAQ85708.1; C2H2-type Zn-finger protein [Klebsormidium flaccidum]}	{sp|G0S920|REI1_CHATD; Cytoplasmic 60S subunit biogenesis factor REI1 homolog OS=Chaetomium thermophilum (strain DSM 1495 / CBS 144.50 / IMI 039719) OX=759272 GN=CTHT_0044240 PE=3 SV=2}	{crb:CARUB_v10004960mg; K14816 REI1 pre-60S factor REI1 - -}	{SPCC550.15c; KOG2785 C2H2-type Zn-finger protein R General function prediction only ;}	{GO:0008270; zinc ion binding; molecular_function GO:0006351; transcription, DNA-dependent; biological_process GO:0046872; metal ion binding; molecular_function GO:0003676; nucleic acid binding; molecular_function}	{NA}	{PF00096:Zinc finger, C2H2 type PF01096:Transcription factor S-II (TFIIS)}
C2H2	i1_LQ_lily14_c29846/f1p1/1650	1650	0	0	0	0	0	0	0	0	0	243.28	139.67	13.71	{JAT59021.1; Zinc finger protein sfp1, partial [Anthurium amnicola]}	{sp|P32432|SFP1_YEAST; Transcription factor SFP1 OS=Saccharomyces cerevisiae (strain ATCC 204508 / S288c) OX=559292 GN=SFP1 PE=1 SV=1}	{bpg:Bathy16g01810; - - - - -}	{YLR403w; KOG4124 Putative transcriptional repressor regulating G2/M transition KD Transcription ; Cell cycle control, cell division, chromosome partitioning ;}	{GO:0003677; DNA binding; molecular_function GO:0046872; metal ion binding; molecular_function}	{NA}	{PF13465:Zinc-finger double domain PF02892:BED zinc finger PF00096:Zinc finger, C2H2 type PF13912:C2H2-type zinc finger}
C2H2	i3_HQ_lily14_c2202/f2p0/3519	3519	0	0	0	0	0	0	0	0	0	610.53	192.95	3.37	{NA}	{sp|Q9P8W3|ACE1_HYPJE; Zinc finger transcription factor ace1 OS=Hypocrea jecorina OX=51453 GN=ace1 PE=4 SV=1}	{NA}	{NA}	{GO:0046872; metal ion binding; molecular_function}	{NA}	{PF00096:Zinc finger, C2H2 type}
C2H2	i2_LQ_lily14_c30342/f1p0/2821	2819	0	0	0	0	0	0	0	0	0	471	102	15	{JAT47261.1; Transcriptional regulator NRG1 [Anthurium amnicola]}	{sp|Q03125|NRG1_YEAST; Transcriptional regulator NRG1 OS=Saccharomyces cerevisiae (strain ATCC 204508 / S288c) OX=559292 GN=NRG1 PE=1 SV=1}	{NA}	{YDR043c; KOG1721 FOG: Zn-finger R General function prediction only ;}	{GO:0046872; metal ion binding; molecular_function}	{NA}	{PF00096:Zinc finger, C2H2 type PF13465:Zinc-finger double domain}
C2H2	i1_LQ_lily14_c37937/f1p0/1757	1758	0	0	0	0	0	0	0	0	0	283.81	47.93	7.47	{JAT54845.1; hypothetical protein g.45440 [Anthurium amnicola]}	{sp|G4N5Q2|CON7_MAGO7; C2H2 finger domain transcription factor CON7 OS=Magnaporthe oryzae (strain 70-15 / ATCC MYA-4617 / FGSC 8958) OX=242507 GN=CON7 PE=2 SV=2}	{NA}	{NA}	{GO:0046872; metal ion binding; molecular_function}	{NA}	{PF00096:Zinc finger, C2H2 type}
C2H2	i3_LQ_lily14_c35674/f1p0/3051	3052	0	0	0	0	0	0	0	0	0	555.76	65.02	0	{JAT54845.1; hypothetical protein g.45440 [Anthurium amnicola]}	{sp|G4N5Q2|CON7_MAGO7; C2H2 finger domain transcription factor CON7 OS=Magnaporthe oryzae (strain 70-15 / ATCC MYA-4617 / FGSC 8958) OX=242507 GN=CON7 PE=2 SV=2}	{NA}	{NA}	{GO:0046872; metal ion binding; molecular_function}	{NA}	{PF00096:Zinc finger, C2H2 type}
C2H2	i0_LQ_lily14_c39756/f1p0/650	651	0	0	0	0	0	0	8.15	0	0	8.43	37.83	30.74	{XP_008807730.1; PREDICTED: zinc finger protein ZAT12 [Phoenix dactylifera]}	{sp|Q42410|ZAT12_ARATH; Zinc finger protein ZAT12 OS=Arabidopsis thaliana OX=3702 GN=ZAT12 PE=2 SV=1}	{egu:105044471; - - - - -}	{At2g28710; KOG1721 FOG: Zn-finger R General function prediction only ;}	{GO:0046872; metal ion binding; molecular_function}	{XM_010560583.1; PREDICTED: Tarenaya hassleriana zinc finger protein ZAT5-like (LOC104827409), mRNA}	{PF13912:C2H2-type zinc finger PF13465:Zinc-finger double domain PF00096:Zinc finger, C2H2 type PF16622:zinc-finger C2H2-type}
C2H2	i3_HQ_lily14_c2203/f5p2/3388	3387	0	0	0	0	0	0	0	0	0	450	94	17	{NA}	{sp|O94326|YGK8_SCHPO; Zinc finger protein C725.08 OS=Schizosaccharomyces pombe (strain 972 / ATCC 24843) OX=284812 GN=SPBC725.08 PE=1 SV=1}	{NA}	{SPBC725.08; KOG2295 C2H2 Zn-finger protein R General function prediction only ;}	{NA}	{NA}	{NA}
C2H2	i1_LQ_lily14_c64356/f1p0/1433	1435	0	0	0	1	0	0	8	0	36	124	82	1	{XP_010934138.1; PREDICTED: zinc finger protein ZAT4-like [Elaeis guineensis]}	{sp|Q9SIJ0|ZAT2_ARATH; Zinc finger protein ZAT2 OS=Arabidopsis thaliana OX=3702 GN=ZAT2 PE=1 SV=1}	{egu:105043642; - - - - -}	{At1g02040; KOG1721 FOG: Zn-finger R General function prediction only ;}	{GO:0046872; metal ion binding; molecular_function}	{XR_831731.2; PREDICTED: Elaeis guineensis zinc finger protein ZAT9-like (LOC105043642), transcript variant X2, misc_RNA}	{PF01363:FYVE zinc finger PF13912:C2H2-type zinc finger PF13465:Zinc-finger double domain PF00096:Zinc finger, C2H2 type}
C2H2	i3_LQ_lily14_c14842/f1p0/3280	3281	0	0	0	0	0	0	0	0	0	391	111	28	{JAT63967.1; Transcriptional regulator CRZ1 [Anthurium amnicola]}	{sp|P07247|KRUP_DROME; Protein krueppel OS=Drosophila melanogaster OX=7227 GN=Kr PE=1 SV=2}	{bpg:Bathy11g01700; - - - - -}	{7291903; KOG1721 FOG: Zn-finger R General function prediction only ;}	{GO:0046872; metal ion binding; molecular_function GO:0003677; DNA binding; molecular_function}	{NA}	{PF13912:C2H2-type zinc finger PF00096:Zinc finger, C2H2 type PF02892:BED zinc finger PF13465:Zinc-finger double domain}
C2H2	i2_LQ_lily14_c52650/f1p0/2036	2036	0	0	0	0	0	0	0	0	0	251.71	47.25	11.36	{NA}	{sp|Q9P413|PACC_SCLSC; pH-response transcription factor pacC/RIM101 OS=Sclerotinia sclerotiorum OX=5180 GN=pac1 PE=2 SV=1}	{NA}	{YHL027w; KOG1721 FOG: Zn-finger R General function prediction only ;}	{GO:0008270; zinc ion binding; molecular_function GO:0046872; metal ion binding; molecular_function}	{NA}	{PF13465:Zinc-finger double domain PF00096:Zinc finger, C2H2 type PF13912:C2H2-type zinc finger PF02176:TRAF-type zinc finger}
C2H2	i2_LQ_lily14_c8110/f1p0/2343	2344	0	0	0	0	0	0	0	0	0	197.05	101.79	14.17	{JAT58732.1; Transcriptional regulator CRZ1 [Anthurium amnicola]}	{sp|Q59RR0|ACE2_CANAL; Cell wall transcription factor ACE2 OS=Candida albicans (strain SC5314 / ATCC MYA-2876) OX=237561 GN=ACE2 PE=4 SV=2}	{bpg:Bathy09g00490; - - - - -}	{YDR146c; KOG1721 FOG: Zn-finger R General function prediction only ;}	{GO:0008270; zinc ion binding; molecular_function GO:0046872; metal ion binding; molecular_function GO:0003677; DNA binding; molecular_function}	{NA}	{PF16622:zinc-finger C2H2-type PF02207:Putative zinc finger in N-recognin (UBR box) PF02178:AT hook motif PF13912:C2H2-type zinc finger PF13465:Zinc-finger double domain PF00096:Zinc finger, C2H2 type}
C2H2	i3_LQ_lily14_c20811/f1p0/3147	3147	0	0	0	0	0	0	0	0	0	326	67	29	{XP_004253439.1; PREDICTED: uncharacterized protein LOC101263992 [Solanum lycopersicum]}	{NA}	{sly:101263992; - - - - -}	{NA}	{GO:0046872; metal ion binding; molecular_function GO:0003677; DNA binding; molecular_function}	{NA}	{PF02892:BED zinc finger PF13465:Zinc-finger double domain PF00096:Zinc finger, C2H2 type}
C2H2	i2_HQ_lily14_c9975/f3p0/2516	2516	0	0	0	0	0	0	0	0	0	288	36	5	{XP_007509393.1; PREDICTED: similar to Zinc finger protein 271 (Zinc finger protein 7) (HZF7) (Zinc finger protein ZNFphex133) (Epstein-Barr virus-induced zinc finger protein) (ZNF-EB) (CT-ZFP48) (Zinc finger protein [Bathycoccus prasinos]}	{sp|P41696|AZF1_YEAST; Asparagine-rich zinc finger protein AZF1 OS=Saccharomyces cerevisiae (strain ATCC 204508 / S288c) OX=559292 GN=AZF1 PE=1 SV=1}	{bpg:Bathy13g01410; - - - - -}	{YOR113w; KOG1721 FOG: Zn-finger R General function prediction only ;}	{GO:0046872; metal ion binding; molecular_function}	{NA}	{PF16622:zinc-finger C2H2-type PF13465:Zinc-finger double domain PF00096:Zinc finger, C2H2 type}
C2H2	i3_LQ_lily14_c8136/f1p0/3794	3797	0	0	0	0	0	0	0	0	2	293.16	129	29	{JAT57769.1; Zinc finger protein 551 [Anthurium amnicola]}	{sp|Q91VW9|ZKSC3_MOUSE; Zinc finger protein with KRAB and SCAN domains 3 OS=Mus musculus OX=10090 GN=Zkscan3 PE=1 SV=1}	{bpg:Bathy15g01170; - - - - -}	{Hs15375326; KOG1721 FOG: Zn-finger R General function prediction only ;}	{GO:0046872; metal ion binding; molecular_function GO:0008270; zinc ion binding; molecular_function GO:0006281; DNA repair; biological_process}	{NA}	{PF02176:TRAF-type zinc finger PF16622:zinc-finger C2H2-type PF00096:Zinc finger, C2H2 type PF13465:Zinc-finger double domain PF07975:TFIIH C1-like domain}
C2H2	i2_LQ_lily14_c3679/f1p0/2154	2156	0	0	0	0	0	0	0	0	0	197.9	31.21	0	{NA}	{NA}	{NA}	{NA}	{GO:0046872; metal ion binding; molecular_function GO:0005198; NA}	{NA}	{PF03335:Phage tail fibre repeat PF13465:Zinc-finger double domain PF00096:Zinc finger, C2H2 type}
C2H2	i2_LQ_lily14_c27344/f1p5/2755	2694	0	0	0	0	0	0	0	0	0	257.49	15.03	10.73	{JAT54845.1; hypothetical protein g.45440 [Anthurium amnicola]}	{sp|G4N5Q2|CON7_MAGO7; C2H2 finger domain transcription factor CON7 OS=Magnaporthe oryzae (strain 70-15 / ATCC MYA-4617 / FGSC 8958) OX=242507 GN=CON7 PE=2 SV=2}	{NA}	{NA}	{NA}	{NA}	{NA}
C2H2	i3_LQ_lily14_c31982/f1p0/3496	3496	0	0	0	0	1	0	0	0	0	255.42	61.01	13.62	{NA}	{sp|Q9P8W3|ACE1_HYPJE; Zinc finger transcription factor ace1 OS=Hypocrea jecorina OX=51453 GN=ace1 PE=4 SV=1}	{NA}	{NA}	{GO:0046872; metal ion binding; molecular_function}	{NA}	{PF00096:Zinc finger, C2H2 type}
C2H2	i2_LQ_lily14_c37805/f1p0/2690	2690	0	0	0	0	0	0	0	0	0	199	39	0	{JAT57300.1; Transcriptional regulator CRZ1, partial [Anthurium amnicola]}	{sp|Q59SN6|CRZ2_CANAL; Transcriptional regulator CRZ2 OS=Candida albicans (strain SC5314 / ATCC MYA-2876) OX=237561 GN=CRZ2 PE=2 SV=2}	{NA}	{NA}	{GO:0046872; metal ion binding; molecular_function}	{NA}	{PF00096:Zinc finger, C2H2 type}
C2H2	i3_HQ_lily14_c15094/f3p0/3158	3159	0	0	0	0	0	0	0	0	0	185	59	15	{JAT57300.1; Transcriptional regulator CRZ1, partial [Anthurium amnicola]}	{sp|Q4WJ81|CRZA_ASPFU; C2H2 finger domain transcription factor crzA OS=Neosartorya fumigata (strain ATCC MYA-4609 / Af293 / CBS 101355 / FGSC A1100) OX=330879 GN=crzA PE=1 SV=1}	{bpg:Bathy18g01330; - - - - -}	{YNL027w; KOG1721 FOG: Zn-finger R General function prediction only ;}	{GO:0008270; zinc ion binding; molecular_function GO:0046872; metal ion binding; molecular_function}	{NA}	{PF16622:zinc-finger C2H2-type PF00412:LIM domain PF00096:Zinc finger, C2H2 type PF13465:Zinc-finger double domain PF13912:C2H2-type zinc finger}
C2H2	i1_LQ_lily14_c22328/f1p0/1610	1612	0	0	0	0	0	0	0	0	0	91	14	4	{JAT57769.1; Zinc finger protein 551 [Anthurium amnicola]}	{sp|Q9UTM0|IEC1_SCHPO; INO80 complex subunit 1 OS=Schizosaccharomyces pombe (strain 972 / ATCC 24843) OX=284812 GN=iec1 PE=1 SV=1}	{mis:MICPUN_62992; - - - - -}	{SPAC144.02; KOG1721 FOG: Zn-finger R General function prediction only ;}	{GO:0046872; metal ion binding; molecular_function}	{NA}	{PF13912:C2H2-type zinc finger PF13465:Zinc-finger double domain PF00096:Zinc finger, C2H2 type}
C2H2	i4_HQ_lily14_c965/f5p0/4703	4702	0	0	0	0	0	0	0	0	0	273.55	61.29	18.59	{XP_016748731.1; PREDICTED: BEL1-like homeodomain protein 11 [Gossypium hirsutum]}	{sp|Q86IH1|HBX4_DICDI; Homeobox protein 4 OS=Dictyostelium discoideum OX=44689 GN=hbx4 PE=3 SV=1}	{gsl:Gasu_20940; K09355 PBX1 pre-B-cell leukemia transcription factor 1 - ko05202; Human Diseases; Cancers: Overview; Transcriptional misregulation in cancer}	{At2g27990; KOG0773 Transcription factor MEIS1 and related HOX domain proteins K Transcription ;}	{GO:0003677; DNA binding; molecular_function GO:0006355; regulation of transcription, DNA-dependent; biological_process GO:0046872; metal ion binding; molecular_function}	{NA}	{PF00046:Homeobox domain PF05920:Homeobox KN domain PF00096:Zinc finger, C2H2 type}
C2H2	i2_LQ_lily14_c9745/f1p0/2563	2563	0	0	0	0	0	0	0	0	0	168	12	1	{JAT57769.1; Zinc finger protein 551 [Anthurium amnicola]}	{sp|Q91853|ZN143_XENLA; Zinc finger protein 143 OS=Xenopus laevis OX=8355 GN=znf143 PE=1 SV=2}	{bpg:Bathy09g02390; K14779 DDX52, ROK1 ATP-dependent RNA helicase DDX52/ROK1 3.6.4.13 -}	{Hs18874092; KOG1721 FOG: Zn-finger R General function prediction only ;}	{GO:0008270; zinc ion binding; molecular_function GO:0046872; metal ion binding; molecular_function}	{NA}	{PF00096:Zinc finger, C2H2 type PF13465:Zinc-finger double domain PF16622:zinc-finger C2H2-type PF02176:TRAF-type zinc finger}
C2H2	i3_LQ_lily14_c21232/f1p0/3528	3528	0	0	0	0	0	0	1	0	0	174	38	10	{NA}	{NA}	{NA}	{NA}	{GO:0007049; cell cycle; biological_process GO:0019901; protein kinase binding; molecular_function GO:0006810; transport; biological_process GO:0046872; metal ion binding; molecular_function GO:0005886; plasma membrane; cellular_component GO:0006914; autophagy; biological_process}	{NA}	{PF04111:Autophagy protein Apg6 PF15898:cGMP-dependent protein kinase interacting domain PF04632:Fusaric acid resistance protein family PF04977:Septum formation initiator PF00096:Zinc finger, C2H2 type}
C2H2	i2_LQ_lily14_c14945/f1p0/2343	2343	0	0	0	0	0	0	0	0	0	124.29	2.75	7.64	{NA}	{sp|Q9P413|PACC_SCLSC; pH-response transcription factor pacC/RIM101 OS=Sclerotinia sclerotiorum OX=5180 GN=pac1 PE=2 SV=1}	{NA}	{YHL027w; KOG1721 FOG: Zn-finger R General function prediction only ;}	{GO:0008270; zinc ion binding; molecular_function GO:0046872; metal ion binding; molecular_function}	{NA}	{PF02176:TRAF-type zinc finger PF13465:Zinc-finger double domain PF00096:Zinc finger, C2H2 type PF13912:C2H2-type zinc finger}
C2H2	i2_LQ_lily14_c6199/f1p0/2293	2294	0	0	0	0	0	0	0	0	0	98.1	25.95	4	{NA}	{sp|P21192|ACE2_YEAST; Metallothionein expression activator OS=Saccharomyces cerevisiae (strain ATCC 204508 / S288c) OX=559292 GN=ACE2 PE=1 SV=1}	{NA}	{YLR131c; KOG1721 FOG: Zn-finger R General function prediction only ;}	{GO:0046872; metal ion binding; molecular_function}	{NA}	{PF00096:Zinc finger, C2H2 type PF13465:Zinc-finger double domain}
C2H2	i1_HQ_lily14_c4060/f2p0/1891	1891	0	0	0	0	0	0	0	0	0	63	30	9	{XP_002504171.1; predicted protein [Micromonas commoda]}	{sp|Q6PGY5|DJC21_DANRE; DnaJ homolog subfamily C member 21 OS=Danio rerio OX=7955 GN=dnajc21 PE=2 SV=1}	{mis:MICPUN_61106; K09506 DNAJA5 DnaJ homolog subfamily A member 5 - -}	{YNL227c; KOG0717 Molecular chaperone (DnaJ superfamily) O Posttranslational modification, protein turnover, chaperones ;}	{GO:0046872; metal ion binding; molecular_function GO:0046856; phosphatidylinositol dephosphorylation; biological_process GO:0034597; phosphatidylinositol-4,5-bisphosphate 4-phosphatase activity; molecular_function}	{NA}	{PF00096:Zinc finger, C2H2 type PF13912:C2H2-type zinc finger PF09788:Transmembrane protein 55A}
C2H2	i3_LQ_lily14_c17330/f1p0/3044	3037	0	0	0	0	0	0	0	0	0	121.72	31.33	5.29	{JAT59021.1; Zinc finger protein sfp1, partial [Anthurium amnicola]}	{sp|P32432|SFP1_YEAST; Transcription factor SFP1 OS=Saccharomyces cerevisiae (strain ATCC 204508 / S288c) OX=559292 GN=SFP1 PE=1 SV=1}	{bpg:Bathy16g01810; - - - - -}	{YLR403w; KOG4124 Putative transcriptional repressor regulating G2/M transition KD Transcription ; Cell cycle control, cell division, chromosome partitioning ;}	{GO:0003677; DNA binding; molecular_function GO:0046872; metal ion binding; molecular_function}	{NA}	{PF02892:BED zinc finger PF00096:Zinc finger, C2H2 type PF13465:Zinc-finger double domain}
C2H2	i2_HQ_lily14_c9098/f2p0/2586	2588	0	0	0	0	0	0	0	0	0	120	9	3	{JAT49568.1; Transcriptional regulator prz1, partial [Anthurium amnicola]}	{sp|P17036|ZNF3_HUMAN; Zinc finger protein 3 OS=Homo sapiens OX=9606 GN=ZNF3 PE=1 SV=3}	{bpg:Bathy04g01230; - - - - -}	{7296866; KOG1721 FOG: Zn-finger R General function prediction only ;}	{GO:0003677; DNA binding; molecular_function GO:0046872; metal ion binding; molecular_function GO:0008270; zinc ion binding; molecular_function}	{NA}	{PF00096:Zinc finger, C2H2 type PF02892:BED zinc finger PF13465:Zinc-finger double domain PF13912:C2H2-type zinc finger PF01428:AN1-like Zinc finger}
C2H2	i3_LQ_lily14_c4517/f1p0/3888	3890	0	0	0	0	0	0	0	0	0	203.84	0	0	{JAT57769.1; Zinc finger protein 551 [Anthurium amnicola]}	{sp|Q9UJW7|ZN229_HUMAN; Zinc finger protein 229 OS=Homo sapiens OX=9606 GN=ZNF229 PE=1 SV=3}	{bpg:Bathy13g01410; - - - - -}	{Hs22050925_2; KOG1721 FOG: Zn-finger R General function prediction only ;}	{GO:0046872; metal ion binding; molecular_function GO:0016592; mediator complex; cellular_component GO:0008270; zinc ion binding; molecular_function GO:0006357; regulation of transcription from RNA polymerase II promoter; biological_process GO:0001104; RNA polymerase II transcription cofactor activity; molecular_function GO:0004017; adenylate kinase activity; molecular_function GO:0006281; DNA re…	{NA}	{PF11593:Mediator complex subunit 3 fungal PF13912:C2H2-type zinc finger PF07975:TFIIH C1-like domain PF05191:Adenylate kinase, active site lid PF13465:Zinc-finger double domain PF00096:Zinc finger, C2H2 type}
C2H2	i3_LQ_lily14_c21821/f1p10/3125	3125	0	0	0	0	0	0	0	0	0	0	124.75	18.98	{JAT54845.1; hypothetical protein g.45440 [Anthurium amnicola]}	{sp|G4N5Q2|CON7_MAGO7; C2H2 finger domain transcription factor CON7 OS=Magnaporthe oryzae (strain 70-15 / ATCC MYA-4617 / FGSC 8958) OX=242507 GN=CON7 PE=2 SV=2}	{NA}	{NA}	{GO:0046872; metal ion binding; molecular_function}	{NA}	{PF00096:Zinc finger, C2H2 type}
C2H2	i1_LQ_lily14_c22156/f1p0/1679	1678	0	0	0	0	0	0	0	0	0	53.31	13.79	2	{NA}	{NA}	{NA}	{NA}	{GO:0003676; nucleic acid binding; molecular_function GO:0016020; membrane; cellular_component GO:0008270; zinc ion binding; molecular_function GO:0051607; defense response to virus; biological_process GO:0006886; intracellular protein transport; biological_process}	{NA}	{PF16716:Bone marrow stromal antigen 2 PF05008:Vesicle transport v-SNARE protein N-terminus PF16588:C2H2 zinc-finger PF00098:Zinc knuckle}
C2H2	i4_LQ_lily14_c18862/f1p0/4248	4249	0	0	0	0	0	0	0	0	0	141.11	35.63	17	{NA}	{sp|Q59VM4|RPN4_CANAL; Transcriptional regulator RPN4 OS=Candida albicans (strain SC5314 / ATCC MYA-2876) OX=237561 GN=RPN4 PE=1 SV=1}	{NA}	{NA}	{GO:0046872; metal ion binding; molecular_function GO:0003677; DNA binding; molecular_function}	{NA}	{PF02892:BED zinc finger PF13465:Zinc-finger double domain PF00096:Zinc finger, C2H2 type}
C2H2	i3_LQ_lily14_c35765/f1p0/3024	3025	0	0	0	0	0	0	0	0	0	114.95	5.21	9.83	{JAT58732.1; Transcriptional regulator CRZ1 [Anthurium amnicola]}	{sp|Q59RR0|ACE2_CANAL; Cell wall transcription factor ACE2 OS=Candida albicans (strain SC5314 / ATCC MYA-2876) OX=237561 GN=ACE2 PE=4 SV=2}	{bpg:Bathy09g00490; - - - - -}	{YDR146c; KOG1721 FOG: Zn-finger R General function prediction only ;}	{GO:0003677; DNA binding; molecular_function GO:0008270; zinc ion binding; molecular_function GO:0046872; metal ion binding; molecular_function}	{NA}	{PF16622:zinc-finger C2H2-type PF02207:Putative zinc finger in N-recognin (UBR box) PF02178:AT hook motif PF00096:Zinc finger, C2H2 type PF13465:Zinc-finger double domain}
C2H2	i2_LQ_lily14_c43888/f1p0/2636	2643	0	0	0	0	0	0	0	0	0	87.24	11.54	4.72	{NA}	{NA}	{NA}	{NA}	{GO:0005198; NA GO:0046872; metal ion binding; molecular_function}	{NA}	{PF13465:Zinc-finger double domain PF00096:Zinc finger, C2H2 type PF03335:Phage tail fibre repeat}
C2H2	i3_LQ_lily14_c24142/f1p85/3642	3640	0	0	0	0	0	0	0	0	0	78	32	8	{NA}	{sp|Q9US36|KLF1_SCHPO; Zinc finger protein klf1 OS=Schizosaccharomyces pombe (strain 972 / ATCC 24843) OX=284812 GN=klf1 PE=2 SV=1}	{NA}	{SPAC1039.05c; KOG1721 FOG: Zn-finger R General function prediction only ;}	{GO:0005634; nucleus; cellular_component GO:0046872; metal ion binding; molecular_function GO:0006351; transcription, DNA-dependent; biological_process GO:0008270; zinc ion binding; molecular_function GO:0003677; DNA binding; molecular_function}	{NA}	{PF04082:Fungal specific transcription factor domain PF00096:Zinc finger, C2H2 type PF13465:Zinc-finger double domain}
C2H2	i1_LQ_lily14_c70916/f1p0/1990	1991	0	0	0	0	0	0	1	1	10	26	28	4	{XP_010649453.2; PREDICTED: zinc finger protein ZAT2-like [Vitis vinifera]}	{sp|O65499|ZAT3_ARATH; Zinc finger protein ZAT3 OS=Arabidopsis thaliana OX=3702 GN=ZAT3 PE=1 SV=1}	{zma:103645108; - - - - -}	{At4g35280; KOG1721 FOG: Zn-finger R General function prediction only ;}	{GO:0046872; metal ion binding; molecular_function}	{NA}	{PF13912:C2H2-type zinc finger PF00096:Zinc finger, C2H2 type}
C2H2	i2_LQ_lily14_c13831/f1p4/2633	2632	0	0	0	0	0	0	0	0	0	58.9	8.05	0	{NA}	{sp|P21192|ACE2_YEAST; Metallothionein expression activator OS=Saccharomyces cerevisiae (strain ATCC 204508 / S288c) OX=559292 GN=ACE2 PE=1 SV=1}	{NA}	{YLR131c; KOG1721 FOG: Zn-finger R General function prediction only ;}	{GO:0046872; metal ion binding; molecular_function}	{NA}	{PF00096:Zinc finger, C2H2 type PF13465:Zinc-finger double domain}
C2H2	i2_LQ_lily14_c5635/f1p3/2293	2296	0	0	0	0	0	0	0	0	12	27	22	1	{XP_010649453.2; PREDICTED: zinc finger protein ZAT2-like [Vitis vinifera]}	{sp|O65499|ZAT3_ARATH; Zinc finger protein ZAT3 OS=Arabidopsis thaliana OX=3702 GN=ZAT3 PE=1 SV=1}	{zma:103645108; - - - - -}	{At4g35280; KOG1721 FOG: Zn-finger R General function prediction only ;}	{GO:0046872; metal ion binding; molecular_function}	{NA}	{PF00096:Zinc finger, C2H2 type PF13912:C2H2-type zinc finger}
C2H2	i3_LQ_lily14_c39327/f1p1/3405	3254	0	0	0	0	0	0	5	1	14.97	42.93	24	0	{NA}	{NA}	{NA}	{NA}	{GO:0008270; zinc ion binding; molecular_function GO:0003676; nucleic acid binding; molecular_function}	{NA}	{PF16588:C2H2 zinc-finger}
C2H2	i3_LQ_lily14_c20988/f1p0/3874	3873	0	0	0	0	0	0	0	0	0	58	15	4	{XP_007510973.1; PREDICTED: similar to Zinc finger protein 271 (Zinc finger protein 7) (HZF7) (Zinc finger protein ZNFphex133) (Epstein-Barr virus-induced zinc finger protein) (ZNF-EB) (CT-ZFP48) (Zinc finger protein [Bathycoccus prasinos]}	{sp|P17027|ZNF23_HUMAN; Zinc finger protein 23 OS=Homo sapiens OX=9606 GN=ZNF23 PE=1 SV=3}	{cme:CYME_CMO257C; - - - - -}	{Hs14779785; KOG1721 FOG: Zn-finger R General function prediction only ;}	{GO:0035556; intracellular signal transduction; biological_process GO:0008270; zinc ion binding; molecular_function GO:0046872; metal ion binding; molecular_function GO:0006281; DNA repair; biological_process}	{NA}	{PF00130:Phorbol esters/diacylglycerol binding domain (C1 domain) PF16622:zinc-finger C2H2-type PF13465:Zinc-finger double domain PF00096:Zinc finger, C2H2 type PF07975:TFIIH C1-like domain PF13912:C2H2-type zinc finger}
C2H2	i3_LQ_lily14_c30176/f1p1/3792	3782	0	0	0	0	0	0	0	0	0	70.14	3.69	0	{NA}	{sp|Q9P8W3|ACE1_HYPJE; Zinc finger transcription factor ace1 OS=Hypocrea jecorina OX=51453 GN=ace1 PE=4 SV=1}	{NA}	{NA}	{GO:0046872; metal ion binding; molecular_function}	{NA}	{PF00096:Zinc finger, C2H2 type}
C2H2	i3_LQ_lily14_c5653/f1p0/3435	3436	0	0	0	0	0	0	0	0	0	42.2	8	0	{NA}	{sp|Q13351|KLF1_HUMAN; Krueppel-like factor 1 OS=Homo sapiens OX=9606 GN=KLF1 PE=1 SV=1}	{NA}	{Hs10835246; KOG1721 FOG: Zn-finger R General function prediction only ;}	{GO:0046872; metal ion binding; molecular_function GO:0003677; DNA binding; molecular_function GO:0008270; zinc ion binding; molecular_function GO:0006351; transcription, DNA-dependent; biological_process GO:0005634; nucleus; cellular_component}	{NA}	{PF00096:Zinc finger, C2H2 type PF13465:Zinc-finger double domain PF13912:C2H2-type zinc finger PF04082:Fungal specific transcription factor domain }
C2H2	i3_LQ_lily14_c26212/f1p3/3332	3331	0	0	0	0	0	0	0	0	0	32.65	11.12	1	{JAT66583.1; Transcription factor steA [Anthurium amnicola]}	{sp|B0ZT45|TSF1_ELSFA; Transcription factor 1 OS=Elsinoe fawcettii OX=40997 GN=TSF1 PE=2 SV=1}	{NA}	{7300134; KOG1721 FOG: Zn-finger R General function prediction only ;}	{GO:0006355; regulation of transcription, DNA-dependent; biological_process GO:0003677; DNA binding; molecular_function GO:0000981; sequence-specific DNA binding RNA polymerase II transcription factor activity; molecular_function GO:0006351; transcription, DNA-dependent; biological_process GO:0008270; zinc ion binding; molecular_function GO:0046872; metal ion binding; molecular_function GO:000563…	{NA}	{PF00096:Zinc finger, C2H2 type PF13465:Zinc-finger double domain PF04082:Fungal specific transcription factor domain PF00172:Fungal Zn(2)-Cys(6) binuclear cluster domain PF16622:zinc-finger C2H2-type}
C2H2	i4_LQ_lily14_c8337/f1p0/4498	4499	0	0	0	0	0	0	0	0	0	47	7	2	{NA}	{NA}	{NA}	{NA}	{GO:0046872; metal ion binding; molecular_function}	{NA}	{PF00096:Zinc finger, C2H2 type PF13912:C2H2-type zinc finger}
C2H2	i3_LQ_lily14_c45073/f1p0/3065	3065	0	0	0	0	0	0	0	0	0	17.79	0	0	{NA}	{NA}	{NA}	{NA}	{GO:0046872; metal ion binding; molecular_function}	{NA}	{PF00096:Zinc finger, C2H2 type PF13465:Zinc-finger double domain}
C2H2	i3_LQ_lily14_c24169/f1p1/3677	3677	0	0	0	0	0	0	0	0	0	17	0	0	{BAK05473.1; predicted protein [Hordeum vulgare subsp. vulgare]}	{sp|P46974|RSF2_YEAST; Respiration factor 2 OS=Saccharomyces cerevisiae (strain ATCC 204508 / S288c) OX=559292 GN=RSF2 PE=1 SV=1}	{bpg:Bathy04g01230; - - - - -}	{YJR127c; KOG1721 FOG: Zn-finger R General function prediction only ;}	{GO:0046872; metal ion binding; molecular_function GO:0005634; nucleus; cellular_component GO:0003677; DNA binding; molecular_function GO:0006629; lipid metabolic process; biological_process GO:0008270; zinc ion binding; molecular_function GO:0006351; transcription, DNA-dependent; biological_process}	{NA}	{PF01734:Patatin-like phospholipase PF04082:Fungal specific transcription factor domain PF00096:Zinc finger, C2H2 type PF13465:Zinc-finger double domain PF13912:C2H2-type zinc finger PF16622:zinc-finger C2H2-type}
C2H2	i2_LQ_lily14_c3195/f1p0/2612	2612	0	0	0	0	0	0	0	0	0	5.89	3.37	0	{NA}	{sp|Q9Y815|RSV2_SCHPO; Zinc finger protein rsv2 OS=Schizosaccharomyces pombe (strain 972 / ATCC 24843) OX=284812 GN=rsv2 PE=4 SV=1}	{NA}	{NA}	{GO:0046872; metal ion binding; molecular_function}	{NA}	{PF00096:Zinc finger, C2H2 type}
C2H2	i2_LQ_lily14_c38174/f1p0/2130	2130	0	0	0	0	0	0	0	0	0	0	0	2	{JAT54838.1; Zinc finger protein C25B8.19c, partial [Anthurium amnicola]}	{sp|Q9UTA1|YL8J_SCHPO; Zinc finger protein C25B8.19c OS=Schizosaccharomyces pombe (strain 972 / ATCC 24843) OX=284812 GN=SPAC25B8.19c PE=4 SV=2}	{mpp:MICPUCDRAFT_9119; - - - - -}	{SPAC25B8.19c; KOG1721 FOG: Zn-finger R General function prediction only ;}	{GO:0046872; metal ion binding; molecular_function GO:0003677; DNA binding; molecular_function}	{NA}	{PF16622:zinc-finger C2H2-type PF13465:Zinc-finger double domain PF02892:BED zinc finger PF00096:Zinc finger, C2H2 type PF13912:C2H2-type zinc finger}
C2H2	i3_LQ_lily14_c32248/f1p0/3280	3281	0	0	0	0	0	0	0	0	0	3.27	0	0	{NA}	{sp|Q5A4K7|TRY5_CANAL; Transcriptional regulator of yeast form adherence 5 OS=Candida albicans (strain SC5314 / ATCC MYA-2876) OX=237561 GN=TRY5 PE=4 SV=2}	{NA}	{YGR067c; KOG1721 FOG: Zn-finger R General function prediction only ;}	{GO:0005634; nucleus; cellular_component GO:0003677; DNA binding; molecular_function GO:0046872; metal ion binding; molecular_function GO:0008270; zinc ion binding; molecular_function GO:0006351; transcription, DNA-dependent; biological_process}	{NA}	{PF13465:Zinc-finger double domain PF00096:Zinc finger, C2H2 type PF04082:Fungal specific transcription factor domain }
C2H2	i1_LQ_lily14_c65617/f1p0/1886	1886	0	0	0	0	0	0	0	0	0	1	0	0	{NA}	{NA}	{NA}	{NA}	{GO:0008270; zinc ion binding; molecular_function GO:0003676; nucleic acid binding; molecular_function}	{NA}	{PF16588:C2H2 zinc-finger}
C2H2	i2_LQ_lily14_c12850/f1p1/2330	2330	0	0	0	0	0	0	0	0	0	1	0	0	{JAT49568.1; Transcriptional regulator prz1, partial [Anthurium amnicola]}	{sp|Q5A4K7|TRY5_CANAL; Transcriptional regulator of yeast form adherence 5 OS=Candida albicans (strain SC5314 / ATCC MYA-2876) OX=237561 GN=TRY5 PE=4 SV=2}	{bpg:Bathy11g03440; - - - - -}	{7295698; KOG1721 FOG: Zn-finger R General function prediction only ;}	{GO:0005634; nucleus; cellular_component GO:0003677; DNA binding; molecular_function GO:0008270; zinc ion binding; molecular_function GO:0006351; transcription, DNA-dependent; biological_process GO:0046872; metal ion binding; molecular_function}	{NA}	{PF00096:Zinc finger, C2H2 type PF13465:Zinc-finger double domain PF16622:zinc-finger C2H2-type PF04082:Fungal specific transcription factor domain }
C2H2	i3_LQ_lily14_c7166/f1p0/3506	3505	0	0	0	0	0	0	0	0	0	0	0	0	{NA}	{sp|Q9US36|KLF1_SCHPO; Zinc finger protein klf1 OS=Schizosaccharomyces pombe (strain 972 / ATCC 24843) OX=284812 GN=klf1 PE=2 SV=1}	{NA}	{SPAC1039.05c; KOG1721 FOG: Zn-finger R General function prediction only ;}	{GO:0003677; DNA binding; molecular_function GO:0006351; transcription, DNA-dependent; biological_process GO:0008270; zinc ion binding; molecular_function GO:0046872; metal ion binding; molecular_function GO:0005634; nucleus; cellular_component}	{NA}	{PF04082:Fungal specific transcription factor domain PF00096:Zinc finger, C2H2 type PF13465:Zinc-finger double domain}
C2H2	i0_LQ_lily14_c6175/f1p0/847	833	0	0	0	0	0	0	0	0	0	0	0	0	{XP_009386492.1; PREDICTED: DNAJ protein JJJ1 homolog [Musa acuminata subsp. malaccensis]}	{sp|Q9C911|JJJ1_ARATH; DNAJ protein JJJ1 homolog OS=Arabidopsis thaliana OX=3702 GN=JJJ1 PE=1 SV=1}	{mus:103973600; K09506 DNAJA5 DnaJ homolog subfamily A member 5 - -}	{At1g74250; KOG0717 Molecular chaperone (DnaJ superfamily) O Posttranslational modification, protein turnover, chaperones ;}	{GO:0046872; metal ion binding; molecular_function}	{XM_008793091.2; PREDICTED: Phoenix dactylifera DNAJ protein JJJ1 homolog (LOC103708255), mRNA}	{PF00096:Zinc finger, C2H2 type}
C2H2	i4_LQ_lily14_c15107/f1p0/4622	4649	0	0	0	0	0	0	1	0	0	0	0	0	{XP_015580508.1; PREDICTED: uncharacterized mitochondrial protein AtMg00810-like [Ricinus communis]}	{sp|Q9ZT94|POLR2_ARATH; Retrovirus-related Pol polyprotein from transposon RE2 OS=Arabidopsis thaliana OX=3702 GN=RE2 PE=4 SV=1}	{rcu:107262008; - - - - -}	{At2g23330; KOG0017 FOG: Transposon-encoded proteins with TYA, reverse transcriptase, integrase domains in various combinations R General function prediction only ;}	{GO:0005634; nucleus; cellular_component GO:0046872; metal ion binding; molecular_function GO:0008270; zinc ion binding; molecular_function GO:0003677; DNA binding; molecular_function}	{KF509950.1; Lilium longiflorum clone fosmid LLF1, complete sequence}	{PF16622:zinc-finger C2H2-type PF00096:Zinc finger, C2H2 type PF06220:U1 zinc finger PF04988:A-kinase anchoring protein 95 (AKAP95)}
C2H2	i3_LQ_lily14_c39711/f1p0/3107	3183	0	0	0	0	0	0	0	0	0	0	0	0	{XP_017224851.1; PREDICTED: uncharacterized protein LOC108201075 [Daucus carota subsp. sativus]}	{sp|Q96PM9|Z385A_HUMAN; Zinc finger protein 385A OS=Homo sapiens OX=9606 GN=ZNF385A PE=1 SV=2}	{egu:105058132; - - - - -}	{NA}	{GO:0005634; nucleus; cellular_component GO:0008270; zinc ion binding; molecular_function GO:0046872; metal ion binding; molecular_function GO:0007218; neuropeptide signaling pathway; biological_process GO:0003677; DNA binding; molecular_function}	{NA}	{PF01160:Vertebrate endogenous opioids neuropeptide PF16622:zinc-finger C2H2-type PF06220:U1 zinc finger PF00096:Zinc finger, C2H2 type PF04988:A-kinase anchoring protein 95 (AKAP95)}
C3H	i2_LQ_lily14_c44157/f1p2/2920	2921	0	1.46	0	6.09	0	1.74	11.04	0	3.45	4.54	2.78	42.95	{XP_010932306.1; PREDICTED: signal recognition particle subunit SRP72 [Elaeis guineensis]}	{sp|Q0JDM0|C3H27_ORYSJ; Zinc finger CCCH domain-containing protein 27 OS=Oryza sativa subsp. japonica OX=39947 GN=Os04g0394300 PE=2 SV=2}	{mus:103969188; K03108 SRP72 signal recognition particle subunit SRP72 - ko03060; Genetic Information Processing; Folding, sorting and degradation; Protein export}	{At1g67680; KOG2376 Signal recognition particle, subunit Srp72 U Intracellular trafficking, secretion, and vesicular transport ;}	{NA}	{NA}	{NA}
C3H	i1_LQ_lily14_c44362/f1p0/1257	1258	0	0	2.73	14.12	11.84	20	90.49	27.7	13.43	17.12	15.34	37.28	{XP_019704483.1; PREDICTED: zinc finger CCCH domain-containing protein 2-like [Elaeis guineensis]}	{sp|Q6L4N4|C3H35_ORYSJ; Zinc finger CCCH domain-containing protein 35 OS=Oryza sativa subsp. japonica OX=39947 GN=Os05g0195200 PE=2 SV=1}	{aip:107630628; - - - - -}	{At2g19810; KOG1595 CCCH-type Zn-finger protein R General function prediction only ;}	{GO:0046872; metal ion binding; molecular_function}	{XM_009382937.2; PREDICTED: Musa acuminata subsp. malaccensis zinc finger CCCH domain-containing protein 2-like (LOC103969421), mRNA}	{PF00642:Zinc finger C-x8-C-x5-C-x3-H type (and similar)}
C3H	i4_LQ_lily14_c7549/f1p0/4895	4895	10	8.54	20	24.91	24	9.26	146.96	27	35.55	155.46	122.22	430.05	{ONK66241.1; uncharacterized protein A4U43_C06F5680 [Asparagus officinalis]}	{sp|Q0JDM0|C3H27_ORYSJ; Zinc finger CCCH domain-containing protein 27 OS=Oryza sativa subsp. japonica OX=39947 GN=Os04g0394300 PE=2 SV=2}	{pda:103708091; K13192 RBM26 RNA-binding protein 26 - -}	{At3g27700; KOG2135 Proteins containing the RNA recognition motif R General function prediction only ;}	{NA}	{NA}	{NA}
C3H	i4_LQ_lily14_c10643/f1p0/5029	5017	0	0	4	4	1	7	9	2	5	16	17	36	{ONK66241.1; uncharacterized protein A4U43_C06F5680 [Asparagus officinalis]}	{sp|Q0JDM0|C3H27_ORYSJ; Zinc finger CCCH domain-containing protein 27 OS=Oryza sativa subsp. japonica OX=39947 GN=Os04g0394300 PE=2 SV=2}	{pda:103708091; K13192 RBM26 RNA-binding protein 26 - -}	{At3g27700; KOG2135 Proteins containing the RNA recognition motif R General function prediction only ;}	{NA}	{NA}	{NA}
C3H	i1_LQ_lily14_c62002/f1p0/1927	1838	1.06	0	0	6.76	6.43	6.24	4.47	3.49	5.23	1.08	4.48	5.25	{XP_010935426.1; PREDICTED: zinc finger CCCH domain-containing protein 32 [Elaeis guineensis]}	{sp|Q0J952|C3H32_ORYSJ; Zinc finger CCCH domain-containing protein 32 OS=Oryza sativa subsp. japonica OX=39947 GN=Os04g0671800 PE=2 SV=1}	{pda:103717522; - - - - -}	{At2g02160; KOG4791 Uncharacterized conserved protein S Function unknown ;}	{NA}	{NA}	{NA}
C3H	i1_LQ_lily14_c3619/f1p0/1416	1417	26	37	33.27	195.88	292.16	0	720.51	192.3	402.57	212.88	609.66	172.72	{XP_019704483.1; PREDICTED: zinc finger CCCH domain-containing protein 2-like [Elaeis guineensis]}	{sp|Q6L4N4|C3H35_ORYSJ; Zinc finger CCCH domain-containing protein 35 OS=Oryza sativa subsp. japonica OX=39947 GN=Os05g0195200 PE=2 SV=1}	{aip:107630628; - - - - -}	{At2g19810; KOG1595 CCCH-type Zn-finger protein R General function prediction only ;}	{GO:0046872; metal ion binding; molecular_function}	{XM_009382937.2; PREDICTED: Musa acuminata subsp. malaccensis zinc finger CCCH domain-containing protein 2-like (LOC103969421), mRNA}	{PF00642:Zinc finger C-x8-C-x5-C-x3-H type (and similar)}
C3H	i3_LQ_lily14_c25911/f1p0/4005	4006	0	0	55.93	21.41	0	56.43	23.74	0	0	145.94	0	389.1	{XP_010906741.1; PREDICTED: zinc finger CCCH domain-containing protein 55-like isoform X2 [Elaeis guineensis]}	{sp|Q6YYC0|C3H55_ORYSJ; Zinc finger CCCH domain-containing protein 55 OS=Oryza sativa subsp. japonica OX=39947 GN=Os08g0135800 PE=2 SV=1}	{cit:102611021; - - - - -}	{NA}	{GO:0018024; histone-lysine N-methyltransferase activity; molecular_function GO:0034968; histone lysine methylation; biological_process GO:0006355; regulation of transcription, DNA-dependent; biological_process GO:0046872; metal ion binding; molecular_function GO:0005694; chromosome; cellular_component}	{XR_001582833.1; PREDICTED: Ziziphus jujuba zinc finger CCCH domain-containing protein 38-like (LOC107433817), transcript variant X2, misc_RNA}	{PF00642:Zinc finger C-x8-C-x5-C-x3-H type (and similar) PF08236:SRI (Set2 Rpb1 interacting) domain}
C3H	i1_LQ_lily14_c44330/f1p0/1401	1402	24.18	19.92	7.03	42.68	80.03	35.68	380.43	85.41	191.78	47.65	230.52	187.86	{JAU79873.1; Zinc finger CCCH domain-containing protein 29, partial [Noccaea caerulescens]}	{sp|Q9XEE6|C3H29_ARATH; Zinc finger CCCH domain-containing protein 29 OS=Arabidopsis thaliana OX=3702 GN=At2g40140 PE=1 SV=1}	{mus:103969018; - - - - -}	{At2g40140; KOG1595 CCCH-type Zn-finger protein R General function prediction only ;}	{GO:0046872; metal ion binding; molecular_function GO:0005515; protein binding; molecular_function}	{XM_008790887.2; PREDICTED: Phoenix dactylifera zinc finger CCCH domain-containing protein 33-like (LOC103706688), mRNA}	{PF00642:Zinc finger C-x8-C-x5-C-x3-H type (and similar) PF13606:Ankyrin repeat PF00023:Ankyrin repeat}
C3H	i3_HQ_lily14_c1733/f3p0/3304	3304	12.99	9.19	7.84	38.12	25.18	14.98	26.99	39	90.31	53.25	48.86	138.49	{XP_010929827.1; PREDICTED: zinc finger CCCH domain-containing protein ZFN-like isoform X2 [Elaeis guineensis]}	{sp|Q9SWF9|ZFNL_PEA; Zinc finger CCCH domain-containing protein ZFN-like OS=Pisum sativum OX=3888 PE=2 SV=1}	{pper:PRUPE_ppa005813mg; - - - - -}	{At3g02830; KOG1677 CCCH-type Zn-finger protein R General function prediction only ;}	{GO:0046872; metal ion binding; molecular_function}	{XM_019846562.1; PREDICTED: Elaeis guineensis zinc finger CCCH domain-containing protein ZFN-like (LOC105033196), mRNA}	{PF00642:Zinc finger C-x8-C-x5-C-x3-H type (and similar)}
C3H	i2_LQ_lily14_c46659/f1p0/2577	2577	19	29	56	146	106	258	62	132	68	256	203	133	{XP_019711187.1; PREDICTED: zinc finger CCCH domain-containing protein 45 isoform X1 [Elaeis guineensis]}	{NA}	{vvi:100253258; K14404 CPSF4, YTH1 cleavage and polyadenylation specificity factor subunit 4 - ko03015; Genetic Information Processing; Translation; mRNA surveillance pathway | ko05164; Human Diseases; Infectious diseases: Viral; Influenza A}	{NA}	{NA}	{NA}	{NA}
C3H	i2_LQ_lily14_c26316/f1p0/2128	2123	27.21	18.84	6.72	85.9	38.13	63.27	82.47	56.06	112.47	136.45	75.26	67.93	{XP_010248778.1; PREDICTED: zinc finger CCCH domain-containing protein 67 isoform X2 [Nelumbo nucifera]}	{sp|Q8L7N8|C3H57_ARATH; Zinc finger CCCH domain-containing protein 57 OS=Arabidopsis thaliana OX=3702 GN=ZFN3 PE=2 SV=2}	{nnu:104591588; - - - - -}	{At5g16540; KOG1677 CCCH-type Zn-finger protein R General function prediction only ;}	{GO:0005975; carbohydrate metabolic process; biological_process GO:0030248; cellulose binding; molecular_function GO:0004553; hydrolase activity, hydrolyzing O-glycosyl compounds; molecular_function GO:0046872; metal ion binding; molecular_function GO:0005576; NA}	{NA}	{PF00642:Zinc finger C-x8-C-x5-C-x3-H type (and similar) PF00734:Fungal cellulose binding domain}
C3H	i3_LQ_lily14_c27047/f1p0/3809	3819	10.33	22.68	15.35	21.83	12.43	3.52	32.3	8.3	62.97	42.88	41.4	157.93	{CDP17738.1; unnamed protein product [Coffea canephora]}	{sp|P10978|POLX_TOBAC; Retrovirus-related Pol polyprotein from transposon TNT 1-94 OS=Nicotiana tabacum OX=4097 PE=2 SV=1}	{pda:103707240; - - - - -}	{At4g04440; KOG0017 FOG: Transposon-encoded proteins with TYA, reverse transcriptase, integrase domains in various combinations R General function prediction only ;}	{NA}	{XM_010940087.2; PREDICTED: Elaeis guineensis zinc finger CCCH domain-containing protein 4 (LOC105057471), mRNA}	{NA}
C3H	i1_LQ_lily14_c11191/f1p0/1515	1515	154.82	319.08	215.97	1319.32	413.97	477.32	3263.57	620.59	1824.22	999.35	909.48	1124.14	{JAU34862.1; Zinc finger CCCH domain-containing protein 29 [Noccaea caerulescens]}	{sp|Q9XEE6|C3H29_ARATH; Zinc finger CCCH domain-containing protein 29 OS=Arabidopsis thaliana OX=3702 GN=At2g40140 PE=1 SV=1}	{mus:103969018; - - - - -}	{At2g40140; KOG1595 CCCH-type Zn-finger protein R General function prediction only ;}	{GO:0005515; protein binding; molecular_function GO:0046872; metal ion binding; molecular_function}	{XM_008790887.2; PREDICTED: Phoenix dactylifera zinc finger CCCH domain-containing protein 33-like (LOC103706688), mRNA}	{PF00023:Ankyrin repeat PF13606:Ankyrin repeat PF00642:Zinc finger C-x8-C-x5-C-x3-H type (and similar)}
C3H	i0_LQ_lily14_c13687/f1p2/917	925	53	121	70	46	29	32	924	44	135	391	263	351	{XP_010047645.1; PREDICTED: zinc finger CCCH domain-containing protein 20 [Eucalyptus grandis]}	{sp|O82307|C3H23_ARATH; Zinc finger CCCH domain-containing protein 23 OS=Arabidopsis thaliana OX=3702 GN=At2g25900 PE=2 SV=1}	{egr:104436536; - - - - -}	{At2g25900; KOG1595 CCCH-type Zn-finger protein R General function prediction only ;}	{GO:0046872; metal ion binding; molecular_function}	{XM_003525251.3; PREDICTED: Glycine max zinc finger CCCH domain-containing protein 20-like (LOC100789199), mRNA}	{PF00642:Zinc finger C-x8-C-x5-C-x3-H type (and similar)}
C3H	i2_HQ_lily14_c13448/f4p0/2425	2425	1	3	27.01	195.72	278.49	104.12	567.63	46.9	744.35	30.54	50.32	26.48	{XP_010921272.1; PREDICTED: zinc finger CCCH domain-containing protein 53-like isoform X1 [Elaeis guineensis]}	{sp|Q10M00|C3H22_ORYSJ; Zinc finger CCCH domain-containing protein 22 OS=Oryza sativa subsp. japonica OX=39947 GN=Os03g0328900 PE=2 SV=2}	{egu:105044894; - - - - -}	{NA}	{NA}	{XM_008784015.2; PREDICTED: Phoenix dactylifera dr1-associated corepressor homolog (LOC103701825), transcript variant X1, mRNA}	{NA}
C3H	i2_LQ_lily14_c40314/f1p0/2384	2386	745	938	748	805	1047	817	1443	821	998	2438	2144	2404	{XP_010935844.1; PREDICTED: zinc finger CCCH domain-containing protein 13 [Elaeis guineensis]}	{sp|Q24746|NEUR_DROVI; Protein neuralized OS=Drosophila virilis OX=7244 GN=neur PE=4 SV=1}	{pda:103705514; - - - - -}	{NA}	{GO:0008270; zinc ion binding; molecular_function GO:0005515; protein binding; molecular_function GO:0003723; RNA binding; molecular_function}	{XM_008780722.2; PREDICTED: Phoenix dactylifera zinc finger CCCH domain-containing protein 13-like (LOC103698680), transcript variant X1, mRNA}	{PF14634:zinc-RING finger domain PF13639:Ring finger domain PF03854:P-11 zinc finger}
C3H	i2_LQ_lily14_c14435/f1p0/2689	2691	195.79	293.16	149.28	495.1	436.87	477.73	822.53	443.94	592.53	548.55	504.74	784.07	{XP_010248778.1; PREDICTED: zinc finger CCCH domain-containing protein 67 isoform X2 [Nelumbo nucifera]}	{sp|Q8L7N8|C3H57_ARATH; Zinc finger CCCH domain-containing protein 57 OS=Arabidopsis thaliana OX=3702 GN=ZFN3 PE=2 SV=2}	{nnu:104591588; - - - - -}	{At5g16540; KOG1677 CCCH-type Zn-finger protein R General function prediction only ;}	{GO:0005576; NA GO:0046872; metal ion binding; molecular_function GO:0030248; cellulose binding; molecular_function GO:0004553; hydrolase activity, hydrolyzing O-glycosyl compounds; molecular_function GO:0005975; carbohydrate metabolic process; biological_process}	{NA}	{PF00734:Fungal cellulose binding domain PF00642:Zinc finger C-x8-C-x5-C-x3-H type (and similar)}
C3H	i2_LQ_lily14_c27433/f1p1/2210	2209	0	0	2	52	0	3	5	43	22	3	2	0	{XP_008780984.1; PREDICTED: zinc finger CCCH domain-containing protein 18-like isoform X2 [Phoenix dactylifera]}	{sp|Q9SJ41|C3H18_ARATH; Zinc finger CCCH domain-containing protein 18 OS=Arabidopsis thaliana OX=3702 GN=At2g05160 PE=2 SV=1}	{pda:103700866; - - - - -}	{NA}	{GO:0005634; nucleus; cellular_component GO:0004535; poly(A)-specific ribonuclease activity; molecular_function GO:0006402; mRNA catabolic process; biological_process GO:0003723; RNA binding; molecular_function GO:0005737; cytoplasm; cellular_component GO:0046872; metal ion binding; molecular_function GO:0003676; nucleic acid binding; molecular_function}	{XM_010909324.2; PREDICTED: Elaeis guineensis zinc finger CCCH domain-containing protein 18-like (LOC105034249), transcript variant X5, mRNA}	{PF00076:RNA recognition motif. (a.k.a. RRM, RBD, or RNP domain) PF08675:RNA binding domain PF00642:Zinc finger C-x8-C-x5-C-x3-H type (and similar)}
C3H	i1_HQ_lily14_c2383/f5p1/1843	1843	1013.67	1479.17	1230.62	2439.6	2489.81	2190.04	2971.41	1792.95	3079.75	2543.3	2800.42	2604.27	{XP_009402379.1; PREDICTED: zinc finger CCCH domain-containing protein 33-like [Musa acuminata subsp. malaccensis]}	{sp|Q688R3|C3H33_ORYSJ; Zinc finger CCCH domain-containing protein 33 OS=Oryza sativa subsp. japonica OX=39947 GN=Os05g0128200 PE=2 SV=1}	{mus:103969018; - - - - -}	{At2g40140; KOG1595 CCCH-type Zn-finger protein R General function prediction only ;}	{GO:0046872; metal ion binding; molecular_function GO:0005515; protein binding; molecular_function}	{XM_008794927.2; PREDICTED: Phoenix dactylifera zinc finger CCCH domain-containing protein 33 (LOC103709517), mRNA}	{PF00023:Ankyrin repeat PF00642:Zinc finger C-x8-C-x5-C-x3-H type (and similar) PF13606:Ankyrin repeat}
C3H	i2_LQ_lily14_c42096/f1p2/2147	2146	0	2	0	0	2	1	1	1	1	1	1	1	{XP_010938389.1; PREDICTED: zinc finger CCCH domain-containing protein 4 [Elaeis guineensis]}	{NA}	{pda:103707240; - - - - -}	{NA}	{NA}	{NA}	{NA}
[truncated: 1,494 more rows]

## Sheet: TF in DEG
Family	geneid	genelen	lily_S11_readcount	lily_S12_readcount	lily_S13_readcount	lily_S21_readcount	lily_S22_readcount	lily_S23_readcount	lily_S31_readcount	lily_S32_readcount	lily_S33_readcount	lily_S41_readcount	lily_S42_readcount	lily_S43_readcount	{nr}	{SwissProt}	{KEGG}	{KOG}	{GO}	{nt}	{pfam}
[truncated: 830 more rows]

[truncated: 3 more sheets: up in DEG, down in DEG, selected NAC genes]
