# Supplementary material for: SMRT and Illumina RNA Sequencing and Characterization of a Key NAC Gene LoNAC29 during the Flower Senescence in Lilium oriental ‘Siberia’
Source: Genes (Basel). 2021 Jun 6;12(6):869. doi: 10.3390/genes12060869 (PMC8227295; doi:10.3390/genes12060869)
Supplement: Supplementary file 1 [file genes-12-00869-s001.zip › Supplementary data/Table S7 Homolog genes in lily (Lilium oriental í«Siberiaí») of published senescence-associated transcription factors.xlsx]

## Sheet: Sheet1
	Table S7 Homolog genes in lily (Lilium oriental ‘Siberia’) of published senescence-associated transcription factors
	Homolog Transcription factors in lily (Lilium oriental ‘Siberia’)	Published senescence-associated transcription factors	Function	Reference					1189	78.01	72.9133	140.127	842.223	1	0.934666	1.79627	10.7964	{XP_010930725.1; PREDICTED: NAC domain-containing protein 48 [Elaeis guineensis]}	{sp|Q7F2L3|NAC48_ORYSJ; NAC domain-containing protein 48 OS=Oryza sativa subsp. japonica OX=39947 GN=NAC048 PE=1 SV=1}	{pda:103701341; - - - - -}	{NA}	{GO:0006355; regulation of transcription, DNA-dependent; biological_process GO:0003677; DNA binding; molecular_function}	{XM_015842584.1; PREDICTED: Oryza brachyantha NAC domain-containing protein 48-like (LOC102699636), mRNA}	{PF02365:No apical meristem (NAM) protein}	77.51	80.3	76.22	77.11	64.99	76.64	233.79	80.43	106.16	748.36	844.94	933.37
	i1_LQ_lily14_c74999/f1p0/1009 (NAC1); i1_HQ_lily14_c1729/f4p0/1253 (NAC2); i1_LQ_lily14_c37701/f1p0/1225 (NAC4)	ANAC029(AtNAP)	Has an important role in leaf senescence	[8]					genelen	lily_S1	lily_S2	lily_S3	lily_S4	S1	S2 vs S1	S3 vs S1	S4 vs S1	{nr}	{SwissProt}	{KEGG}	{KOG}	{GO}	{nt}	{pfam}	lily_S11.fpkm	lily_S12.fpkm	lily_S13.fpkm	lily_S21.fpkm	lily_S22.fpkm	lily_S23.fpkm	lily_S31.fpkm	lily_S32.fpkm	lily_S33.fpkm	lily_S41.fpkm	lily_S42.fpkm	lily_S43.fpkm
	i1_LQ_lily14_c64169/f1p2/1070 (NAC3); i1_LQ_lily14_c24195/f1p0/1259 (NAC5); i2_LQ_lily14_c27141/f1p1/2113 ( NAC8)	ANAC046	A positive regulator of chlorophyll degradation and senescence	[33]					2113	0.29	0.583333	0.963333	42.39	1	2.01149	3.32184	146.172	{XP_008802569.1; PREDICTED: NAC domain-containing protein 100-like [Phoenix dactylifera]}	{sp|Q9FLJ2|NC100_ARATH; NAC domain-containing protein 100 OS=Arabidopsis thaliana OX=3702 GN=NAC100 PE=2 SV=1}	{pda:103702790; - - - - -}	{NA}	{GO:0006355; regulation of transcription, DNA-dependent; biological_process GO:0003677; DNA binding; molecular_function}	{XM_009420874.2; PREDICTED: Musa acuminata subsp. malaccensis NAC domain-containing protein 92-like (LOC103999201), mRNA}	{PF02365:No apical meristem (NAM) protein}	0.18	0.66	0.03	0.72	0.97	0.06	1.6	0.7	0.59	34.17	41.93	51.07
	i2_LQ_lily14_c37863/f1p0/2371 (NAC6)	ANAC032	Positively regulates age-dependent and dtress-induced senescence	[34]					978	2.80333	5.05333	16.94	115.157	1	1.80262	6.04281	41.0785	{XP_010941568.1; PREDICTED: NAC domain-containing protein 21/22-like [Elaeis guineensis]}	{sp|Q84TE6|NAC22_ARATH; NAC domain-containing protein 21/22 OS=Arabidopsis thaliana OX=3702 GN=NAC021 PE=1 SV=2}	{nnu:104598350; - - - - -}	{NA}	{GO:0006355; regulation of transcription, DNA-dependent; biological_process GO:0003677; DNA binding; molecular_function}	{KJ467622.1; Lilium lancifolium NAC domain protein mRNA, partial cds}	{PF02365:No apical meristem (NAM) protein}	2.22	3.9	2.29	7.24	3.97	3.95	33.8	4.68	12.34	103.4	94.65	147.42
	i0_HQ_lily14_c2162/f2p0/512 (NAC7); i0_HQ_lily14_c10263/f2p0/635(NAC9)	ANAC087	Modulates Reactive Oxygen Species accumulation and cell death	[35]					1253	5.44333	12.21	77.0833	888.6	1	2.24311	14.1611	163.246	{XP_010921289.1; PREDICTED: NAC transcription factor 47-like [Elaeis guineensis]}	{sp|Q9LD44|NAC56_ARATH; NAC transcription factor 56 OS=Arabidopsis thaliana OX=3702 GN=NAC056 PE=2 SV=1}	{egu:105044904; - - - - -}	{NA}	{GO:0006355; regulation of transcription, DNA-dependent; biological_process GO:0003677; DNA binding; molecular_function}	{XM_015776915.1; PREDICTED: Oryza sativa Japonica Group NAC transcription factor ONAC010-like (LOC4332717), mRNA}	{PF02365:No apical meristem (NAM) protein}	5.31	5.6	5.42	20.24	6.28	10.11	182.87	11.65	36.73	910.48	661.44	1093.88
	i0_LQ_lily14_c28569/f1p2/982(NAC10); i1_HQ_lily14_c35745/f7p3/1275(NAC11)	ANAC022(NAC1)	transduces auxin signal downstream of TIR1 to promote lateral root development	[36]					1009	0.03	0.07	0.46	123.777	1	2.33333	15.3333	4125.89	{XP_010258284.1; PREDICTED: NAC transcription factor 29-like [Nelumbo nucifera]}	{sp|K4BNG7|NAP2_SOLLC; NAC domain-containing protein 2 OS=Solanum lycopersicum OX=4081 GN=NAP2 PE=2 SV=1}	{nnu:104598082; - - - - -}	{NA}	{GO:0003677; DNA binding; molecular_function GO:0006355; regulation of transcription, DNA-dependent; biological_process}	{XM_010259741.2; PREDICTED: Nelumbo nucifera NAC transcription factor 29-like (LOC104597939), mRNA}	{PF02365:No apical meristem (NAM) protein}	0	0.09	0	0.18	0	0.03	1.38	0	0	109.25	130.63	131.45
	i1_HQ_lily14_c80226/f13p2/1189(NAC12)	ANAC002(ATAF1)	mediates ABA-inducible leaf senescence	[37]					1073	0	0.12	0.46	56.3767	#DIV/0!	#DIV/0!	#DIV/0!	#DIV/0!	{XP_010939825.1; PREDICTED: NAC domain-containing protein 100 [Elaeis guineensis]}	{sp|Q9FLJ2|NC100_ARATH; NAC domain-containing protein 100 OS=Arabidopsis thaliana OX=3702 GN=NAC100 PE=2 SV=1}	{pda:103702790; - - - - -}	{NA}	{GO:0003677; DNA binding; molecular_function GO:0006355; regulation of transcription, DNA-dependent; biological_process}	{XM_010259730.2; PREDICTED: Nelumbo nucifera NAC domain-containing protein 100-like (LOC104597930), mRNA}	{PF02365:No apical meristem (NAM) protein}	0	0	0	0.36	0	0	1.21	0.07	0.1	56.67	63.39	49.07
	i1_HQ_lily14_c2550/f12p2/1233(NAC)	Ipomoea nil EPHEMERAL 1 (NAC092)	controls petal senescence in Japanese morning glory	[9]
	i0_LQ_lily14_c43893/f1p0/726(HB-HD-ZIP)	RhHB1	promotes petal senescence in rose	[10]
	i1_LQ_lily14_c66303/f1p0/1407	RhERF113	Delays ethylene-induced flower senescence by increasing the CTK content of the floral tissues	[11]
