# Supplementary material for: SMRT and Illumina RNA Sequencing and Characterization of a Key NAC Gene LoNAC29 during the Flower Senescence in Lilium oriental ‘Siberia’
Source: Genes (Basel). 2021 Jun 6;12(6):869. doi: 10.3390/genes12060869 (PMC8227295; doi:10.3390/genes12060869)
Supplement: Supplementary file 1 [file genes-12-00869-s001.zip › Supplementary data/Table S8 Up regulated DEG_KEGG_pathway_enrichment in S1 vs S2 & S1 vs S3 & S1 vs S4.xlsx]

## Sheet: S1 vs S2.DEG_KEGG_pathway
##Databases: KEGG PATHWAY
##Statistical test method: hypergeometric test / Fisher's exact test
##FDR correction method: Benjamini and Hochberg
#Term	Database	ID	Input number	Background number	P-Value	Corrected P-Value	Input	Hyperlink
Photosynthesis - antenna proteins	KEGG PATHWAY	ko00196	20	25	6.51268e-18	6.38243e-16	i0_HQ_lily14_c2628/f7p0/961|i0_LQ_lily14_c10428/f1p2/987|i1_HQ_lily14_c9511/f2p0/1131|i1_HQ_lily14_c35836/f4p6/1019|i0_HQ_lily14_c2200/f12p0/892|i1_LQ_lily14_c52926/f1p0/1020|i1_LQ_lily14_c16696/f1p0/1058|i0_HQ_lily14_c14454/f3p0/972|i1_LQ_lily14_c2724/f1p9/1147|i0_HQ_lily14_c75627/f14p0/951|i0_LQ_lily14_c67717/f1p0/314|i1_LQ_lily14_c109292/f1p0/1007|i1_HQ_lily14_c98426/f3p1/1070|i0_HQ_lily14_c76…	http://www.genome.jp/kegg-bin/show_pathway?ko00196/K08914%09red/K08908%09red/K08909%09red/K08915%09red/K08907%09red/K08917%09red/K08916%09red/K08911%09red/K08910%09red/K08913%09red/K08912%09red
Photosynthesis	KEGG PATHWAY	ko00195	25	176	3.26643e-08	1.60055e-06	i0_LQ_lily14_c46749/f1p0/543|i1_LQ_lily14_c13712/f1p0/1436|i0_LQ_lily14_c11472/f1p0/914|i0_HQ_lily14_c54627/f4p1/798|i0_LQ_lily14_c64340/f1p0/894|i0_HQ_lily14_c19137/f3p0/912|i0_LQ_lily14_c42293/f1p0/670|i0_LQ_lily14_c29170/f1p0/770|i0_LQ_lily14_c7296/f1p0/720|i0_LQ_lily14_c26314/f1p0/521|i0_HQ_lily14_c6542/f3p0/663|i0_HQ_lily14_c13242/f4p0/880|i0_LQ_lily14_c8430/f1p4/569|i0_LQ_lily14_c22201/f1p1…	http://www.genome.jp/kegg-bin/show_pathway?ko00195/K02694%09red/K02113%09red/K08905%09red/K02641%09red/K02692%09red/K02693%09red/K02698%09red/K02699%09red/K02636%09red/K02717%09red/K03541%09red/K02638%09red/K02639%09red/K02721%09red/K02695%09red/K08901%09red
Carbon fixation in photosynthetic organisms	KEGG PATHWAY	ko00710	31	274	9.08031e-08	2.96623e-06	i1_LQ_lily14_c39306/f1p1/1504|i1_HQ_lily14_c44221/f2p1/1421|i3_HQ_lily14_c2237/f2p0/3152|i2_HQ_lily14_c18689/f3p0/2840|i1_HQ_lily14_c64924/f3p0/1478|i1_HQ_lily14_c24194/f2p1/1392|i1_HQ_lily14_c1739/f4p1/1473|i1_LQ_lily14_c43859/f1p0/1508|i4_LQ_lily14_c7902/f1p7/4702|i5_LQ_lily14_c6993/f1p0/5183|i0_HQ_lily14_c13872/f20p2/721|i1_HQ_lily14_c58538/f2p1/1155|i3_LQ_lily14_c34522/f1p0/3089|i0_LQ_lily14_…	http://www.genome.jp/kegg-bin/show_pathway?ko00710/K00855%09red/K03841%09red/K01006%09red/K01100%09red/K00051%09red/K01623%09red/K01602%09red/K01610%09red/K05298%09red
Plant hormone signal transduction	KEGG PATHWAY	ko04075	36	398	1.30877e-06	2.65185e-05	i2_HQ_lily14_c13152/f2p13/2227|i2_HQ_lily14_c37364/f2p0/2324|i3_LQ_lily14_c41969/f1p11/3938|i1_LQ_lily14_c68812/f1p0/1195|i1_LQ_lily14_c60514/f1p10/2059|i1_LQ_lily14_c61243/f1p0/1084|i2_LQ_lily14_c19471/f1p22/2765|i2_LQ_lily14_c41685/f1p0/2891|i2_HQ_lily14_c5648/f4p1/2895|i3_HQ_lily14_c15711/f3p0/3391|i2_LQ_lily14_c44888/f1p0/2720|i2_HQ_lily14_c31868/f3p0/2061|i2_HQ_lily14_c52506/f2p0/2075|i0_LQ_…	http://www.genome.jp/kegg-bin/show_pathway?ko04075/K14486%09red/K14494%09red/K14484%09red/K14485%09red/K14491%09red/K14431%09red/K14492%09red/K16189%09red/K14497%09red/K12126%09red/K13422%09red
Linoleic acid metabolism	KEGG PATHWAY	ko00591	13	61	1.35298e-06	2.65185e-05	i1_HQ_lily14_c2240/f2p40/1969|i3_LQ_lily14_c12250/f1p0/3204|i2_LQ_lily14_c4284/f1p0/2212|i0_HQ_lily14_c33877/f3p0/753|i0_HQ_lily14_c26010/f3p0/768|i2_HQ_lily14_c53656/f45p0/2876|i1_LQ_lily14_c10078/f1p15/1627|i2_LQ_lily14_c4061/f1p1/2841|i2_LQ_lily14_c22411/f1p0/2876|i3_LQ_lily14_c5654/f1p0/3851|i2_LQ_lily14_c45071/f1p0/2809|i3_LQ_lily14_c21237/f1p1/3407|i2_LQ_lily14_c46733/f1p4/2944	http://www.genome.jp/kegg-bin/show_pathway?ko00591/K01047%09red/K00454%09red/K15718%09red
Porphyrin and chlorophyll metabolism	KEGG PATHWAY	ko00860	16	101	2.75143e-06	4.49401e-05	i1_HQ_lily14_c22832/f3p0/1447|i0_LQ_lily14_c10788/f1p8/507|i1_HQ_lily14_c8135/f5p1/1973|i4_LQ_lily14_c10891/f1p0/4333|i3_LQ_lily14_c3542/f1p8/3251|i1_LQ_lily14_c63152/f1p2/1323|i1_LQ_lily14_c25911/f1p0/1923|i3_LQ_lily14_c42581/f1p1/3321|i2_LQ_lily14_c46223/f1p1/2817|i4_LQ_lily14_c3984/f1p0/4583|i1_LQ_lily14_c21007/f1p0/1249|i1_HQ_lily14_c37529/f6p1/1697|i1_LQ_lily14_c49255/f1p1/1734|i2_LQ_lily14_…	http://www.genome.jp/kegg-bin/show_pathway?ko00860/K02492%09red/K10960%09red/K04035%09red/K03403%09red/K03405%09red/K01772%09red/K00218%09red
Flavonoid biosynthesis	KEGG PATHWAY	ko00941	9	57	0.000425137	0.00595192	i1_LQ_lily14_c28204/f1p2/1210|i1_LQ_lily14_c46752/f1p0/1313|i0_LQ_lily14_c3121/f1p0/927|i0_LQ_lily14_c19223/f1p10/479|i1_HQ_lily14_c123/f38p3/1338|i1_LQ_lily14_c42398/f1p2/1670|i1_HQ_lily14_c29378/f2p3/1157|i0_LQ_lily14_c54280/f2p0/432|i1_LQ_lily14_c7977/f1p0/1378	http://www.genome.jp/kegg-bin/show_pathway?ko00941/K05278%09red/K00588%09red/K00475%09red/K00487%09red/K00660%09red
Stilbenoid, diarylheptanoid and gingerol biosynthesis	KEGG PATHWAY	ko00945	6	32	0.00179031	0.0219313	i0_LQ_lily14_c3121/f1p0/927|i1_LQ_lily14_c42398/f1p2/1670|i1_HQ_lily14_c3507/f13p2/1233|i1_HQ_lily14_c29378/f2p3/1157|i1_LQ_lily14_c86909/f1p2/1260|i0_LQ_lily14_c54280/f2p0/432	http://www.genome.jp/kegg-bin/show_pathway?ko00945/K16040%09red/K00588%09red/K00487%09red
Other glycan degradation	KEGG PATHWAY	ko00511	9	76	0.00264791	0.0288328	i2_LQ_lily14_c40076/f1p1/2830|i1_LQ_lily14_c23375/f1p0/1354|i2_HQ_lily14_c53497/f5p0/2753|i3_HQ_lily14_c44330/f2p0/3112|i1_LQ_lily14_c89524/f1p0/1280|i2_LQ_lily14_c46766/f1p1/2388|i3_LQ_lily14_c41482/f1p0/3936|i3_HQ_lily14_c1306/f8p1/3423|i3_LQ_lily14_c20875/f1p0/3429	http://www.genome.jp/kegg-bin/show_pathway?ko00511/K17108%09red/K01191%09red/K15923%09red/K12373%09red
Steroid biosynthesis	KEGG PATHWAY	ko00100	10	93	0.00299238	0.0293253	i2_LQ_lily14_c11581/f1p2/2261|i1_LQ_lily14_c30148/f1p1/1907|i4_LQ_lily14_c8851/f1p0/4303|i1_LQ_lily14_c7677/f1p7/1550|i1_HQ_lily14_c81127/f32p0/1923|i1_LQ_lily14_c48725/f1p5/1201|i2_HQ_lily14_c2076/f2p1/2155|i1_LQ_lily14_c27537/f1p1/1127|i1_HQ_lily14_c28257/f2p0/1834|i1_LQ_lily14_c42694/f1p3/1955	http://www.genome.jp/kegg-bin/show_pathway?ko00100/K00227%09red/K07748%09red/K09828%09red/K00511%09red
Starch and sucrose metabolism	KEGG PATHWAY	ko00500	39	675	0.00344226	0.0306674	i3_LQ_lily14_c11256/f1p16/3565|i2_LQ_lily14_c24989/f1p16/2181|i1_LQ_lily14_c19415/f1p0/1849|i3_LQ_lily14_c34566/f1p0/3026|i2_LQ_lily14_c33779/f1p0/2012|i4_LQ_lily14_c4480/f1p0/4896|i1_HQ_lily14_c68239/f2p0/1171|i3_LQ_lily14_c10782/f1p0/3502|i2_LQ_lily14_c20029/f1p0/2630|i3_LQ_lily14_c40819/f1p0/3475|i1_HQ_lily14_c99243/f11p2/1020|i2_LQ_lily14_c8224/f1p5/2172|i2_LQ_lily14_c10264/f1p0/2519|i3_HQ_li…	http://www.genome.jp/kegg-bin/show_pathway?ko00500/K19892%09red/K13648%09red/K00975%09red/K00770%09red/K08679%09red/K16055%09red/K00688%09red/K01051%09red/K00847%09red/K05349%09red/K00696%09red/K00695%09red
Glyoxylate and dicarboxylate metabolism	KEGG PATHWAY	ko00630	21	310	0.00577915	0.0471964	i0_LQ_lily14_c13995/f1p0/650|i1_LQ_lily14_c20606/f1p0/1411|i3_LQ_lily14_c2422/f1p4/3112|i3_LQ_lily14_c26433/f1p1/3771|i1_LQ_lily14_c37947/f1p0/1170|i3_LQ_lily14_c8829/f1p0/3358|i0_HQ_lily14_c13872/f20p2/721|i1_LQ_lily14_c12831/f1p0/1433|i0_LQ_lily14_c59565/f1p0/432|i0_HQ_lily14_c76614/f28p0/717|i1_LQ_lily14_c39456/f1p10/1734|i0_LQ_lily14_c42441/f1p0/338|i2_LQ_lily14_c5789/f1p0/2267|i0_HQ_lily14_c…	http://www.genome.jp/kegg-bin/show_pathway?ko00630/K03781%09red/K15893%09red/K11517%09red/K00281%09red/K00600%09red/K02437%09red/K01602%09red/K00382%09red/K00122%09red
Glycosphingolipid biosynthesis - ganglio series	KEGG PATHWAY	ko00604	3	9	0.00715355	0.0539268	i1_LQ_lily14_c89524/f1p0/1280|i2_LQ_lily14_c46766/f1p1/2388|i1_LQ_lily14_c23375/f1p0/1354	http://www.genome.jp/kegg-bin/show_pathway?ko00604/K12373%09red
Sesquiterpenoid and triterpenoid biosynthesis	KEGG PATHWAY	ko00909	4	20	0.00865599	0.0605919	i1_LQ_lily14_c30148/f1p1/1907|i1_LQ_lily14_c42694/f1p3/1955|i1_LQ_lily14_c7677/f1p7/1550|i1_HQ_lily14_c81127/f32p0/1923	http://www.genome.jp/kegg-bin/show_pathway?ko00909/K00511%09red
Phenylalanine metabolism	KEGG PATHWAY	ko00360	11	135	0.0126291	0.08251	i0_LQ_lily14_c3121/f1p0/927|i1_LQ_lily14_c13289/f1p0/1638|i2_LQ_lily14_c50176/f1p0/2019|i1_LQ_lily14_c42398/f1p2/1670|i2_LQ_lily14_c28092/f1p0/2718|i1_LQ_lily14_c68513/f1p20/1987|i1_LQ_lily14_c66290/f1p1/1777|i1_HQ_lily14_c29378/f2p3/1157|i2_LQ_lily14_c27170/f1p0/2511|i1_LQ_lily14_c89450/f1p0/1357|i0_LQ_lily14_c54280/f2p0/432	http://www.genome.jp/kegg-bin/show_pathway?ko00360/K00276%09red/K10775%09red/K15849%09red/K01904%09red/K00588%09red/K00487%09red
Phenylpropanoid biosynthesis	KEGG PATHWAY	ko00940	20	321	0.0155026	0.0949532	i3_LQ_lily14_c4073/f1p0/3686|i0_LQ_lily14_c3121/f1p0/927|i0_LQ_lily14_c21228/f1p0/811|i1_LQ_lily14_c109648/f1p0/1006|i2_LQ_lily14_c50176/f1p0/2019|i1_HQ_lily14_c19359/f2p1/1290|i1_LQ_lily14_c64666/f1p0/1164|i2_LQ_lily14_c24989/f1p16/2181|i1_LQ_lily14_c42398/f1p2/1670|i1_LQ_lily14_c68513/f1p20/1987|i1_LQ_lily14_c66290/f1p1/1777|i2_LQ_lily14_c8224/f1p5/2172|i0_LQ_lily14_c26133/f1p0/620|i1_LQ_lily14…	http://www.genome.jp/kegg-bin/show_pathway?ko00940/K00588%09red/K10775%09red/K00083%09red/K01904%09red/K00430%09red/K00487%09red/K05349%09red
Thiamine metabolism	KEGG PATHWAY	ko00730	8	89	0.0190996	0.110104	i0_LQ_lily14_c32831/f1p0/576|i2_LQ_lily14_c14056/f1p0/2596|i2_HQ_lily14_c23576/f2p0/2346|i2_LQ_lily14_c32808/f1p0/2068|i0_HQ_lily14_c12489/f2p0/853|i2_LQ_lily14_c20273/f1p2/2733|i0_LQ_lily14_c73237/f1p0/278|i2_LQ_lily14_c50005/f1p0/2054	http://www.genome.jp/kegg-bin/show_pathway?ko00730/K03147%09red/K03146%09red/K01662%09red
Glycosphingolipid biosynthesis - globo series	KEGG PATHWAY	ko00603	3	17	0.0302135	0.162832	i1_LQ_lily14_c89524/f1p0/1280|i2_LQ_lily14_c46766/f1p1/2388|i1_LQ_lily14_c23375/f1p0/1354	http://www.genome.jp/kegg-bin/show_pathway?ko00603/K12373%09red
Glycolysis / Gluconeogenesis	KEGG PATHWAY	ko00010	23	415	0.0315695	0.162832	i1_LQ_lily14_c39306/f1p1/1504|i3_LQ_lily14_c7845/f1p0/3876|i2_HQ_lily14_c18689/f3p0/2840|i4_LQ_lily14_c7902/f1p7/4702|i0_LQ_lily14_c23677/f1p0/652|i0_LQ_lily14_c62775/f1p0/831|i0_LQ_lily14_c42441/f1p0/338|i1_LQ_lily14_c43794/f1p0/1134|i1_LQ_lily14_c59533/f1p5/1977|i2_LQ_lily14_c41502/f1p0/2127|i0_LQ_lily14_c38475/f1p5/307|i2_HQ_lily14_c36981/f3p0/2326|i0_LQ_lily14_c13151/f1p3/729|i3_HQ_lily14_c16…	http://www.genome.jp/kegg-bin/show_pathway?ko00010/K03841%09red/K00001%09red/K01792%09red/K01785%09red/K01623%09red/K01610%09red/K00382%09red/K00121%09red/K00873%09red
Tryptophan metabolism	KEGG PATHWAY	ko00380	7	89	0.0485408	0.23785	i3_LQ_lily14_c2422/f1p4/3112|i1_LQ_lily14_c5397/f1p0/1658|i1_LQ_lily14_c62058/f1p0/1778|i1_LQ_lily14_c39456/f1p10/1734|i0_HQ_lily14_c27631/f2p2/405|i2_LQ_lily14_c5789/f1p0/2267|i4_LQ_lily14_c13865/f1p0/4761	http://www.genome.jp/kegg-bin/show_pathway?ko00380/K03781%09red/K00164%09red/K16903%09red/K07408%09red
Tyrosine metabolism	KEGG PATHWAY	ko00350	10	150	0.051381	0.239778	i1_LQ_lily14_c13289/f1p0/1638|i0_LQ_lily14_c13151/f1p3/729|i3_LQ_lily14_c7845/f1p0/3876|i2_LQ_lily14_c28092/f1p0/2718|i1_LQ_lily14_c40835/f1p2/1641|i1_LQ_lily14_c28124/f1p2/1533|i1_LQ_lily14_c89450/f1p0/1357|i2_LQ_lily14_c27170/f1p0/2511|i1_LQ_lily14_c43794/f1p0/1134|i0_LQ_lily14_c23762/f1p0/982	http://www.genome.jp/kegg-bin/show_pathway?ko00350/K00121%09red/K00276%09red/K15849%09red/K00001%09red
Pyruvate metabolism	KEGG PATHWAY	ko00620	18	327	0.05522	0.24598	i1_LQ_lily14_c39019/f1p0/1361|i2_HQ_lily14_c36981/f3p0/2326|i0_LQ_lily14_c23677/f1p0/652|i3_HQ_lily14_c2237/f2p0/3152|i2_HQ_lily14_c18689/f3p0/2840|i1_HQ_lily14_c13794/f4p0/1269|i3_HQ_lily14_c1650/f3p1/3253|i5_LQ_lily14_c6993/f1p0/5183|i1_LQ_lily14_c70228/f1p0/1575|i0_LQ_lily14_c42441/f1p0/338|i4_LQ_lily14_c7902/f1p7/4702|i3_LQ_lily14_c5547/f1p1/3399|i2_LQ_lily14_c40853/f1p0/2902|i1_LQ_lily14_c34…	http://www.genome.jp/kegg-bin/show_pathway?ko00620/K01006%09red/K00873%09red/K01610%09red/K00382%09red/K00051%09red
alpha-Linolenic acid metabolism	KEGG PATHWAY	ko00592	16	289	0.0651717	0.277688	i2_LQ_lily14_c16418/f1p0/2043|i1_LQ_lily14_c43582/f1p2/1652|i1_HQ_lily14_c92649/f2p0/1029|i0_HQ_lily14_c33877/f3p0/753|i3_LQ_lily14_c12250/f1p0/3204|i1_HQ_lily14_c11839/f2p1/1957|i1_LQ_lily14_c44555/f1p2/1405|i0_HQ_lily14_c26010/f3p0/768|i3_LQ_lily14_c34225/f1p0/3079|i1_HQ_lily14_c79205/f4p1/1471|i2_LQ_lily14_c4061/f1p1/2841|i1_LQ_lily14_c61480/f1p0/1350|i3_LQ_lily14_c5654/f1p0/3851|i1_LQ_lily14_…	http://www.genome.jp/kegg-bin/show_pathway?ko00592/K10527%09red/K05894%09red/K01047%09red/K00454%09red/K01723%09red/K10526%09red/K07513%09red
Fatty acid elongation	KEGG PATHWAY	ko00062	5	62	0.0816494	0.32325	i0_HQ_lily14_c20976/f3p2/895|i0_HQ_lily14_c20117/f3p0/839|i1_LQ_lily14_c9580/f1p0/1987|i1_LQ_lily14_c65033/f1p0/1489|i1_LQ_lily14_c86608/f1p1/2050	http://www.genome.jp/kegg-bin/show_pathway?ko00062/K10703%09red/K15397%09red
Arachidonic acid metabolism	KEGG PATHWAY	ko00590	4	44	0.0833857	0.32325	i0_HQ_lily14_c33877/f3p0/753|i0_HQ_lily14_c26010/f3p0/768|i0_LQ_lily14_c45656/f1p0/501|i0_LQ_lily14_c42242/f1p0/542	http://www.genome.jp/kegg-bin/show_pathway?ko00590/K00432%09red/K01047%09red
Tropane, piperidine and pyridine alkaloid biosynthesis	KEGG PATHWAY	ko00960	5	63	0.0857601	0.32325	i1_LQ_lily14_c89450/f1p0/1357|i1_LQ_lily14_c33525/f1p2/1025|i1_LQ_lily14_c13289/f1p0/1638|i2_LQ_lily14_c28092/f1p0/2718|i2_LQ_lily14_c27170/f1p0/2511	http://www.genome.jp/kegg-bin/show_pathway?ko00960/K00276%09red/K15849%09red/K08081%09red
Biotin metabolism	KEGG PATHWAY	ko00780	4	46	0.0936467	0.333628	i1_LQ_lily14_c9672/f1p7/1641|i1_LQ_lily14_c44651/f1p7/1588|i0_LQ_lily14_c14084/f1p0/1011|i2_LQ_lily14_c32749/f1p0/2028	http://www.genome.jp/kegg-bin/show_pathway?ko00780/K09458%09red
Glycosaminoglycan degradation	KEGG PATHWAY	ko00531	3	29	0.0973229	0.333628	i1_LQ_lily14_c89524/f1p0/1280|i2_LQ_lily14_c46766/f1p1/2388|i1_LQ_lily14_c23375/f1p0/1354	http://www.genome.jp/kegg-bin/show_pathway?ko00531/K12373%09red
Carotenoid biosynthesis	KEGG PATHWAY	ko00906	5	66	0.0987267	0.333628	i1_LQ_lily14_c3681/f1p0/1641|i1_HQ_lily14_c58562/f2p0/1831|i1_HQ_lily14_c2133/f3p3/1212|i1_LQ_lily14_c45616/f1p3/1596|i1_HQ_lily14_c18996/f2p0/1651	http://www.genome.jp/kegg-bin/show_pathway?ko00906/K02291%09red/K06444%09red/K09843%09red
Fatty acid biosynthesis	KEGG PATHWAY	ko00061	13	248	0.120321	0.382671	i0_LQ_lily14_c14084/f1p0/1011|i2_LQ_lily14_c40980/f1p0/2415|i1_LQ_lily14_c9672/f1p7/1641|i1_LQ_lily14_c44651/f1p7/1588|i2_LQ_lily14_c14051/f1p0/2846|i2_LQ_lily14_c21121/f1p1/2266|i2_LQ_lily14_c24115/f1p0/2295|i2_LQ_lily14_c41595/f1p0/2450|i2_LQ_lily14_c32749/f1p0/2028|i1_HQ_lily14_c39503/f2p0/1869|i1_LQ_lily14_c39584/f1p3/1411|i1_LQ_lily14_c74967/f1p0/1055|i2_LQ_lily14_c42204/f1p0/2505	http://www.genome.jp/kegg-bin/show_pathway?ko00061/K01897%09red/K10782%09red/K09458%09red
Fatty acid degradation	KEGG PATHWAY	ko00071	17	343	0.121049	0.382671	i2_LQ_lily14_c41061/f1p17/2413|i1_LQ_lily14_c48210/f1p363/1346|i0_LQ_lily14_c13151/f1p3/729|i3_LQ_lily14_c7845/f1p0/3876|i2_LQ_lily14_c42204/f1p0/2505|i1_LQ_lily14_c40835/f1p2/1641|i1_LQ_lily14_c28124/f1p2/1533|i2_LQ_lily14_c24115/f1p0/2295|i2_LQ_lily14_c21121/f1p1/2266|i2_LQ_lily14_c41595/f1p0/2450|i2_LQ_lily14_c14051/f1p0/2846|i1_LQ_lily14_c61480/f1p0/1350|i2_LQ_lily14_c40980/f1p0/2415|i1_LQ_li…	http://www.genome.jp/kegg-bin/show_pathway?ko00071/K01897%09red/K00121%09red/K07513%09red/K10527%09red/K00001%09red
Phenylalanine, tyrosine and tryptophan biosynthesis	KEGG PATHWAY	ko00400	8	136	0.126359	0.386974	i1_LQ_lily14_c69738/f1p5/1890|i1_LQ_lily14_c13289/f1p0/1638|i1_HQ_lily14_c25009/f2p0/1147|i1_HQ_lily14_c10921/f3p5/1654|i0_LQ_lily14_c3777/f1p0/867|i1_LQ_lily14_c89450/f1p0/1357|i2_HQ_lily14_c3774/f2p0/2219|i2_LQ_lily14_c27170/f1p0/2511	http://www.genome.jp/kegg-bin/show_pathway?ko00400/K15849%09red/K05359%09red/K00800%09red
Citrate cycle (TCA cycle)	KEGG PATHWAY	ko00020	14	278	0.136732	0.406054	i1_LQ_lily14_c6630/f1p0/1553|i2_HQ_lily14_c36981/f3p0/2326|i2_HQ_lily14_c18689/f3p0/2840|i3_HQ_lily14_c1650/f3p1/3253|i5_LQ_lily14_c6993/f1p0/5183|i0_HQ_lily14_c27631/f2p2/405|i3_LQ_lily14_c42956/f1p3/3420|i0_LQ_lily14_c42441/f1p0/338|i4_LQ_lily14_c7902/f1p7/4702|i2_LQ_lily14_c40853/f1p0/2902|i1_LQ_lily14_c34560/f1p3/1252|i2_LQ_lily14_c14888/f1p0/2683|i1_LQ_lily14_c59533/f1p5/1977|i2_LQ_lily14_c4…	http://www.genome.jp/kegg-bin/show_pathway?ko00020/K00164%09red/K01648%09red/K01610%09red/K00382%09red
Isoquinoline alkaloid biosynthesis	KEGG PATHWAY	ko00950	6	97	0.146258	0.421566	i1_LQ_lily14_c13289/f1p0/1638|i3_LQ_lily14_c10243/f1p0/3230|i2_LQ_lily14_c28092/f1p0/2718|i1_LQ_lily14_c89450/f1p0/1357|i2_LQ_lily14_c27170/f1p0/2511|i3_LQ_lily14_c41034/f1p18/3112	http://www.genome.jp/kegg-bin/show_pathway?ko00950/K13384%09red/K00276%09red/K15849%09red
Peroxisome	KEGG PATHWAY	ko04146	19	423	0.194434	0.544415	i1_LQ_lily14_c20606/f1p0/1411|i3_LQ_lily14_c2422/f1p4/3112|i2_LQ_lily14_c40980/f1p0/2415|i1_LQ_lily14_c48210/f1p363/1346|i2_LQ_lily14_c42204/f1p0/2505|i2_LQ_lily14_c14051/f1p0/2846|i1_LQ_lily14_c39456/f1p10/1734|i1_LQ_lily14_c45610/f1p1/1573|i2_LQ_lily14_c24115/f1p0/2295|i2_LQ_lily14_c41595/f1p0/2450|i2_LQ_lily14_c5789/f1p0/2267|i1_LQ_lily14_c61480/f1p0/1350|i1_LQ_lily14_c37947/f1p0/1170|i1_LQ_li…	http://www.genome.jp/kegg-bin/show_pathway?ko04146/K01897%09red/K03781%09red/K07513%09red/K01578%09red/K11517%09red
Base excision repair	KEGG PATHWAY	ko03410	4	67	0.230099	0.626381	i5_LQ_lily14_c7282/f1p0/5421|i3_LQ_lily14_c12190/f1p0/3123|i2_LQ_lily14_c7338/f1p0/2637|i2_LQ_lily14_c24610/f1p1/2888	http://www.genome.jp/kegg-bin/show_pathway?ko03410/K10798%09red/K02324%09red
Histidine metabolism	KEGG PATHWAY	ko00340	3	47	0.248592	0.656416	i1_LQ_lily14_c16210/f1p1/1054|i0_LQ_lily14_c58651/f1p0/899|i1_LQ_lily14_c4639/f1p1/1754	http://www.genome.jp/kegg-bin/show_pathway?ko00340/K01814%09red
Cutin, suberine and wax biosynthesis	KEGG PATHWAY	ko00073	6	118	0.25816	0.656416	i0_LQ_lily14_c4344/f1p0/503|i1_LQ_lily14_c22311/f4p1/1968|i2_HQ_lily14_c9812/f2p0/2198|i2_LQ_lily14_c10026/f1p2/2142|i1_LQ_lily14_c14420/f1p1/1728|i2_LQ_lily14_c34531/f1p0/2035	http://www.genome.jp/kegg-bin/show_pathway?ko00073/K15398%09red/K15403%09red/K15404%09red
Zeatin biosynthesis	KEGG PATHWAY	ko00908	2	27	0.264879	0.656416	i2_LQ_lily14_c28606/f1p1/2180|i2_LQ_lily14_c41835/f1p0/2511	http://www.genome.jp/kegg-bin/show_pathway?ko00908/K00279%09red
Ubiquinone and other terpenoid-quinone biosynthesis	KEGG PATHWAY	ko00130	4	72	0.267925	0.656416	i1_LQ_lily14_c42398/f1p2/1670|i0_LQ_lily14_c54280/f2p0/432|i1_LQ_lily14_c66290/f1p1/1777|i1_HQ_lily14_c29378/f2p3/1157	http://www.genome.jp/kegg-bin/show_pathway?ko00130/K00487%09red/K01904%09red
Glutathione metabolism	KEGG PATHWAY	ko00480	10	227	0.304468	0.727753	i0_HQ_lily14_c13697/f2p0/689|i0_LQ_lily14_c45656/f1p0/501|i1_LQ_lily14_c26076/f1p0/1611|i1_LQ_lily14_c52403/f1p0/1023|i1_LQ_lily14_c24457/f1p0/1517|i0_LQ_lily14_c13600/f1p1/606|i0_LQ_lily14_c58446/f1p0/801|i0_LQ_lily14_c42242/f1p0/542|i0_LQ_lily14_c4437/f1p0/928|i0_LQ_lily14_c58965/f1p0/529	http://www.genome.jp/kegg-bin/show_pathway?ko00480/K00432%09red/K00799%09red/K00434%09red/K00383%09red
Circadian rhythm - plant	KEGG PATHWAY	ko04712	8	181	0.329956	0.769897	i1_LQ_lily14_c46752/f1p0/1313|i0_LQ_lily14_c19223/f1p10/479|i3_LQ_lily14_c38863/f1p0/3592|i2_HQ_lily14_c37364/f2p0/2324|i2_HQ_lily14_c53430/f5p0/2746|i1_LQ_lily14_c61243/f1p0/1084|i2_LQ_lily14_c19471/f1p22/2765|i1_LQ_lily14_c7977/f1p0/1378	http://www.genome.jp/kegg-bin/show_pathway?ko04712/K12119%09red/K12124%09red/K12126%09red/K00660%09red
Glycine, serine and threonine metabolism	KEGG PATHWAY	ko00260	8	198	0.418974	0.95487	i0_LQ_lily14_c13995/f1p0/650|i0_LQ_lily14_c38102/f1p0/986|i0_LQ_lily14_c27382/f1p0/868|i2_LQ_lily14_c28092/f1p0/2718|i0_LQ_lily14_c42441/f1p0/338|i1_LQ_lily14_c34560/f1p3/1252|i1_LQ_lily14_c12831/f1p0/1433|i3_LQ_lily14_c26433/f1p1/3771	http://www.genome.jp/kegg-bin/show_pathway?ko00260/K15893%09red/K00276%09red/K00058%09red/K00281%09red/K00600%09red/K02437%09red/K00382%09red
Cyanoamino acid metabolism	KEGG PATHWAY	ko00460	6	148	0.441148	0.980042	i3_LQ_lily14_c4073/f1p0/3686|i0_LQ_lily14_c21228/f1p0/811|i0_LQ_lily14_c38102/f1p0/986|i2_LQ_lily14_c24989/f1p16/2181|i2_LQ_lily14_c8224/f1p5/2172|i1_LQ_lily14_c23950/f1p11/1967	http://www.genome.jp/kegg-bin/show_pathway?ko00460/K00600%09red/K05349%09red
Riboflavin metabolism	KEGG PATHWAY	ko00740	1	16	0.450019	0.980042	i3_LQ_lily14_c28945/f1p2/3333	http://www.genome.jp/kegg-bin/show_pathway?ko00740/K14652%09red
Terpenoid backbone biosynthesis	KEGG PATHWAY	ko00900	8	207	0.466067	0.992926	i2_LQ_lily14_c14056/f1p0/2596|i2_HQ_lily14_c23576/f2p0/2346|i2_LQ_lily14_c32808/f1p0/2068|i1_HQ_lily14_c37529/f6p1/1697|i1_LQ_lily14_c49255/f1p1/1734|i1_HQ_lily14_c46650/f2p0/1678|i0_LQ_lily14_c73237/f1p0/278|i2_LQ_lily14_c50005/f1p0/2054	http://www.genome.jp/kegg-bin/show_pathway?ko00900/K10960%09red/K01662%09red/K01597%09red
Butanoate metabolism	KEGG PATHWAY	ko00650	2	46	0.497524	1	i1_LQ_lily14_c48883/f1p0/1548|i1_LQ_lily14_c79645/f1p1/1772	http://www.genome.jp/kegg-bin/show_pathway?ko00650/K01653%09red/K16871%09red
DNA replication	KEGG PATHWAY	ko03030	4	102	0.50061	1	i5_LQ_lily14_c7282/f1p0/5421|i2_LQ_lily14_c7338/f1p0/2637|i2_LQ_lily14_c24610/f1p1/2888|i0_LQ_lily14_c40043/f1p0/527	http://www.genome.jp/kegg-bin/show_pathway?ko03030/K02324%09red/K10740%09red
Phagosome	KEGG PATHWAY	ko04145	11	322	0.602914	1	i1_LQ_lily14_c25100/f1p9/1203|i1_LQ_lily14_c39805/f1p10/1446|i1_LQ_lily14_c106851/f1p6/1112|i1_LQ_lily14_c75131/f1p6/1065|i2_LQ_lily14_c22226/f1p5/2979|i0_LQ_lily14_c41264/f1p1/381|i1_LQ_lily14_c24119/f1p7/1118|i5_LQ_lily14_c5707/f1p5/5577|i0_HQ_lily14_c76605/f3p0/319|i1_HQ_lily14_c46085/f3p2/1834|i1_LQ_lily14_c27669/f1p7/1159	http://www.genome.jp/kegg-bin/show_pathway?ko04145/K00921%09red/K08057%09red/K07375%09red
Nucleotide excision repair	KEGG PATHWAY	ko03420	5	151	0.629624	1	i5_LQ_lily14_c7282/f1p0/5421|i4_LQ_lily14_c13011/f1p0/4458|i2_LQ_lily14_c7338/f1p0/2637|i2_LQ_lily14_c24610/f1p1/2888|i0_LQ_lily14_c40043/f1p0/527	http://www.genome.jp/kegg-bin/show_pathway?ko03420/K10841%09red/K02324%09red/K10740%09red
Pentose and glucuronate interconversions	KEGG PATHWAY	ko00040	6	193	0.688424	1	i3_HQ_lily14_c29587/f2p3/3691|i0_LQ_lily14_c40869/f1p2/387|i1_HQ_lily14_c99243/f11p2/1020|i1_LQ_lily14_c37573/f1p2/1764|i1_HQ_lily14_c97544/f10p2/1789|i1_LQ_lily14_c16236/f1p2/1057	http://www.genome.jp/kegg-bin/show_pathway?ko00040/K01051%09red/K01728%09red
Fructose and mannose metabolism	KEGG PATHWAY	ko00051	7	225	0.693959	1	i1_LQ_lily14_c39306/f1p1/1504|i0_LQ_lily14_c38475/f1p5/307|i1_HQ_lily14_c64924/f3p0/1478|i2_LQ_lily14_c40841/f1p3/2369|i2_LQ_lily14_c23982/f1p0/2673|i3_LQ_lily14_c34270/f1p0/3057|i1_HQ_lily14_c68239/f2p0/1171	http://www.genome.jp/kegg-bin/show_pathway?ko00051/K00966%09red/K01623%09red/K00847%09red/K03841%09red
Valine, leucine and isoleucine degradation	KEGG PATHWAY	ko00280	9	291	0.712558	1	i0_LQ_lily14_c22663/f1p1/640|i1_LQ_lily14_c6339/f1p2/1890|i2_HQ_lily14_c7954/f4p1/2228|i4_LQ_lily14_c11174/f1p7/4251|i0_LQ_lily14_c42441/f1p0/338|i1_LQ_lily14_c61480/f1p0/1350|i1_LQ_lily14_c34560/f1p3/1252|i3_LQ_lily14_c12917/f1p1/3784|i1_LQ_lily14_c48210/f1p363/1346	http://www.genome.jp/kegg-bin/show_pathway?ko00280/K18660%09red/K07513%09red/K00382%09red/K05605%09red
Amino sugar and nucleotide sugar metabolism	KEGG PATHWAY	ko00520	14	444	0.717322	1	i1_LQ_lily14_c23375/f1p0/1354|i3_LQ_lily14_c10782/f1p0/3502|i4_LQ_lily14_c11846/f1p9/4888|i3_LQ_lily14_c11256/f1p16/3565|i1_LQ_lily14_c19415/f1p0/1849|i2_LQ_lily14_c40841/f1p3/2369|i1_LQ_lily14_c89524/f1p0/1280|i2_LQ_lily14_c46766/f1p1/2388|i2_LQ_lily14_c23982/f1p0/2673|i0_LQ_lily14_c8436/f1p0/439|i1_HQ_lily14_c37471/f2p0/1450|i1_HQ_lily14_c35309/f14p2/1578|i3_LQ_lily14_c34270/f1p0/3057|i1_HQ_lil…	http://www.genome.jp/kegg-bin/show_pathway?ko00520/K00966%09red/K00847%09red/K13648%09red/K00975%09red/K08679%09red/K12373%09red/K00770%09red/K01183%09red
Ribosome	KEGG PATHWAY	ko03010	25	772	0.719096	1	i0_LQ_lily14_c9359/f1p2/520|i0_LQ_lily14_c65454/f1p0/522|i0_LQ_lily14_c18813/f1p1/534|i1_LQ_lily14_c63779/f1p1/1948|i0_LQ_lily14_c9507/f1p5/865|i0_LQ_lily14_c43335/f1p0/421|i4_LQ_lily14_c20787/f1p0/4995|i0_LQ_lily14_c39207/f1p0/778|i3_HQ_lily14_c19710/f2p0/3724|i0_LQ_lily14_c23778/f1p50/710|i0_HQ_lily14_c2523/f3p0/688|i0_LQ_lily14_c24086/f1p0/660|i1_LQ_lily14_c16355/f1p0/1016|i1_LQ_lily14_c16052/…	http://www.genome.jp/kegg-bin/show_pathway?ko03010/K02874%09red/K02930%09red/K02932%09red/K02889%09red/K02952%09red/K02937%09red/K02939%09red/K02893%09red/K02902%09red/K02914%09red/K02984%09red/K02985%09red/K02991%09red/K02980%09red/K02968%09red/K02974%09red/K02904%09red/K02945%09red/K02946%09red
Sphingolipid metabolism	KEGG PATHWAY	ko00600	3	105	0.725507	1	i2_LQ_lily14_c40076/f1p1/2830|i3_HQ_lily14_c44330/f2p0/3112|i1_HQ_lily14_c1156/f5p2/1466	http://www.genome.jp/kegg-bin/show_pathway?ko00600/K04712%09red/K17108%09red
Glycerophospholipid metabolism	KEGG PATHWAY	ko00564	9	297	0.733878	1	i1_LQ_lily14_c78795/f1p1/1652|i0_HQ_lily14_c33877/f3p0/753|i2_LQ_lily14_c41596/f1p1/2909|i1_LQ_lily14_c85481/f1p1/1672|i0_HQ_lily14_c26010/f3p0/768|i0_LQ_lily14_c10887/f1p0/782|i1_HQ_lily14_c19374/f3p1/1707|i1_HQ_lily14_c18869/f3p1/1699|i0_HQ_lily14_c29540/f2p0/740	http://www.genome.jp/kegg-bin/show_pathway?ko00564/K00006%09red/K13508%09red/K01047%09red/K00968%09red/K05929%09red
Plant-pathogen interaction	KEGG PATHWAY	ko04626	9	303	0.754109	1	i1_LQ_lily14_c66598/f1p3/1245|i1_LQ_lily14_c87632/f1p2/1496|i1_HQ_lily14_c50310/f3p1/1030|i1_LQ_lily14_c2575/f1p1/1096|i1_LQ_lily14_c73445/f1p0/1055|i1_LQ_lily14_c87039/f1p34/1142|i2_LQ_lily14_c14576/f1p0/2665|i0_HQ_lily14_c26252/f2p9/680|i0_LQ_lily14_c62530/f1p0/934	http://www.genome.jp/kegg-bin/show_pathway?ko04626/K13412%09red/K13448%09red/K04079%09red/K13447%09red/K13434%09red/K02183%09red
Cell cycle - Caulobacter	KEGG PATHWAY	ko04112	1	41	0.771887	1	i0_LQ_lily14_c43478/f1p1/740	http://www.genome.jp/kegg-bin/show_pathway?ko04112/K03544%09red
Glycerolipid metabolism	KEGG PATHWAY	ko00561	5	185	0.789417	1	i1_LQ_lily14_c60566/f1p0/1298|i1_LQ_lily14_c78795/f1p1/1652|i1_HQ_lily14_c18869/f3p1/1699|i0_LQ_lily14_c26942/f1p0/987|i2_LQ_lily14_c25809/f1p0/2345	http://www.genome.jp/kegg-bin/show_pathway?ko00561/K00679%09red/K13508%09red/K01054%09red
Aminoacyl-tRNA biosynthesis	KEGG PATHWAY	ko00970	5	186	0.793164	1	i2_LQ_lily14_c47111/f1p0/2873|i1_LQ_lily14_c88747/f1p1/1242|i3_LQ_lily14_c25185/f1p2/3391|i1_LQ_lily14_c12800/f1p1/1580|i3_HQ_lily14_c1759/f2p0/3349	http://www.genome.jp/kegg-bin/show_pathway?ko00970/K02434%09red/K14164%09red/K01872%09red/K01870%09red
C5-Branched dibasic acid metabolism	KEGG PATHWAY	ko00660	1	46	0.808724	1	i1_LQ_lily14_c79645/f1p1/1772	http://www.genome.jp/kegg-bin/show_pathway?ko00660/K01653%09red
Mismatch repair	KEGG PATHWAY	ko03430	2	88	0.822244	1	i0_LQ_lily14_c40043/f1p0/527|i3_LQ_lily14_c41832/f1p27/3354	http://www.genome.jp/kegg-bin/show_pathway?ko03430/K10858%09red/K10740%09red
Pantothenate and CoA biosynthesis	KEGG PATHWAY	ko00770	2	88	0.822244	1	i3_HQ_lily14_c12823/f2p0/3321|i1_LQ_lily14_c79645/f1p1/1772	http://www.genome.jp/kegg-bin/show_pathway?ko00770/K01653%09red/K09680%09red
Propanoate metabolism	KEGG PATHWAY	ko00640	4	161	0.825825	1	i3_LQ_lily14_c12917/f1p1/3784|i0_LQ_lily14_c42441/f1p0/338|i1_LQ_lily14_c45610/f1p1/1573|i1_LQ_lily14_c34560/f1p3/1252	http://www.genome.jp/kegg-bin/show_pathway?ko00640/K01578%09red/K00382%09red/K05605%09red
Homologous recombination	KEGG PATHWAY	ko03440	2	93	0.844656	1	i3_LQ_lily14_c38630/f1p0/3536|i0_LQ_lily14_c40043/f1p0/527	http://www.genome.jp/kegg-bin/show_pathway?ko03440/K10740%09red/K04482%09red
Protein export	KEGG PATHWAY	ko03060	3	131	0.846026	1	i1_HQ_lily14_c22864/f2p13/1718|i2_LQ_lily14_c38594/f1p3/2222|i0_LQ_lily14_c60000/f1p0/520	http://www.genome.jp/kegg-bin/show_pathway?ko03060/K03106%09red/K09490%09red
Pentose phosphate pathway	KEGG PATHWAY	ko00030	4	168	0.849252	1	i1_LQ_lily14_c39306/f1p1/1504|i0_LQ_lily14_c38475/f1p5/307|i4_LQ_lily14_c15305/f1p0/4501|i1_HQ_lily14_c64924/f3p0/1478	http://www.genome.jp/kegg-bin/show_pathway?ko00030/K01623%09red/K00616%09red/K03841%09red
Lysine degradation	KEGG PATHWAY	ko00310	3	133	0.853047	1	i2_LQ_lily14_c8852/f1p0/2728|i0_HQ_lily14_c27631/f2p2/405|i2_LQ_lily14_c34674/f1p0/2021	http://www.genome.jp/kegg-bin/show_pathway?ko00310/K00164%09red/K14157%09red
One carbon pool by folate	KEGG PATHWAY	ko00670	1	57	0.870186	1	i0_LQ_lily14_c38102/f1p0/986	http://www.genome.jp/kegg-bin/show_pathway?ko00670/K00600%09red
beta-Alanine metabolism	KEGG PATHWAY	ko00410	3	145	0.889565	1	i3_LQ_lily14_c12917/f1p1/3784|i2_LQ_lily14_c28092/f1p0/2718|i1_LQ_lily14_c45610/f1p1/1573	http://www.genome.jp/kegg-bin/show_pathway?ko00410/K00276%09red/K01578%09red/K05605%09red
Nitrogen metabolism	KEGG PATHWAY	ko00910	2	106	0.891405	1	i3_LQ_lily14_c27965/f1p10/3294|i0_LQ_lily14_c47125/f1p0/415	http://www.genome.jp/kegg-bin/show_pathway?ko00910/K01673%09red
Regulation of autophagy	KEGG PATHWAY	ko04140	3	151	0.90459	1	i1_HQ_lily14_c489/f15p5/1849|i1_LQ_lily14_c85755/f1p0/1107|i3_LQ_lily14_c39722/f1p0/3950	http://www.genome.jp/kegg-bin/show_pathway?ko04140/K07198%09red
Valine, leucine and isoleucine biosynthesis	KEGG PATHWAY	ko00290	1	70	0.917914	1	i1_LQ_lily14_c79645/f1p1/1772	http://www.genome.jp/kegg-bin/show_pathway?ko00290/K01653%09red
Ether lipid metabolism	KEGG PATHWAY	ko00565	2	116	0.918082	1	i0_HQ_lily14_c33877/f3p0/753|i0_HQ_lily14_c26010/f3p0/768	http://www.genome.jp/kegg-bin/show_pathway?ko00565/K01047%09red
Inositol phosphate metabolism	KEGG PATHWAY	ko00562	5	238	0.925467	1	i3_LQ_lily14_c7258/f1p0/3546|i5_LQ_lily14_c5707/f1p5/5577|i3_LQ_lily14_c20610/f1p0/3274|i1_HQ_lily14_c9082/f5p3/1794|i2_LQ_lily14_c42114/f1p1/2281	http://www.genome.jp/kegg-bin/show_pathway?ko00562/K00921%09red/K01110%09red/K01858%09red/K00889%09red/K00888%09red
Ribosome biogenesis in eukaryotes	KEGG PATHWAY	ko03008	4	203	0.93008	1	i3_LQ_lily14_c9925/f1p0/3151|i0_LQ_lily14_c20817/f1p35/538|i1_HQ_lily14_c22604/f3p1/1984|i3_LQ_lily14_c31665/f1p0/3157	http://www.genome.jp/kegg-bin/show_pathway?ko03008/K14561%09red/K14548%09red/K12619%09red/K06943%09red
Ascorbate and aldarate metabolism	KEGG PATHWAY	ko00053	3	168	0.937643	1	i1_LQ_lily14_c24457/f1p0/1517|i0_LQ_lily14_c58446/f1p0/801|i1_LQ_lily14_c46396/f1p0/1978	http://www.genome.jp/kegg-bin/show_pathway?ko00053/K00423%09red/K00434%09red
Basal transcription factors	KEGG PATHWAY	ko03022	1	78	0.938096	1	i3_LQ_lily14_c10631/f1p0/3861	http://www.genome.jp/kegg-bin/show_pathway?ko03022/K03128%09red
Pyrimidine metabolism	KEGG PATHWAY	ko00240	8	374	0.95528	1	i1_LQ_lily14_c59970/f1p1/1887|i4_LQ_lily14_c15084/f1p0/4295|i2_LQ_lily14_c24610/f1p1/2888|i5_LQ_lily14_c7282/f1p0/5421|i2_LQ_lily14_c7338/f1p0/2637|i2_LQ_lily14_c29940/f1p0/2497|i2_LQ_lily14_c12731/f1p0/2819|i0_LQ_lily14_c41701/f1p0/872	http://www.genome.jp/kegg-bin/show_pathway?ko00240/K02324%09red/K03008%09red/K01937%09red/K00962%09red/K03787%09red
Purine metabolism	KEGG PATHWAY	ko00230	10	453	0.960612	1	i5_LQ_lily14_c7282/f1p0/5421|i0_LQ_lily14_c23677/f1p0/652|i1_LQ_lily14_c11717/f1p1/1262|i4_LQ_lily14_c15084/f1p0/4295|i2_LQ_lily14_c24610/f1p1/2888|i2_LQ_lily14_c46793/f1p0/2925|i2_LQ_lily14_c7338/f1p0/2637|i2_LQ_lily14_c29940/f1p0/2497|i2_LQ_lily14_c12731/f1p0/2819|i0_LQ_lily14_c41701/f1p0/872	http://www.genome.jp/kegg-bin/show_pathway?ko00230/K03787%09red/K00962%09red/K02324%09red/K00939%09red/K00873%09red/K01490%09red/K03008%09red
Galactose metabolism	KEGG PATHWAY	ko00052	3	200	0.973019	1	i0_LQ_lily14_c62775/f1p0/831|i1_LQ_lily14_c41222/f1p1/1099|i1_LQ_lily14_c40687/f1p1/1251	http://www.genome.jp/kegg-bin/show_pathway?ko00052/K01785%09red/K18819%09red
Endocytosis	KEGG PATHWAY	ko04144	11	528	0.980486	1	i2_LQ_lily14_c42032/f1p1/2221|i2_LQ_lily14_c45903/f1p0/2302|i0_LQ_lily14_c36655/f1p0/731|i1_HQ_lily14_c38717/f2p73/1817|i2_LQ_lily14_c22908/f1p0/2205|i1_LQ_lily14_c80794/f2p23/1078|i1_HQ_lily14_c29065/f2p1/1337|i3_LQ_lily14_c42809/f1p0/3574|i3_LQ_lily14_c20610/f1p0/3274|i0_LQ_lily14_c23780/f1p2/534|i1_HQ_lily14_c30015/f3p8/1861	http://www.genome.jp/kegg-bin/show_pathway?ko04144/K18443%09red/K04646%09red/K17917%09red/K10396%09red/K12471%09red/K11824%09red/K00889%09red/K03283%09red
Cysteine and methionine metabolism	KEGG PATHWAY	ko00270	5	301	0.981924	1	i2_LQ_lily14_c24993/f1p0/2545|i0_LQ_lily14_c41583/f1p0/691|i1_LQ_lily14_c107052/f1p2/1223|i2_LQ_lily14_c31003/f1p0/2892|i0_LQ_lily14_c7452/f1p0/988	http://www.genome.jp/kegg-bin/show_pathway?ko00270/K00789%09red/K01762%09red/K01611%09red/K00558%09red
Proteasome	KEGG PATHWAY	ko03050	3	216	0.982519	1	i0_LQ_lily14_c46325/f1p1/759|i0_LQ_lily14_c26296/f1p0/668|i0_LQ_lily14_c37507/f1p57/559	http://www.genome.jp/kegg-bin/show_pathway?ko03050/K03029%09red/K02730%09red/K02728%09red
Biosynthesis of unsaturated fatty acids	KEGG PATHWAY	ko01040	4	267	0.98528	1	i0_HQ_lily14_c20976/f3p2/895|i0_HQ_lily14_c20117/f3p0/839|i1_LQ_lily14_c48210/f1p363/1346|i1_LQ_lily14_c61480/f1p0/1350	http://www.genome.jp/kegg-bin/show_pathway?ko01040/K10703%09red/K07513%09red
Ubiquitin mediated proteolysis	KEGG PATHWAY	ko04120	9	487	0.989977	1	i3_LQ_lily14_c23714/f1p2/3659|i1_LQ_lily14_c70493/f1p0/1071|i4_LQ_lily14_c2828/f1p119/4194|i3_HQ_lily14_c47612/f22p0/3797|i1_LQ_lily14_c9778/f1p0/1113|i4_LQ_lily14_c7232/f1p0/4851|i1_LQ_lily14_c38498/f1p5/1123|i5_LQ_lily14_c9066/f1p0/5123|i3_LQ_lily14_c2931/f1p0/3658	http://www.genome.jp/kegg-bin/show_pathway?ko04120/K03178%09red/K10592%09red/K10606%09red/K10144%09red
RNA polymerase	KEGG PATHWAY	ko03020	2	191	0.991252	1	i2_LQ_lily14_c12731/f1p0/2819|i4_LQ_lily14_c15084/f1p0/4295	http://www.genome.jp/kegg-bin/show_pathway?ko03020/K03008%09red
RNA degradation	KEGG PATHWAY	ko03018	6	378	0.992187	1	i0_LQ_lily14_c37428/f1p2/475|i2_LQ_lily14_c29940/f1p0/2497|i1_LQ_lily14_c41504/f1p5/1211|i2_HQ_lily14_c37318/f2p0/2917|i3_LQ_lily14_c31665/f1p0/3157|i3_LQ_lily14_c24224/f1p0/3153	http://www.genome.jp/kegg-bin/show_pathway?ko03018/K04077%09red/K12617%09red/K12619%09red/K13126%09red/K00962%09red
ABC transporters	KEGG PATHWAY	ko02010	1	149	0.994963	1	i4_LQ_lily14_c4553/f1p0/4400	http://www.genome.jp/kegg-bin/show_pathway?ko02010/K05658%09red
mRNA surveillance pathway	KEGG PATHWAY	ko03015	5	374	0.997056	1	i4_LQ_lily14_c19012/f1p1/4090|i0_LQ_lily14_c59781/f1p0/685|i0_LQ_lily14_c37428/f1p2/475|i3_HQ_lily14_c12581/f2p14/3428|i2_LQ_lily14_c24705/f1p0/2643	http://www.genome.jp/kegg-bin/show_pathway?ko03015/K04382%09red/K13171%09red/K13126%09red/K14409%09red
Spliceosome	KEGG PATHWAY	ko03040	14	758	0.99794	1	i4_HQ_lily14_c7714/f2p0/4135|i1_LQ_lily14_c28703/f1p0/1517|i1_LQ_lily14_c43234/f1p0/1678|i1_LQ_lily14_c65921/f1p2/1258|i5_LQ_lily14_c3523/f1p1/5244|i3_LQ_lily14_c43045/f1p0/3358|i2_LQ_lily14_c14440/f1p0/2848|i2_LQ_lily14_c41036/f1p0/2707|i1_LQ_lily14_c80794/f2p23/1078|i1_LQ_lily14_c31766/f1p30/1013|i2_LQ_lily14_c42733/f1p0/2692|i3_LQ_lily14_c25393/f1p6/3807|i0_LQ_lily14_c36655/f1p0/731|i1_HQ_lily…	http://www.genome.jp/kegg-bin/show_pathway?ko03040/K12815%09red/K12837%09red/K12825%09red/K12823%09red/K12900%09red/K12860%09red/K12813%09red/K11093%09red/K12896%09red/K12856%09red/K03283%09red
Arginine and proline metabolism	KEGG PATHWAY	ko00330	1	180	0.99832	1	i2_LQ_lily14_c31003/f1p0/2892	http://www.genome.jp/kegg-bin/show_pathway?ko00330/K01611%09red
Alanine, aspartate and glutamate metabolism	KEGG PATHWAY	ko00250	1	187	0.998689	1	i1_LQ_lily14_c48883/f1p0/1548	http://www.genome.jp/kegg-bin/show_pathway?ko00250/K16871%09red
RNA transport	KEGG PATHWAY	ko03013	9	588	0.998907	1	i0_LQ_lily14_c19674/f1p0/812|i3_HQ_lily14_c12581/f2p14/3428|i1_LQ_lily14_c40495/f1p4/1179|i1_LQ_lily14_c24571/f1p9/1413|i6_LQ_lily14_c396/f1p0/6415|i0_HQ_lily14_c14281/f4p1/773|i2_LQ_lily14_c24705/f1p0/2643|i0_LQ_lily14_c37428/f1p2/475|i0_LQ_lily14_c27271/f1p0/712	http://www.genome.jp/kegg-bin/show_pathway?ko03013/K03231%09red/K13171%09red/K03113%09red/K13126%09red/K05749%09red
Oxidative phosphorylation	KEGG PATHWAY	ko00190	6	617	0.999985	1	i2_LQ_lily14_c45604/f1p0/2712|i2_LQ_lily14_c7938/f1p0/2608|i2_HQ_lily14_c9938/f3p3/2866|i2_HQ_lily14_c8607/f4p0/2373|i4_LQ_lily14_c14022/f1p7/4559|i0_HQ_lily14_c3640/f6p0/859	http://www.genome.jp/kegg-bin/show_pathway?ko00190/K02113%09red/K01507%09red/K05582%09red/K01535%09red
Protein processing in endoplasmic reticulum	KEGG PATHWAY	ko04141	11	904	0.999996	1	i1_HQ_lily14_c22864/f2p13/1718|i0_LQ_lily14_c3855/f1p0/748|i3_LQ_lily14_c26042/f1p2/3363|i0_LQ_lily14_c36655/f1p0/731|i1_LQ_lily14_c87039/f1p34/1142|i0_LQ_lily14_c36572/f1p0/832|i2_LQ_lily14_c22226/f1p5/2979|i2_LQ_lily14_c21971/f1p0/2418|i1_LQ_lily14_c80794/f2p23/1078|i1_HQ_lily14_c46085/f3p2/1834|i1_HQ_lily14_c30015/f3p8/1861	http://www.genome.jp/kegg-bin/show_pathway?ko04141/K16196%09red/K13525%09red/K09490%09red/K09503%09red/K10666%09red/K08057%09red/K04079%09red/K03283%09red
Nicotinate and nicotinamide metabolism	KEGG PATHWAY	ko00760	4	1056	1	1	i4_LQ_lily14_c3311/f1p0/4746|i0_LQ_lily14_c41701/f1p0/872|i0_LQ_lily14_c26154/f1p0/832|i4_LQ_lily14_c21649/f1p0/4470	http://www.genome.jp/kegg-bin/show_pathway?ko00760/K03517%09red/K01950%09red/K03787%09red
--------------------
#Term	Database	ID	Input number	Background number	P-Value	Corrected P-Value	Input	Hyperlink
--------------------
#Term	Database	ID	Input number	Background number	P-Value	Corrected P-Value	Input	Hyperlink
--------------------

## Sheet: Top 20 in S1vs S2.DEG.KEGG
pathway_term	rich_factor	qvalue	gene_number
Photosynthesis - antenna proteins	0.8	6.38243e-16	20
Photosynthesis	0.142045	1.60055e-06	25
Carbon fixation in photosynthetic organisms	0.113139	2.96623e-06	31
Plant hormone signal transduction	0.0904523	2.65185e-05	36
Linoleic acid metabolism	0.213115	2.65185e-05	13
Porphyrin and chlorophyll metabolism	0.158416	4.49401e-05	16
Flavonoid biosynthesis	0.157895	0.00595192	9
Stilbenoid, diarylheptanoid and gingerol biosynthesis	0.1875	0.0219313	6
Other glycan degradation	0.118421	0.0288328	9
Steroid biosynthesis	0.107527	0.0293253	10
Starch and sucrose metabolism	0.0577778	0.0306674	39
Glyoxylate and dicarboxylate metabolism	0.0677419	0.0471964	21
Glycosphingolipid biosynthesis - ganglio series	0.333333	0.0539268	3
Sesquiterpenoid and triterpenoid biosynthesis	0.2	0.0605919	4
Phenylalanine metabolism	0.0814815	0.08251	11
Phenylpropanoid biosynthesis	0.0623053	0.0949532	20
Thiamine metabolism	0.0898876	0.110104	8
Glycosphingolipid biosynthesis - globo series	0.176471	0.162832	3
Glycolysis / Gluconeogenesis	0.0554217	0.162832	23
Tryptophan metabolism	0.0786517	0.23785	7

## Sheet: S1 vs S3.DEG_KEGG_pathway
##Databases: KEGG PATHWAY
##Statistical test method: hypergeometric test / Fisher's exact test
##FDR correction method: Benjamini and Hochberg
#Term	Database	ID	Input number	Background number	P-Value	Corrected P-Value	Input	Hyperlink
Photosynthesis - antenna proteins	KEGG PATHWAY	ko00196	23	25	2.06462e-18	2.10592e-16	i1_LQ_lily14_c16696/f1p0/1058|i1_LQ_lily14_c109292/f1p0/1007|i1_LQ_lily14_c16950/f1p6/1014|i1_HQ_lily14_c35836/f4p6/1019|i0_HQ_lily14_c2200/f12p0/892|i0_HQ_lily14_c75627/f14p0/951|i0_LQ_lily14_c67717/f1p0/314|i0_HQ_lily14_c14454/f3p0/972|i1_LQ_lily14_c52926/f1p0/1020|i0_LQ_lily14_c10428/f1p2/987|i1_HQ_lily14_c9511/f2p0/1131|i0_HQ_lily14_c76161/f3p0/510|i1_HQ_lily14_c72261/f3p6/1038|i0_LQ_lily14_c…	http://www.genome.jp/kegg-bin/show_pathway?ko00196/K08914%09red/K08908%09red/K08909%09red/K08915%09red/K08907%09red/K08917%09red/K08916%09red/K08911%09red/K08910%09red/K08913%09red/K08912%09red
Porphyrin and chlorophyll metabolism	KEGG PATHWAY	ko00860	25	101	7.48161e-10	3.81562e-08	i0_LQ_lily14_c10788/f1p8/507|i4_LQ_lily14_c10891/f1p0/4333|i1_LQ_lily14_c63152/f1p2/1323|i3_LQ_lily14_c42581/f1p1/3321|i1_LQ_lily14_c69346/f1p0/1262|i2_LQ_lily14_c46223/f1p1/2817|i1_LQ_lily14_c87024/f1p1/1687|i3_LQ_lily14_c3542/f1p8/3251|i1_LQ_lily14_c45348/f1p0/1381|i4_LQ_lily14_c3984/f1p0/4583|i0_LQ_lily14_c8672/f1p4/525|i3_LQ_lily14_c20106/f1p0/3636|i4_LQ_lily14_c13493/f1p9/4433|i1_LQ_lily14_c…	http://www.genome.jp/kegg-bin/show_pathway?ko00860/K02492%09red/K10960%09red/K04040%09red/K03405%09red/K18010%09red/K03403%09red/K04035%09red/K03404%09red/K08101%09red/K01772%09red/K00218%09red
Starch and sucrose metabolism	KEGG PATHWAY	ko00500	73	675	2.34893e-09	7.98635e-08	i3_LQ_lily14_c22711/f1p0/3111|i3_LQ_lily14_c11256/f1p16/3565|i1_HQ_lily14_c37471/f2p0/1450|i0_LQ_lily14_c3806/f1p1/476|i2_LQ_lily14_c39727/f1p0/2348|i2_LQ_lily14_c24989/f1p16/2181|i1_LQ_lily14_c19415/f1p0/1849|i3_HQ_lily14_c33348/f3p0/3075|i1_LQ_lily14_c87393/f1p0/1798|i2_LQ_lily14_c26436/f1p0/2891|i2_HQ_lily14_c20193/f3p0/2940|i4_LQ_lily14_c4480/f1p0/4896|i1_LQ_lily14_c62724/f1p0/1725|i2_LQ_lily…	http://www.genome.jp/kegg-bin/show_pathway?ko00500/K01193%09red/K19892%09red/K13648%09red/K00975%09red/K00770%09red/K00700%09red/K01179%09red/K16055%09red/K00963%09red/K15920%09red/K00705%09red/K00688%09red/K01051%09red/K05350%09red/K08679%09red/K00847%09red/K05349%09red/K00696%09red/K00012%09red/K00695%09red
Plant hormone signal transduction	KEGG PATHWAY	ko04075	48	398	7.46393e-08	1.85964e-06	i3_LQ_lily14_c12606/f1p0/3834|i1_LQ_lily14_c69939/f1p3/1853|i1_LQ_lily14_c65128/f1p1/1150|i3_LQ_lily14_c16156/f1p0/3011|i2_HQ_lily14_c37364/f2p0/2324|i3_LQ_lily14_c41969/f1p11/3938|i1_LQ_lily14_c68812/f1p0/1195|i1_LQ_lily14_c19988/f1p1/1292|i2_HQ_lily14_c13152/f2p13/2227|i1_LQ_lily14_c61243/f1p0/1084|i2_LQ_lily14_c19471/f1p22/2765|i1_LQ_lily14_c19733/f1p1/1411|i2_HQ_lily14_c5648/f4p1/2895|i2_LQ_l…	http://www.genome.jp/kegg-bin/show_pathway?ko04075/K14486%09red/K14494%09red/K14484%09red/K14485%09red/K14491%09red/K14431%09red/K14492%09red/K16189%09red/K14498%09red/K14488%09red/K14489%09red/K14497%09red/K13422%09red/K12126%09red/K14513%09red/K13946%09red
Linoleic acid metabolism	KEGG PATHWAY	ko00591	17	61	9.11588e-08	1.85964e-06	i1_HQ_lily14_c2240/f2p40/1969|i2_LQ_lily14_c27943/f1p10/2795|i3_LQ_lily14_c12250/f1p0/3204|i2_LQ_lily14_c4284/f1p0/2212|i0_HQ_lily14_c33877/f3p0/753|i0_HQ_lily14_c26010/f3p0/768|i2_HQ_lily14_c53656/f45p0/2876|i2_HQ_lily14_c22833/f2p0/2564|i1_LQ_lily14_c10078/f1p15/1627|i3_HQ_lily14_c44246/f2p0/3060|i2_LQ_lily14_c46733/f1p4/2944|i2_LQ_lily14_c22411/f1p0/2876|i2_LQ_lily14_c30504/f1p9/2915|i1_LQ_lil…	http://www.genome.jp/kegg-bin/show_pathway?ko00591/K01047%09red/K00454%09red/K15718%09red
Photosynthesis	KEGG PATHWAY	ko00195	27	176	1.00142e-06	1.50382e-05	i0_LQ_lily14_c46749/f1p0/543|i1_LQ_lily14_c13712/f1p0/1436|i0_LQ_lily14_c11472/f1p0/914|i0_HQ_lily14_c54627/f4p1/798|i0_LQ_lily14_c64340/f1p0/894|i0_HQ_lily14_c19137/f3p0/912|i0_LQ_lily14_c7296/f1p0/720|i4_LQ_lily14_c8820/f1p3/4275|i0_HQ_lily14_c4628/f2p2/985|i1_LQ_lily14_c68946/f1p0/1613|i1_LQ_lily14_c16000/f1p0/1011|i0_LQ_lily14_c26314/f1p0/521|i0_HQ_lily14_c6542/f3p0/663|i0_HQ_lily14_c13242/f4…	http://www.genome.jp/kegg-bin/show_pathway?ko00195/K02694%09red/K02113%09red/K02111%09red/K08905%09red/K02641%09red/K02692%09red/K02693%09red/K02698%09red/K02699%09red/K02636%09red/K03542%09red/K02717%09red/K02639%09red/K02721%09red/K02695%09red/K08901%09red
Steroid biosynthesis	KEGG PATHWAY	ko00100	19	93	1.03204e-06	1.50382e-05	i2_LQ_lily14_c11581/f1p2/2261|i1_LQ_lily14_c84508/f1p1/1409|i4_HQ_lily14_c1261/f4p0/4982|i1_LQ_lily14_c7677/f1p7/1550|i4_LQ_lily14_c8851/f1p0/4303|i1_HQ_lily14_c56635/f2p4/1130|i1_LQ_lily14_c30148/f1p1/1907|i1_LQ_lily14_c42814/f1p0/1414|i1_HQ_lily14_c58601/f4p1/1854|i1_LQ_lily14_c48725/f1p5/1201|i2_LQ_lily14_c32952/f1p0/2046|i2_HQ_lily14_c2076/f2p1/2155|i2_LQ_lily14_c21140/f1p0/2661|i1_LQ_lily14_…	http://www.genome.jp/kegg-bin/show_pathway?ko00100/K05917%09red/K01853%09red/K00511%09red/K07748%09red/K00227%09red/K00559%09red/K09828%09red
Carbon fixation in photosynthetic organisms	KEGG PATHWAY	ko00710	29	274	0.00022182	0.00282821	i1_LQ_lily14_c39306/f1p1/1504|i1_HQ_lily14_c44221/f2p1/1421|i3_HQ_lily14_c2237/f2p0/3152|i2_HQ_lily14_c18689/f3p0/2840|i1_HQ_lily14_c24194/f2p1/1392|i1_HQ_lily14_c1739/f4p1/1473|i1_LQ_lily14_c43859/f1p0/1508|i4_LQ_lily14_c7902/f1p7/4702|i5_LQ_lily14_c6993/f1p0/5183|i0_HQ_lily14_c13872/f20p2/721|i1_HQ_lily14_c58538/f2p1/1155|i3_LQ_lily14_c34522/f1p0/3089|i0_LQ_lily14_c8516/f1p49/701|i1_LQ_lily14_c…	http://www.genome.jp/kegg-bin/show_pathway?ko00710/K00855%09red/K03841%09red/K01006%09red/K01100%09red/K00051%09red/K01623%09red/K01602%09red/K01610%09red/K05298%09red
Flavonoid biosynthesis	KEGG PATHWAY	ko00941	10	57	0.00105218	0.0119248	i1_LQ_lily14_c28204/f1p2/1210|i1_LQ_lily14_c46752/f1p0/1313|i0_LQ_lily14_c3121/f1p0/927|i0_LQ_lily14_c19223/f1p10/479|i1_HQ_lily14_c123/f38p3/1338|i1_LQ_lily14_c42398/f1p2/1670|i1_HQ_lily14_c99283/f7p2/1034|i0_LQ_lily14_c54280/f2p0/432|i1_LQ_lily14_c7977/f1p0/1378|i1_HQ_lily14_c29378/f2p3/1157	http://www.genome.jp/kegg-bin/show_pathway?ko00941/K05278%09red/K00588%09red/K00475%09red/K00487%09red/K00660%09red
Fatty acid elongation	KEGG PATHWAY	ko00062	10	62	0.00184404	0.0184043	i1_LQ_lily14_c65033/f1p0/1489|i1_LQ_lily14_c86608/f1p1/2050|i1_LQ_lily14_c56022/f1p0/1832|i0_HQ_lily14_c20976/f3p2/895|i1_HQ_lily14_c3061/f3p0/1358|i1_LQ_lily14_c20051/f1p0/1908|i0_HQ_lily14_c20117/f3p0/839|i2_LQ_lily14_c25636/f1p3/2282|i0_LQ_lily14_c61884/f1p0/443|i1_LQ_lily14_c9580/f1p0/1987	http://www.genome.jp/kegg-bin/show_pathway?ko00062/K10703%09red/K07512%09red/K15397%09red
Stilbenoid, diarylheptanoid and gingerol biosynthesis	KEGG PATHWAY	ko00945	7	32	0.00198478	0.0184043	i1_HQ_lily14_c99283/f7p2/1034|i0_LQ_lily14_c3121/f1p0/927|i1_LQ_lily14_c42398/f1p2/1670|i1_HQ_lily14_c3507/f13p2/1233|i1_HQ_lily14_c29378/f2p3/1157|i1_LQ_lily14_c86909/f1p2/1260|i0_LQ_lily14_c54280/f2p0/432	http://www.genome.jp/kegg-bin/show_pathway?ko00945/K16040%09red/K00588%09red/K00487%09red
Glycosphingolipid biosynthesis - ganglio series	KEGG PATHWAY	ko00604	4	9	0.00242203	0.0205873	i1_LQ_lily14_c89524/f1p0/1280|i2_LQ_lily14_c46766/f1p1/2388|i1_LQ_lily14_c23375/f1p0/1354|i1_HQ_lily14_c5468/f2p0/1905	http://www.genome.jp/kegg-bin/show_pathway?ko00604/K12373%09red
Base excision repair	KEGG PATHWAY	ko03410	10	67	0.0030596	0.0240061	i1_LQ_lily14_c61955/f1p3/1573|i4_LQ_lily14_c21289/f1p20/4128|i4_LQ_lily14_c3296/f1p2/4343|i1_LQ_lily14_c32780/f1p1/1039|i1_LQ_lily14_c14096/f1p1/2129|i5_LQ_lily14_c7282/f1p0/5421|i3_LQ_lily14_c12190/f1p0/3123|i2_LQ_lily14_c7338/f1p0/2637|i1_HQ_lily14_c3523/f2p1/1758|i2_LQ_lily14_c24610/f1p1/2888	http://www.genome.jp/kegg-bin/show_pathway?ko03410/K01246%09red/K10798%09red/K02324%09red
Cutin, suberine and wax biosynthesis	KEGG PATHWAY	ko00073	14	118	0.00356062	0.0259417	i1_LQ_lily14_c87713/f1p4/1409|i2_LQ_lily14_c52042/f1p0/2036|i0_LQ_lily14_c47134/f1p3/651|i0_LQ_lily14_c4344/f1p0/503|i2_LQ_lily14_c34531/f1p0/2035|i2_LQ_lily14_c41234/f1p0/2379|i2_LQ_lily14_c40755/f1p0/2137|i1_LQ_lily14_c25225/f1p3/1292|i2_HQ_lily14_c9812/f2p0/2198|i1_LQ_lily14_c99535/f1p4/1767|i2_LQ_lily14_c10026/f1p2/2142|i1_LQ_lily14_c43987/f1p0/1242|i1_LQ_lily14_c14420/f1p1/1728|i1_LQ_lily14_…	http://www.genome.jp/kegg-bin/show_pathway?ko00073/K15404%09red/K15403%09red/K15398%09red
Phenylpropanoid biosynthesis	KEGG PATHWAY	ko00940	28	321	0.00403587	0.0274439	i1_LQ_lily14_c10527/f1p9/1283|i0_LQ_lily14_c21228/f1p0/811|i1_LQ_lily14_c66290/f1p1/1777|i1_HQ_lily14_c29378/f2p3/1157|i1_HQ_lily14_c81956/f4p7/1248|i2_LQ_lily14_c5393/f1p0/2162|i1_LQ_lily14_c60548/f1p2/1862|i1_HQ_lily14_c19359/f2p1/1290|i1_LQ_lily14_c64666/f1p0/1164|i2_LQ_lily14_c8224/f1p5/2172|i0_LQ_lily14_c19416/f1p0/474|i1_LQ_lily14_c23950/f1p11/1967|i3_LQ_lily14_c4073/f1p0/3686|i0_LQ_lily14_…	http://www.genome.jp/kegg-bin/show_pathway?ko00940/K00588%09red/K10775%09red/K00083%09red/K05350%09red/K01904%09red/K05349%09red/K00487%09red/K00430%09red
Phenylalanine metabolism	KEGG PATHWAY	ko00360	15	135	0.0045599	0.0290693	i2_LQ_lily14_c5393/f1p0/2162|i0_LQ_lily14_c3121/f1p0/927|i1_LQ_lily14_c13289/f1p0/1638|i0_LQ_lily14_c22753/f1p0/873|i2_LQ_lily14_c50176/f1p0/2019|i1_HQ_lily14_c99283/f7p2/1034|i1_LQ_lily14_c42398/f1p2/1670|i2_LQ_lily14_c28092/f1p0/2718|i1_LQ_lily14_c68513/f1p20/1987|i1_LQ_lily14_c66290/f1p1/1777|i1_HQ_lily14_c29378/f2p3/1157|i2_LQ_lily14_c27170/f1p0/2511|i1_LQ_lily14_c89450/f1p0/1357|i0_LQ_lily14…	http://www.genome.jp/kegg-bin/show_pathway?ko00360/K00276%09red/K10775%09red/K15849%09red/K01904%09red/K07253%09red/K00588%09red/K00487%09red
Sesquiterpenoid and triterpenoid biosynthesis	KEGG PATHWAY	ko00909	5	20	0.00538676	0.0323206	i1_LQ_lily14_c30148/f1p1/1907|i1_LQ_lily14_c42694/f1p3/1955|i1_LQ_lily14_c84508/f1p1/1409|i1_HQ_lily14_c81127/f32p0/1923|i1_LQ_lily14_c7677/f1p7/1550	http://www.genome.jp/kegg-bin/show_pathway?ko00909/K00511%09red
Amino sugar and nucleotide sugar metabolism	KEGG PATHWAY	ko00520	34	444	0.0103939	0.0588986	i2_LQ_lily14_c39727/f1p0/2348|i1_HQ_lily14_c37471/f2p0/1450|i1_LQ_lily14_c19415/f1p0/1849|i1_LQ_lily14_c87393/f1p0/1798|i2_LQ_lily14_c46766/f1p1/2388|i0_LQ_lily14_c8436/f1p0/439|i3_LQ_lily14_c10782/f1p0/3502|i1_LQ_lily14_c9032/f1p0/1400|i6_LQ_lily14_c658/f1p0/6564|i2_LQ_lily14_c44257/f1p0/2337|i1_HQ_lily14_c22585/f3p0/1871|i2_LQ_lily14_c15346/f1p7/2122|i1_LQ_lily14_c89524/f1p0/1280|i1_HQ_lily14_c…	http://www.genome.jp/kegg-bin/show_pathway?ko00520/K00966%09red/K00847%09red/K13648%09red/K18677%09red/K00963%09red/K08679%09red/K00975%09red/K15920%09red/K01183%09red/K12373%09red/K00770%09red/K00012%09red
Glycosphingolipid biosynthesis - globo series	KEGG PATHWAY	ko00603	4	17	0.0150565	0.0808298	i1_LQ_lily14_c89524/f1p0/1280|i2_LQ_lily14_c46766/f1p1/2388|i1_LQ_lily14_c23375/f1p0/1354|i1_HQ_lily14_c5468/f2p0/1905	http://www.genome.jp/kegg-bin/show_pathway?ko00603/K12373%09red
Tryptophan metabolism	KEGG PATHWAY	ko00380	10	89	0.0174099	0.0863319	i1_LQ_lily14_c60801/f1p6/1173|i3_LQ_lily14_c2422/f1p4/3112|i1_LQ_lily14_c26741/f1p1/1627|i4_LQ_lily14_c6471/f1p6/5009|i1_LQ_lily14_c5397/f1p0/1658|i1_LQ_lily14_c62058/f1p0/1778|i1_LQ_lily14_c39456/f1p10/1734|i0_HQ_lily14_c27631/f2p2/405|i2_LQ_lily14_c5789/f1p0/2267|i4_LQ_lily14_c13865/f1p0/4761	http://www.genome.jp/kegg-bin/show_pathway?ko00380/K03781%09red/K16903%09red/K00164%09red/K00128%09red/K07408%09red/K00626%09red
Ribosome	KEGG PATHWAY	ko03010	52	772	0.0177742	0.0863319	i0_LQ_lily14_c9359/f1p2/520|i4_HQ_lily14_c947/f4p0/5010|i0_LQ_lily14_c65454/f1p0/522|i0_HQ_lily14_c1731/f3p0/897|i0_LQ_lily14_c18813/f1p1/534|i1_LQ_lily14_c63779/f1p1/1948|i1_LQ_lily14_c110484/f1p0/1009|i0_LQ_lily14_c37394/f1p0/588|i0_HQ_lily14_c2481/f3p1/718|i0_LQ_lily14_c26967/f1p1/585|i0_LQ_lily14_c9507/f1p5/865|i0_HQ_lily14_c28399/f2p2/755|i7_LQ_lily14_c561/f1p0/7162|i0_LQ_lily14_c43335/f1p0/…	http://www.genome.jp/kegg-bin/show_pathway?ko03010/K02863%09red/K02930%09red/K02955%09red/K02932%09red/K02889%09red/K02952%09red/K02937%09red/K02939%09red/K02912%09red/K02881%09red/K02915%09red/K02914%09red/K02991%09red/K02974%09red/K02888%09red/K02973%09red/K02874%09red/K02968%09red/K02935%09red/K02871%09red/K02922%09red/K02876%09red/K02898%09red/K02924%09red/K02899%09red/K02904%09red/K02906%09r…
Pentose and glucuronate interconversions	KEGG PATHWAY	ko00040	17	193	0.0200686	0.0930456	i3_HQ_lily14_c29587/f2p3/3691|i3_LQ_lily14_c21568/f1p0/3167|i1_LQ_lily14_c70541/f1p0/1380|i1_LQ_lily14_c26741/f1p1/1627|i1_LQ_lily14_c40627/f1p0/1878|i0_LQ_lily14_c40869/f1p2/387|i2_LQ_lily14_c21855/f1p0/2238|i1_HQ_lily14_c99243/f11p2/1020|i4_LQ_lily14_c8637/f1p0/4784|i1_HQ_lily14_c8311/f2p0/1460|i4_LQ_lily14_c12345/f1p0/4841|i0_LQ_lily14_c3806/f1p1/476|i1_LQ_lily14_c37573/f1p2/1764|i1_HQ_lily14_…	http://www.genome.jp/kegg-bin/show_pathway?ko00040/K00128%09red/K01051%09red/K00963%09red/K01728%09red/K00012%09red
Carotenoid biosynthesis	KEGG PATHWAY	ko00906	8	66	0.021992	0.0975297	i1_LQ_lily14_c3681/f1p0/1641|i1_HQ_lily14_c58562/f2p0/1831|i1_HQ_lily14_c2133/f3p3/1212|i1_LQ_lily14_c6047/f1p0/1704|i1_LQ_lily14_c45616/f1p3/1596|i1_HQ_lily14_c18996/f2p0/1651|i0_LQ_lily14_c42942/f1p2/920|i1_LQ_lily14_c22250/f1p3/1620	http://www.genome.jp/kegg-bin/show_pathway?ko00906/K02291%09red/K09840%09red/K06444%09red/K09843%09red
Butanoate metabolism	KEGG PATHWAY	ko00650	6	46	0.03366	0.137333	i1_LQ_lily14_c60801/f1p6/1173|i1_HQ_lily14_c34887/f6p2/1767|i1_HQ_lily14_c11401/f2p0/1193|i1_LQ_lily14_c79645/f1p1/1772|i1_LQ_lily14_c48883/f1p0/1548|i1_LQ_lily14_c3334/f1p1/1585	http://www.genome.jp/kegg-bin/show_pathway?ko00650/K18121%09red/K01653%09red/K16871%09red/K01580%09red/K00626%09red
Biotin metabolism	KEGG PATHWAY	ko00780	6	46	0.03366	0.137333	i0_LQ_lily14_c14084/f1p0/1011|i1_LQ_lily14_c9672/f1p7/1641|i1_LQ_lily14_c44651/f1p7/1588|i1_HQ_lily14_c29943/f2p0/1464|i2_LQ_lily14_c32749/f1p0/2028|i1_LQ_lily14_c65648/f1p0/1605	http://www.genome.jp/kegg-bin/show_pathway?ko00780/K00208%09red/K09458%09red
Glyoxylate and dicarboxylate metabolism	KEGG PATHWAY	ko00630	23	310	0.0409252	0.160553	i1_LQ_lily14_c60801/f1p6/1173|i1_LQ_lily14_c39456/f1p10/1734|i0_HQ_lily14_c13872/f20p2/721|i0_HQ_lily14_c1392/f8p0/732|i0_LQ_lily14_c42441/f1p0/338|i2_LQ_lily14_c5789/f1p0/2267|i4_LQ_lily14_c13865/f1p0/4761|i0_LQ_lily14_c13995/f1p0/650|i3_LQ_lily14_c2422/f1p4/3112|i0_LQ_lily14_c38102/f1p0/986|i1_LQ_lily14_c20606/f1p0/1411|i1_LQ_lily14_c26335/f1p0/1437|i0_LQ_lily14_c61751/f1p0/791|i0_LQ_lily14_c55…	http://www.genome.jp/kegg-bin/show_pathway?ko00630/K03781%09red/K15893%09red/K11517%09red/K18121%09red/K00281%09red/K00600%09red/K02437%09red/K01602%09red/K00382%09red/K00122%09red/K00626%09red
Other glycan degradation	KEGG PATHWAY	ko00511	8	76	0.0425714	0.160825	i1_LQ_lily14_c23375/f1p0/1354|i2_HQ_lily14_c53497/f5p0/2753|i1_HQ_lily14_c5468/f2p0/1905|i3_LQ_lily14_c2447/f1p0/3480|i1_LQ_lily14_c89524/f1p0/1280|i2_LQ_lily14_c46766/f1p1/2388|i3_LQ_lily14_c31530/f1p0/3546|i3_LQ_lily14_c20875/f1p0/3429	http://www.genome.jp/kegg-bin/show_pathway?ko00511/K01191%09red/K15923%09red/K12373%09red
Fatty acid biosynthesis	KEGG PATHWAY	ko00061	19	248	0.0462498	0.168481	i0_LQ_lily14_c14084/f1p0/1011|i2_LQ_lily14_c40980/f1p0/2415|i1_LQ_lily14_c60497/f1p0/1348|i1_LQ_lily14_c45946/f1p0/1582|i1_LQ_lily14_c9672/f1p7/1641|i1_LQ_lily14_c44651/f1p7/1588|i2_LQ_lily14_c26048/f1p0/2446|i2_LQ_lily14_c21121/f1p1/2266|i2_LQ_lily14_c27588/f1p3/2449|i2_LQ_lily14_c24115/f1p0/2295|i1_HQ_lily14_c29943/f2p0/1464|i2_LQ_lily14_c41595/f1p0/2450|i2_LQ_lily14_c14051/f1p0/2846|i2_LQ_lily…	http://www.genome.jp/kegg-bin/show_pathway?ko00061/K01897%09red/K00208%09red/K02160%09red/K09458%09red
Glycosaminoglycan degradation	KEGG PATHWAY	ko00531	4	29	0.0664424	0.233694	i1_LQ_lily14_c89524/f1p0/1280|i2_LQ_lily14_c46766/f1p1/2388|i1_LQ_lily14_c23375/f1p0/1354|i1_HQ_lily14_c5468/f2p0/1905	http://www.genome.jp/kegg-bin/show_pathway?ko00531/K12373%09red
Glycerophospholipid metabolism	KEGG PATHWAY	ko00564	21	297	0.0714388	0.242892	i1_LQ_lily14_c78795/f1p1/1652|i0_HQ_lily14_c33877/f3p0/753|i0_LQ_lily14_c44671/f1p1/785|i1_LQ_lily14_c39600/f1p0/1632|i2_LQ_lily14_c41596/f1p1/2909|i1_LQ_lily14_c5313/f1p0/1301|i0_HQ_lily14_c29540/f2p0/740|i1_LQ_lily14_c85481/f1p1/1672|i0_HQ_lily14_c26010/f3p0/768|i0_LQ_lily14_c10887/f1p0/782|i2_LQ_lily14_c34375/f1p0/2058|i1_LQ_lily14_c9158/f1p5/1252|i1_LQ_lily14_c28715/f1p11/1182|i1_HQ_lily14_c1…	http://www.genome.jp/kegg-bin/show_pathway?ko00564/K00006%09red/K05929%09red/K13523%09red/K00968%09red/K18693%09red/K01115%09red/K13508%09red/K01047%09red
Isoquinoline alkaloid biosynthesis	KEGG PATHWAY	ko00950	8	97	0.118616	0.390284	i1_LQ_lily14_c6792/f1p1/1856|i1_LQ_lily14_c13289/f1p0/1638|i3_LQ_lily14_c10243/f1p0/3230|i2_LQ_lily14_c28092/f1p0/2718|i1_LQ_lily14_c30246/f1p3/1890|i1_LQ_lily14_c89450/f1p0/1357|i2_LQ_lily14_c27170/f1p0/2511|i3_LQ_lily14_c41034/f1p18/3112	http://www.genome.jp/kegg-bin/show_pathway?ko00950/K13384%09red/K00276%09red/K00422%09red/K15849%09red
Tyrosine metabolism	KEGG PATHWAY	ko00350	11	150	0.134357	0.421928	i1_LQ_lily14_c6792/f1p1/1856|i1_LQ_lily14_c13289/f1p0/1638|i0_LQ_lily14_c13151/f1p3/729|i3_LQ_lily14_c7845/f1p0/3876|i2_LQ_lily14_c28092/f1p0/2718|i0_LQ_lily14_c23762/f1p0/982|i1_LQ_lily14_c30246/f1p3/1890|i1_LQ_lily14_c89450/f1p0/1357|i2_LQ_lily14_c27170/f1p0/2511|i1_LQ_lily14_c43794/f1p0/1134|i0_LQ_lily14_c62484/f1p0/641	http://www.genome.jp/kegg-bin/show_pathway?ko00350/K00276%09red/K00001%09red/K15849%09red/K07253%09red/K00121%09red/K00422%09red
Glycerolipid metabolism	KEGG PATHWAY	ko00561	13	185	0.137761	0.421928	i1_LQ_lily14_c78795/f1p1/1652|i1_LQ_lily14_c39600/f1p0/1632|i1_LQ_lily14_c26741/f1p1/1627|i1_LQ_lily14_c5313/f1p0/1301|i0_LQ_lily14_c44671/f1p1/785|i1_HQ_lily14_c7528/f4p2/1191|i1_LQ_lily14_c28079/f1p0/1318|i1_HQ_lily14_c18869/f3p1/1699|i1_LQ_lily14_c60566/f1p0/1298|i2_LQ_lily14_c25809/f1p0/2345|i1_LQ_lily14_c62627/f1p0/1183|i3_LQ_lily14_c31773/f1p0/3215|i0_LQ_lily14_c26942/f1p0/987	http://www.genome.jp/kegg-bin/show_pathway?ko00561/K00679%09red/K09480%09red/K13523%09red/K18693%09red/K00128%09red/K13508%09red/K01054%09red
Pyruvate metabolism	KEGG PATHWAY	ko00620	21	327	0.140643	0.421928	i1_LQ_lily14_c60801/f1p6/1173|i2_HQ_lily14_c36981/f3p0/2326|i0_LQ_lily14_c23677/f1p0/652|i1_LQ_lily14_c26741/f1p1/1627|i1_LQ_lily14_c60497/f1p0/1348|i1_LQ_lily14_c39019/f1p0/1361|i1_LQ_lily14_c45946/f1p0/1582|i1_HQ_lily14_c13794/f4p0/1269|i3_HQ_lily14_c1650/f3p1/3253|i3_HQ_lily14_c2237/f2p0/3152|i5_LQ_lily14_c6993/f1p0/5183|i2_HQ_lily14_c18689/f3p0/2840|i1_LQ_lily14_c70228/f1p0/1575|i0_LQ_lily14_…	http://www.genome.jp/kegg-bin/show_pathway?ko00620/K02160%09red/K01006%09red/K00051%09red/K00128%09red/K01610%09red/K00382%09red/K00873%09red/K00626%09red
Ubiquinone and other terpenoid-quinone biosynthesis	KEGG PATHWAY	ko00130	6	72	0.157565	0.45919	i2_LQ_lily14_c5393/f1p0/2162|i0_LQ_lily14_c22753/f1p0/873|i1_LQ_lily14_c42398/f1p2/1670|i1_LQ_lily14_c66290/f1p1/1777|i1_HQ_lily14_c29378/f2p3/1157|i0_LQ_lily14_c54280/f2p0/432	http://www.genome.jp/kegg-bin/show_pathway?ko00130/K00487%09red/K01904%09red
C5-Branched dibasic acid metabolism	KEGG PATHWAY	ko00660	4	46	0.204972	0.561909	i1_LQ_lily14_c25335/f1p2/1086|i0_LQ_lily14_c6994/f2p0/896|i1_LQ_lily14_c45140/f1p2/1309|i1_LQ_lily14_c79645/f1p1/1772	http://www.genome.jp/kegg-bin/show_pathway?ko00660/K01653%09red/K01704%09red/K01703%09red
ABC transporters	KEGG PATHWAY	ko02010	10	149	0.21135	0.561909	i3_LQ_lily14_c9701/f1p5/3982|i2_LQ_lily14_c39924/f1p0/2734|i4_LQ_lily14_c12099/f1p0/4558|i0_LQ_lily14_c8218/f1p2/672|i6_LQ_lily14_c712/f1p0/6680|i4_LQ_lily14_c17435/f1p0/4139|i3_LQ_lily14_c44831/f1p0/3076|i4_LQ_lily14_c2436/f1p10/4848|i4_LQ_lily14_c21263/f1p0/4122|i4_LQ_lily14_c4553/f1p0/4400	http://www.genome.jp/kegg-bin/show_pathway?ko02010/K05658%09red/K05666%09red
Tropane, piperidine and pyridine alkaloid biosynthesis	KEGG PATHWAY	ko00960	5	63	0.212053	0.561909	i1_LQ_lily14_c89450/f1p0/1357|i1_LQ_lily14_c33525/f1p2/1025|i1_LQ_lily14_c13289/f1p0/1638|i2_LQ_lily14_c28092/f1p0/2718|i2_LQ_lily14_c27170/f1p0/2511	http://www.genome.jp/kegg-bin/show_pathway?ko00960/K00276%09red/K15849%09red/K08081%09red
Histidine metabolism	KEGG PATHWAY	ko00340	4	47	0.214847	0.561909	i1_LQ_lily14_c16210/f1p1/1054|i0_LQ_lily14_c58651/f1p0/899|i1_LQ_lily14_c26741/f1p1/1627|i1_LQ_lily14_c4639/f1p1/1754	http://www.genome.jp/kegg-bin/show_pathway?ko00340/K00128%09red/K01814%09red
Glutathione metabolism	KEGG PATHWAY	ko00480	14	227	0.239355	0.603662	i0_HQ_lily14_c13697/f2p0/689|i3_LQ_lily14_c23944/f1p1/3309|i1_LQ_lily14_c63431/f1p0/1108|i0_LQ_lily14_c66371/f1p1/902|i1_LQ_lily14_c26076/f1p0/1611|i0_LQ_lily14_c6866/f1p0/1033|i0_LQ_lily14_c45656/f1p0/501|i1_LQ_lily14_c33892/f1p1/1022|i1_LQ_lily14_c24457/f1p0/1517|i0_LQ_lily14_c58446/f1p0/801|i0_HQ_lily14_c77617/f2p0/903|i3_LQ_lily14_c12367/f1p0/3767|i0_LQ_lily14_c4437/f1p0/928|i0_LQ_lily14_c589…	http://www.genome.jp/kegg-bin/show_pathway?ko00480/K00432%09red/K00799%09red/K00434%09red
Phagosome	KEGG PATHWAY	ko04145	19	322	0.247848	0.603662	i3_LQ_lily14_c10910/f1p0/3893|i4_LQ_lily14_c9353/f1p0/4197|i1_HQ_lily14_c72595/f2p8/1668|i2_LQ_lily14_c28724/f1p3/2169|i1_LQ_lily14_c106851/f1p6/1112|i5_LQ_lily14_c8950/f1p10/5108|i1_LQ_lily14_c75131/f1p6/1065|i4_LQ_lily14_c10488/f1p2/4905|i1_HQ_lily14_c38865/f2p9/1619|i1_LQ_lily14_c25100/f1p9/1203|i2_LQ_lily14_c22226/f1p5/2979|i0_LQ_lily14_c41264/f1p1/381|i1_LQ_lily14_c83443/f1p0/1538|i5_HQ_lily…	http://www.genome.jp/kegg-bin/show_pathway?ko04145/K00921%09red/K08057%09red/K07374%09red/K07375%09red
DNA replication	KEGG PATHWAY	ko03030	7	102	0.248567	0.603662	i2_LQ_lily14_c24610/f1p1/2888|i4_LQ_lily14_c21289/f1p20/4128|i0_LQ_lily14_c40043/f1p0/527|i5_LQ_lily14_c7282/f1p0/5421|i2_LQ_lily14_c7338/f1p0/2637|i0_LQ_lily14_c29239/f1p0/730|i1_LQ_lily14_c14096/f1p1/2129	http://www.genome.jp/kegg-bin/show_pathway?ko03030/K10745%09red/K02324%09red/K10740%09red
alpha-Linolenic acid metabolism	KEGG PATHWAY	ko00592	17	289	0.266734	0.632717	i1_HQ_lily14_c79205/f4p1/1471|i0_HQ_lily14_c33877/f3p0/753|i2_LQ_lily14_c27943/f1p10/2795|i3_LQ_lily14_c12250/f1p0/3204|i1_HQ_lily14_c8930/f3p2/1599|i1_HQ_lily14_c11839/f2p1/1957|i1_LQ_lily14_c44555/f1p2/1405|i0_HQ_lily14_c26010/f3p0/768|i3_LQ_lily14_c34225/f1p0/3079|i1_LQ_lily14_c60934/f1p2/1326|i3_HQ_lily14_c44246/f2p0/3060|i1_LQ_lily14_c61480/f1p0/1350|i1_LQ_lily14_c43582/f1p2/1652|i2_LQ_lily1…	http://www.genome.jp/kegg-bin/show_pathway?ko00592/K01047%09red/K00454%09red/K01723%09red/K07513%09red
Glycolysis / Gluconeogenesis	KEGG PATHWAY	ko00010	23	415	0.313193	0.726039	i1_LQ_lily14_c39306/f1p1/1504|i3_LQ_lily14_c7845/f1p0/3876|i2_HQ_lily14_c18689/f3p0/2840|i0_LQ_lily14_c37800/f1p0/896|i4_LQ_lily14_c7902/f1p7/4702|i0_LQ_lily14_c23677/f1p0/652|i0_LQ_lily14_c62775/f1p0/831|i0_LQ_lily14_c42441/f1p0/338|i1_LQ_lily14_c43794/f1p0/1134|i2_LQ_lily14_c39894/f1p0/2181|i1_LQ_lily14_c59533/f1p5/1977|i2_LQ_lily14_c41502/f1p0/2127|i0_LQ_lily14_c38475/f1p5/307|i2_HQ_lily14_c36…	http://www.genome.jp/kegg-bin/show_pathway?ko00010/K03841%09red/K00001%09red/K01792%09red/K00128%09red/K01785%09red/K01568%09red/K01623%09red/K01610%09red/K00382%09red/K00121%09red/K00873%09red
Fatty acid degradation	KEGG PATHWAY	ko00071	19	343	0.335414	0.760271	i1_LQ_lily14_c60801/f1p6/1173|i1_LQ_lily14_c48210/f1p363/1346|i0_LQ_lily14_c13151/f1p3/729|i1_LQ_lily14_c26741/f1p1/1627|i2_LQ_lily14_c42204/f1p0/2505|i2_LQ_lily14_c26048/f1p0/2446|i2_LQ_lily14_c14051/f1p0/2846|i0_LQ_lily14_c23762/f1p0/982|i2_LQ_lily14_c24115/f1p0/2295|i2_LQ_lily14_c21121/f1p1/2266|i2_LQ_lily14_c41595/f1p0/2450|i1_LQ_lily14_c61480/f1p0/1350|i2_LQ_lily14_c40980/f1p0/2415|i1_LQ_lil…	http://www.genome.jp/kegg-bin/show_pathway?ko00071/K00001%09red/K00128%09red/K01897%09red/K00121%09red/K07513%09red/K00626%09red
Arachidonic acid metabolism	KEGG PATHWAY	ko00590	3	44	0.37802	0.838218	i0_HQ_lily14_c33877/f3p0/753|i0_HQ_lily14_c26010/f3p0/768|i0_LQ_lily14_c45656/f1p0/501	http://www.genome.jp/kegg-bin/show_pathway?ko00590/K00432%09red/K01047%09red
Terpenoid backbone biosynthesis	KEGG PATHWAY	ko00900	11	207	0.441969	0.952086	i1_LQ_lily14_c60801/f1p6/1173|i0_LQ_lily14_c40755/f1p0/925|i1_LQ_lily14_c49255/f1p1/1734|i1_LQ_lily14_c47528/f1p0/1378|i0_HQ_lily14_c7915/f2p0/667|i1_HQ_lily14_c37529/f6p1/1697|i3_LQ_lily14_c28791/f1p0/3806|i0_LQ_lily14_c14513/f1p0/887|i1_HQ_lily14_c46650/f2p0/1678|i1_LQ_lily14_c70321/f1p0/1181|i1_LQ_lily14_c76290/f1p0/1060	http://www.genome.jp/kegg-bin/show_pathway?ko00900/K15892%09red/K12742%09red/K10960%09red/K01597%09red/K00938%09red/K13789%09red/K00626%09red
Thiamine metabolism	KEGG PATHWAY	ko00730	5	89	0.449977	0.952086	i0_HQ_lily14_c12489/f2p0/853|i0_LQ_lily14_c32831/f1p0/576|i2_LQ_lily14_c25941/f1p0/2711|i2_LQ_lily14_c20273/f1p2/2733|i2_LQ_lily14_c13830/f1p2/2674	http://www.genome.jp/kegg-bin/show_pathway?ko00730/K03147%09red/K03146%09red
Valine, leucine and isoleucine biosynthesis	KEGG PATHWAY	ko00290	4	70	0.457375	0.952086	i1_LQ_lily14_c25335/f1p2/1086|i0_LQ_lily14_c6994/f2p0/896|i1_LQ_lily14_c45140/f1p2/1309|i1_LQ_lily14_c79645/f1p1/1772	http://www.genome.jp/kegg-bin/show_pathway?ko00290/K01653%09red/K01704%09red/K01703%09red
Citrate cycle (TCA cycle)	KEGG PATHWAY	ko00020	14	278	0.500748	1	i1_LQ_lily14_c6630/f1p0/1553|i2_HQ_lily14_c36981/f3p0/2326|i2_HQ_lily14_c18689/f3p0/2840|i3_HQ_lily14_c1650/f3p1/3253|i5_LQ_lily14_c6993/f1p0/5183|i0_HQ_lily14_c27631/f2p2/405|i3_LQ_lily14_c42956/f1p3/3420|i0_LQ_lily14_c42441/f1p0/338|i4_LQ_lily14_c7902/f1p7/4702|i2_LQ_lily14_c40853/f1p0/2902|i1_LQ_lily14_c34560/f1p3/1252|i2_LQ_lily14_c14888/f1p0/2683|i1_LQ_lily14_c59533/f1p5/1977|i2_LQ_lily14_c4…	http://www.genome.jp/kegg-bin/show_pathway?ko00020/K00164%09red/K01648%09red/K01610%09red/K00382%09red
Glycine, serine and threonine metabolism	KEGG PATHWAY	ko00260	10	198	0.510135	1	i0_LQ_lily14_c13995/f1p0/650|i0_LQ_lily14_c5581/f1p0/593|i3_LQ_lily14_c26433/f1p1/3771|i0_LQ_lily14_c27382/f1p0/868|i2_LQ_lily14_c28092/f1p0/2718|i2_LQ_lily14_c27938/f1p0/2385|i0_LQ_lily14_c42441/f1p0/338|i1_LQ_lily14_c34560/f1p3/1252|i1_LQ_lily14_c12831/f1p0/1433|i0_LQ_lily14_c38102/f1p0/986	http://www.genome.jp/kegg-bin/show_pathway?ko00260/K15893%09red/K00276%09red/K00058%09red/K00281%09red/K00600%09red/K02437%09red/K00382%09red
Peroxisome	KEGG PATHWAY	ko04146	21	423	0.510651	1	i1_LQ_lily14_c20606/f1p0/1411|i3_LQ_lily14_c2422/f1p4/3112|i1_LQ_lily14_c61480/f1p0/1350|i4_LQ_lily14_c6471/f1p6/5009|i1_LQ_lily14_c48210/f1p363/1346|i1_LQ_lily14_c64307/f1p1/1961|i4_LQ_lily14_c13865/f1p0/4761|i2_LQ_lily14_c42204/f1p0/2505|i2_LQ_lily14_c26048/f1p0/2446|i2_LQ_lily14_c14051/f1p0/2846|i2_LQ_lily14_c21121/f1p1/2266|i1_LQ_lily14_c39456/f1p10/1734|i2_LQ_lily14_c24115/f1p0/2295|i2_LQ_li…	http://www.genome.jp/kegg-bin/show_pathway?ko04146/K03781%09red/K11517%09red/K07513%09red/K01578%09red/K01897%09red
Fructose and mannose metabolism	KEGG PATHWAY	ko00051	11	225	0.548046	1	i3_LQ_lily14_c14095/f1p19/3739|i1_LQ_lily14_c39306/f1p1/1504|i0_LQ_lily14_c38475/f1p5/307|i1_LQ_lily14_c9032/f1p0/1400|i6_LQ_lily14_c1397/f1p0/6715|i1_LQ_lily14_c68108/f1p5/1705|i1_HQ_lily14_c28171/f2p0/1758|i5_LQ_lily14_c7088/f1p0/5442|i2_LQ_lily14_c40841/f1p3/2369|i2_LQ_lily14_c12971/f1p1/2377|i1_HQ_lily14_c39266/f2p0/1388	http://www.genome.jp/kegg-bin/show_pathway?ko00051/K00847%09red/K00966%09red/K01623%09red/K19355%09red/K03841%09red
Cyanoamino acid metabolism	KEGG PATHWAY	ko00460	7	148	0.591521	1	i3_LQ_lily14_c4073/f1p0/3686|i1_LQ_lily14_c60548/f1p2/1862|i0_LQ_lily14_c21228/f1p0/811|i0_LQ_lily14_c38102/f1p0/986|i2_LQ_lily14_c24989/f1p16/2181|i2_LQ_lily14_c8224/f1p5/2172|i1_LQ_lily14_c23950/f1p11/1967	http://www.genome.jp/kegg-bin/show_pathway?ko00460/K00600%09red/K05349%09red/K05350%09red
Limonene and pinene degradation	KEGG PATHWAY	ko00903	1	18	0.597614	1	i1_LQ_lily14_c26741/f1p1/1627	http://www.genome.jp/kegg-bin/show_pathway?ko00903/K00128%09red
Taurine and hypotaurine metabolism	KEGG PATHWAY	ko00430	1	18	0.597614	1	i1_HQ_lily14_c34887/f6p2/1767	http://www.genome.jp/kegg-bin/show_pathway?ko00430/K01580%09red
Brassinosteroid biosynthesis	KEGG PATHWAY	ko00905	1	19	0.616447	1	i1_LQ_lily14_c87975/f1p0/1222	http://www.genome.jp/kegg-bin/show_pathway?ko00905/K09589%09red
Circadian rhythm - plant	KEGG PATHWAY	ko04712	8	181	0.663122	1	i1_LQ_lily14_c46752/f1p0/1313|i0_LQ_lily14_c19223/f1p10/479|i3_LQ_lily14_c7722/f1p0/3898|i2_HQ_lily14_c37364/f2p0/2324|i2_HQ_lily14_c53430/f5p0/2746|i1_LQ_lily14_c61243/f1p0/1084|i2_LQ_lily14_c19471/f1p22/2765|i1_LQ_lily14_c7977/f1p0/1378	http://www.genome.jp/kegg-bin/show_pathway?ko04712/K16240%09red/K12119%09red/K12126%09red/K00660%09red
Synthesis and degradation of ketone bodies	KEGG PATHWAY	ko00072	1	22	0.667825	1	i1_LQ_lily14_c60801/f1p6/1173	http://www.genome.jp/kegg-bin/show_pathway?ko00072/K00626%09red
Valine, leucine and isoleucine degradation	KEGG PATHWAY	ko00280	13	291	0.668985	1	i0_LQ_lily14_c22663/f1p1/640|i1_LQ_lily14_c60801/f1p6/1173|i2_LQ_lily14_c45066/f1p1/2844|i1_LQ_lily14_c26741/f1p1/1627|i1_LQ_lily14_c6339/f1p2/1890|i2_HQ_lily14_c7954/f4p1/2228|i4_LQ_lily14_c11174/f1p7/4251|i1_HQ_lily14_c21348/f2p2/1198|i0_LQ_lily14_c42441/f1p0/338|i1_LQ_lily14_c61480/f1p0/1350|i1_LQ_lily14_c34560/f1p3/1252|i3_LQ_lily14_c12917/f1p1/3784|i1_LQ_lily14_c48210/f1p363/1346	http://www.genome.jp/kegg-bin/show_pathway?ko00280/K18660%09red/K05607%09red/K05605%09red/K00128%09red/K00382%09red/K07513%09red/K00626%09red
Homologous recombination	KEGG PATHWAY	ko03440	4	93	0.670442	1	i3_LQ_lily14_c3734/f1p1/3472|i3_LQ_lily14_c9975/f1p0/3453|i3_LQ_lily14_c38630/f1p0/3536|i0_LQ_lily14_c40043/f1p0/527	http://www.genome.jp/kegg-bin/show_pathway?ko03440/K04482%09red/K10740%09red/K10901%09red/K10875%09red
Propanoate metabolism	KEGG PATHWAY	ko00640	7	161	0.675271	1	i1_LQ_lily14_c60801/f1p6/1173|i1_LQ_lily14_c60497/f1p0/1348|i1_LQ_lily14_c45946/f1p0/1582|i1_LQ_lily14_c64307/f1p1/1961|i0_LQ_lily14_c42441/f1p0/338|i1_LQ_lily14_c34560/f1p3/1252|i3_LQ_lily14_c12917/f1p1/3784	http://www.genome.jp/kegg-bin/show_pathway?ko00640/K01578%09red/K02160%09red/K00626%09red/K00382%09red/K05605%09red
Zeatin biosynthesis	KEGG PATHWAY	ko00908	1	27	0.738632	1	i2_LQ_lily14_c41835/f1p0/2511	http://www.genome.jp/kegg-bin/show_pathway?ko00908/K00279%09red
Nucleotide excision repair	KEGG PATHWAY	ko03420	6	151	0.748199	1	i1_LQ_lily14_c14096/f1p1/2129|i4_LQ_lily14_c21289/f1p20/4128|i0_LQ_lily14_c40043/f1p0/527|i5_LQ_lily14_c7282/f1p0/5421|i2_LQ_lily14_c7338/f1p0/2637|i2_LQ_lily14_c24610/f1p1/2888	http://www.genome.jp/kegg-bin/show_pathway?ko03420/K02324%09red/K10740%09red
Phenylalanine, tyrosine and tryptophan biosynthesis	KEGG PATHWAY	ko00400	5	136	0.794148	1	i1_LQ_lily14_c69738/f1p5/1890|i1_LQ_lily14_c89450/f1p0/1357|i1_LQ_lily14_c13289/f1p0/1638|i1_HQ_lily14_c10921/f3p5/1654|i2_LQ_lily14_c27170/f1p0/2511	http://www.genome.jp/kegg-bin/show_pathway?ko00400/K15849%09red/K05359%09red
Mismatch repair	KEGG PATHWAY	ko03430	3	88	0.804465	1	i0_LQ_lily14_c40043/f1p0/527|i1_LQ_lily14_c5160/f1p3/1892|i3_LQ_lily14_c41832/f1p27/3354	http://www.genome.jp/kegg-bin/show_pathway?ko03430/K10858%09red/K10740%09red/K07456%09red
Pantothenate and CoA biosynthesis	KEGG PATHWAY	ko00770	3	88	0.804465	1	i2_HQ_lily14_c2944/f2p0/2248|i3_HQ_lily14_c12823/f2p0/3321|i1_LQ_lily14_c79645/f1p1/1772	http://www.genome.jp/kegg-bin/show_pathway?ko00770/K01653%09red/K09680%09red
Ether lipid metabolism	KEGG PATHWAY	ko00565	4	116	0.818059	1	i0_LQ_lily14_c58376/f1p0/456|i2_HQ_lily14_c13810/f2p1/2804|i0_HQ_lily14_c33877/f3p0/753|i0_HQ_lily14_c26010/f3p0/768	http://www.genome.jp/kegg-bin/show_pathway?ko00565/K01047%09red/K01115%09red
beta-Alanine metabolism	KEGG PATHWAY	ko00410	5	145	0.83572	1	i1_LQ_lily14_c64307/f1p1/1961|i3_LQ_lily14_c12917/f1p1/3784|i2_LQ_lily14_c28092/f1p0/2718|i1_LQ_lily14_c26741/f1p1/1627|i1_HQ_lily14_c34887/f6p2/1767	http://www.genome.jp/kegg-bin/show_pathway?ko00410/K00128%09red/K00276%09red/K01578%09red/K01580%09red/K05605%09red
Cell cycle - Caulobacter	KEGG PATHWAY	ko04112	1	41	0.86646	1	i1_LQ_lily14_c7951/f1p0/1780	http://www.genome.jp/kegg-bin/show_pathway?ko04112/K03531%09red
Nitrogen metabolism	KEGG PATHWAY	ko00910	3	106	0.889685	1	i0_LQ_lily14_c47125/f1p0/415|i6_LQ_lily14_c1737/f1p9/6343|i5_LQ_lily14_c7433/f1p0/5525	http://www.genome.jp/kegg-bin/show_pathway?ko00910/K01673%09red/K00264%09red
Alanine, aspartate and glutamate metabolism	KEGG PATHWAY	ko00250	6	187	0.892556	1	i1_HQ_lily14_c34887/f6p2/1767|i1_LQ_lily14_c16440/f1p5/1031|i5_LQ_lily14_c7433/f1p0/5525|i1_LQ_lily14_c48883/f1p0/1548|i6_LQ_lily14_c1737/f1p9/6343|i1_LQ_lily14_c3334/f1p1/1585	http://www.genome.jp/kegg-bin/show_pathway?ko00250/K01955%09red/K16871%09red/K01580%09red/K00264%09red
Inositol phosphate metabolism	KEGG PATHWAY	ko00562	8	238	0.893426	1	i4_LQ_lily14_c9353/f1p0/4197|i1_HQ_lily14_c9082/f5p3/1794|i5_LQ_lily14_c8950/f1p10/5108|i2_LQ_lily14_c29051/f1p0/2690|i3_LQ_lily14_c4657/f1p4/3702|i3_LQ_lily14_c20610/f1p0/3274|i3_LQ_lily14_c7258/f1p0/3546|i2_LQ_lily14_c42114/f1p1/2281	http://www.genome.jp/kegg-bin/show_pathway?ko00562/K00921%09red/K01110%09red/K01858%09red/K00889%09red/K00888%09red
Ascorbate and aldarate metabolism	KEGG PATHWAY	ko00053	5	168	0.911509	1	i1_LQ_lily14_c24457/f1p0/1517|i0_LQ_lily14_c58446/f1p0/801|i0_LQ_lily14_c13752/f1p0/651|i1_LQ_lily14_c26741/f1p1/1627|i1_LQ_lily14_c63431/f1p0/1108	http://www.genome.jp/kegg-bin/show_pathway?ko00053/K00128%09red/K00012%09red/K00434%09red
Arginine biosynthesis	KEGG PATHWAY	ko00220	3	115	0.918329	1	i1_LQ_lily14_c87354/f1p0/1113|i1_LQ_lily14_c18991/f3p0/1313|i0_LQ_lily14_c3903/f1p1/651	http://www.genome.jp/kegg-bin/show_pathway?ko00220/K00611%09red/K00145%09red
Cysteine and methionine metabolism	KEGG PATHWAY	ko00270	10	301	0.920414	1	i0_LQ_lily14_c41583/f1p0/691|i0_LQ_lily14_c7279/f1p14/496|i4_LQ_lily14_c14533/f1p0/4391|i2_LQ_lily14_c19762/f1p4/2808|i2_LQ_lily14_c24993/f1p0/2545|i0_LQ_lily14_c13960/f1p0/943|i1_LQ_lily14_c89439/f1p6/1137|i4_LQ_lily14_c15159/f1p0/4503|i0_LQ_lily14_c7452/f1p0/988|i2_LQ_lily14_c31003/f1p0/2892	http://www.genome.jp/kegg-bin/show_pathway?ko00270/K05933%09red/K00547%09red/K01611%09red/K00789%09red/K01762%09red/K00558%09red
Arginine and proline metabolism	KEGG PATHWAY	ko00330	5	180	0.937259	1	i4_LQ_lily14_c14533/f1p0/4391|i1_LQ_lily14_c16111/f1p1/1014|i2_HQ_lily14_c19048/f2p1/2713|i1_LQ_lily14_c26741/f1p1/1627|i2_LQ_lily14_c31003/f1p0/2892	http://www.genome.jp/kegg-bin/show_pathway?ko00330/K00128%09red/K10536%09red/K01611%09red/K12657%09red
One carbon pool by folate	KEGG PATHWAY	ko00670	1	57	0.938044	1	i0_LQ_lily14_c38102/f1p0/986	http://www.genome.jp/kegg-bin/show_pathway?ko00670/K00600%09red
Pyrimidine metabolism	KEGG PATHWAY	ko00240	12	374	0.95167	1	i1_LQ_lily14_c59970/f1p1/1887|i2_LQ_lily14_c24610/f1p1/2888|i4_LQ_lily14_c21289/f1p20/4128|i5_LQ_lily14_c10287/f1p0/5053|i1_LQ_lily14_c14096/f1p1/2129|i5_LQ_lily14_c7282/f1p0/5421|i2_LQ_lily14_c7338/f1p0/2637|i3_HQ_lily14_c13416/f2p0/3323|i2_LQ_lily14_c29940/f1p0/2497|i2_LQ_lily14_c12731/f1p0/2819|i0_LQ_lily14_c41701/f1p0/872|i1_LQ_lily14_c16440/f1p5/1031	http://www.genome.jp/kegg-bin/show_pathway?ko00240/K03787%09red/K00962%09red/K01955%09red/K02324%09red/K01937%09red/K03008%09red
Lysine degradation	KEGG PATHWAY	ko00310	3	133	0.956277	1	i1_LQ_lily14_c60801/f1p6/1173|i1_LQ_lily14_c26741/f1p1/1627|i0_HQ_lily14_c27631/f2p2/405	http://www.genome.jp/kegg-bin/show_pathway?ko00310/K00128%09red/K00164%09red/K00626%09red
Plant-pathogen interaction	KEGG PATHWAY	ko04626	9	303	0.958389	1	i1_LQ_lily14_c66598/f1p3/1245|i1_HQ_lily14_c50310/f3p1/1030|i1_LQ_lily14_c2575/f1p1/1096|i1_LQ_lily14_c73445/f1p0/1055|i1_LQ_lily14_c87039/f1p34/1142|i2_LQ_lily14_c14576/f1p0/2665|i0_HQ_lily14_c26252/f2p9/680|i0_LQ_lily14_c62530/f1p0/934|i0_HQ_lily14_c46741/f2p0/524	http://www.genome.jp/kegg-bin/show_pathway?ko04626/K13412%09red/K04079%09red/K13448%09red/K13447%09red/K13434%09red/K02183%09red
Sphingolipid metabolism	KEGG PATHWAY	ko00600	2	105	0.963121	1	i0_HQ_lily14_c18636/f2p0/914|i1_HQ_lily14_c1156/f5p2/1466	http://www.genome.jp/kegg-bin/show_pathway?ko00600/K04713%09red/K04712%09red
Galactose metabolism	KEGG PATHWAY	ko00052	5	200	0.965588	1	i0_LQ_lily14_c3806/f1p1/476|i1_LQ_lily14_c45626/f1p4/2140|i0_LQ_lily14_c62775/f1p0/831|i1_LQ_lily14_c41222/f1p1/1099|i1_LQ_lily14_c40687/f1p1/1251	http://www.genome.jp/kegg-bin/show_pathway?ko00052/K01193%09red/K01785%09red/K18819%09red/K00963%09red
Ribosome biogenesis in eukaryotes	KEGG PATHWAY	ko03008	5	203	0.968637	1	i1_LQ_lily14_c41204/f1p0/1745|i3_LQ_lily14_c9925/f1p0/3151|i0_LQ_lily14_c20817/f1p35/538|i1_HQ_lily14_c22604/f3p1/1984|i0_LQ_lily14_c10778/f1p5/854	http://www.genome.jp/kegg-bin/show_pathway?ko03008/K14561%09red/K11128%09red/K14548%09red/K14564%09red/K06943%09red
Purine metabolism	KEGG PATHWAY	ko00230	14	453	0.974004	1	i0_LQ_lily14_c23677/f1p0/652|i2_LQ_lily14_c46793/f1p0/2925|i3_LQ_lily14_c6897/f1p0/3127|i4_LQ_lily14_c21289/f1p20/4128|i5_LQ_lily14_c10287/f1p0/5053|i1_LQ_lily14_c11717/f1p1/1262|i1_LQ_lily14_c14096/f1p1/2129|i5_LQ_lily14_c7282/f1p0/5421|i2_LQ_lily14_c7338/f1p0/2637|i3_HQ_lily14_c13416/f2p0/3323|i2_LQ_lily14_c29940/f1p0/2497|i2_LQ_lily14_c12731/f1p0/2819|i0_LQ_lily14_c41701/f1p0/872|i2_LQ_lily14_…	http://www.genome.jp/kegg-bin/show_pathway?ko00230/K03787%09red/K00962%09red/K02324%09red/K00939%09red/K00873%09red/K01490%09red/K03008%09red
Regulation of autophagy	KEGG PATHWAY	ko04140	3	151	0.977195	1	i1_LQ_lily14_c85755/f1p0/1107|i1_HQ_lily14_c19350/f4p3/1656|i3_HQ_lily14_c30593/f2p0/3953	http://www.genome.jp/kegg-bin/show_pathway?ko04140/K07198%09red
Basal transcription factors	KEGG PATHWAY	ko03022	1	78	0.977407	1	i0_LQ_lily14_c13721/f2p0/589	http://www.genome.jp/kegg-bin/show_pathway?ko03022/K03129%09red
Aminoacyl-tRNA biosynthesis	KEGG PATHWAY	ko00970	4	186	0.979546	1	i2_LQ_lily14_c47111/f1p0/2873|i1_LQ_lily14_c88747/f1p1/1242|i3_LQ_lily14_c29851/f1p11/3387|i3_HQ_lily14_c1759/f2p0/3349	http://www.genome.jp/kegg-bin/show_pathway?ko00970/K14164%09red/K01872%09red
Pentose phosphate pathway	KEGG PATHWAY	ko00030	3	168	0.987908	1	i1_LQ_lily14_c39306/f1p1/1504|i0_LQ_lily14_c38475/f1p5/307|i4_LQ_lily14_c15305/f1p0/4501	http://www.genome.jp/kegg-bin/show_pathway?ko00030/K01623%09red/K00616%09red/K03841%09red
Protein export	KEGG PATHWAY	ko03060	1	131	0.998236	1	i1_HQ_lily14_c22864/f2p13/1718	http://www.genome.jp/kegg-bin/show_pathway?ko03060/K09490%09red
Biosynthesis of unsaturated fatty acids	KEGG PATHWAY	ko01040	4	267	0.998921	1	i0_HQ_lily14_c20976/f3p2/895|i0_HQ_lily14_c20117/f3p0/839|i1_LQ_lily14_c48210/f1p363/1346|i1_LQ_lily14_c61480/f1p0/1350	http://www.genome.jp/kegg-bin/show_pathway?ko01040/K10703%09red/K07513%09red
RNA polymerase	KEGG PATHWAY	ko03020	2	191	0.999019	1	i2_LQ_lily14_c12731/f1p0/2819|i5_LQ_lily14_c10287/f1p0/5053	http://www.genome.jp/kegg-bin/show_pathway?ko03020/K03008%09red
mRNA surveillance pathway	KEGG PATHWAY	ko03015	7	374	0.999094	1	i4_LQ_lily14_c4218/f1p0/4597|i0_LQ_lily14_c10678/f1p0/854|i2_LQ_lily14_c10502/f1p0/2568|i2_LQ_lily14_c19578/f1p1/2133|i1_HQ_lily14_c20695/f3p1/1961|i4_LQ_lily14_c14459/f1p0/4780|i0_LQ_lily14_c37428/f1p2/475	http://www.genome.jp/kegg-bin/show_pathway?ko03015/K06100%09red/K13171%09red/K14416%09red/K11584%09red/K13126%09red/K14401%09red
Endocytosis	KEGG PATHWAY	ko04144	12	528	0.999103	1	i2_LQ_lily14_c45903/f1p0/2302|i2_LQ_lily14_c29051/f1p0/2690|i0_LQ_lily14_c36655/f1p0/731|i1_HQ_lily14_c38717/f2p73/1817|i3_LQ_lily14_c20610/f1p0/3274|i0_LQ_lily14_c58376/f1p0/456|i4_LQ_lily14_c8518/f1p4/4906|i2_LQ_lily14_c22908/f1p0/2205|i2_LQ_lily14_c42305/f1p15/3003|i2_HQ_lily14_c13810/f2p1/2804|i0_LQ_lily14_c23780/f1p2/534|i1_LQ_lily14_c80794/f2p23/1078	http://www.genome.jp/kegg-bin/show_pathway?ko04144/K18442%09red/K18443%09red/K04646%09red/K01115%09red/K10396%09red/K12471%09red/K12489%09red/K00889%09red/K03283%09red
Proteasome	KEGG PATHWAY	ko03050	2	216	0.999672	1	i0_LQ_lily14_c46325/f1p1/759|i0_LQ_lily14_c37507/f1p57/559	http://www.genome.jp/kegg-bin/show_pathway?ko03050/K03029%09red/K02730%09red
Oxidative phosphorylation	KEGG PATHWAY	ko00190	12	617	0.999941	1	i2_LQ_lily14_c24337/f1p0/2835|i1_LQ_lily14_c66171/f1p6/1819|i2_LQ_lily14_c7938/f1p0/2608|i4_LQ_lily14_c8820/f1p3/4275|i2_HQ_lily14_c9938/f3p3/2866|i3_LQ_lily14_c29754/f1p0/3775|i2_HQ_lily14_c8607/f4p0/2373|i5_LQ_lily14_c3618/f1p6/6038|i4_LQ_lily14_c14022/f1p7/4559|i1_LQ_lily14_c61335/f1p36/1744|i2_LQ_lily14_c26938/f1p0/2576|i0_HQ_lily14_c3640/f6p0/859	http://www.genome.jp/kegg-bin/show_pathway?ko00190/K02113%09red/K02111%09red/K03883%09red/K03881%09red/K01507%09red/K01535%09red/K05582%09red
RNA degradation	KEGG PATHWAY	ko03018	4	378	0.999987	1	i0_LQ_lily14_c37428/f1p2/475|i3_HQ_lily14_c13416/f2p0/3323|i1_LQ_lily14_c41504/f1p5/1211|i2_LQ_lily14_c29940/f1p0/2497	http://www.genome.jp/kegg-bin/show_pathway?ko03018/K04077%09red/K13126%09red/K00962%09red
RNA transport	KEGG PATHWAY	ko03013	9	588	0.999995	1	i1_LQ_lily14_c27894/f1p0/1491|i1_LQ_lily14_c40495/f1p4/1179|i4_LQ_lily14_c19299/f1p0/4084|i2_LQ_lily14_c10502/f1p0/2568|i1_LQ_lily14_c24571/f1p9/1413|i1_LQ_lily14_c60258/f1p5/1578|i1_HQ_lily14_c20806/f3p2/1072|i0_LQ_lily14_c37428/f1p2/475|i3_LQ_lily14_c27865/f1p0/3710	http://www.genome.jp/kegg-bin/show_pathway?ko03013/K03231%09red/K13171%09red/K00784%09red/K13126%09red/K05749%09red
Ubiquitin mediated proteolysis	KEGG PATHWAY	ko04120	4	487	1	1	i5_LQ_lily14_c9066/f1p0/5123|i4_LQ_lily14_c7232/f1p0/4851|i3_LQ_lily14_c2931/f1p0/3658|i1_LQ_lily14_c9778/f1p0/1113	http://www.genome.jp/kegg-bin/show_pathway?ko04120/K03178%09red/K10606%09red/K10592%09red
Spliceosome	KEGG PATHWAY	ko03040	9	758	1	1	i4_HQ_lily14_c7714/f2p0/4135|i1_LQ_lily14_c28703/f1p0/1517|i4_HQ_lily14_c1411/f3p0/4200|i1_LQ_lily14_c43234/f1p0/1678|i0_LQ_lily14_c36655/f1p0/731|i1_LQ_lily14_c80794/f2p23/1078|i3_LQ_lily14_c6620/f1p4/3580|i1_LQ_lily14_c31766/f1p30/1013|i3_LQ_lily14_c25393/f1p6/3807	http://www.genome.jp/kegg-bin/show_pathway?ko03040/K12823%09red/K12900%09red/K12815%09red/K12813%09red/K12856%09red/K03283%09red
Protein processing in endoplasmic reticulum	KEGG PATHWAY	ko04141	12	904	1	1	i3_LQ_lily14_c5159/f1p7/3285|i1_HQ_lily14_c22864/f2p13/1718|i0_LQ_lily14_c3855/f1p0/748|i0_LQ_lily14_c36655/f1p0/731|i1_LQ_lily14_c87039/f1p34/1142|i2_LQ_lily14_c22226/f1p5/2979|i2_LQ_lily14_c21971/f1p0/2418|i3_LQ_lily14_c25506/f1p0/3286|i5_LQ_lily14_c6445/f1p6/5756|i5_LQ_lily14_c4215/f1p0/5213|i1_HQ_lily14_c46085/f3p2/1834|i1_LQ_lily14_c80794/f2p23/1078	http://www.genome.jp/kegg-bin/show_pathway?ko04141/K13525%09red/K09490%09red/K09503%09red/K10661%09red/K14018%09red/K08057%09red/K04079%09red/K11718%09red/K03283%09red
Nicotinate and nicotinamide metabolism	KEGG PATHWAY	ko00760	3	1056	1	1	i4_LQ_lily14_c3311/f1p0/4746|i0_LQ_lily14_c41701/f1p0/872|i0_LQ_lily14_c26154/f1p0/832	http://www.genome.jp/kegg-bin/show_pathway?ko00760/K03517%09red/K01950%09red/K03787%09red
--------------------
#Term	Database	ID	Input number	Background number	P-Value	Corrected P-Value	Input	Hyperlink
--------------------
#Term	Database	ID	Input number	Background number	P-Value	Corrected P-Value	Input	Hyperlink
--------------------

## Sheet: Top 20 in S1vs S3.DEG.KEGG
pathway_term	rich_factor	qvalue	gene_number
Photosynthesis - antenna proteins	0.92	2.10592e-16	23
Porphyrin and chlorophyll metabolism	0.247525	3.81562e-08	25
Starch and sucrose metabolism	0.108148	7.98635e-08	73
Plant hormone signal transduction	0.120603	1.85964e-06	48
Linoleic acid metabolism	0.278689	1.85964e-06	17
Photosynthesis	0.153409	1.50382e-05	27
Steroid biosynthesis	0.204301	1.50382e-05	19
Carbon fixation in photosynthetic organisms	0.105839	0.00282821	29
Flavonoid biosynthesis	0.175439	0.0119248	10
Fatty acid elongation	0.16129	0.0184043	10
Stilbenoid, diarylheptanoid and gingerol biosynthesis	0.21875	0.0184043	7
Glycosphingolipid biosynthesis - ganglio series	0.444444	0.0205873	4
Base excision repair	0.149254	0.0240061	10
Cutin, suberine and wax biosynthesis	0.118644	0.0259417	14
Phenylpropanoid biosynthesis	0.0872274	0.0274439	28
Phenylalanine metabolism	0.111111	0.0290693	15
Sesquiterpenoid and triterpenoid biosynthesis	0.25	0.0323206	5
Amino sugar and nucleotide sugar metabolism	0.0765766	0.0588986	34
Glycosphingolipid biosynthesis - globo series	0.235294	0.0808298	4
Tryptophan metabolism	0.11236	0.0863319	10

## Sheet: S1 vs S4.DEG_KEGG_pathway
##Databases: KEGG PATHWAY
##Statistical test method: hypergeometric test / Fisher's exact test
##FDR correction method: Benjamini and Hochberg
#Term	Database	ID	Input number	Background number	P-Value	Corrected P-Value	Input	Hyperlink
Ribosome	KEGG PATHWAY	ko03010	299	772	1.09993e-87	1.20992e-85	i2_LQ_lily14_c7725/f1p0/2971|i0_HQ_lily14_c76463/f15p0/475|i0_HQ_lily14_c1799/f2p0/523|i0_LQ_lily14_c32745/f4p0/756|i0_LQ_lily14_c65454/f1p0/522|i0_HQ_lily14_c76743/f25p0/867|i0_HQ_lily14_c2038/f5p0/689|i0_LQ_lily14_c18813/f1p1/534|i6_LQ_lily14_c1874/f1p0/6339|i0_LQ_lily14_c9285/f1p0/705|i1_HQ_lily14_c24420/f2p2/1244|i0_HQ_lily14_c52951/f3p0/504|i0_HQ_lily14_c75635/f7p0/566|i2_LQ_lily14_c26116/f1…	http://www.genome.jp/kegg-bin/show_pathway?ko03010/K02957%09red/K02955%09red/K02953%09red/K02888%09red/K02951%09red/K02885%09red/K02884%09red/K02886%09red/K02881%09red/K02880%09red/K02883%09red/K02882%09red/K02922%09red/K02923%09red/K02920%09red/K02921%09red/K02926%09red/K02927%09red/K02924%09red/K02925%09red/K02929%09red/K02931%09red/K02930%09red/K02933%09red/K02932%09red/K02935%09red/K02934%09r…
Photosynthesis - antenna proteins	KEGG PATHWAY	ko00196	23	25	2.73297e-13	1.50313e-11	i1_LQ_lily14_c16696/f1p0/1058|i1_LQ_lily14_c109292/f1p0/1007|i1_LQ_lily14_c16950/f1p6/1014|i1_HQ_lily14_c35836/f4p6/1019|i0_HQ_lily14_c2200/f12p0/892|i0_HQ_lily14_c75627/f14p0/951|i0_LQ_lily14_c67717/f1p0/314|i0_HQ_lily14_c14454/f3p0/972|i1_LQ_lily14_c52926/f1p0/1020|i0_LQ_lily14_c10428/f1p2/987|i1_HQ_lily14_c9511/f2p0/1131|i0_HQ_lily14_c76161/f3p0/510|i1_HQ_lily14_c72261/f3p6/1038|i0_LQ_lily14_c…	http://www.genome.jp/kegg-bin/show_pathway?ko00196/K08914%09red/K08908%09red/K08909%09red/K08915%09red/K08907%09red/K08917%09red/K08916%09red/K08911%09red/K08910%09red/K08913%09red/K08912%09red
Steroid biosynthesis	KEGG PATHWAY	ko00100	30	93	3.09658e-08	1.13541e-06	i2_LQ_lily14_c11581/f1p2/2261|i1_HQ_lily14_c22152/f3p5/1279|i1_HQ_lily14_c81127/f32p0/1923|i1_LQ_lily14_c27537/f1p1/1127|i1_LQ_lily14_c77302/f1p0/1016|i2_LQ_lily14_c32952/f1p0/2046|i2_LQ_lily14_c46905/f1p12/2168|i2_LQ_lily14_c21140/f1p0/2661|i1_LQ_lily14_c42694/f1p3/1955|i1_LQ_lily14_c29203/f1p1/1458|i1_LQ_lily14_c30148/f1p1/1907|i2_HQ_lily14_c2076/f2p1/2155|i1_LQ_lily14_c3737/f1p2/1924|i1_LQ_lil…	http://www.genome.jp/kegg-bin/show_pathway?ko00100/K05917%09red/K01853%09red/K00559%09red/K01824%09red/K00227%09red/K07748%09red/K08242%09red/K00213%09red/K08246%09red/K00511%09red/K14423%09red/K14424%09red/K09828%09red
Plant hormone signal transduction	KEGG PATHWAY	ko04075	68	398	1.3642e-06	3.75154e-05	i4_LQ_lily14_c4624/f1p0/5027|i1_LQ_lily14_c65128/f1p1/1150|i1_LQ_lily14_c22815/f1p0/1996|i1_LQ_lily14_c60514/f1p10/2059|i2_HQ_lily14_c37364/f2p0/2324|i3_LQ_lily14_c41969/f1p11/3938|i0_LQ_lily14_c63381/f1p5/994|i2_LQ_lily14_c23615/f1p13/2383|i0_LQ_lily14_c47655/f1p0/448|i2_HQ_lily14_c13152/f2p13/2227|i1_LQ_lily14_c61243/f1p0/1084|i2_LQ_lily14_c19471/f1p22/2765|i0_LQ_lily14_c6332/f1p0/602|i3_HQ_lil…	http://www.genome.jp/kegg-bin/show_pathway?ko04075/K14486%09red/K14494%09red/K14484%09red/K14485%09red/K14491%09red/K14490%09red/K14431%09red/K14487%09red/K14492%09red/K16189%09red/K14497%09red/K14488%09red/K14489%09red/K13464%09red/K13422%09red/K12126%09red/K14513%09red/K13946%09red
Linoleic acid metabolism	KEGG PATHWAY	ko00591	20	61	4.85002e-06	0.0001067	i1_HQ_lily14_c2240/f2p40/1969|i2_LQ_lily14_c27943/f1p10/2795|i3_LQ_lily14_c27491/f1p6/3739|i2_LQ_lily14_c4284/f1p0/2212|i0_HQ_lily14_c33877/f3p0/753|i0_HQ_lily14_c26010/f3p0/768|i2_LQ_lily14_c28929/f1p0/2903|i2_HQ_lily14_c53656/f45p0/2876|i3_LQ_lily14_c21237/f1p1/3407|i1_LQ_lily14_c10078/f1p15/1627|i3_HQ_lily14_c44246/f2p0/3060|i2_LQ_lily14_c4061/f1p1/2841|i2_LQ_lily14_c22411/f1p0/2876|i2_LQ_lily…	http://www.genome.jp/kegg-bin/show_pathway?ko00591/K01047%09red/K00454%09red/K15718%09red
Starch and sucrose metabolism	KEGG PATHWAY	ko00500	96	675	1.35189e-05	0.000247846	i2_LQ_lily14_c14420/f1p1/2869|i2_LQ_lily14_c45007/f1p7/2971|i1_HQ_lily14_c37471/f2p0/1450|i2_LQ_lily14_c39727/f1p0/2348|i1_LQ_lily14_c19415/f1p0/1849|i4_LQ_lily14_c4480/f1p0/4896|i2_LQ_lily14_c13322/f1p20/2224|i1_HQ_lily14_c2365/f5p4/1693|i2_LQ_lily14_c10264/f1p0/2519|i3_LQ_lily14_c11256/f1p16/3565|i3_LQ_lily14_c4073/f1p0/3686|i1_LQ_lily14_c11642/f1p3/1792|i5_LQ_lily14_c3604/f1p0/5842|i2_LQ_lily1…	http://www.genome.jp/kegg-bin/show_pathway?ko00500/K00847%09red/K15920%09red/K00975%09red/K00963%09red/K00700%09red/K01179%09red/K16055%09red/K00705%09red/K08679%09red/K01513%09red/K01187%09red/K00688%09red/K01051%09red/K13648%09red/K01188%09red/K19892%09red/K05349%09red/K00770%09red/K00696%09red/K00012%09red/K00695%09red
Porphyrin and chlorophyll metabolism	KEGG PATHWAY	ko00860	25	101	2.20559e-05	0.000346592	i3_LQ_lily14_c42581/f1p1/3321|i4_LQ_lily14_c10891/f1p0/4333|i1_LQ_lily14_c63152/f1p2/1323|i0_LQ_lily14_c10788/f1p8/507|i1_LQ_lily14_c69346/f1p0/1262|i1_LQ_lily14_c44497/f1p1/1686|i1_LQ_lily14_c87024/f1p1/1687|i3_LQ_lily14_c3542/f1p8/3251|i1_LQ_lily14_c45348/f1p0/1381|i4_LQ_lily14_c3984/f1p0/4583|i3_LQ_lily14_c20106/f1p0/3636|i1_LQ_lily14_c30101/f1p0/1087|i1_LQ_lily14_c25911/f1p0/1923|i1_LQ_lily14…	http://www.genome.jp/kegg-bin/show_pathway?ko00860/K02492%09red/K10960%09red/K08101%09red/K04040%09red/K01749%09red/K19073%09red/K18010%09red/K03403%09red/K04035%09red/K03405%09red/K01772%09red/K01845%09red/K00218%09red/K01599%09red
Ribosome biogenesis in eukaryotes	KEGG PATHWAY	ko03008	38	203	5.2584e-05	0.000723031	i3_LQ_lily14_c23443/f1p0/3862|i1_LQ_lily14_c24425/f1p0/1148|i3_LQ_lily14_c42800/f1p0/3491|i0_LQ_lily14_c12084/f1p6/553|i2_LQ_lily14_c5783/f1p0/2906|i3_LQ_lily14_c20279/f1p4/3488|i3_LQ_lily14_c28097/f1p0/3570|i5_LQ_lily14_c3865/f1p0/5181|i2_LQ_lily14_c6047/f1p0/2222|i1_LQ_lily14_c14201/f1p0/1412|i5_LQ_lily14_c5371/f1p3/5673|i0_LQ_lily14_c10778/f1p5/854|i1_LQ_lily14_c66413/f1p1/1644|i1_LQ_lily14_c1…	http://www.genome.jp/kegg-bin/show_pathway?ko03008/K11108%09red/K11128%09red/K12845%09red/K14572%09red/K14573%09red/K14570%09red/K07562%09red/K14559%09red/K14555%09red/K14556%09red/K14557%09red/K14550%09red/K14552%09red/K14538%09red/K14549%09red/K11130%09red/K14563%09red/K14548%09red/K14565%09red/K14564%09red/K14546%09red/K11883%09red/K14544%09red/K06943%09red/K14521%09red
Biotin metabolism	KEGG PATHWAY	ko00780	14	46	0.000238826	0.00291898	i2_LQ_lily14_c20343/f1p0/2219|i0_LQ_lily14_c14084/f1p0/1011|i2_LQ_lily14_c38199/f1p1/2187|i1_LQ_lily14_c7245/f1p9/1839|i1_LQ_lily14_c38793/f1p0/1315|i1_LQ_lily14_c44651/f1p7/1588|i1_LQ_lily14_c3242/f1p0/1641|i2_LQ_lily14_c13476/f1p0/2108|i2_LQ_lily14_c28831/f1p0/2374|i1_LQ_lily14_c23726/f1p4/1232|i1_HQ_lily14_c29943/f2p0/1464|i2_LQ_lily14_c32749/f1p0/2028|i1_LQ_lily14_c9672/f1p7/1641|i1_LQ_lily14…	http://www.genome.jp/kegg-bin/show_pathway?ko00780/K00208%09red/K00059%09red/K09458%09red
Fatty acid elongation	KEGG PATHWAY	ko00062	16	62	0.000428518	0.0047137	i1_LQ_lily14_c65033/f1p0/1489|i1_LQ_lily14_c86608/f1p1/2050|i1_LQ_lily14_c56022/f1p0/1832|i0_LQ_lily14_c61884/f1p0/443|i0_LQ_lily14_c19299/f1p0/921|i0_HQ_lily14_c18500/f2p0/945|i1_HQ_lily14_c8407/f4p1/1956|i1_HQ_lily14_c35731/f2p3/1205|i1_HQ_lily14_c3061/f3p0/1358|i1_HQ_lily14_c4553/f2p0/1450|i5_HQ_lily14_c697/f3p0/5272|i0_HQ_lily14_c20117/f3p0/839|i2_LQ_lily14_c46886/f1p0/2184|i1_LQ_lily14_c6260…	http://www.genome.jp/kegg-bin/show_pathway?ko00062/K07512%09red/K10703%09red/K10251%09red/K15397%09red
Photosynthesis	KEGG PATHWAY	ko00195	31	176	0.000611452	0.00608408	i0_LQ_lily14_c46749/f1p0/543|i1_LQ_lily14_c13712/f1p0/1436|i0_LQ_lily14_c11472/f1p0/914|i0_HQ_lily14_c54627/f4p1/798|i0_LQ_lily14_c64340/f1p0/894|i0_HQ_lily14_c19137/f3p0/912|i0_LQ_lily14_c42293/f1p0/670|i0_LQ_lily14_c29170/f1p0/770|i0_LQ_lily14_c7296/f1p0/720|i0_HQ_lily14_c4628/f2p2/985|i1_LQ_lily14_c64553/f1p2/1713|i2_LQ_lily14_c47056/f1p0/2929|i1_LQ_lily14_c68946/f1p0/1613|i1_LQ_lily14_c16000/…	http://www.genome.jp/kegg-bin/show_pathway?ko00195/K02694%09red/K02113%09red/K08905%09red/K03541%09red/K02692%09red/K02693%09red/K02698%09red/K02699%09red/K02641%09red/K02636%09red/K03542%09red/K02717%09red/K02705%09red/K02638%09red/K02639%09red/K02721%09red/K02695%09red/K08901%09red
Lysine biosynthesis	KEGG PATHWAY	ko00300	10	28	0.000663718	0.00608408	i2_LQ_lily14_c15970/f1p10/2055|i3_HQ_lily14_c2440/f2p0/3229|i1_LQ_lily14_c8991/f1p0/1183|i3_LQ_lily14_c6657/f1p0/3356|i3_HQ_lily14_c8591/f2p4/3225|i1_HQ_lily14_c14585/f3p0/1314|i1_LQ_lily14_c13218/f1p0/1784|i1_LQ_lily14_c45181/f1p0/1787|i3_HQ_lily14_c7635/f2p0/3232|i0_LQ_lily14_c21219/f1p0/297	http://www.genome.jp/kegg-bin/show_pathway?ko00300/K10206%09red/K01586%09red/K00215%09red/K01714%09red/K12524%09red/K00133%09red
Cutin, suberine and wax biosynthesis	KEGG PATHWAY	ko00073	22	118	0.00191691	0.01622	i1_LQ_lily14_c87713/f1p4/1409|i0_LQ_lily14_c47134/f1p3/651|i0_LQ_lily14_c4344/f1p0/503|i1_LQ_lily14_c21054/f1p6/1437|i2_LQ_lily14_c53259/f16p0/2147|i2_LQ_lily14_c23178/f1p0/2888|i1_LQ_lily14_c22311/f4p1/1968|i1_LQ_lily14_c39453/f1p1/1269|i1_LQ_lily14_c99535/f1p4/1767|i2_LQ_lily14_c42727/f1p26/2687|i2_HQ_lily14_c18861/f2p0/2575|i2_LQ_lily14_c34531/f1p0/2035|i2_HQ_lily14_c9812/f2p0/2198|i1_LQ_lily1…	http://www.genome.jp/kegg-bin/show_pathway?ko00073/K15404%09red/K13356%09red/K15403%09red/K15398%09red
Monobactam biosynthesis	KEGG PATHWAY	ko00261	8	25	0.00396067	0.0292564	i2_LQ_lily14_c15970/f1p10/2055|i3_HQ_lily14_c2440/f2p0/3229|i1_LQ_lily14_c8991/f1p0/1183|i3_LQ_lily14_c6657/f1p0/3356|i3_HQ_lily14_c8591/f2p4/3225|i1_HQ_lily14_c14585/f3p0/1314|i3_HQ_lily14_c7635/f2p0/3232|i0_LQ_lily14_c21219/f1p0/297	http://www.genome.jp/kegg-bin/show_pathway?ko00261/K01714%09red/K00215%09red/K00133%09red/K12524%09red
Pentose and glucuronate interconversions	KEGG PATHWAY	ko00040	30	193	0.00398951	0.0292564	i1_LQ_lily14_c40627/f1p0/1878|i2_LQ_lily14_c21855/f1p0/2238|i0_LQ_lily14_c40869/f1p2/387|i0_LQ_lily14_c65069/f1p0/800|i4_LQ_lily14_c8637/f1p0/4784|i1_LQ_lily14_c26741/f1p1/1627|i2_LQ_lily14_c26721/f1p6/2338|i1_LQ_lily14_c15068/f1p0/1564|i3_LQ_lily14_c21568/f1p0/3167|i1_HQ_lily14_c99243/f11p2/1020|i0_LQ_lily14_c41181/f1p0/461|i1_LQ_lily14_c62272/f1p1/1240|i1_LQ_lily14_c40698/f1p0/1558|i1_LQ_lily14…	http://www.genome.jp/kegg-bin/show_pathway?ko00040/K00963%09red/K00128%09red/K01051%09red/K01783%09red/K00012%09red/K01728%09red
Phenylpropanoid biosynthesis	KEGG PATHWAY	ko00940	42	321	0.0117124	0.0794778	i0_LQ_lily14_c38287/f1p0/875|i2_LQ_lily14_c12269/f1p0/2972|i1_LQ_lily14_c82206/f8p0/1205|i3_LQ_lily14_c20608/f1p0/3492|i2_LQ_lily14_c24989/f1p16/2181|i1_LQ_lily14_c29180/f1p2/1597|i3_LQ_lily14_c40840/f1p0/3394|i3_LQ_lily14_c28222/f1p0/3421|i1_LQ_lily14_c86289/f1p7/1182|i2_HQ_lily14_c17575/f16p0/2482|i8_LQ_lily14_c98/f1p0/8494|i1_LQ_lily14_c70384/f1p1/1152|i1_HQ_lily14_c99283/f7p2/1034|i1_LQ_lily1…	http://www.genome.jp/kegg-bin/show_pathway?ko00940/K00588%09red/K13065%09red/K10775%09red/K13066%09red/K01188%09red/K00083%09red/K01904%09red/K05349%09red/K00430%09red/K09753%09red
Fatty acid biosynthesis	KEGG PATHWAY	ko00061	34	248	0.0122829	0.0794778	i2_LQ_lily14_c42204/f1p0/2505|i1_LQ_lily14_c9672/f1p7/1641|i1_LQ_lily14_c44651/f1p7/1588|i1_LQ_lily14_c3242/f1p0/1641|i1_HQ_lily14_c29943/f2p0/1464|i2_LQ_lily14_c32749/f1p0/2028|i1_LQ_lily14_c9803/f1p3/1460|i2_LQ_lily14_c27588/f1p3/2449|i1_LQ_lily14_c74967/f1p0/1055|i2_LQ_lily14_c20343/f1p0/2219|i1_LQ_lily14_c60497/f1p0/1348|i1_LQ_lily14_c7245/f1p9/1839|i1_LQ_lily14_c38793/f1p0/1315|i0_LQ_lily14_…	http://www.genome.jp/kegg-bin/show_pathway?ko00061/K10782%09red/K00059%09red/K00645%09red/K02160%09red/K01962%09red/K01961%09red/K01897%09red/K00648%09red/K00208%09red/K09458%09red
C5-Branched dibasic acid metabolism	KEGG PATHWAY	ko00660	10	46	0.013285	0.0811861	i1_LQ_lily14_c28110/f1p2/1149|i1_LQ_lily14_c25335/f1p2/1086|i0_LQ_lily14_c6994/f2p0/896|i1_HQ_lily14_c4030/f8p2/1820|i1_LQ_lily14_c25090/f1p4/1570|i1_HQ_lily14_c98574/f11p4/1547|i1_HQ_lily14_c34458/f4p2/1788|i1_HQ_lily14_c29518/f5p4/1604|i1_LQ_lily14_c79645/f1p1/1772|i1_LQ_lily14_c45140/f1p2/1309	http://www.genome.jp/kegg-bin/show_pathway?ko00660/K01653%09red/K01704%09red/K01703%09red/K00052%09red
Carbon fixation in photosynthetic organisms	KEGG PATHWAY	ko00710	36	274	0.0175573	0.101647	i1_LQ_lily14_c39306/f1p1/1504|i1_HQ_lily14_c44221/f2p1/1421|i3_LQ_lily14_c38204/f4p4/3253|i1_HQ_lily14_c24194/f2p1/1392|i1_HQ_lily14_c1739/f4p1/1473|i1_LQ_lily14_c43859/f1p0/1508|i4_LQ_lily14_c7902/f1p7/4702|i4_HQ_lily14_c23636/f10p0/4086|i4_LQ_lily14_c7929/f1p0/4930|i1_HQ_lily14_c78967/f11p6/1229|i1_HQ_lily14_c100431/f2p12/1024|i0_HQ_lily14_c12243/f2p0/979|i1_HQ_lily14_c24445/f3p0/1786|i0_HQ_lil…	http://www.genome.jp/kegg-bin/show_pathway?ko00710/K00855%09red/K00134%09red/K01100%09red/K01803%09red/K03841%09red/K00051%09red/K00927%09red/K01595%09red/K01623%09red/K01602%09red/K05298%09red/K00615%09red/K00025%09red/K01783%09red/K01610%09red
Flavonoid biosynthesis	KEGG PATHWAY	ko00941	11	57	0.0196753	0.108214	i1_LQ_lily14_c28204/f1p2/1210|i1_HQ_lily14_c99283/f7p2/1034|i0_LQ_lily14_c3121/f1p0/927|i0_LQ_lily14_c19223/f1p10/479|i1_HQ_lily14_c123/f38p3/1338|i1_LQ_lily14_c43212/f1p2/1173|i1_LQ_lily14_c82206/f8p0/1205|i1_LQ_lily14_c46752/f1p0/1313|i0_LQ_lily14_c25457/f2p0/394|i0_LQ_lily14_c38287/f1p0/875|i1_LQ_lily14_c7977/f1p0/1378	http://www.genome.jp/kegg-bin/show_pathway?ko00941/K05278%09red/K00588%09red/K00475%09red/K13065%09red/K00660%09red
Carotenoid biosynthesis	KEGG PATHWAY	ko00906	12	66	0.0220563	0.115533	i1_LQ_lily14_c28234/f1p25/1955|i1_HQ_lily14_c2133/f3p3/1212|i2_LQ_lily14_c33824/f1p0/2080|i1_HQ_lily14_c58562/f2p0/1831|i2_LQ_lily14_c43680/f1p1/2134|i1_LQ_lily14_c20865/f1p1/1984|i1_LQ_lily14_c23274/f1p25/1606|i1_LQ_lily14_c45616/f1p3/1596|i1_LQ_lily14_c62836/f1p0/1201|i0_LQ_lily14_c42942/f1p2/920|i1_LQ_lily14_c22250/f1p3/1620|i2_LQ_lily14_c14872/f1p36/2242	http://www.genome.jp/kegg-bin/show_pathway?ko00906/K02291%09red/K09837%09red/K09840%09red/K06443%09red/K06444%09red
Selenocompound metabolism	KEGG PATHWAY	ko00450	14	83	0.0236422	0.118211	i2_HQ_lily14_c55169/f47p0/2649|i2_HQ_lily14_c44466/f2p0/2349|i1_LQ_lily14_c47900/f1p1/1524|i2_LQ_lily14_c9457/f1p0/2942|i4_HQ_lily14_c2091/f2p1/4520|i2_HQ_lily14_c53586/f5p2/2749|i0_LQ_lily14_c14261/f1p2/711|i1_LQ_lily14_c15853/f1p29/1070|i2_LQ_lily14_c46050/f1p1/2228|i1_HQ_lily14_c12107/f2p1/1743|i2_LQ_lily14_c25568/f1p0/2682|i3_LQ_lily14_c27036/f1p12/3172|i2_LQ_lily14_c20104/f1p0/2604|i2_LQ_lil…	http://www.genome.jp/kegg-bin/show_pathway?ko00450/K01760%09red/K00549%09red
Valine, leucine and isoleucine biosynthesis	KEGG PATHWAY	ko00290	12	70	0.0313575	0.149971	i1_LQ_lily14_c28110/f1p2/1149|i1_LQ_lily14_c67644/f1p1/1366|i1_LQ_lily14_c25335/f1p2/1086|i2_HQ_lily14_c17463/f3p0/2127|i0_LQ_lily14_c6994/f2p0/896|i1_HQ_lily14_c4030/f8p2/1820|i1_LQ_lily14_c25090/f1p4/1570|i1_HQ_lily14_c98574/f11p4/1547|i1_HQ_lily14_c34458/f4p2/1788|i1_HQ_lily14_c29518/f5p4/1604|i1_LQ_lily14_c79645/f1p1/1772|i1_LQ_lily14_c45140/f1p2/1309	http://www.genome.jp/kegg-bin/show_pathway?ko00290/K01653%09red/K01704%09red/K01703%09red/K00052%09red/K00053%09red
Sesquiterpenoid and triterpenoid biosynthesis	KEGG PATHWAY	ko00909	5	20	0.0465542	0.213374	i1_LQ_lily14_c30148/f1p1/1907|i1_LQ_lily14_c42694/f1p3/1955|i1_LQ_lily14_c84508/f1p1/1409|i1_HQ_lily14_c81127/f32p0/1923|i1_LQ_lily14_c7677/f1p7/1550	http://www.genome.jp/kegg-bin/show_pathway?ko00909/K00511%09red
DNA replication	KEGG PATHWAY	ko03030	15	102	0.0496084	0.218277	i1_LQ_lily14_c40112/f1p0/1172|i3_LQ_lily14_c41111/f1p0/3561|i4_LQ_lily14_c15704/f1p0/4261|i3_LQ_lily14_c12437/f1p1/3899|i5_LQ_lily14_c4800/f1p0/5482|i2_LQ_lily14_c46416/f1p1/2385|i0_LQ_lily14_c50171/f1p0/286|i0_LQ_lily14_c40043/f1p0/527|i0_LQ_lily14_c61438/f1p0/884|i2_LQ_lily14_c7338/f1p0/2637|i0_LQ_lily14_c9611/f1p16/863|i4_LQ_lily14_c18800/f1p0/4974|i1_LQ_lily14_c6520/f1p17/2169|i2_LQ_lily14_c2…	http://www.genome.jp/kegg-bin/show_pathway?ko03030/K10744%09red/K10754%09red/K10755%09red/K10740%09red/K07466%09red/K03111%09red/K02212%09red/K02324%09red/K02335%09red
Stilbenoid, diarylheptanoid and gingerol biosynthesis	KEGG PATHWAY	ko00945	6	32	0.0820564	0.347161	i0_LQ_lily14_c38287/f1p0/875|i1_HQ_lily14_c99283/f7p2/1034|i0_LQ_lily14_c3121/f1p0/927|i1_LQ_lily14_c43212/f1p2/1173|i1_LQ_lily14_c82206/f8p0/1205|i0_LQ_lily14_c25457/f2p0/394	http://www.genome.jp/kegg-bin/show_pathway?ko00945/K00588%09red/K13065%09red
Base excision repair	KEGG PATHWAY	ko03410	10	67	0.0902627	0.367737	i3_LQ_lily14_c41111/f1p0/3561|i2_LQ_lily14_c29080/f1p0/2185|i3_LQ_lily14_c12437/f1p1/3899|i1_LQ_lily14_c32780/f1p1/1039|i2_LQ_lily14_c24610/f1p1/2888|i3_LQ_lily14_c12190/f1p0/3123|i2_LQ_lily14_c7338/f1p0/2637|i1_HQ_lily14_c3523/f2p1/1758|i1_LQ_lily14_c6520/f1p17/2169|i4_LQ_lily14_c21289/f1p20/4128	http://www.genome.jp/kegg-bin/show_pathway?ko03410/K01246%09red/K02335%09red/K02324%09red/K10798%09red
Cysteine and methionine metabolism	KEGG PATHWAY	ko00270	34	301	0.0988499	0.388339	i1_HQ_lily14_c12107/f2p1/1743|i3_HQ_lily14_c2440/f2p0/3229|i2_LQ_lily14_c46050/f1p1/2228|i1_LQ_lily14_c15853/f1p29/1070|i2_LQ_lily14_c31003/f1p0/2892|i3_HQ_lily14_c7635/f2p0/3232|i0_LQ_lily14_c41583/f1p0/691|i4_LQ_lily14_c14533/f1p0/4391|i1_LQ_lily14_c47900/f1p1/1524|i2_LQ_lily14_c9457/f1p0/2942|i4_HQ_lily14_c2091/f2p1/4520|i2_HQ_lily14_c53586/f5p2/2749|i0_LQ_lily14_c14261/f1p2/711|i1_LQ_lily14_c…	http://www.genome.jp/kegg-bin/show_pathway?ko00270/K05933%09red/K00133%09red/K12524%09red/K01611%09red/K01760%09red/K00025%09red/K00789%09red/K01762%09red/K00558%09red/K00549%09red
Tryptophan metabolism	KEGG PATHWAY	ko00380	12	89	0.113609	0.430931	i3_LQ_lily14_c39220/f1p0/3173|i1_LQ_lily14_c60801/f1p6/1173|i1_HQ_lily14_c4610/f11p1/1625|i4_LQ_lily14_c6471/f1p6/5009|i1_LQ_lily14_c5397/f1p0/1658|i1_LQ_lily14_c62058/f1p0/1778|i1_LQ_lily14_c68537/f1p1/1947|i1_LQ_lily14_c39456/f1p10/1734|i2_LQ_lily14_c37550/f1p0/2143|i2_LQ_lily14_c5789/f1p0/2267|i4_LQ_lily14_c13865/f1p0/4761|i1_LQ_lily14_c26741/f1p1/1627	http://www.genome.jp/kegg-bin/show_pathway?ko00380/K03781%09red/K11816%09red/K16903%09red/K00128%09red/K07408%09red/K00626%09red
Other glycan degradation	KEGG PATHWAY	ko00511	10	76	0.154513	0.566548	i2_LQ_lily14_c8202/f1p0/2453|i1_LQ_lily14_c23375/f1p0/1354|i2_HQ_lily14_c53497/f5p0/2753|i1_LQ_lily14_c41961/f1p3/1767|i1_HQ_lily14_c5468/f2p0/1905|i3_LQ_lily14_c2447/f1p0/3480|i1_LQ_lily14_c61349/f1p1/1616|i1_LQ_lily14_c65986/f1p3/1624|i3_LQ_lily14_c31530/f1p0/3546|i3_HQ_lily14_c44330/f2p0/3112	http://www.genome.jp/kegg-bin/show_pathway?ko00511/K17108%09red/K01191%09red/K01206%09red/K15923%09red/K12373%09red
Glycine, serine and threonine metabolism	KEGG PATHWAY	ko00260	22	198	0.174654	0.619739	i3_HQ_lily14_c2440/f2p0/3229|i2_LQ_lily14_c28092/f1p0/2718|i1_LQ_lily14_c65501/f1p7/1466|i5_LQ_lily14_c8286/f1p0/5775|i1_LQ_lily14_c12070/f1p2/1184|i3_HQ_lily14_c7635/f2p0/3232|i1_LQ_lily14_c5026/f1p5/1187|i2_LQ_lily14_c27938/f1p0/2385|i2_HQ_lily14_c17135/f18p0/2121|i2_LQ_lily14_c15970/f1p10/2055|i0_LQ_lily14_c13995/f1p0/650|i0_LQ_lily14_c38102/f1p0/986|i0_LQ_lily14_c27382/f1p0/868|i1_HQ_lily14_c…	http://www.genome.jp/kegg-bin/show_pathway?ko00260/K15893%09red/K00276%09red/K00058%09red/K01695%09red/K00281%09red/K00600%09red/K12524%09red/K02437%09red/K00872%09red/K00133%09red
Thiamine metabolism	KEGG PATHWAY	ko00730	11	89	0.182557	0.627538	i1_HQ_lily14_c97645/f2p9/1324|i3_LQ_lily14_c9664/f1p0/3485|i1_HQ_lily14_c2129/f6p9/1376|i2_LQ_lily14_c38753/f1p0/2766|i2_LQ_lily14_c13830/f1p2/2674|i1_LQ_lily14_c23155/f1p2/1725|i0_HQ_lily14_c12489/f2p0/853|i2_LQ_lily14_c20273/f1p2/2733|i1_LQ_lily14_c16869/f1p0/1050|i0_LQ_lily14_c32831/f1p0/576|i2_LQ_lily14_c25941/f1p0/2711	http://www.genome.jp/kegg-bin/show_pathway?ko00730/K14153%09red/K03147%09red/K03146%09red/K06928%09red
Riboflavin metabolism	KEGG PATHWAY	ko00740	3	16	0.194336	0.647787	i1_HQ_lily14_c91483/f2p1/1034|i4_LQ_lily14_c12933/f1p0/4471|i2_LQ_lily14_c16131/f1p0/2119	http://www.genome.jp/kegg-bin/show_pathway?ko00740/K00794%09red
Fructose and mannose metabolism	KEGG PATHWAY	ko00051	24	225	0.209746	0.675559	i3_LQ_lily14_c14095/f1p19/3739|i1_LQ_lily14_c39306/f1p1/1504|i1_LQ_lily14_c77759/f1p2/1081|i2_LQ_lily14_c3884/f1p0/2205|i1_HQ_lily14_c100431/f2p12/1024|i0_HQ_lily14_c12243/f2p0/979|i1_LQ_lily14_c27051/f1p0/1515|i2_LQ_lily14_c12971/f1p1/2377|i2_LQ_lily14_c44069/f1p0/2169|i0_LQ_lily14_c38475/f1p5/307|i2_HQ_lily14_c54088/f46p0/2179|i5_LQ_lily14_c7088/f1p0/5442|i2_LQ_lily14_c40841/f1p3/2369|i1_HQ_lil…	http://www.genome.jp/kegg-bin/show_pathway?ko00051/K00966%09red/K03841%09red/K00847%09red/K01803%09red/K00895%09red/K01711%09red/K01623%09red/K19355%09red
Glycosphingolipid biosynthesis - globo series	KEGG PATHWAY	ko00603	3	17	0.215847	0.675559	i1_HQ_lily14_c99529/f12p2/1767|i1_LQ_lily14_c23375/f1p0/1354|i1_HQ_lily14_c5468/f2p0/1905	http://www.genome.jp/kegg-bin/show_pathway?ko00603/K07407%09red/K12373%09red
Glycosphingolipid biosynthesis - ganglio series	KEGG PATHWAY	ko00604	2	9	0.221092	0.675559	i1_LQ_lily14_c23375/f1p0/1354|i1_HQ_lily14_c5468/f2p0/1905	http://www.genome.jp/kegg-bin/show_pathway?ko00604/K12373%09red
Amino sugar and nucleotide sugar metabolism	KEGG PATHWAY	ko00520	44	444	0.241541	0.718095	i2_LQ_lily14_c7543/f1p0/2961|i1_LQ_lily14_c101342/f1p21/1488|i2_LQ_lily14_c39727/f1p0/2348|i1_HQ_lily14_c37471/f2p0/1450|i1_LQ_lily14_c19415/f1p0/1849|i1_HQ_lily14_c42607/f2p0/1140|i1_HQ_lily14_c77610/f2p4/1159|i1_HQ_lily14_c79057/f8p6/1206|i3_LQ_lily14_c10782/f1p0/3502|i1_LQ_lily14_c25415/f1p6/1373|i1_LQ_lily14_c27051/f1p0/1515|i2_LQ_lily14_c44257/f1p0/2337|i1_HQ_lily14_c22585/f3p0/1871|i2_LQ_li…	http://www.genome.jp/kegg-bin/show_pathway?ko00520/K00972%09red/K00966%09red/K00847%09red/K15920%09red/K00975%09red/K00963%09red/K08679%09red/K12373%09red/K01711%09red/K00770%09red/K12449%09red/K00326%09red/K00012%09red/K12450%09red/K12451%09red/K13648%09red
Glycolysis / Gluconeogenesis	KEGG PATHWAY	ko00010	41	415	0.256488	0.727731	i1_LQ_lily14_c39306/f1p1/1504|i3_LQ_lily14_c7845/f1p0/3876|i2_HQ_lily14_c18689/f3p0/2840|i1_LQ_lily14_c77759/f1p2/1081|i1_LQ_lily14_c20008/f1p1/1172|i0_LQ_lily14_c78012/f1p0/855|i4_LQ_lily14_c7902/f1p7/4702|i0_LQ_lily14_c12831/f1p0/740|i2_LQ_lily14_c3884/f1p0/2205|i1_LQ_lily14_c43505/f1p1/1841|i1_HQ_lily14_c100431/f2p12/1024|i0_HQ_lily14_c12243/f2p0/979|i0_LQ_lily14_c10122/f1p2/752|i1_HQ_lily14_c…	http://www.genome.jp/kegg-bin/show_pathway?ko00010/K00134%09red/K00001%09red/K01792%09red/K01803%09red/K03841%09red/K00895%09red/K00162%09red/K00128%09red/K01785%09red/K01623%09red/K01610%09red/K00927%09red/K00873%09red/K00627%09red/K00121%09red
ABC transporters	KEGG PATHWAY	ko02010	16	149	0.258014	0.727731	i3_LQ_lily14_c12070/f1p2/3825|i0_LQ_lily14_c5719/f1p0/732|i2_LQ_lily14_c43186/f1p0/2767|i2_LQ_lily14_c39924/f1p0/2734|i3_HQ_lily14_c11651/f2p3/3161|i4_LQ_lily14_c21263/f1p0/4122|i0_LQ_lily14_c8218/f1p2/672|i3_LQ_lily14_c9701/f1p5/3982|i4_LQ_lily14_c10041/f1p0/4265|i2_LQ_lily14_c30836/f1p0/2941|i6_LQ_lily14_c712/f1p0/6680|i4_LQ_lily14_c17435/f1p0/4139|i3_LQ_lily14_c44831/f1p0/3076|i4_LQ_lily14_c12…	http://www.genome.jp/kegg-bin/show_pathway?ko02010/K05658%09red
Cell cycle - Caulobacter	KEGG PATHWAY	ko04112	5	41	0.312768	0.860112	i1_LQ_lily14_c69069/f1p0/1702|i1_LQ_lily14_c25931/f1p0/2007|i1_HQ_lily14_c39021/f2p1/1384|i1_LQ_lily14_c62766/f1p1/1451|i1_LQ_lily14_c7951/f1p0/1780	http://www.genome.jp/kegg-bin/show_pathway?ko04112/K03531%09red
Cyanoamino acid metabolism	KEGG PATHWAY	ko00460	15	148	0.336945	0.904	i3_LQ_lily14_c4073/f1p0/3686|i3_LQ_lily14_c31581/f1p0/3628|i0_LQ_lily14_c38102/f1p0/986|i1_HQ_lily14_c14836/f2p2/1789|i3_LQ_lily14_c20608/f1p0/3492|i2_LQ_lily14_c24989/f1p16/2181|i0_LQ_lily14_c21228/f1p0/811|i3_LQ_lily14_c21741/f1p59/3309|i3_LQ_lily14_c40840/f1p0/3394|i3_LQ_lily14_c28222/f1p0/3421|i2_LQ_lily14_c8224/f1p5/2172|i1_LQ_lily14_c65501/f1p7/1466|i1_LQ_lily14_c23950/f1p11/1967|i2_LQ_lily…	http://www.genome.jp/kegg-bin/show_pathway?ko00460/K00600%09red/K05349%09red/K01188%09red
Tyrosine metabolism	KEGG PATHWAY	ko00350	15	150	0.354431	0.928272	i1_LQ_lily14_c6792/f1p1/1856|i1_HQ_lily14_c8832/f2p1/1923|i0_LQ_lily14_c13151/f1p3/729|i3_LQ_lily14_c7845/f1p0/3876|i0_LQ_lily14_c23762/f1p0/982|i2_LQ_lily14_c28092/f1p0/2718|i1_LQ_lily14_c40835/f1p2/1641|i1_LQ_lily14_c28124/f1p2/1533|i1_HQ_lily14_c7913/f2p1/1779|i1_HQ_lily14_c41059/f5p2/1536|i0_LQ_lily14_c12831/f1p0/740|i1_LQ_lily14_c43794/f1p0/1134|i1_LQ_lily14_c48992/f1p2/1473|i0_HQ_lily14_c23…	http://www.genome.jp/kegg-bin/show_pathway?ko00350/K07253%09red/K00121%09red/K00276%09red/K00422%09red/K00001%09red
Aminoacyl-tRNA biosynthesis	KEGG PATHWAY	ko00970	18	186	0.382352	0.95646	i8_LQ_lily14_c234/f1p0/8965|i3_LQ_lily14_c28013/f1p1/3299|i2_LQ_lily14_c47111/f1p0/2873|i1_LQ_lily14_c10356/f1p1/1835|i1_LQ_lily14_c12768/f1p0/1317|i2_HQ_lily14_c32059/f2p0/2045|i1_LQ_lily14_c26872/f1p2/1146|i4_LQ_lily14_c7321/f1p0/4316|i1_LQ_lily14_c88747/f1p1/1242|i2_LQ_lily14_c11540/f1p0/2548|i1_LQ_lily14_c43072/f1p0/1964|i1_LQ_lily14_c30021/f1p1/1790|i2_HQ_lily14_c9681/f2p0/2321|i3_HQ_lily14_…	http://www.genome.jp/kegg-bin/show_pathway?ko00970/K04567%09red/K01887%09red/K01880%09red/K14164%09red/K01873%09red/K01872%09red/K01866%09red/K02433%09red/K01869%09red/K01893%09red
Mismatch repair	KEGG PATHWAY	ko03430	9	88	0.382584	0.95646	i3_LQ_lily14_c13271/f1p0/3835|i1_LQ_lily14_c5160/f1p3/1892|i5_LQ_lily14_c4800/f1p0/5482|i0_LQ_lily14_c50171/f1p0/286|i0_LQ_lily14_c40043/f1p0/527|i4_LQ_lily14_c15704/f1p0/4261|i0_LQ_lily14_c9611/f1p16/863|i0_LQ_lily14_c61438/f1p0/884|i2_LQ_lily14_c46416/f1p1/2385	http://www.genome.jp/kegg-bin/show_pathway?ko03430/K10754%09red/K10755%09red/K10740%09red/K07456%09red/K07466%09red/K03111%09red
Glyoxylate and dicarboxylate metabolism	KEGG PATHWAY	ko00630	29	310	0.399887	0.977502	i3_LQ_lily14_c39220/f1p0/3173|i1_LQ_lily14_c60801/f1p6/1173|i1_LQ_lily14_c12831/f1p0/1433|i1_LQ_lily14_c39456/f1p10/1734|i1_LQ_lily14_c65501/f1p7/1466|i5_LQ_lily14_c8286/f1p0/5775|i0_HQ_lily14_c13872/f20p2/721|i2_LQ_lily14_c5789/f1p0/2267|i1_LQ_lily14_c8874/f1p4/1403|i0_LQ_lily14_c61751/f1p0/791|i4_LQ_lily14_c13865/f1p0/4761|i1_LQ_lily14_c45620/f1p2/1588|i0_LQ_lily14_c13995/f1p0/650|i0_LQ_lily14_…	http://www.genome.jp/kegg-bin/show_pathway?ko00630/K03781%09red/K15893%09red/K11517%09red/K18121%09red/K00281%09red/K00600%09red/K02437%09red/K01602%09red/K00025%09red/K00626%09red
Glycosaminoglycan degradation	KEGG PATHWAY	ko00531	3	29	0.483593	1	i1_LQ_lily14_c23375/f1p0/1354|i2_LQ_lily14_c49884/f1p0/2048|i1_HQ_lily14_c5468/f2p0/1905	http://www.genome.jp/kegg-bin/show_pathway?ko00531/K10532%09red/K12373%09red
Brassinosteroid biosynthesis	KEGG PATHWAY	ko00905	2	19	0.514454	1	i1_LQ_lily14_c27067/f1p0/1283|i1_LQ_lily14_c87975/f1p0/1222	http://www.genome.jp/kegg-bin/show_pathway?ko00905/K09589%09red
Pentose phosphate pathway	KEGG PATHWAY	ko00030	15	168	0.514532	1	i1_HQ_lily14_c7135/f2p0/1458|i1_LQ_lily14_c39306/f1p1/1504|i0_LQ_lily14_c38475/f1p5/307|i2_HQ_lily14_c54088/f46p0/2179|i0_HQ_lily14_c12243/f2p0/979|i1_HQ_lily14_c100431/f2p12/1024|i0_LQ_lily14_c78012/f1p0/855|i4_LQ_lily14_c7929/f1p0/4930|i1_LQ_lily14_c48381/f1p8/1883|i4_LQ_lily14_c15305/f1p0/4501|i2_LQ_lily14_c44069/f1p0/2169|i2_LQ_lily14_c7179/f1p0/2830|i2_LQ_lily14_c3884/f1p0/2205|i1_LQ_lily14_…	http://www.genome.jp/kegg-bin/show_pathway?ko00030/K03841%09red/K00895%09red/K01623%09red/K01783%09red/K00615%09red/K00036%09red/K00616%09red
Phagosome	KEGG PATHWAY	ko04145	28	322	0.548695	1	i5_LQ_lily14_c8950/f1p10/5108|i1_LQ_lily14_c106851/f1p6/1112|i1_HQ_lily14_c108531/f7p1/1540|i1_HQ_lily14_c79601/f3p9/1154|i2_LQ_lily14_c22226/f1p5/2979|i0_LQ_lily14_c41264/f1p1/381|i1_LQ_lily14_c11664/f1p1/1591|i1_LQ_lily14_c65448/f1p0/1972|i3_LQ_lily14_c10910/f1p0/3893|i1_LQ_lily14_c8903/f1p0/1715|i1_HQ_lily14_c2408/f2p6/1422|i1_LQ_lily14_c75131/f1p6/1065|i4_LQ_lily14_c10488/f1p2/4905|i1_HQ_lily…	http://www.genome.jp/kegg-bin/show_pathway?ko04145/K08057%09red/K07374%09red/K07375%09red/K00921%09red/K04392%09red/K02150%09red
Arachidonic acid metabolism	KEGG PATHWAY	ko00590	4	44	0.549277	1	i1_LQ_lily14_c54039/f1p0/1060|i0_LQ_lily14_c22128/f1p22/914|i0_HQ_lily14_c33877/f3p0/753|i0_HQ_lily14_c26010/f3p0/768	http://www.genome.jp/kegg-bin/show_pathway?ko00590/K00432%09red/K01047%09red
One carbon pool by folate	KEGG PATHWAY	ko00670	5	57	0.568018	1	i1_HQ_lily14_c14836/f2p2/1789|i1_LQ_lily14_c63455/f1p0/1384|i1_LQ_lily14_c65501/f1p7/1466|i0_LQ_lily14_c38102/f1p0/986|i3_LQ_lily14_c21741/f1p59/3309	http://www.genome.jp/kegg-bin/show_pathway?ko00670/K00600%09red/K00602%09red
Butanoate metabolism	KEGG PATHWAY	ko00650	4	46	0.582235	1	i1_LQ_lily14_c60801/f1p6/1173|i1_HQ_lily14_c11401/f2p0/1193|i1_HQ_lily14_c34887/f6p2/1767|i1_LQ_lily14_c79645/f1p1/1772	http://www.genome.jp/kegg-bin/show_pathway?ko00650/K01653%09red/K18121%09red/K00626%09red/K01580%09red
Phenylalanine metabolism	KEGG PATHWAY	ko00360	11	135	0.638694	1	i1_HQ_lily14_c99283/f7p2/1034|i0_LQ_lily14_c3121/f1p0/927|i2_LQ_lily14_c50176/f1p0/2019|i1_LQ_lily14_c43212/f1p2/1173|i1_LQ_lily14_c82206/f8p0/1205|i2_LQ_lily14_c28092/f1p0/2718|i1_LQ_lily14_c68513/f1p20/1987|i2_HQ_lily14_c17575/f16p0/2482|i0_LQ_lily14_c25457/f2p0/394|i1_LQ_lily14_c42406/f1p3/1966|i0_LQ_lily14_c62484/f1p0/641	http://www.genome.jp/kegg-bin/show_pathway?ko00360/K07253%09red/K00276%09red/K00588%09red/K10775%09red/K01904%09red
Nucleotide excision repair	KEGG PATHWAY	ko03420	12	151	0.672431	1	i3_LQ_lily14_c41111/f1p0/3561|i4_LQ_lily14_c15704/f1p0/4261|i3_LQ_lily14_c12437/f1p1/3899|i5_LQ_lily14_c4800/f1p0/5482|i2_LQ_lily14_c46416/f1p1/2385|i0_LQ_lily14_c50171/f1p0/286|i0_LQ_lily14_c40043/f1p0/527|i2_LQ_lily14_c7338/f1p0/2637|i0_LQ_lily14_c9611/f1p16/863|i1_LQ_lily14_c6520/f1p17/2169|i2_LQ_lily14_c24610/f1p1/2888|i4_LQ_lily14_c21289/f1p20/4128	http://www.genome.jp/kegg-bin/show_pathway?ko03420/K10754%09red/K10755%09red/K10740%09red/K07466%09red/K02324%09red/K02335%09red
Arginine biosynthesis	KEGG PATHWAY	ko00220	9	115	0.678403	1	i1_HQ_lily14_c37215/f3p0/1877|i1_HQ_lily14_c23011/f2p1/1678|i1_HQ_lily14_c18549/f4p0/1686|i1_LQ_lily14_c18991/f3p0/1313|i1_LQ_lily14_c87354/f1p0/1113|i0_LQ_lily14_c3903/f1p1/651|i1_LQ_lily14_c23791/f1p1/1420|i1_LQ_lily14_c83864/f1p0/1105|i1_LQ_lily14_c69226/f1p2/1805	http://www.genome.jp/kegg-bin/show_pathway?ko00220/K01755%09red/K00145%09red/K01940%09red/K01476%09red/K00611%09red/K00620%09red/K00930%09red
Zeatin biosynthesis	KEGG PATHWAY	ko00908	2	27	0.691327	1	i1_LQ_lily14_c87342/f1p0/1605|i2_LQ_lily14_c41835/f1p0/2511	http://www.genome.jp/kegg-bin/show_pathway?ko00908/K00279%09red/K00791%09red
Homologous recombination	KEGG PATHWAY	ko03440	7	93	0.706378	1	i3_LQ_lily14_c41111/f1p0/3561|i0_LQ_lily14_c50171/f1p0/286|i0_LQ_lily14_c40043/f1p0/527|i4_LQ_lily14_c15704/f1p0/4261|i0_LQ_lily14_c61438/f1p0/884|i3_LQ_lily14_c12437/f1p1/3899|i3_LQ_lily14_c9975/f1p0/3453	http://www.genome.jp/kegg-bin/show_pathway?ko03440/K03111%09red/K02335%09red/K07466%09red/K10740%09red/K10875%09red
Pyruvate metabolism	KEGG PATHWAY	ko00620	26	327	0.716285	1	i1_LQ_lily14_c60801/f1p6/1173|i3_LQ_lily14_c38204/f4p4/3253|i1_LQ_lily14_c20008/f1p1/1172|i4_LQ_lily14_c7902/f1p7/4702|i4_HQ_lily14_c23636/f10p0/4086|i1_LQ_lily14_c43505/f1p1/1841|i1_LQ_lily14_c60497/f1p0/1348|i2_HQ_lily14_c18689/f3p0/2840|i1_LQ_lily14_c8874/f1p4/1403|i1_LQ_lily14_c59533/f1p5/1977|i2_LQ_lily14_c41502/f1p0/2127|i1_HQ_lily14_c13794/f4p0/1269|i2_HQ_lily14_c1011/f5p0/2418|i0_LQ_lily1…	http://www.genome.jp/kegg-bin/show_pathway?ko00620/K02160%09red/K00051%09red/K00162%09red/K00128%09red/K01595%09red/K01962%09red/K01961%09red/K00025%09red/K00873%09red/K00627%09red/K00626%09red/K01610%09red
Terpenoid backbone biosynthesis	KEGG PATHWAY	ko00900	16	207	0.724516	1	i1_LQ_lily14_c60801/f1p6/1173|i3_LQ_lily14_c41972/f1p1/3681|i1_LQ_lily14_c11517/f1p2/1771|i1_LQ_lily14_c70803/f1p0/1504|i0_LQ_lily14_c40755/f1p0/925|i1_LQ_lily14_c49255/f1p1/1734|i0_LQ_lily14_c38139/f1p0/973|i1_LQ_lily14_c98721/f5p3/1331|i1_LQ_lily14_c47528/f1p0/1378|i0_HQ_lily14_c7915/f2p0/667|i1_HQ_lily14_c37529/f6p1/1697|i0_LQ_lily14_c14513/f1p0/887|i1_HQ_lily14_c46650/f2p0/1678|i1_LQ_lily14_c…	http://www.genome.jp/kegg-bin/show_pathway?ko00900/K12742%09red/K10960%09red/K15889%09red/K00991%09red/K00869%09red/K01597%09red/K05356%09red/K00787%09red/K13789%09red/K00626%09red/K11778%09red
Isoquinoline alkaloid biosynthesis	KEGG PATHWAY	ko00950	7	97	0.744121	1	i1_LQ_lily14_c6792/f1p1/1856|i1_HQ_lily14_c8832/f2p1/1923|i3_LQ_lily14_c10243/f1p0/3230|i2_LQ_lily14_c28092/f1p0/2718|i1_HQ_lily14_c7913/f2p1/1779|i1_LQ_lily14_c84246/f1p14/1387|i3_LQ_lily14_c41034/f1p18/3112	http://www.genome.jp/kegg-bin/show_pathway?ko00950/K13384%09red/K00276%09red/K00422%09red
N-Glycan biosynthesis	KEGG PATHWAY	ko00510	8	110	0.745545	1	i2_LQ_lily14_c23077/f1p0/2468|i2_HQ_lily14_c49318/f2p0/2058|i1_LQ_lily14_c110176/f1p1/1008|i2_LQ_lily14_c53747/f1p0/2493|i1_HQ_lily14_c27752/f6p1/1754|i2_LQ_lily14_c37798/f1p1/2826|i1_LQ_lily14_c67379/f1p1/1666|i1_LQ_lily14_c42226/f1p5/1935	http://www.genome.jp/kegg-bin/show_pathway?ko00510/K12670%09red/K07151%09red/K12666%09red/K12667%09red
Glycerophospholipid metabolism	KEGG PATHWAY	ko00564	23	297	0.749613	1	i2_LQ_lily14_c34375/f1p0/2058|i0_HQ_lily14_c26010/f3p0/768|i2_LQ_lily14_c41596/f1p1/2909|i1_LQ_lily14_c78795/f1p1/1652|i1_LQ_lily14_c39600/f1p0/1632|i1_HQ_lily14_c37419/f4p0/1968|i2_LQ_lily14_c38640/f1p2/2748|i1_HQ_lily14_c1349/f7p0/1901|i1_LQ_lily14_c9790/f1p14/1921|i2_LQ_lily14_c22621/f1p0/2414|i2_LQ_lily14_c6757/f1p0/2428|i1_LQ_lily14_c85481/f1p1/1672|i0_HQ_lily14_c33877/f3p0/753|i0_LQ_lily14_…	http://www.genome.jp/kegg-bin/show_pathway?ko00564/K00006%09red/K05929%09red/K01114%09red/K01115%09red/K13508%09red/K01047%09red/K14156%09red/K00981%09red
RNA transport	KEGG PATHWAY	ko03013	47	588	0.75574	1	i2_LQ_lily14_c38857/f1p2/2561|i2_LQ_lily14_c10817/f1p1/2346|i2_LQ_lily14_c50978/f1p0/2104|i0_LQ_lily14_c27396/f1p0/621|i1_LQ_lily14_c10386/f1p2/1761|i3_LQ_lily14_c15967/f1p0/3058|i4_LQ_lily14_c13503/f1p5/4120|i5_LQ_lily14_c2639/f1p1/5825|i1_LQ_lily14_c40495/f1p4/1179|i1_HQ_lily14_c55551/f3p5/1320|i1_LQ_lily14_c60258/f1p5/1578|i0_LQ_lily14_c67216/f1p1/684|i3_HQ_lily14_c17881/f3p0/3109|i5_LQ_lily14…	http://www.genome.jp/kegg-bin/show_pathway?ko03013/K03260%09red/K14301%09red/K14300%09red/K03242%09red/K14328%09red/K03262%09red/K14304%09red/K03246%09red/K03247%09red/K14309%09red/K14325%09red/K07562%09red/K12883%09red/K00784%09red/K13126%09red/K02516%09red/K14312%09red/K14310%09red/K14314%09red/K12876%09red/K03231%09red/K12878%09red/K14319%09red/K03253%09red/K03251%09red/K03250%09red/K05749%09r…
Limonene and pinene degradation	KEGG PATHWAY	ko00903	1	18	0.798066	1	i1_LQ_lily14_c26741/f1p1/1627	http://www.genome.jp/kegg-bin/show_pathway?ko00903/K00128%09red
Taurine and hypotaurine metabolism	KEGG PATHWAY	ko00430	1	18	0.798066	1	i1_HQ_lily14_c34887/f6p2/1767	http://www.genome.jp/kegg-bin/show_pathway?ko00430/K01580%09red
Glycerolipid metabolism	KEGG PATHWAY	ko00561	13	185	0.817921	1	i1_LQ_lily14_c78795/f1p1/1652|i1_LQ_lily14_c39600/f1p0/1632|i1_LQ_lily14_c26741/f1p1/1627|i1_HQ_lily14_c1444/f4p3/1258|i1_HQ_lily14_c7528/f4p2/1191|i1_LQ_lily14_c28079/f1p0/1318|i0_HQ_lily14_c18788/f4p1/622|i1_HQ_lily14_c18869/f3p1/1699|i1_LQ_lily14_c60566/f1p0/1298|i2_LQ_lily14_c25809/f1p0/2345|i1_HQ_lily14_c99529/f12p2/1767|i1_LQ_lily14_c62627/f1p0/1183|i0_LQ_lily14_c26942/f1p0/987	http://www.genome.jp/kegg-bin/show_pathway?ko00561/K00128%09red/K07407%09red/K13508%09red/K00679%09red/K01054%09red
Phenylalanine, tyrosine and tryptophan biosynthesis	KEGG PATHWAY	ko00400	9	136	0.836602	1	i1_LQ_lily14_c68631/f1p1/1486|i1_LQ_lily14_c3144/f1p1/1642|i1_LQ_lily14_c29015/f1p6/1703|i1_LQ_lily14_c45585/f1p0/1161|i2_LQ_lily14_c39857/f1p10/2132|i1_LQ_lily14_c5026/f1p5/1187|i1_LQ_lily14_c9762/f1p1/1647|i1_HQ_lily14_c79951/f24p5/1785|i2_LQ_lily14_c33022/f1p0/2053	http://www.genome.jp/kegg-bin/show_pathway?ko00400/K01695%09red/K01817%09red/K13832%09red/K01626%09red/K00766%09red/K01609%09red
Synthesis and degradation of ketone bodies	KEGG PATHWAY	ko00072	1	22	0.855833	1	i1_LQ_lily14_c60801/f1p6/1173	http://www.genome.jp/kegg-bin/show_pathway?ko00072/K00626%09red
Pantothenate and CoA biosynthesis	KEGG PATHWAY	ko00770	5	88	0.879462	1	i2_HQ_lily14_c17463/f3p0/2127|i2_HQ_lily14_c2944/f2p0/2248|i1_HQ_lily14_c13878/f4p3/1834|i1_LQ_lily14_c67644/f1p1/1366|i1_LQ_lily14_c79645/f1p1/1772	http://www.genome.jp/kegg-bin/show_pathway?ko00770/K01653%09red/K01513%09red/K09680%09red/K00053%09red
Circadian rhythm - plant	KEGG PATHWAY	ko04712	11	181	0.913938	1	i1_LQ_lily14_c46752/f1p0/1313|i1_LQ_lily14_c28758/f1p0/1387|i2_LQ_lily14_c37241/f3p0/2532|i0_LQ_lily14_c19223/f1p10/479|i3_LQ_lily14_c2636/f1p0/3586|i3_LQ_lily14_c7722/f1p0/3898|i2_HQ_lily14_c37364/f2p0/2324|i4_LQ_lily14_c18770/f1p0/4138|i1_LQ_lily14_c61243/f1p0/1084|i2_LQ_lily14_c19471/f1p22/2765|i1_LQ_lily14_c7977/f1p0/1378	http://www.genome.jp/kegg-bin/show_pathway?ko04712/K12119%09red/K16240%09red/K16223%09red/K12120%09red/K12126%09red/K00660%09red
Histidine metabolism	KEGG PATHWAY	ko00340	2	47	0.914439	1	i0_LQ_lily14_c46485/f1p2/745|i1_LQ_lily14_c26741/f1p1/1627	http://www.genome.jp/kegg-bin/show_pathway?ko00340/K00128%09red/K11755%09red
Fatty acid degradation	KEGG PATHWAY	ko00071	23	343	0.917537	1	i1_LQ_lily14_c60801/f1p6/1173|i3_LQ_lily14_c7845/f1p0/3876|i2_LQ_lily14_c42846/f1p0/2328|i1_LQ_lily14_c40835/f1p2/1641|i0_LQ_lily14_c12831/f1p0/740|i2_LQ_lily14_c27588/f1p3/2449|i1_LQ_lily14_c74967/f1p0/1055|i2_LQ_lily14_c42204/f1p0/2505|i2_LQ_lily14_c24115/f1p0/2295|i2_LQ_lily14_c41595/f1p0/2450|i1_LQ_lily14_c43794/f1p0/1134|i1_HQ_lily14_c39503/f2p0/1869|i0_LQ_lily14_c13151/f1p3/729|i1_LQ_lily14…	http://www.genome.jp/kegg-bin/show_pathway?ko00071/K00001%09red/K00128%09red/K10527%09red/K01897%09red/K00121%09red/K00626%09red
Purine metabolism	KEGG PATHWAY	ko00230	31	453	0.92962	1	i1_LQ_lily14_c63153/f1p0/1794|i5_LQ_lily14_c1624/f1p6/5294|i2_HQ_lily14_c48301/f8p2/2083|i1_LQ_lily14_c63455/f1p0/1384|i2_LQ_lily14_c38091/f1p0/2170|i2_LQ_lily14_c29940/f1p0/2497|i3_LQ_lily14_c30022/f1p1/3582|i1_HQ_lily14_c13878/f4p3/1834|i1_LQ_lily14_c60385/f1p2/1274|i1_LQ_lily14_c23832/f1p0/1889|i1_LQ_lily14_c6520/f1p17/2169|i1_LQ_lily14_c25425/f1p0/1331|i1_HQ_lily14_c37284/f2p0/1119|i1_LQ_lily…	http://www.genome.jp/kegg-bin/show_pathway?ko00230/K01756%09red/K01490%09red/K00962%09red/K03787%09red/K00088%09red/K01945%09red/K01952%09red/K00856%09red/K06928%09red/K01513%09red/K02999%09red/K00759%09red/K00602%09red/K02324%09red/K00939%09red/K03027%09red/K00873%09red/K00940%09red/K01951%09red/K02335%09red/K03008%09red
Ether lipid metabolism	KEGG PATHWAY	ko00565	6	116	0.935459	1	i1_HQ_lily14_c37419/f4p0/1968|i0_HQ_lily14_c33877/f3p0/753|i0_HQ_lily14_c26010/f3p0/768|i2_LQ_lily14_c38640/f1p2/2748|i1_HQ_lily14_c1349/f7p0/1901|i2_LQ_lily14_c6757/f1p0/2428	http://www.genome.jp/kegg-bin/show_pathway?ko00565/K01047%09red/K01114%09red/K01115%09red
Protein export	KEGG PATHWAY	ko03060	7	131	0.935542	1	i0_LQ_lily14_c41884/f1p6/547|i1_LQ_lily14_c2914/f1p0/1675|i0_HQ_lily14_c23030/f2p1/454|i0_HQ_lily14_c1919/f4p3/864|i0_LQ_lily14_c60000/f1p0/520|i2_LQ_lily14_c38594/f1p3/2222|i0_HQ_lily14_c6674/f2p0/895	http://www.genome.jp/kegg-bin/show_pathway?ko03060/K03217%09red/K03116%09red/K12947%09red/K03109%09red/K03106%09red/K03105%09red
alpha-Linolenic acid metabolism	KEGG PATHWAY	ko00592	18	289	0.943232	1	i0_HQ_lily14_c33877/f3p0/753|i1_LQ_lily14_c43109/f1p0/1801|i2_LQ_lily14_c27943/f1p10/2795|i3_LQ_lily14_c27491/f1p6/3739|i3_HQ_lily14_c44246/f2p0/3060|i1_HQ_lily14_c11839/f2p1/1957|i0_LQ_lily14_c41195/f1p0/845|i0_HQ_lily14_c26010/f3p0/768|i2_LQ_lily14_c28929/f1p0/2903|i2_LQ_lily14_c42846/f1p0/2328|i1_HQ_lily14_c98616/f2p1/1684|i1_HQ_lily14_c79205/f4p1/1471|i0_HQ_lily14_c24316/f2p0/883|i1_LQ_lily14…	http://www.genome.jp/kegg-bin/show_pathway?ko00592/K10528%09red/K01047%09red/K00454%09red/K10527%09red/K01723%09red
Peroxisome	KEGG PATHWAY	ko04146	28	423	0.944394	1	i3_LQ_lily14_c39220/f1p0/3173|i1_LQ_lily14_c20980/f1p0/1281|i1_LQ_lily14_c39456/f1p10/1734|i2_LQ_lily14_c27588/f1p3/2449|i1_LQ_lily14_c74967/f1p0/1055|i1_LQ_lily14_c64307/f1p1/1961|i2_LQ_lily14_c42204/f1p0/2505|i2_LQ_lily14_c24115/f1p0/2295|i2_LQ_lily14_c41595/f1p0/2450|i2_LQ_lily14_c5789/f1p0/2267|i0_LQ_lily14_c46182/f1p0/968|i1_HQ_lily14_c39503/f2p0/1869|i4_LQ_lily14_c13865/f1p0/4761|i1_LQ_lily…	http://www.genome.jp/kegg-bin/show_pathway?ko04146/K03781%09red/K00869%09red/K13356%09red/K11517%09red/K04564%09red/K04565%09red/K01578%09red/K01897%09red/K13347%09red
Ubiquinone and other terpenoid-quinone biosynthesis	KEGG PATHWAY	ko00130	3	72	0.947697	1	i1_HQ_lily14_c38055/f2p1/1415|i1_HQ_lily14_c18783/f3p1/1631|i1_LQ_lily14_c42406/f1p3/1966	http://www.genome.jp/kegg-bin/show_pathway?ko00130/K09834%09red/K01904%09red/K12502%09red
Plant-pathogen interaction	KEGG PATHWAY	ko04626	18	303	0.964355	1	i0_HQ_lily14_c1346/f10p0/776|i2_LQ_lily14_c54023/f1p0/2600|i1_LQ_lily14_c85492/f1p5/1825|i1_HQ_lily14_c50310/f3p1/1030|i1_LQ_lily14_c2575/f1p1/1096|i2_LQ_lily14_c41040/f1p0/2910|i2_HQ_lily14_c54681/f5p0/2136|i2_LQ_lily14_c10556/f1p0/2900|i2_LQ_lily14_c16887/f1p0/2091|i3_LQ_lily14_c10432/f1p0/3461|i2_LQ_lily14_c32190/f1p1/2026|i0_HQ_lily14_c26252/f2p9/680|i1_LQ_lily14_c29774/f1p2/1978|i1_HQ_lily14…	http://www.genome.jp/kegg-bin/show_pathway?ko04626/K09487%09red/K13412%09red/K13457%09red/K13448%09red/K04079%09red/K13434%09red/K02183%09red
Propanoate metabolism	KEGG PATHWAY	ko00640	8	161	0.967517	1	i1_LQ_lily14_c60801/f1p6/1173|i2_HQ_lily14_c1011/f5p0/2418|i1_LQ_lily14_c60497/f1p0/1348|i1_LQ_lily14_c45946/f1p0/1582|i1_LQ_lily14_c64307/f1p1/1961|i2_HQ_lily14_c54707/f3p0/2065|i2_HQ_lily14_c12666/f2p3/2418|i1_LQ_lily14_c53862/f1p1/1046	http://www.genome.jp/kegg-bin/show_pathway?ko00640/K01578%09red/K02160%09red/K01962%09red/K01961%09red/K00626%09red
RNA degradation	KEGG PATHWAY	ko03018	23	378	0.970884	1	i2_LQ_lily14_c50978/f1p0/2104|i1_LQ_lily14_c41504/f1p5/1211|i2_LQ_lily14_c29940/f1p0/2497|i2_LQ_lily14_c52869/f1p0/2015|i1_LQ_lily14_c43241/f1p2/1474|i1_LQ_lily14_c43062/f1p5/1479|i2_LQ_lily14_c52922/f2p0/2137|i0_LQ_lily14_c37428/f1p2/475|i3_LQ_lily14_c20493/f1p10/3767|i2_LQ_lily14_c38535/f1p0/2292|i1_LQ_lily14_c52607/f1p1/1063|i1_LQ_lily14_c26781/f1p1/1327|i2_LQ_lily14_c20854/f1p1/2339|i1_LQ_lil…	http://www.genome.jp/kegg-bin/show_pathway?ko03018/K03679%09red/K00962%09red/K01148%09red/K12616%09red/K12587%09red/K12586%09red/K12603%09red/K10643%09red/K04077%09red/K11600%09red/K12589%09red/K13126%09red
Tropane, piperidine and pyridine alkaloid biosynthesis	KEGG PATHWAY	ko00960	2	63	0.971922	1	i1_LQ_lily14_c33525/f1p2/1025|i2_LQ_lily14_c28092/f1p0/2718	http://www.genome.jp/kegg-bin/show_pathway?ko00960/K00276%09red/K08081%09red
Arginine and proline metabolism	KEGG PATHWAY	ko00330	9	180	0.972669	1	i4_LQ_lily14_c14533/f1p0/4391|i1_LQ_lily14_c26741/f1p1/1627|i1_LQ_lily14_c16111/f1p1/1014|i1_HQ_lily14_c14873/f2p3/1298|i1_HQ_lily14_c3667/f4p2/1455|i2_LQ_lily14_c31003/f1p0/2892|i1_LQ_lily14_c23791/f1p1/1420|i2_HQ_lily14_c19048/f2p1/2713|i0_HQ_lily14_c1393/f9p0/838	http://www.genome.jp/kegg-bin/show_pathway?ko00330/K01611%09red/K00128%09red/K01476%09red/K00472%09red/K10536%09red/K12657%09red
Galactose metabolism	KEGG PATHWAY	ko00052	10	200	0.977994	1	i4_LQ_lily14_c18728/f1p1/4194|i1_LQ_lily14_c41222/f1p1/1099|i1_HQ_lily14_c98465/f4p1/1413|i1_HQ_lily14_c2761/f5p0/1192|i1_LQ_lily14_c40687/f1p1/1251|i0_LQ_lily14_c3806/f1p1/476|i2_HQ_lily14_c8741/f3p0/2792|i0_LQ_lily14_c62775/f1p0/831|i1_HQ_lily14_c99529/f12p2/1767|i0_HQ_lily14_c35806/f2p0/636	http://www.genome.jp/kegg-bin/show_pathway?ko00052/K01187%09red/K00963%09red/K18819%09red/K01785%09red/K07407%09red/K06617%09red
SNARE interactions in vesicular transport	KEGG PATHWAY	ko04130	1	48	0.983893	1	i1_HQ_lily14_c56129/f3p2/1119	http://www.genome.jp/kegg-bin/show_pathway?ko04130/K08498%09red
Spliceosome	KEGG PATHWAY	ko03040	49	758	0.98815	1	i1_LQ_lily14_c43665/f1p1/1211|i2_HQ_lily14_c30210/f4p0/2514|i0_LQ_lily14_c27396/f1p0/621|i1_LQ_lily14_c65921/f1p2/1258|i2_LQ_lily14_c4713/f1p0/2403|i1_LQ_lily14_c67830/f1p25/1222|i3_LQ_lily14_c17091/f1p0/3056|i1_LQ_lily14_c45828/f1p2/1601|i2_LQ_lily14_c37322/f2p0/2741|i0_LQ_lily14_c63378/f1p2/587|i0_LQ_lily14_c12731/f1p0/975|i1_LQ_lily14_c7260/f1p2/1664|i1_LQ_lily14_c28703/f1p0/1517|i3_LQ_lily14_…	http://www.genome.jp/kegg-bin/show_pathway?ko03040/K10599%09red/K12900%09red/K12845%09red/K12847%09red/K11088%09red/K12825%09red/K12823%09red/K12883%09red/K12885%09red/K12818%09red/K12813%09red/K12741%09red/K11096%09red/K11097%09red/K11092%09red/K11093%09red/K12876%09red/K12878%09red/K11098%09red/K11099%09red/K12837%09red/K12836%09red/K12896%09red/K12893%09red/K12891%09red/K03283%09red
Citrate cycle (TCA cycle)	KEGG PATHWAY	ko00020	14	278	0.989761	1	i1_LQ_lily14_c6630/f1p0/1553|i0_LQ_lily14_c10122/f1p2/752|i1_HQ_lily14_c5714/f3p1/1309|i2_HQ_lily14_c18689/f3p0/2840|i3_HQ_lily14_c1650/f3p1/3253|i1_LQ_lily14_c24898/f1p0/1820|i2_LQ_lily14_c40853/f1p0/2902|i1_LQ_lily14_c20008/f1p1/1172|i4_LQ_lily14_c7902/f1p7/4702|i1_LQ_lily14_c8874/f1p4/1403|i2_LQ_lily14_c14888/f1p0/2683|i1_LQ_lily14_c43505/f1p1/1841|i1_LQ_lily14_c59533/f1p5/1977|i2_LQ_lily14_c4…	http://www.genome.jp/kegg-bin/show_pathway?ko00020/K00025%09red/K01648%09red/K00627%09red/K01610%09red/K00162%09red
Glycosylphosphatidylinositol(GPI)-anchor biosynthesis	KEGG PATHWAY	ko00563	1	56	0.991798	1	i0_LQ_lily14_c24006/f1p0/773	http://www.genome.jp/kegg-bin/show_pathway?ko00563/K03861%09red
Pyrimidine metabolism	KEGG PATHWAY	ko00240	20	374	0.992404	1	i1_LQ_lily14_c59970/f1p1/1887|i3_HQ_lily14_c1234/f8p0/3738|i2_LQ_lily14_c24610/f1p1/2888|i3_LQ_lily14_c41111/f1p0/3561|i5_LQ_lily14_c1624/f1p6/5294|i1_LQ_lily14_c6520/f1p17/2169|i3_LQ_lily14_c30022/f1p1/3582|i1_LQ_lily14_c50873/f1p0/1024|i1_LQ_lily14_c13945/f1p2/1811|i2_LQ_lily14_c29940/f1p0/2497|i2_LQ_lily14_c7338/f1p0/2637|i3_HQ_lily14_c13416/f2p0/3323|i3_LQ_lily14_c12437/f1p1/3899|i2_LQ_lily14…	http://www.genome.jp/kegg-bin/show_pathway?ko00240/K00962%09red/K03787%09red/K01955%09red/K02999%09red/K02324%09red/K03027%09red/K13421%09red/K00940%09red/K01937%09red/K02335%09red/K03008%09red/K13800%09red
Sphingolipid metabolism	KEGG PATHWAY	ko00600	3	105	0.993873	1	i1_HQ_lily14_c99529/f12p2/1767|i0_HQ_lily14_c18636/f2p0/914|i3_HQ_lily14_c44330/f2p0/3112	http://www.genome.jp/kegg-bin/show_pathway?ko00600/K04713%09red/K07407%09red/K17108%09red
Alanine, aspartate and glutamate metabolism	KEGG PATHWAY	ko00250	7	187	0.996285	1	i1_HQ_lily14_c37215/f3p0/1877|i1_HQ_lily14_c34887/f6p2/1767|i1_HQ_lily14_c18549/f4p0/1686|i1_LQ_lily14_c16440/f1p5/1031|i3_HQ_lily14_c1234/f8p0/3738|i1_HQ_lily14_c10294/f2p0/1944|i1_LQ_lily14_c69226/f1p2/1805	http://www.genome.jp/kegg-bin/show_pathway?ko00250/K01755%09red/K01756%09red/K01955%09red/K01940%09red/K01580%09red
Sulfur metabolism	KEGG PATHWAY	ko00920	1	75	0.99835	1	i1_LQ_lily14_c61504/f1p1/1201	http://www.genome.jp/kegg-bin/show_pathway?ko00920/K15422%09red
beta-Alanine metabolism	KEGG PATHWAY	ko00410	4	145	0.998375	1	i1_LQ_lily14_c64307/f1p1/1961|i2_LQ_lily14_c28092/f1p0/2718|i1_LQ_lily14_c26741/f1p1/1627|i1_HQ_lily14_c34887/f6p2/1767	http://www.genome.jp/kegg-bin/show_pathway?ko00410/K00128%09red/K00276%09red/K01578%09red/K01580%09red
Inositol phosphate metabolism	KEGG PATHWAY	ko00562	9	238	0.998492	1	i5_LQ_lily14_c8950/f1p10/5108|i1_LQ_lily14_c61504/f1p1/1201|i1_HQ_lily14_c37419/f4p0/1968|i3_LQ_lily14_c7258/f1p0/3546|i3_LQ_lily14_c4657/f1p4/3702|i5_LQ_lily14_c3781/f1p0/5989|i1_HQ_lily14_c1349/f7p0/1901|i5_LQ_lily14_c2924/f1p0/5632|i1_LQ_lily14_c77759/f1p2/1081	http://www.genome.jp/kegg-bin/show_pathway?ko00562/K00921%09red/K01803%09red/K15422%09red/K01114%09red/K00888%09red
Ascorbate and aldarate metabolism	KEGG PATHWAY	ko00053	5	168	0.998687	1	i1_LQ_lily14_c24457/f1p0/1517|i0_LQ_lily14_c58446/f1p0/801|i5_LQ_lily14_c3604/f1p0/5842|i1_LQ_lily14_c26741/f1p1/1627|i1_LQ_lily14_c63431/f1p0/1108	http://www.genome.jp/kegg-bin/show_pathway?ko00053/K00128%09red/K00012%09red/K00434%09red
Basal transcription factors	KEGG PATHWAY	ko03022	1	78	0.998719	1	i3_LQ_lily14_c10631/f1p0/3861	http://www.genome.jp/kegg-bin/show_pathway?ko03022/K03128%09red
Nitrogen metabolism	KEGG PATHWAY	ko00910	2	106	0.998837	1	i0_LQ_lily14_c47125/f1p0/415|i1_HQ_lily14_c20573/f3p0/1296	http://www.genome.jp/kegg-bin/show_pathway?ko00910/K01673%09red
Glutathione metabolism	KEGG PATHWAY	ko00480	8	227	0.998944	1	i1_LQ_lily14_c63431/f1p0/1108|i0_HQ_lily14_c1065/f7p0/755|i1_LQ_lily14_c54039/f1p0/1060|i0_HQ_lily14_c55308/f3p3/905|i0_LQ_lily14_c22128/f1p22/914|i1_LQ_lily14_c24457/f1p0/1517|i0_LQ_lily14_c58446/f1p0/801|i1_HQ_lily14_c18791/f2p0/1967	http://www.genome.jp/kegg-bin/show_pathway?ko00480/K00036%09red/K00432%09red/K00799%09red/K00434%09red
Lysine degradation	KEGG PATHWAY	ko00310	3	133	0.999126	1	i1_LQ_lily14_c60801/f1p6/1173|i2_LQ_lily14_c33166/f1p0/2073|i1_LQ_lily14_c26741/f1p1/1627	http://www.genome.jp/kegg-bin/show_pathway?ko00310/K00128%09red/K00626%09red/K14157%09red
mRNA surveillance pathway	KEGG PATHWAY	ko03015	14	374	0.999896	1	i4_LQ_lily14_c4218/f1p0/4597|i2_LQ_lily14_c52869/f1p0/2015|i1_LQ_lily14_c13077/f1p1/1615|i2_LQ_lily14_c50978/f1p0/2104|i0_LQ_lily14_c27396/f1p0/621|i4_LQ_lily14_c4476/f1p7/4226|i0_LQ_lily14_c10678/f1p0/854|i1_LQ_lily14_c21575/f1p0/1557|i1_LQ_lily14_c47344/f1p0/1330|i4_LQ_lily14_c14459/f1p0/4780|i1_LQ_lily14_c30292/f1p1/1896|i1_LQ_lily14_c44096/f1p1/1183|i0_LQ_lily14_c37428/f1p2/475|i1_LQ_lily14_c…	http://www.genome.jp/kegg-bin/show_pathway?ko03015/K12883%09red/K14328%09red/K13126%09red/K12876%09red/K14406%09red/K14416%09red/K14402%09red/K14325%09red/K14401%09red
RNA polymerase	KEGG PATHWAY	ko03020	4	191	0.99993	1	i2_LQ_lily14_c12731/f1p0/2819|i3_LQ_lily14_c30022/f1p1/3582|i5_LQ_lily14_c1624/f1p6/5294|i1_LQ_lily14_c25425/f1p0/1331	http://www.genome.jp/kegg-bin/show_pathway?ko03020/K02999%09red/K03008%09red/K03027%09red
Regulation of autophagy	KEGG PATHWAY	ko04140	2	151	0.999964	1	i1_HQ_lily14_c19350/f4p3/1656|i2_LQ_lily14_c47298/f1p0/2103	http://www.genome.jp/kegg-bin/show_pathway?ko04140/K07198%09red
Oxidative phosphorylation	KEGG PATHWAY	ko00190	27	617	0.999976	1	i2_HQ_lily14_c36256/f23p0/2882|i5_LQ_lily14_c7674/f1p0/5192|i0_LQ_lily14_c46834/f1p0/856|i2_LQ_lily14_c23469/f1p0/2592|i0_LQ_lily14_c43113/f1p0/645|i3_HQ_lily14_c47998/f3p0/3257|i2_LQ_lily14_c27014/f1p0/2960|i2_LQ_lily14_c43072/f1p0/2688|i0_LQ_lily14_c37893/f1p12/722|i1_LQ_lily14_c86093/f1p56/1998|i2_LQ_lily14_c4902/f1p3/2133|i2_LQ_lily14_c47231/f1p0/2127|i1_LQ_lily14_c66171/f1p6/1819|i3_LQ_lily1…	http://www.genome.jp/kegg-bin/show_pathway?ko00190/K02113%09red/K03883%09red/K00413%09red/K03955%09red/K01507%09red/K01535%09red/K02140%09red/K02150%09red
Biosynthesis of unsaturated fatty acids	KEGG PATHWAY	ko01040	5	267	0.999998	1	i5_HQ_lily14_c697/f3p0/5272|i0_HQ_lily14_c20117/f3p0/839|i1_LQ_lily14_c38793/f1p0/1315|i1_LQ_lily14_c62600/f1p3/1252|i1_HQ_lily14_c35731/f2p3/1205	http://www.genome.jp/kegg-bin/show_pathway?ko01040/K10703%09red/K00059%09red/K10251%09red
Valine, leucine and isoleucine degradation	KEGG PATHWAY	ko00280	6	291	0.999998	1	i0_LQ_lily14_c22663/f1p1/640|i1_LQ_lily14_c60801/f1p6/1173|i1_LQ_lily14_c26741/f1p1/1627|i2_HQ_lily14_c7954/f4p1/2228|i1_LQ_lily14_c27000/f1p0/1169|i2_LQ_lily14_c45066/f1p1/2844	http://www.genome.jp/kegg-bin/show_pathway?ko00280/K00128%09red/K18660%09red/K05607%09red/K00626%09red/K00020%09red
Proteasome	KEGG PATHWAY	ko03050	1	216	1	1	i1_LQ_lily14_c49261/f1p1/1332	http://www.genome.jp/kegg-bin/show_pathway?ko03050/K03035%09red
Ubiquitin mediated proteolysis	KEGG PATHWAY	ko04120	10	487	1	1	i4_HQ_lily14_c1912/f2p1/4588|i4_LQ_lily14_c2828/f1p119/4194|i4_LQ_lily14_c3715/f1p0/4549|i5_LQ_lily14_c9066/f1p0/5123|i4_LQ_lily14_c6056/f1p0/4662|i4_LQ_lily14_c7232/f1p0/4851|i4_LQ_lily14_c13083/f1p8/4655|i5_LQ_lily14_c3482/f1p10/5444|i1_LQ_lily14_c26069/f1p0/1853|i0_LQ_lily14_c46714/f1p0/577	http://www.genome.jp/kegg-bin/show_pathway?ko04120/K03094%09red/K10599%09red/K10592%09red/K03348%09red
Protein processing in endoplasmic reticulum	KEGG PATHWAY	ko04141	30	904	1	1	i2_HQ_lily14_c30210/f4p0/2514|i1_HQ_lily14_c108531/f7p1/1540|i2_LQ_lily14_c10556/f1p0/2900|i1_LQ_lily14_c67379/f1p1/1666|i2_LQ_lily14_c22226/f1p5/2979|i1_LQ_lily14_c11664/f1p1/1591|i1_HQ_lily14_c29148/f3p1/1540|i3_LQ_lily14_c5159/f1p7/3285|i2_HQ_lily14_c1393/f5p0/2502|i1_HQ_lily14_c27752/f6p1/1754|i2_LQ_lily14_c37798/f1p1/2826|i2_LQ_lily14_c32190/f1p1/2026|i1_LQ_lily14_c42226/f1p5/1935|i4_LQ_lily…	http://www.genome.jp/kegg-bin/show_pathway?ko04141/K13525%09red/K12666%09red/K09487%09red/K07151%09red/K12670%09red/K03094%09red/K04079%09red/K14018%09red/K12667%09red/K08057%09red/K11718%09red/K09580%09red/K03283%09red
Endocytosis	KEGG PATHWAY	ko04144	7	528	1	1	i2_HQ_lily14_c30210/f4p0/2514|i2_LQ_lily14_c45903/f1p0/2302|i2_HQ_lily14_c1393/f5p0/2502|i2_LQ_lily14_c22908/f1p0/2205|i2_LQ_lily14_c38640/f1p2/2748|i2_LQ_lily14_c6757/f1p0/2428|i0_LQ_lily14_c7807/f2p0/957	http://www.genome.jp/kegg-bin/show_pathway?ko04144/K10396%09red/K03283%09red/K12471%09red/K05755%09red/K01115%09red
Nicotinate and nicotinamide metabolism	KEGG PATHWAY	ko00760	9	1056	1	1	i5_LQ_lily14_c5770/f1p0/5094|i5_LQ_lily14_c4221/f1p0/5316|i5_HQ_lily14_c1376/f2p0/5301|i1_HQ_lily14_c13878/f4p3/1834|i1_LQ_lily14_c2638/f1p2/1989|i4_LQ_lily14_c3311/f1p0/4746|i5_HQ_lily14_c1125/f2p1/5394|i0_LQ_lily14_c41701/f1p0/872|i4_LQ_lily14_c11760/f1p7/4270	http://www.genome.jp/kegg-bin/show_pathway?ko00760/K03517%09red/K00858%09red/K01513%09red/K03787%09red
--------------------
#Term	Database	ID	Input number	Background number	P-Value	Corrected P-Value	Input	Hyperlink
--------------------
#Term	Database	ID	Input number	Background number	P-Value	Corrected P-Value	Input	Hyperlink
--------------------

## Sheet: Top 20 in S1vs S4.DEG.KEGG
pathway_term	rich_factor	qvalue	gene_number
Ribosome	0.387306	1.20992e-85	299
Photosynthesis - antenna proteins	0.92	1.50313e-11	23
Steroid biosynthesis	0.322581	1.13541e-06	30
Plant hormone signal transduction	0.170854	3.75154e-05	68
Linoleic acid metabolism	0.327869	0.0001067	20
Starch and sucrose metabolism	0.142222	0.000247846	96
Porphyrin and chlorophyll metabolism	0.247525	0.000346592	25
Ribosome biogenesis in eukaryotes	0.187192	0.000723031	38
Biotin metabolism	0.304348	0.00291898	14
Fatty acid elongation	0.258065	0.0047137	16
Photosynthesis	0.176136	0.00608408	31
Lysine biosynthesis	0.357143	0.00608408	10
Cutin, suberine and wax biosynthesis	0.186441	0.01622	22
Monobactam biosynthesis	0.32	0.0292564	8
Pentose and glucuronate interconversions	0.15544	0.0292564	30
Phenylpropanoid biosynthesis	0.130841	0.0794778	42
Fatty acid biosynthesis	0.137097	0.0794778	34
C5-Branched dibasic acid metabolism	0.217391	0.0811861	10
Carbon fixation in photosynthetic organisms	0.131387	0.101647	36
Flavonoid biosynthesis	0.192982	0.108214	11
