# Supplementary material for: SMRT and Illumina RNA Sequencing and Characterization of a Key NAC Gene LoNAC29 during the Flower Senescence in Lilium oriental ‘Siberia’
Source: Genes (Basel). 2021 Jun 6;12(6):869. doi: 10.3390/genes12060869 (PMC8227295; doi:10.3390/genes12060869)
Supplement: Supplementary file 1 [file genes-12-00869-s001.zip › Supplementary data/Table S9 Chlorophyll metablism and pohtosynthesis related genes.xlsx]

## Sheet: chlorophyll related DEG in KEGG
Family	geneid	genelen	lily_S11_readcount	lily_S12_readcount	lily_S13_readcount	lily_S21_readcount	lily_S22_readcount	lily_S23_readcount	lily_S31_readcount	lily_S32_readcount	lily_S33_readcount	lily_S41_readcount	lily_S42_readcount	lily_S43_readcount	{nr}	{SwissProt}	{KEGG}	{KOG}	{GO}	{nt}	{pfam}
HEMA	i2_LQ_lily14_c23425/f1p4/2098	2098	1712.78	1064.12	2536.13	622.48	664.31	853.14	604.03	650.75	584.18	263.67	258.4	315.86	{ONK71595.1; uncharacterized protein A4U43_C04F10310 [Asparagus officinalis]}	{sp|P0C587|HEM1_ORYSJ; Glutamyl-tRNA reductase, chloroplastic OS=Oryza sativa subsp. japonica OX=39947 GN=Os10g0502400 PE=2 SV=1}	{pda:103703982; K02492 hemA glutamyl-tRNA reductase 1.2.1.70 ko00860; Metabolism; Metabolism of cofactors and vitamins; Porphyrin and chlorophyll metabolism}	{NA}	{GO:0033014; tetrapyrrole biosynthetic process; biological_process GO:0008677; 2-dehydropantoate 2-reductase activity; molecular_function GO:0051287; NAD binding; molecular_function GO:0006779; porphyrin biosynthetic process; biological_process GO:0008641; small protein activating enzyme activity; molecular_function GO:0003857; 3-hydroxyacyl-CoA dehydrogenase activity; molecular_function GO:00090…	{XM_019319381.1; PREDICTED: Ipomoea nil glutamyl-tRNA reductase 1, chloroplastic-like (LOC109170320), mRNA}	{PF03435:Saccharopine dehydrogenase NADP binding domain PF02826:D-isomer specific 2-hydroxyacid dehydrogenase, NAD binding domain PF05201:Glutamyl-tRNAGlu reductase, N-terminal domain PF00899:ThiF family PF01408:Oxidoreductase family, NAD-binding Rossmann fold PF01113:Dihydrodipicolinate reductase, N-terminus PF02737:3-hydroxyacyl-CoA dehydrogenase, NAD binding domain PF13241:Putative NAD(P)-bind…
HEMA	i1_LQ_lily14_c25911/f1p0/1923	1926	1228.36	833.78	1819.24	459.66	505.38	603.46	302.66	425.66	496.75	69.86	99.36	86.43	{ONK71595.1; uncharacterized protein A4U43_C04F10310 [Asparagus officinalis]}	{sp|P0C587|HEM1_ORYSJ; Glutamyl-tRNA reductase, chloroplastic OS=Oryza sativa subsp. japonica OX=39947 GN=Os10g0502400 PE=2 SV=1}	{pda:103703982; K02492 hemA glutamyl-tRNA reductase 1.2.1.70 ko00860; Metabolism; Metabolism of cofactors and vitamins; Porphyrin and chlorophyll metabolism}	{NA}	{GO:0006779; porphyrin biosynthetic process; biological_process GO:0003857; 3-hydroxyacyl-CoA dehydrogenase activity; molecular_function GO:0008641; small protein activating enzyme activity; molecular_function GO:0009089; lysine biosynthetic process via diaminopimelate; biological_process GO:0008677; 2-dehydropantoate 2-reductase activity; molecular_function GO:0033014; tetrapyrrole biosynthetic …	{XM_019319381.1; PREDICTED: Ipomoea nil glutamyl-tRNA reductase 1, chloroplastic-like (LOC109170320), mRNA}	{PF03721:UDP-glucose/GDP-mannose dehydrogenase family, NAD binding domain PF02558:Ketopantoate reductase PanE/ApbA PF02254:TrkA-N domain PF00745:Glutamyl-tRNAGlu reductase, dimerisation domain PF13241:Putative NAD(P)-binding PF03446:NAD binding domain of 6-phosphogluconate dehydrogenase PF02737:3-hydroxyacyl-CoA dehydrogenase, NAD binding domain PF01113:Dihydrodipicolinate reductase, N-terminus P…
HEMA	i0_LQ_lily14_c41777/f1p0/693	693	250.86	187.1	447.63	84.86	119.32	110.4	70.31	96.59	104.07	8.47	44.25	24.71	{ACN35062.1; unknown [Zea mays]}	{sp|P0C587|HEM1_ORYSJ; Glutamyl-tRNA reductase, chloroplastic OS=Oryza sativa subsp. japonica OX=39947 GN=Os10g0502400 PE=2 SV=1}	{mus:103974206; K02492 hemA glutamyl-tRNA reductase 1.2.1.70 ko00860; Metabolism; Metabolism of cofactors and vitamins; Porphyrin and chlorophyll metabolism}	{NA}	{GO:0008883; glutamyl-tRNA reductase activity; molecular_function GO:0050661; NADP binding; molecular_function GO:0033014; tetrapyrrole biosynthetic process; biological_process GO:0055114; oxidation-reduction process; biological_process}	{NA}	{PF00745:Glutamyl-tRNAGlu reductase, dimerisation domain}
HEMH	i2_LQ_lily14_c16513/f1p0/2053	2055	630.19	529.3	664.35	169.07	251.11	419.57	78.06	212.8	96.46	25.98	39.53	129.12	{XP_010930513.1; PREDICTED: ferrochelatase-2, chloroplastic isoform X1 [Elaeis guineensis]}	{sp|A2Y3Q5|HEMH_ORYSI; Ferrochelatase-2, chloroplastic OS=Oryza sativa subsp. indica OX=39946 GN=HEMH PE=2 SV=2}	{pda:103704785; K01772 hemH, FECH protoporphyrin/coproporphyrin ferrochelatase [EC:4.99.1.1 4.99.1.9] 4.99.1.1,4.99.1.9 ko00860; Metabolism; Metabolism of cofactors and vitamins; Porphyrin and chlorophyll metabolism}	{At2g30390; KOG1321 Protoheme ferro-lyase (ferrochelatase) H Coenzyme transport and metabolism ;}	{GO:0004325; ferrochelatase activity; molecular_function GO:0006783; heme biosynthetic process; biological_process}	{XM_019852777.1; PREDICTED: Elaeis guineensis ferrochelatase-2, chloroplastic (LOC105051677), transcript variant X2, mRNA}	{PF00762:Ferrochelatase}
HEMH	i1_HQ_lily14_c8135/f5p1/1973	1974	2522.21	2562.65	2851.05	786.17	959.95	1281.44	463.08	681.51	434.63	269.02	255.58	585.35	{XP_010930513.1; PREDICTED: ferrochelatase-2, chloroplastic isoform X1 [Elaeis guineensis]}	{sp|A2Y3Q5|HEMH_ORYSI; Ferrochelatase-2, chloroplastic OS=Oryza sativa subsp. indica OX=39946 GN=HEMH PE=2 SV=2}	{pda:103704785; K01772 hemH, FECH protoporphyrin/coproporphyrin ferrochelatase [EC:4.99.1.1 4.99.1.9] 4.99.1.1,4.99.1.9 ko00860; Metabolism; Metabolism of cofactors and vitamins; Porphyrin and chlorophyll metabolism}	{At2g30390; KOG1321 Protoheme ferro-lyase (ferrochelatase) H Coenzyme transport and metabolism ;}	{GO:0006783; heme biosynthetic process; biological_process GO:0004325; ferrochelatase activity; molecular_function}	{XM_019852777.1; PREDICTED: Elaeis guineensis ferrochelatase-2, chloroplastic (LOC105051677), transcript variant X2, mRNA}	{PF00762:Ferrochelatase}
HEMH	i1_LQ_lily14_c85787/f1p1/1305	1306	1152.77	1136.74	1501.59	366.36	513.62	650.43	296.29	391.43	266.74	163.58	190.46	394.57	{KYP58309.1; hypothetical protein KK1_004609 [Cajanus cajan]}	{sp|Q0DIV0|HEMH2_ORYSJ; Ferrochelatase-2, chloroplastic OS=Oryza sativa subsp. japonica OX=39947 GN=Os05g0361200 PE=2 SV=1}	{aip:107630898; K01772 hemH, FECH protoporphyrin/coproporphyrin ferrochelatase [EC:4.99.1.1 4.99.1.9] 4.99.1.1,4.99.1.9 ko00860; Metabolism; Metabolism of cofactors and vitamins; Porphyrin and chlorophyll metabolism}	{At2g30390; KOG1321 Protoheme ferro-lyase (ferrochelatase) H Coenzyme transport and metabolism ;}	{GO:0006783; heme biosynthetic process; biological_process GO:0004325; ferrochelatase activity; molecular_function}	{XM_019852777.1; PREDICTED: Elaeis guineensis ferrochelatase-2, chloroplastic (LOC105051677), transcript variant X2, mRNA}	{PF00762:Ferrochelatase}
GSA	i1_LQ_lily14_c28424/f1p0/1693	1693	4412.67	2939.6	5157.6	1678.94	1894.71	2428.76	1429.23	1657	1896.1	502	562.48	783	{XP_008791109.1; PREDICTED: glutamate-1-semialdehyde 2,1-aminomutase, chloroplastic-like [Phoenix dactylifera]}	{sp|Q6YZE2|GSA_ORYSJ; Glutamate-1-semialdehyde 2,1-aminomutase, chloroplastic OS=Oryza sativa subsp. japonica OX=39947 GN=GSA PE=2 SV=1}	{pda:103708108; K01845 hemL glutamate-1-semialdehyde 2,1-aminomutase 5.4.3.8 ko00860; Metabolism; Metabolism of cofactors and vitamins; Porphyrin and chlorophyll metabolism}	{At3g48730; KOG1401 Acetylornithine aminotransferase E Amino acid transport and metabolism ;}	{GO:0030170; pyridoxal phosphate binding; molecular_function GO:0008483; transaminase activity; molecular_function}	{XM_010931287.2; PREDICTED: Elaeis guineensis glutamate-1-semialdehyde 2,1-aminomutase, chloroplastic (LOC105051026), mRNA}	{PF00202:Aminotransferase class-III}
HEMC	i1_HQ_lily14_c2686/f2p0/1347	1347	1866.01	1636.3	2187.23	1179.97	1125.59	1740.96	432.89	826.46	1134.48	100.82	62.44	98.48	{ONK65793.1; uncharacterized protein A4U43_C06F1030 [Asparagus officinalis]}	{sp|Q6H6D2|HEM3_ORYSJ; Porphobilinogen deaminase, chloroplastic OS=Oryza sativa subsp. japonica OX=39947 GN=HEMC PE=2 SV=1}	{atr:18443080; K01749 hemC, HMBS hydroxymethylbilane synthase 2.5.1.61 ko00860; Metabolism; Metabolism of cofactors and vitamins; Porphyrin and chlorophyll metabolism}	{At5g08280; KOG2892 Porphobilinogen deaminase H Coenzyme transport and metabolism ;}	{GO:0051082; unfolded protein binding; molecular_function GO:0004418; hydroxymethylbilane synthase activity; molecular_function GO:0005737; cytoplasm; cellular_component GO:0006457; protein folding; biological_process GO:0033014; tetrapyrrole biosynthetic process; biological_process}	{XM_008795366.2; PREDICTED: Phoenix dactylifera porphobilinogen deaminase, chloroplastic-like (LOC103709845), transcript variant X2, mRNA}	{PF03900:Porphobilinogen deaminase, C-terminal domain PF01379:Porphobilinogen deaminase, dipyromethane cofactor binding domain PF01430:Hsp33 protein}
HEME	i1_LQ_lily14_c44497/f1p1/1686	1687	1710.89	1385.1	1785.39	901.3	1023.7	1207.45	645.53	791.47	911.41	183	184.98	166.88	{XP_010915753.1; PREDICTED: uroporphyrinogen decarboxylase 1, chloroplastic [Elaeis guineensis]}	{sp|Q93ZB6|DCUP1_ARATH; Uroporphyrinogen decarboxylase 1, chloroplastic OS=Arabidopsis thaliana OX=3702 GN=HEME1 PE=2 SV=2}	{egu:105040768; K01599 hemE, UROD uroporphyrinogen decarboxylase 4.1.1.37 ko00860; Metabolism; Metabolism of cofactors and vitamins; Porphyrin and chlorophyll metabolism}	{At3g14930; KOG2872 Uroporphyrinogen decarboxylase H Coenzyme transport and metabolism ;}	{GO:0004853; uroporphyrinogen decarboxylase activity; molecular_function GO:0006779; porphyrin biosynthetic process; biological_process}	{XM_010917451.1; PREDICTED: Elaeis guineensis uroporphyrinogen decarboxylase 1, chloroplastic (LOC105040768), mRNA}	{PF01208:Uroporphyrinogen decarboxylase (URO-D)}
HEMF	i1_HQ_lily14_c67362/f2p1/1416	1416	519.09	442.47	551.55	1011.76	891.86	905.06	1189.64	856.69	1276.2	79.28	54.34	98.62	{XP_008802314.1; PREDICTED: oxygen-dependent coproporphyrinogen-III oxidase, chloroplastic-like [Phoenix dactylifera]}	{sp|P35055|HEM6_SOYBN; Oxygen-dependent coproporphyrinogen-III oxidase, chloroplastic OS=Glycine max OX=3847 GN=CPX PE=2 SV=1}	{mus:103972421; K00228 CPOX, hemF coproporphyrinogen III oxidase 1.3.3.3 ko00860; Metabolism; Metabolism of cofactors and vitamins; Porphyrin and chlorophyll metabolism}	{At1g03475; KOG1518 Coproporphyrinogen III oxidase CPO/HEM13 H Coenzyme transport and metabolism ;}	{GO:0006779; porphyrin biosynthetic process; biological_process GO:0055114; oxidation-reduction process; biological_process GO:0004109; coproporphyrinogen oxidase activity; molecular_function}	{XM_010916032.2; PREDICTED: Elaeis guineensis coproporphyrinogen-III oxidase 1, chloroplastic (LOC105039768), transcript variant X2, mRNA}	{PF01218:Coproporphyrinogen III oxidase}
HEMF	i1_HQ_lily14_c8952/f3p1/1461	1461	258.96	250.86	302.42	451.02	497.24	609.09	465.93	482.48	740.92	38.72	16.72	44.82	{XP_008802314.1; PREDICTED: oxygen-dependent coproporphyrinogen-III oxidase, chloroplastic-like [Phoenix dactylifera]}	{sp|P35055|HEM6_SOYBN; Oxygen-dependent coproporphyrinogen-III oxidase, chloroplastic OS=Glycine max OX=3847 GN=CPX PE=2 SV=1}	{mus:103972421; K00228 CPOX, hemF coproporphyrinogen III oxidase 1.3.3.3 ko00860; Metabolism; Metabolism of cofactors and vitamins; Porphyrin and chlorophyll metabolism}	{At1g03475; KOG1518 Coproporphyrinogen III oxidase CPO/HEM13 H Coenzyme transport and metabolism ;}	{GO:0055114; oxidation-reduction process; biological_process GO:0006779; porphyrin biosynthetic process; biological_process GO:0004109; coproporphyrinogen oxidase activity; molecular_function}	{XM_010916032.2; PREDICTED: Elaeis guineensis coproporphyrinogen-III oxidase 1, chloroplastic (LOC105039768), transcript variant X2, mRNA}	{PF01218:Coproporphyrinogen III oxidase}
CHLD	i0_LQ_lily14_c8672/f1p4/525	527	454	308	529	164	163	219	109	113	138	35	60	53	{XP_009413527.1; PREDICTED: magnesium-chelatase subunit ChlD, chloroplastic isoform X2 [Musa acuminata subsp. malaccensis]}	{sp|O24133|CHLD_TOBAC; Magnesium-chelatase subunit ChlD, chloroplastic OS=Nicotiana tabacum OX=4097 GN=CHLD PE=2 SV=1}	{var:108320893; K03404 chlD, bchD magnesium chelatase subunit D 6.6.1.1 ko00860; Metabolism; Metabolism of cofactors and vitamins; Porphyrin and chlorophyll metabolism}	{NA}	{GO:0003676; nucleic acid binding; molecular_function GO:0005524; ATP binding; molecular_function}	{AF014399.1; Pisum sativum Mg-chelatase subunit D (ChlD) mRNA, complete cds}	{PF00270:DEAD/DEAH box helicase}
CHLG	i1_LQ_lily14_c65037/f1p0/1425	1457	355.32	195.69	392.02	202.67	136.43	331.56	46.37	147.49	51.62	4.33	4.05	14.86	{XP_010920818.1; PREDICTED: chlorophyll synthase, chloroplastic [Elaeis guineensis]}	{sp|Q5W6H5|CHLG_ORYSJ; Chlorophyll synthase, chloroplastic OS=Oryza sativa subsp. japonica OX=39947 GN=CHLG PE=2 SV=1}	{egu:105044579; K04040 chlG, bchG chlorophyll/bacteriochlorophyll a synthase [EC:2.5.1.62 2.5.1.133] 2.5.1.62,2.5.1.133 ko00860; Metabolism; Metabolism of cofactors and vitamins; Porphyrin and chlorophyll metabolism}	{NA}	{GO:0016021; integral to membrane; cellular_component GO:0016765; transferase activity, transferring alkyl or aryl (other than methyl) groups; molecular_function}	{XM_009423123.2; PREDICTED: Musa acuminata subsp. malaccensis chlorophyll synthase, chloroplastic (LOC104000955), mRNA}	{PF01040:UbiA prenyltransferase family}
CHLH	i4_LQ_lily14_c10891/f1p0/4333	4339	1175.83	800.71	1948	55.2	3.49	0	2.19	6.14	0	0	0	0	{XP_010938532.1; PREDICTED: magnesium-chelatase subunit ChlH, chloroplastic [Elaeis guineensis]}	{sp|B8ANF1|CHLH_ORYSI; Magnesium-chelatase subunit ChlH, chloroplastic OS=Oryza sativa subsp. indica OX=39946 GN=CHLH PE=3 SV=1}	{aip:107625452; K03403 chlH, bchH magnesium chelatase subunit H 6.6.1.1 ko00860; Metabolism; Metabolism of cofactors and vitamins; Porphyrin and chlorophyll metabolism}	{NA}	{GO:0009058; biosynthetic process; biological_process GO:0016851; magnesium chelatase activity; molecular_function}	{XM_010940230.2; PREDICTED: Elaeis guineensis magnesium-chelatase subunit ChlH, chloroplastic (LOC105057582), mRNA}	{PF02514:CobN/Magnesium Chelatase PF11965:Domain of unknown function (DUF3479)}
CHLH	i1_LQ_lily14_c63152/f1p2/1323	1324	2709.68	2057.22	4233.79	10.88	66.35	173.64	3.23	35.55	23.34	0	0	1.1	{XP_020108684.1; magnesium-chelatase subunit ChlH, chloroplastic [Ananas comosus]}	{sp|B8ANF1|CHLH_ORYSI; Magnesium-chelatase subunit ChlH, chloroplastic OS=Oryza sativa subsp. indica OX=39946 GN=CHLH PE=3 SV=1}	{cic:CICLE_v10004154mg; K03403 chlH, bchH magnesium chelatase subunit H 6.6.1.1 ko00860; Metabolism; Metabolism of cofactors and vitamins; Porphyrin and chlorophyll metabolism}	{NA}	{GO:0005509; calcium ion binding; molecular_function GO:0016052; carbohydrate catabolic process; biological_process GO:0009058; biosynthetic process; biological_process GO:0004556; alpha-amylase activity; molecular_function}	{XM_010940230.2; PREDICTED: Elaeis guineensis magnesium-chelatase subunit ChlH, chloroplastic (LOC105057582), mRNA}	{PF09260:Domain of unknown function (DUF1966) PF02514:CobN/Magnesium Chelatase}
CHLH	i3_LQ_lily14_c42581/f1p1/3321	3322	5059.36	3300.45	7789.97	54.6	47.31	320	36.71	68.14	43.97	3	0	0	{XP_009389626.1; PREDICTED: magnesium-chelatase subunit ChlH, chloroplastic [Musa acuminata subsp. malaccensis]}	{sp|B8ANF1|CHLH_ORYSI; Magnesium-chelatase subunit ChlH, chloroplastic OS=Oryza sativa subsp. indica OX=39946 GN=CHLH PE=3 SV=1}	{sind:105159758; K03403 chlH, bchH magnesium chelatase subunit H 6.6.1.1 ko00860; Metabolism; Metabolism of cofactors and vitamins; Porphyrin and chlorophyll metabolism}	{NA}	{GO:0004556; alpha-amylase activity; molecular_function GO:0005509; calcium ion binding; molecular_function GO:0016052; carbohydrate catabolic process; biological_process GO:0009058; biosynthetic process; biological_process}	{XM_010940230.2; PREDICTED: Elaeis guineensis magnesium-chelatase subunit ChlH, chloroplastic (LOC105057582), mRNA}	{PF09260:Domain of unknown function (DUF1966) PF02514:CobN/Magnesium Chelatase}
CHLH	i3_LQ_lily14_c20106/f1p0/3636	3637	1648.92	690.54	2022.38	33.33	24.85	139.64	2.63	4.17	83.2	0	0	2.9	{XP_009389626.1; PREDICTED: magnesium-chelatase subunit ChlH, chloroplastic [Musa acuminata subsp. malaccensis]}	{sp|B8ANF1|CHLH_ORYSI; Magnesium-chelatase subunit ChlH, chloroplastic OS=Oryza sativa subsp. indica OX=39946 GN=CHLH PE=3 SV=1}	{sind:105159758; K03403 chlH, bchH magnesium chelatase subunit H 6.6.1.1 ko00860; Metabolism; Metabolism of cofactors and vitamins; Porphyrin and chlorophyll metabolism}	{NA}	{GO:0004556; alpha-amylase activity; molecular_function GO:0009058; biosynthetic process; biological_process GO:0016052; carbohydrate catabolic process; biological_process GO:0005509; calcium ion binding; molecular_function}	{XM_010940230.2; PREDICTED: Elaeis guineensis magnesium-chelatase subunit ChlH, chloroplastic (LOC105057582), mRNA}	{PF02514:CobN/Magnesium Chelatase PF09260:Domain of unknown function (DUF1966)}
CHLI	i1_LQ_lily14_c21007/f1p0/1249	1250	1135	1037	1774	407	469	490	260	386	395	109	122	97	{ONK79231.1; uncharacterized protein A4U43_C01F4260 [Asparagus officinalis]}	{sp|Q53RM0|CHLI_ORYSJ; Magnesium-chelatase subunit ChlI, chloroplastic OS=Oryza sativa subsp. japonica OX=39947 GN=CHLI PE=1 SV=1}	{egu:105040656; K03405 chlI, bchI magnesium chelatase subunit I 6.6.1.1 ko00860; Metabolism; Metabolism of cofactors and vitamins; Porphyrin and chlorophyll metabolism}	{NA}	{GO:0003677; DNA binding; molecular_function GO:0006355; regulation of transcription, DNA-dependent; biological_process GO:0006260; DNA replication; biological_process GO:0008134; transcription factor binding; molecular_function GO:0000166; nucleotide binding; molecular_function GO:0016887; ATPase activity; molecular_function GO:0005524; ATP binding; molecular_function}	{NA}	{PF00005:ABC transporter PF00493:MCM2/3/5 family PF01580:FtsK/SpoIIIE family PF00158:Sigma-54 interaction domain PF00004:ATPase family associated with various cellular activities (AAA) PF07728:AAA domain (dynein-related subfamily)}
CHLM	i0_HQ_lily14_c7515/f2p0/778	780	2028	2141	2081	1663	1731	2401	676	1557	1176	260	374	171	{XP_010923967.1; PREDICTED: transmembrane protein 97-like isoform X1 [Elaeis guineensis]}	{NA}	{egu:105051689; - - - - -}	{NA}	{GO:0015995; chlorophyll biosynthetic process; biological_process GO:0046406; magnesium protoporphyrin IX methyltransferase activity; molecular_function}	{NA}	{PF07109:Magnesium-protoporphyrin IX methyltransferase C-terminus}
CHLP	i1_HQ_lily14_c37529/f6p1/1697	1697	6781.92	4552.47	9254	1111.92	445.9	2655.61	221.46	763.12	792.4	9	0	0	{XP_010939800.1; PREDICTED: geranylgeranyl diphosphate reductase, chloroplastic [Elaeis guineensis]}	{sp|Q9ZS34|CHLP_TOBAC; Geranylgeranyl diphosphate reductase, chloroplastic OS=Nicotiana tabacum OX=4097 GN=CHLP PE=2 SV=1}	{spen:107014180; K10960 chlP, bchP geranylgeranyl diphosphate/geranylgeranyl-bacteriochlorophyllide a reductase [EC:1.3.1.83 1.3.1.111] 1.3.1.83,1.3.1.111 ko00860; Metabolism; Metabolism of cofactors and vitamins; Porphyrin and chlorophyll metabolism | ko00900; Metabolism; Metabolism of terpenoids and polyketides; Terpenoid backbone biosynthesis}	{NA}	{GO:0008033; tRNA processing; biological_process GO:0050660; flavin adenine dinucleotide binding; molecular_function GO:0071949; FAD binding; molecular_function GO:0016491; oxidoreductase activity; molecular_function GO:0006813; potassium ion transport; biological_process GO:0055114; oxidation-reduction process; biological_process}	{XM_010941498.2; PREDICTED: Elaeis guineensis geranylgeranyl diphosphate reductase, chloroplastic (LOC105058545), mRNA}	{PF12831:FAD dependent oxidoreductase PF01494:FAD binding domain PF07992:Pyridine nucleotide-disulphide oxidoreductase PF01266:FAD dependent oxidoreductase PF02254:TrkA-N domain PF01134:Glucose inhibited division protein A PF00070:Pyridine nucleotide-disulphide oxidoreductase}
CHLP	i1_LQ_lily14_c49255/f1p1/1734	1724	1332.12	894.88	1481.47	143.16	70.12	642.45	103.54	256.09	226.1	0	13	14	{XP_010939800.1; PREDICTED: geranylgeranyl diphosphate reductase, chloroplastic [Elaeis guineensis]}	{sp|Q9ZS34|CHLP_TOBAC; Geranylgeranyl diphosphate reductase, chloroplastic OS=Nicotiana tabacum OX=4097 GN=CHLP PE=2 SV=1}	{aip:107633107; K10960 chlP, bchP geranylgeranyl diphosphate/geranylgeranyl-bacteriochlorophyllide a reductase [EC:1.3.1.83 1.3.1.111] 1.3.1.83,1.3.1.111 ko00860; Metabolism; Metabolism of cofactors and vitamins; Porphyrin and chlorophyll metabolism | ko00900; Metabolism; Metabolism of terpenoids and polyketides; Terpenoid backbone biosynthesis}	{NA}	{GO:0071949; FAD binding; molecular_function GO:0006813; potassium ion transport; biological_process GO:0055114; oxidation-reduction process; biological_process GO:0016491; oxidoreductase activity; molecular_function GO:0050660; flavin adenine dinucleotide binding; molecular_function GO:0008033; tRNA processing; biological_process}	{XM_010941498.2; PREDICTED: Elaeis guineensis geranylgeranyl diphosphate reductase, chloroplastic (LOC105058545), mRNA}	{PF01266:FAD dependent oxidoreductase PF02254:TrkA-N domain PF00070:Pyridine nucleotide-disulphide oxidoreductase PF01134:Glucose inhibited division protein A PF12831:FAD dependent oxidoreductase PF01494:FAD binding domain PF07992:Pyridine nucleotide-disulphide oxidoreductase}
CHLP	i1_LQ_lily14_c47528/f1p0/1378	1380	206	185	288	99	59	92	49	70	47	2	3	3	{XP_009406829.1; PREDICTED: uncharacterized protein LOC103989643 [Musa acuminata subsp. malaccensis]}	{sp|Q9ZS34|CHLP_TOBAC; Geranylgeranyl diphosphate reductase, chloroplastic OS=Nicotiana tabacum OX=4097 GN=CHLP PE=2 SV=1}	{dosa:Os01t0265000-00; K10960 chlP, bchP geranylgeranyl diphosphate/geranylgeranyl-bacteriochlorophyllide a reductase [EC:1.3.1.83 1.3.1.111] 1.3.1.83,1.3.1.111 ko00860; Metabolism; Metabolism of cofactors and vitamins; Porphyrin and chlorophyll metabolism | ko00900; Metabolism; Metabolism of terpenoids and polyketides; Terpenoid backbone biosynthesis}	{NA}	{GO:0071949; FAD binding; molecular_function}	{XM_009408554.2; PREDICTED: Musa acuminata subsp. malaccensis geranylgeranyl diphosphate reductase-like (LOC103989643), mRNA}	{PF01494:FAD binding domain}
CRD	i1_HQ_lily14_c22832/f3p0/1447	1446	5810	3307	9136	696	720	852	182	549	749	7	11	16	{XP_010910140.1; PREDICTED: magnesium-protoporphyrin IX monomethyl ester [oxidative] cyclase, chloroplastic isoform X1 [Elaeis guineensis]}	{sp|Q945B7|CRD1_EUPES; Magnesium-protoporphyrin IX monomethyl ester [oxidative] cyclase, chloroplastic OS=Euphorbia esula OX=3993 GN=CRD1 PE=3 SV=1}	{mus:103999618; K04035 E1.14.13.81, acsF, chlE magnesium-protoporphyrin IX monomethyl ester (oxidative) cyclase 1.14.13.81 ko00860; Metabolism; Metabolism of cofactors and vitamins; Porphyrin and chlorophyll metabolism}	{NA}	{GO:0045300; acyl-[acyl-carrier-protein] desaturase activity; molecular_function GO:0016491; oxidoreductase activity; molecular_function GO:0055114; oxidation-reduction process; biological_process GO:0046872; metal ion binding; molecular_function GO:0006631; fatty acid metabolic process; biological_process}	{XM_018819649.1; PREDICTED: Musa acuminata subsp. malaccensis magnesium-protoporphyrin IX monomethyl ester [oxidative] cyclase, chloroplastic (LOC103999618), mRNA}	{PF02915:Rubrerythrin PF03405:Fatty acid desaturase}
PORA	i1_LQ_lily14_c66217/f1p0/1095	1095	991	576	979	735	600	652	117	768	235	16	21	6	{XP_010921737.1; PREDICTED: divinyl chlorophyllide a 8-vinyl-reductase, chloroplastic [Elaeis guineensis]}	{sp|J9RYI6|DCVR_CUCSA; Divinyl chlorophyllide a 8-vinyl-reductase, chloroplastic OS=Cucumis sativus OX=3659 GN=DVR PE=1 SV=1}	{egu:105045229; K19073 DVR divinyl chlorophyllide a 8-vinyl-reductase 1.3.1.75 ko00860; Metabolism; Metabolism of cofactors and vitamins; Porphyrin and chlorophyll metabolism}	{At5g18660; KOG1203 Predicted dehydrogenase G Carbohydrate transport and metabolism ;}	{GO:0006694; steroid biosynthetic process; biological_process GO:0050662; coenzyme binding; molecular_function GO:0016616; oxidoreductase activity, acting on the CH-OH group of donors, NAD or NADP as acceptor; molecular_function GO:0055114; oxidation-reduction process; biological_process GO:0003854; 3-beta-hydroxy-delta5-steroid dehydrogenase activity; molecular_function GO:0003824; NA}	{CP019097.1; Spirodela polyrhiza strain 9509 chromosome 5 sequence}	{PF01370:NAD dependent epimerase/dehydratase family PF01073:3-beta hydroxysteroid dehydrogenase/isomerase family}
DVR	i3_LQ_lily14_c3542/f1p8/3251	3243	506	280	920	36	11	119	1	18	3	0	0	0	{XP_010918444.1; PREDICTED: protochlorophyllide reductase [Elaeis guineensis]}	{sp|Q01289|POR_PEA; Protochlorophyllide reductase, chloroplastic OS=Pisum sativum OX=3888 GN=3PCR PE=1 SV=1}	{egu:105042811; K00218 por protochlorophyllide reductase 1.3.1.33 ko00860; Metabolism; Metabolism of cofactors and vitamins; Porphyrin and chlorophyll metabolism}	{At1g03630; KOG1208 Dehydrogenases with different specificities (related to short-chain alcohol dehydrogenases) Q Secondary metabolites biosynthesis, transport and catabolism ;}	{NA}	{XM_010915285.2; PREDICTED: Elaeis guineensis probable acyl-activating enzyme 17, peroxisomal (LOC105039209), mRNA}	{NA}
DVR	i0_LQ_lily14_c10788/f1p8/507	507	2362	1720	4486	108	14	587	3	42	5	0	3	0	{ONK73599.1; uncharacterized protein A4U43_C04F33310 [Asparagus officinalis]}	{sp|Q42850|PORB_HORVU; Protochlorophyllide reductase B, chloroplastic OS=Hordeum vulgare OX=4513 GN=PORB PE=1 SV=1}	{vvi:100241491; K00218 por protochlorophyllide reductase 1.3.1.33 ko00860; Metabolism; Metabolism of cofactors and vitamins; Porphyrin and chlorophyll metabolism}	{At5g54190; KOG1208 Dehydrogenases with different specificities (related to short-chain alcohol dehydrogenases) Q Secondary metabolites biosynthesis, transport and catabolism ;}	{NA}	{XM_010243701.2; PREDICTED: Nelumbo nucifera protochlorophyllide reductase-like (LOC104586453), mRNA}	{NA}
CHLG	i1_LQ_lily14_c45348/f1p0/1381	1383	2317.68	1639.31	2740.98	1078.33	835.57	1785.44	229.63	897.51	463.38	72.67	148.95	142.14	{XP_010920818.1; PREDICTED: chlorophyll synthase, chloroplastic [Elaeis guineensis]}	{sp|Q5W6H5|CHLG_ORYSJ; Chlorophyll synthase, chloroplastic OS=Oryza sativa subsp. japonica OX=39947 GN=CHLG PE=2 SV=1}	{egu:105044579; K04040 chlG, bchG chlorophyll/bacteriochlorophyll a synthase [EC:2.5.1.62 2.5.1.133] 2.5.1.62,2.5.1.133 ko00860; Metabolism; Metabolism of cofactors and vitamins; Porphyrin and chlorophyll metabolism}	{NA}	{GO:0016765; transferase activity, transferring alkyl or aryl (other than methyl) groups; molecular_function GO:0016021; integral to membrane; cellular_component}	{XM_009423123.2; PREDICTED: Musa acuminata subsp. malaccensis chlorophyll synthase, chloroplastic (LOC104000955), mRNA}	{PF01040:UbiA prenyltransferase family}
HCAR	i1_LQ_lily14_c87024/f1p1/1687	1687	1081.2	1119.25	1396.96	520.77	734.8	580.46	192.09	492.41	334.52	139.11	117.21	197.48	{XP_020079787.1; 7-hydroxymethyl chlorophyll a reductase, chloroplastic [Ananas comosus]}	{sp|Q8GS60|HCAR_ARATH; 7-hydroxymethyl chlorophyll a reductase, chloroplastic OS=Arabidopsis thaliana OX=3702 GN=HCAR PE=1 SV=1}	{mus:103973012; K18010 HCAR 7-hydroxymethyl chlorophyll a reductase 1.17.7.2 ko00860; Metabolism; Metabolism of cofactors and vitamins; Porphyrin and chlorophyll metabolism}	{NA}	{NA}	{XM_008798197.2; PREDICTED: Phoenix dactylifera 7-hydroxymethyl chlorophyll a reductase, chloroplastic (LOC103711882), transcript variant X2, mRNA}	{NA}
HCAR	i4_LQ_lily14_c13493/f1p9/4433	4463	314.03	272.48	368.43	117.06	205.97	139.29	65.75	105.3	90.95	89.46	42.2	63.45	{XP_008796418.1; PREDICTED: 7-hydroxymethyl chlorophyll a reductase, chloroplastic [Phoenix dactylifera]}	{sp|Q7XTG7|HCAR_ORYSJ; 7-hydroxymethyl chlorophyll a reductase, chloroplastic OS=Oryza sativa subsp. japonica OX=39947 GN=HCAR PE=3 SV=2}	{mus:103973012; K18010 HCAR 7-hydroxymethyl chlorophyll a reductase 1.17.7.2 ko00860; Metabolism; Metabolism of cofactors and vitamins; Porphyrin and chlorophyll metabolism}	{NA}	{NA}	{XM_008798197.2; PREDICTED: Phoenix dactylifera 7-hydroxymethyl chlorophyll a reductase, chloroplastic (LOC103711882), transcript variant X2, mRNA}	{NA}

## Sheet: DEG of Photosynthesis in KEGG
geneid	genelen	lily_S11_readcount	lily_S12_readcount	lily_S13_readcount	lily_S21_readcount	lily_S22_readcount	lily_S23_readcount	lily_S31_readcount	lily_S32_readcount	lily_S33_readcount	lily_S41_readcount	lily_S42_readcount	lily_S43_readcount	{nr}	{SwissProt}	{KEGG}	{KOG}	{GO}	{nt}	{pfam}
i0_LQ_lily14_c42293/f1p0/670	671	26108	19496	34034	5651	3802	13730	8665	6697	9736	1044	922	1540	{XP_008799078.1; PREDICTED: photosystem II 10 kDa polypeptide, chloroplastic-like [Phoenix dactylifera]}	{sp|P06183|PSBR_SOLTU; Photosystem II 10 kDa polypeptide, chloroplastic OS=Solanum tuberosum OX=4113 GN=PSBR PE=2 SV=1}	{egu:105033414; K03541 psbR photosystem II 10kDa protein - ko00195; Metabolism; Energy metabolism; Photosynthesis}	{NA}	{GO:0042651; thylakoid membrane; cellular_component GO:0009654; oxygen evolving complex; cellular_component GO:0009523; photosystem II; cellular_component GO:0015979; photosynthesis; biological_process}	{EU371025.1; Lilium formosanum photosystem II PsbR protein mRNA, partial cds}	{PF04725:Photosystem II 10 kDa polypeptide PsbR}
i0_HQ_lily14_c5228/f2p0/551	551	8289.45	4544.29	12795.6	231.62	143.9	1035.22	85.33	163.85	141.64	10	19	41	{JAT40149.1; Photosystem II reaction center W protein, chloroplastic [Anthurium amnicola]}	{sp|Q39194|PSBW_ARATH; Photosystem II reaction center W protein, chloroplastic OS=Arabidopsis thaliana OX=3702 GN=PSBW PE=1 SV=2}	{eus:EUTSA_v10017409mg; K02721 psbW photosystem II PsbW protein - ko00195; Metabolism; Energy metabolism; Photosynthesis}	{NA}	{GO:0009507; chloroplast; cellular_component GO:0009523; photosystem II; cellular_component GO:0015979; photosynthesis; biological_process}	{NA}	{PF07123:Photosystem II reaction centre W protein (PsbW)}
i0_LQ_lily14_c22201/f1p10/767	768	6243	3878	11954	275	81	1005	49	181	127	8	6	51	{XP_010254085.1; PREDICTED: photosystem I reaction center subunit VI, chloroplastic-like [Nelumbo nucifera]}	{sp|Q9SUI6|PSAH2_ARATH; Photosystem I reaction center subunit VI-2, chloroplastic OS=Arabidopsis thaliana OX=3702 GN=PSAH2 PE=2 SV=1}	{nnu:104595173; K02695 psaH photosystem I subunit VI - ko00195; Metabolism; Energy metabolism; Photosynthesis}	{NA}	{GO:0015979; photosynthesis; biological_process GO:0009538; photosystem I reaction center; cellular_component GO:0009522; photosystem I; cellular_component}	{XM_010099778.1; Morus notabilis Photosystem I reaction center subunit VI partial mRNA}	{PF03244:Photosystem I reaction centre subunit VI}
i0_HQ_lily14_c54627/f4p1/798	798	13229	11584	19791	1603	127	4002	765	625	1676	0	7	44	{XP_010256006.1; PREDICTED: photosystem I reaction center subunit II, chloroplastic [Nelumbo nucifera]}	{sp|P32869|PSAD_CUCSA; Photosystem I reaction center subunit II, chloroplastic OS=Cucumis sativus OX=3659 GN=psaD PE=1 SV=1}	{nnu:104596510; K02692 psaD photosystem I subunit II - ko00195; Metabolism; Energy metabolism; Photosynthesis}	{NA}	{GO:0015979; photosynthesis; biological_process GO:0009538; photosystem I reaction center; cellular_component GO:0009522; photosystem I; cellular_component}	{XM_009398557.2; PREDICTED: Musa acuminata subsp. malaccensis photosystem I reaction center subunit II, chloroplastic-like (LOC103981814), mRNA}	{PF02531:PsaD}
i0_LQ_lily14_c64340/f1p0/894	894	4595.71	3132.72	7005.79	340.38	87.95	1308.12	96.94	250.64	134.96	4	10.21	31.1	{XP_008787375.1; PREDICTED: photosystem I reaction center subunit III, chloroplastic, partial [Phoenix dactylifera]}	{sp|P12355|PSAF_SPIOL; Photosystem I reaction center subunit III, chloroplastic OS=Spinacia oleracea OX=3562 GN=PSAF PE=1 SV=1}	{pda:103705445; K02694 psaF photosystem I subunit III - ko00195; Metabolism; Energy metabolism; Photosynthesis}	{NA}	{GO:0009538; photosystem I reaction center; cellular_component GO:0009522; photosystem I; cellular_component GO:0015979; photosynthesis; biological_process}	{XM_009420743.2; PREDICTED: Musa acuminata subsp. malaccensis photosystem I reaction center subunit III, chloroplastic-like (LOC103999089), mRNA}	{PF02507:Photosystem I reaction centre subunit III}
i0_HQ_lily14_c7156/f5p0/592	592	5935.18	4556.97	9122.11	302	139	1185	137	154	237	1	3	13	{XP_004493851.1; PREDICTED: photosystem I reaction center subunit IV, chloroplastic-like [Cicer arietinum]}	{sp|Q41229|PSAEB_NICSY; Photosystem I reaction center subunit IV B, chloroplastic OS=Nicotiana sylvestris OX=4096 GN=PSAEB PE=1 SV=1}	{cam:101510350; K02693 psaE photosystem I subunit IV - ko00195; Metabolism; Energy metabolism; Photosynthesis}	{NA}	{GO:0009538; photosystem I reaction center; cellular_component GO:0009522; photosystem I; cellular_component GO:0015979; photosynthesis; biological_process}	{XM_004956015.3; PREDICTED: Setaria italica photosystem I reaction center subunit IV, chloroplastic-like (LOC101767783), mRNA}	{PF02427:Photosystem I reaction centre subunit IV / PsaE}
i1_LQ_lily14_c16696/f1p0/1058	1060	1075	752	1788	102	191	207	68	176	206	6	5	17	{XP_010939425.1; PREDICTED: photosystem I chlorophyll a/b-binding protein 5, chloroplastic [Elaeis guineensis]}	{sp|Q9C639|LHCA5_ARATH; Photosystem I chlorophyll a/b-binding protein 5, chloroplastic OS=Arabidopsis thaliana OX=3702 GN=LHCA5 PE=1 SV=1}	{gra:105785178; K08911 LHCA5 light-harvesting complex I chlorophyll a/b binding protein 5 - ko00196; Metabolism; Energy metabolism; Photosynthesis - antenna proteins}	{NA}	{NA}	{NA}	{NA}
i0_HQ_lily14_c7552/f5p2/930	923	8524.29	5803.28	14126.2	464.62	137.05	1711.88	96.06	366.36	173.04	0	4.79	17.9	{XP_008787375.1; PREDICTED: photosystem I reaction center subunit III, chloroplastic, partial [Phoenix dactylifera]}	{sp|P12355|PSAF_SPIOL; Photosystem I reaction center subunit III, chloroplastic OS=Spinacia oleracea OX=3562 GN=PSAF PE=1 SV=1}	{pda:103705445; K02694 psaF photosystem I subunit III - ko00195; Metabolism; Energy metabolism; Photosynthesis}	{NA}	{GO:0009522; photosystem I; cellular_component GO:0009538; photosystem I reaction center; cellular_component GO:0015979; photosynthesis; biological_process}	{XM_009420743.2; PREDICTED: Musa acuminata subsp. malaccensis photosystem I reaction center subunit III, chloroplastic-like (LOC103999089), mRNA}	{PF02507:Photosystem I reaction centre subunit III}
i0_LQ_lily14_c8430/f1p4/569	570	7029	4221	14438	115	31	810	10	44	22	0	2	3	{XP_010911261.1; PREDICTED: photosystem I reaction center subunit V, chloroplastic-like [Elaeis guineensis]}	{sp|Q9S7N7|PSAG_ARATH; Photosystem I reaction center subunit V, chloroplastic OS=Arabidopsis thaliana OX=3702 GN=PSAG PE=1 SV=1}	{sot:102593231; K08905 psaG photosystem I subunit V - ko00195; Metabolism; Energy metabolism; Photosynthesis}	{NA}	{GO:0009522; photosystem I; cellular_component GO:0016020; membrane; cellular_component GO:0015979; photosynthesis; biological_process}	{XM_009348416.2; PREDICTED: Pyrus x bretschneideri photosystem I reaction center subunit V, chloroplastic-like (LOC103938417), mRNA}	{PF01241:Photosystem I psaG / psaK}
i0_LQ_lily14_c26314/f1p0/521	523	333.55	154.71	394.37	10.38	6.1	57.78	6.67	7.15	9.36	0	1	2	{JAT40149.1; Photosystem II reaction center W protein, chloroplastic [Anthurium amnicola]}	{sp|Q39194|PSBW_ARATH; Photosystem II reaction center W protein, chloroplastic OS=Arabidopsis thaliana OX=3702 GN=PSBW PE=1 SV=2}	{eus:EUTSA_v10017409mg; K02721 psbW photosystem II PsbW protein - ko00195; Metabolism; Energy metabolism; Photosynthesis}	{NA}	{GO:0009523; photosystem II; cellular_component GO:0009507; chloroplast; cellular_component GO:0015979; photosynthesis; biological_process}	{NA}	{PF07123:Photosystem II reaction centre W protein (PsbW)}
i0_HQ_lily14_c4628/f2p2/985	985	6555.46	2622.07	9267.84	1318.35	127.92	5702.11	68.28	602.62	109.89	0	3	1	{XP_008783427.1; PREDICTED: photosystem II 22 kDa protein, chloroplastic [Phoenix dactylifera]}	{sp|Q02060|PSBS_SPIOL; Photosystem II 22 kDa protein, chloroplastic OS=Spinacia oleracea OX=3562 GN=PSBS PE=1 SV=1}	{pda:103702676; K03542 psbS photosystem II 22kDa protein - ko00195; Metabolism; Energy metabolism; Photosynthesis}	{NA}	{NA}	{XM_010913569.2; PREDICTED: Elaeis guineensis photosystem II 22 kDa protein, chloroplastic (LOC105037935), mRNA}	{NA}
i0_LQ_lily14_c10428/f1p2/987	987	1622	1078	2489	29	26	125	20	22	14	0	0	1	{XP_010932388.1; PREDICTED: photosystem I chlorophyll a/b-binding protein 6, chloroplastic [Elaeis guineensis]}	{sp|Q8LCQ4|LHCA6_ARATH; Photosystem I chlorophyll a/b-binding protein 6, chloroplastic OS=Arabidopsis thaliana OX=3702 GN=LHCA6 PE=1 SV=1}	{gra:105796928; K08908 LHCA2 light-harvesting complex I chlorophyll a/b binding protein 2 - ko00196; Metabolism; Energy metabolism; Photosynthesis - antenna proteins}	{NA}	{NA}	{XM_010934086.2; PREDICTED: Elaeis guineensis photosystem I chlorophyll a/b-binding protein 6, chloroplastic (LOC105053065), mRNA}	{NA}
i0_HQ_lily14_c18204/f2p0/854	852	6450	3113	12238	77	26	612	5	34	28	0	0	0	{XP_020111553.1; photosystem I reaction center subunit XI, chloroplastic [Ananas comosus]}	{sp|Q9SUI4|PSAL_ARATH; Photosystem I reaction center subunit XI, chloroplastic OS=Arabidopsis thaliana OX=3702 GN=PSAL PE=1 SV=2}	{egu:105038844; K02699 psaL photosystem I subunit XI - ko00195; Metabolism; Energy metabolism; Photosynthesis}	{NA}	{GO:0015979; photosynthesis; biological_process GO:0009538; photosystem I reaction center; cellular_component GO:0009522; photosystem I; cellular_component}	{FP094243.1; Phyllostachys edulis cDNA clone: bphylf026b01, full insert sequence}	{PF02605:Photosystem I reaction centre subunit XI}
i0_HQ_lily14_c6542/f3p0/663	663	7182	4698	11752	278	42	1544	11	177	38	0	0	0	{XP_010923661.1; PREDICTED: photosystem I reaction center subunit psaK, chloroplastic [Elaeis guineensis]}	{sp|Q9SUI5|PSAK_ARATH; Photosystem I reaction center subunit psaK, chloroplastic OS=Arabidopsis thaliana OX=3702 GN=PSAK PE=2 SV=2}	{ini:109174926; K02698 psaK photosystem I subunit X - ko00195; Metabolism; Energy metabolism; Photosynthesis}	{NA}	{GO:0015979; photosynthesis; biological_process GO:0009522; photosystem I; cellular_component GO:0016020; membrane; cellular_component}	{XM_002459302.1; Sorghum bicolor hypothetical protein, mRNA}	{PF01241:Photosystem I psaG / psaK}
i0_LQ_lily14_c3782/f1p5/886	887	3604.7	2070.6	4565.06	96.81	68.5	541.5	27.6	82.88	78.91	0	0	0	{O49080.1; RecName: Full=Oxygen-evolving enhancer protein 2, chloroplastic; Short=OEE2; AltName: Full=23 kDa subunit of oxygen evolving system of photosystem II; AltName: Full=23 kDa thylakoid membrane protein; AltName: Full=OEC 23 kDa subunit; Flags: Precursor}	{sp|O49080|PSBP_FRIAG; Oxygen-evolving enhancer protein 2, chloroplastic OS=Fritillaria agrestis OX=64177 GN=PSBP PE=2 SV=1}	{egu:105033747; K02717 psbP photosystem II oxygen-evolving enhancer protein 2 - ko00195; Metabolism; Energy metabolism; Photosynthesis}	{NA}	{GO:0019898; extrinsic to membrane; cellular_component GO:0009654; oxygen evolving complex; cellular_component GO:0005509; calcium ion binding; molecular_function GO:0009523; photosystem II; cellular_component GO:0015979; photosynthesis; biological_process}	{AF037458.1; Fritillaria agrestis photosystem II oxygen evolving complex protein 2 precursor (psbP) mRNA, complete cds}	{PF01789:PsbP}
i1_LQ_lily14_c16000/f1p0/1011	1000	1739.92	529.93	1803.16	423.65	49.08	1912.89	14.72	168.38	54.11	0	0	0	{XP_008783427.1; PREDICTED: photosystem II 22 kDa protein, chloroplastic [Phoenix dactylifera]}	{sp|Q02060|PSBS_SPIOL; Photosystem II 22 kDa protein, chloroplastic OS=Spinacia oleracea OX=3562 GN=PSBS PE=1 SV=1}	{pda:103702676; K03542 psbS photosystem II 22kDa protein - ko00195; Metabolism; Energy metabolism; Photosynthesis}	{NA}	{NA}	{XM_010913569.2; PREDICTED: Elaeis guineensis photosystem II 22 kDa protein, chloroplastic (LOC105037935), mRNA}	{NA}
i1_LQ_lily14_c32638/f1p0/1011	1011	5963.3	3560.4	8121.94	147.19	84.5	963.5	28.4	94.12	104.09	0	0	0	{O49080.1; RecName: Full=Oxygen-evolving enhancer protein 2, chloroplastic; Short=OEE2; AltName: Full=23 kDa subunit of oxygen evolving system of photosystem II; AltName: Full=23 kDa thylakoid membrane protein; AltName: Full=OEC 23 kDa subunit; Flags: Precursor}	{sp|O49080|PSBP_FRIAG; Oxygen-evolving enhancer protein 2, chloroplastic OS=Fritillaria agrestis OX=64177 GN=PSBP PE=2 SV=1}	{egu:105033747; K02717 psbP photosystem II oxygen-evolving enhancer protein 2 - ko00195; Metabolism; Energy metabolism; Photosynthesis}	{NA}	{GO:0019898; extrinsic to membrane; cellular_component GO:0009654; oxygen evolving complex; cellular_component GO:0005509; calcium ion binding; molecular_function GO:0009523; photosystem II; cellular_component GO:0015979; photosynthesis; biological_process}	{AF037458.1; Fritillaria agrestis photosystem II oxygen evolving complex protein 2 precursor (psbP) mRNA, complete cds}	{PF01789:PsbP}
i1_LQ_lily14_c41457/f1p0/1327	1328	1410.82	1153.03	2701.89	77	36	221	52	47	61	0	0	0	{XP_016500062.1; PREDICTED: photosystem I reaction center subunit IV A, chloroplastic, partial [Nicotiana tabacum]}	{sp|Q41228|PSAEA_NICSY; Photosystem I reaction center subunit IV A, chloroplastic OS=Nicotiana sylvestris OX=4096 GN=PSAEA PE=1 SV=1}	{mdm:103445440; K02693 psaE photosystem I subunit IV - ko00195; Metabolism; Energy metabolism; Photosynthesis}	{NA}	{NA}	{NA}	{NA}
i1_LQ_lily14_c68946/f1p0/1613	1580	41.62	26	56	13	0	31	0	1	2	0	0	0	{XP_012854954.1; PREDICTED: photosystem II 22 kDa protein, chloroplastic-like [Erythranthe guttata]}	{sp|Q02060|PSBS_SPIOL; Photosystem II 22 kDa protein, chloroplastic OS=Spinacia oleracea OX=3562 GN=PSBS PE=1 SV=1}	{pda:103702676; K03542 psbS photosystem II 22kDa protein - ko00195; Metabolism; Energy metabolism; Photosynthesis}	{NA}	{NA}	{XM_010913569.2; PREDICTED: Elaeis guineensis photosystem II 22 kDa protein, chloroplastic (LOC105037935), mRNA}	{NA}
i0_LQ_lily14_c67717/f1p0/314	316	158.35	101.06	357.4	18.96	4.92	23.85	20.77	9.92	6.96	0	7	1.97	{KXG20345.1; hypothetical protein SORBI_010G189300 [Sorghum bicolor]}	{sp|Q9SY97|LHCA3_ARATH; Photosystem I chlorophyll a/b-binding protein 3-1, chloroplastic OS=Arabidopsis thaliana OX=3702 GN=LHCA3 PE=1 SV=1}	{csv:101202993; K08909 LHCA3 light-harvesting complex I chlorophyll a/b binding protein 3 - ko00196; Metabolism; Energy metabolism; Photosynthesis - antenna proteins}	{NA}	{NA}	{NA}	{NA}
i0_HQ_lily14_c2628/f7p0/961	961	23937	14735.7	35483.1	859.05	95.77	4250.47	66.32	450.4	127.43	0	6	4.02	{XP_009387775.1; PREDICTED: chlorophyll a-b binding protein CP24 10A, chloroplastic [Musa acuminata subsp. malaccensis]}	{sp|P27524|CB4A_SOLLC; Chlorophyll a-b binding protein CP24 10A, chloroplastic OS=Solanum lycopersicum OX=4081 GN=CAP10A PE=3 SV=1}	{mus:103974633; K08917 LHCB6 light-harvesting complex II chlorophyll a/b binding protein 6 - ko00196; Metabolism; Energy metabolism; Photosynthesis - antenna proteins}	{NA}	{NA}	{XM_008792582.1; PREDICTED: Phoenix dactylifera chlorophyll a-b binding protein CP24 10A, chloroplastic-like (LOC103707885), mRNA}	{NA}
i1_HQ_lily14_c9511/f2p0/1131	1132	28917	16873	46139	1114	425	5412	3034	984	5107	41	28	30	{XP_018825901.1; PREDICTED: chlorophyll a-b binding protein CP29.1, chloroplastic-like [Juglans regia]}	{sp|Q07473|CB4A_ARATH; Chlorophyll a-b binding protein CP29.1, chloroplastic OS=Arabidopsis thaliana OX=3702 GN=LHCB4.1 PE=1 SV=1}	{pxb:103936594; K08915 LHCB4 light-harvesting complex II chlorophyll a/b binding protein 4 - ko00196; Metabolism; Energy metabolism; Photosynthesis - antenna proteins}	{NA}	{NA}	{NM_001143134.1; Zea mays uncharacterized LOC100216729 (LOC100216729), mRNA}	{NA}
i1_HQ_lily14_c35836/f4p6/1019	1019	1018.82	996.7	2401.46	23.51	3.83	201.38	1.53	31.32	4.53	0	0	0	{AIR93785.1; chloroplast light harvesting chlorophyll A/B binding protein [Kalanchoe fedtschenkoi]}	{sp|P07369|CB2G_SOLLC; Chlorophyll a-b binding protein 3C, chloroplastic OS=Solanum lycopersicum OX=4081 GN=CAB3C PE=3 SV=1}	{nnu:104610587; K08912 LHCB1 light-harvesting complex II chlorophyll a/b binding protein 1 - ko00196; Metabolism; Energy metabolism; Photosynthesis - antenna proteins}	{NA}	{NA}	{XM_009423213.2; PREDICTED: Musa acuminata subsp. malaccensis chlorophyll a-b binding protein of LHCII type 1-like (LOC104001037), mRNA}	{NA}
i0_HQ_lily14_c2200/f12p0/892	890	24641	17485.4	36258.5	969.53	172.65	3167.6	57.44	356.85	197.41	1	7.73	6.45	{XP_009386318.1; PREDICTED: chlorophyll a-b binding protein 6, chloroplastic-like [Musa acuminata subsp. malaccensis]}	{sp|P12360|CB11_SOLLC; Chlorophyll a-b binding protein 6A, chloroplastic OS=Solanum lycopersicum OX=4081 GN=CAB6A PE=2 SV=1}	{nnu:104594830; K08907 LHCA1 light-harvesting complex I chlorophyll a/b binding protein 1 - ko00196; Metabolism; Energy metabolism; Photosynthesis - antenna proteins}	{NA}	{NA}	{XM_010101326.1; Morus notabilis Chlorophyll a-b binding protein 6A partial mRNA}	{NA}
i1_LQ_lily14_c52926/f1p0/1020	1018	10967	3709	22479	35	74	266	40	21	112	83	91	96	{XP_010905185.1; PREDICTED: chlorophyll a-b binding protein 7, chloroplastic [Elaeis guineensis]}	{sp|P13869|CB12_PETHY; Chlorophyll a-b binding protein, chloroplastic OS=Petunia hybrida OX=4102 PE=2 SV=1}	{egu:105042121; K08908 LHCA2 light-harvesting complex I chlorophyll a/b binding protein 2 - ko00196; Metabolism; Energy metabolism; Photosynthesis - antenna proteins}	{NA}	{NA}	{XM_003547970.3; PREDICTED: Glycine max chlorophyll a-b binding protein 7, chloroplastic (LOC100802138), mRNA}	{NA}
i0_HQ_lily14_c14454/f3p0/972	973	11094.3	6191.63	18562.2	840.85	300.3	1688.48	878.02	558.1	323.81	30.95	74.91	40.83	{XP_010913989.1; PREDICTED: chlorophyll a-b binding protein 8, chloroplastic [Elaeis guineensis]}	{sp|P27522|CB13_SOLLC; Chlorophyll a-b binding protein 8, chloroplastic OS=Solanum lycopersicum OX=4081 GN=CAB8 PE=3 SV=1}	{egu:105039517; K08909 LHCA3 light-harvesting complex I chlorophyll a/b binding protein 3 - ko00196; Metabolism; Energy metabolism; Photosynthesis - antenna proteins}	{NA}	{NA}	{XM_010915687.2; PREDICTED: Elaeis guineensis chlorophyll a-b binding protein 8, chloroplastic (LOC105039517), mRNA}	{NA}
i1_LQ_lily14_c2724/f1p9/1147	1147	4383.96	3079.27	7357.9	128.95	13.23	766.53	10.68	85.6	26.57	0	0	0.98	{XP_011007955.1; PREDICTED: chlorophyll a-b binding protein CP24 10A, chloroplastic-like [Populus euphratica]}	{sp|P27524|CB4A_SOLLC; Chlorophyll a-b binding protein CP24 10A, chloroplastic OS=Solanum lycopersicum OX=4081 GN=CAP10A PE=3 SV=1}	{pop:POPTR_0003s01450g; K08917 LHCB6 light-harvesting complex II chlorophyll a/b binding protein 6 - ko00196; Metabolism; Energy metabolism; Photosynthesis - antenna proteins}	{NA}	{NA}	{XM_010941316.2; PREDICTED: Elaeis guineensis chlorophyll a-b binding protein CP24 10A, chloroplastic-like (LOC105058393), mRNA}	{NA}
i0_HQ_lily14_c75627/f14p0/951	949	84177	65550	164697	11497	959	29669	3228	11794	3975	24	29	37	{ABO20852.1; chlorophyll a/b binding protein of LHCII type I [Lilium longiflorum]}	{sp|P12328|CB21_LEMGI; Chlorophyll a-b binding protein of LHCII type I, chloroplastic OS=Lemna gibba OX=4470 PE=3 SV=1}	{nnu:104594210; K08913 LHCB2 light-harvesting complex II chlorophyll a/b binding protein 2 - ko00196; Metabolism; Energy metabolism; Photosynthesis - antenna proteins}	{NA}	{NA}	{EF091845.1; Lilium longiflorum chlorophyll a/b binding protein of LHCII type I mRNA, complete cds}	{NA}
i1_LQ_lily14_c109292/f1p0/1007	1007	35048	22968	55391	1150	696	3679	343	1179	1365	5	3	3	{XP_010905042.1; PREDICTED: chlorophyll a-b binding protein 13, chloroplastic [Elaeis guineensis]}	{sp|P27489|CB23_SOLLC; Chlorophyll a-b binding protein 13, chloroplastic OS=Solanum lycopersicum OX=4081 GN=CAB13 PE=1 SV=1}	{egu:105032321; K08914 LHCB3 light-harvesting complex II chlorophyll a/b binding protein 3 - ko00196; Metabolism; Energy metabolism; Photosynthesis - antenna proteins}	{NA}	{NA}	{XM_010906740.2; PREDICTED: Elaeis guineensis chlorophyll a-b binding protein 13, chloroplastic (LOC105032321), mRNA}	{NA}
i1_HQ_lily14_c98426/f3p1/1070	1070	21297	14075	32041	1200	637	3481	509	1085	901	2	0	6	{XP_019155606.1; PREDICTED: chlorophyll a-b binding protein CP26, chloroplastic [Ipomoea nil]}	{sp|Q9XF89|CB5_ARATH; Chlorophyll a-b binding protein CP26, chloroplastic OS=Arabidopsis thaliana OX=3702 GN=LHCB5 PE=1 SV=1}	{sind:105174630; K08916 LHCB5 light-harvesting complex II chlorophyll a/b binding protein 5 - ko00196; Metabolism; Energy metabolism; Photosynthesis - antenna proteins}	{NA}	{NA}	{XM_004300624.2; PREDICTED: Fragaria vesca subsp. vesca chlorophyll a-b binding protein CP26, chloroplastic (LOC101295423), mRNA}	{NA}
i0_HQ_lily14_c76161/f3p0/510	509	985.35	730.31	1449.39	60.19	54.78	146.66	114.22	51.99	56.22	8.05	19.09	19.2	{XP_015880818.1; PREDICTED: chlorophyll a-b binding protein 8, chloroplastic [Ziziphus jujuba]}	{sp|P27522|CB13_SOLLC; Chlorophyll a-b binding protein 8, chloroplastic OS=Solanum lycopersicum OX=4081 GN=CAB8 PE=3 SV=1}	{csv:101202993; K08909 LHCA3 light-harvesting complex I chlorophyll a/b binding protein 3 - ko00196; Metabolism; Energy metabolism; Photosynthesis - antenna proteins}	{NA}	{NA}	{XM_010915687.2; PREDICTED: Elaeis guineensis chlorophyll a-b binding protein 8, chloroplastic (LOC105039517), mRNA}	{NA}
i0_HQ_lily14_c1928/f8p0/929	929	14060	8205	24582	600	18	2251	15	225	34	0	0	1	{XP_008453211.1; PREDICTED: chlorophyll a-b binding protein P4, chloroplastic [Cucumis melo]}	{sp|Q9SQL2|CB24_PEA; Chlorophyll a-b binding protein P4, chloroplastic OS=Pisum sativum OX=3888 GN=lhcA-P4 PE=1 SV=1}	{csv:101222701; K08910 LHCA4 light-harvesting complex I chlorophyll a/b binding protein 4 - ko00196; Metabolism; Energy metabolism; Photosynthesis - antenna proteins}	{NA}	{NA}	{XM_009390487.2; PREDICTED: Musa acuminata subsp. malaccensis chlorophyll a-b binding protein 4, chloroplastic (LOC103975507), mRNA}	{NA}
i1_LQ_lily14_c27371/f1p3/1058	1057	28275.8	20353.2	62151.8	3617.2	362.9	13075	103.13	1597.7	299.29	71	72.22	7.77	{XP_010243713.1; PREDICTED: chlorophyll a-b binding protein of LHCII type 1-like [Nelumbo nucifera]}	{sp|P12333|CB2A_SPIOL; Chlorophyll a-b binding protein, chloroplastic OS=Spinacia oleracea OX=3562 PE=1 SV=1}	{nnu:104610587; K08912 LHCB1 light-harvesting complex II chlorophyll a/b binding protein 1 - ko00196; Metabolism; Energy metabolism; Photosynthesis - antenna proteins}	{NA}	{NA}	{XM_009423213.2; PREDICTED: Musa acuminata subsp. malaccensis chlorophyll a-b binding protein of LHCII type 1-like (LOC104001037), mRNA}	{NA}
i1_LQ_lily14_c16950/f1p6/1014	1017	1772.42	1002.22	3850.08	74.85	41.76	336.53	7.71	68.1	27.47	15.79	23.02	1	{AIR93785.1; chloroplast light harvesting chlorophyll A/B binding protein [Kalanchoe fedtschenkoi]}	{sp|P12329|CB21_MAIZE; Chlorophyll a-b binding protein 1, chloroplastic OS=Zea mays OX=4577 GN=CAB1 PE=1 SV=1}	{fve:101297707; K08912 LHCB1 light-harvesting complex II chlorophyll a/b binding protein 1 - ko00196; Metabolism; Energy metabolism; Photosynthesis - antenna proteins}	{NA}	{NA}	{XM_009423213.2; PREDICTED: Musa acuminata subsp. malaccensis chlorophyll a-b binding protein of LHCII type 1-like (LOC104001037), mRNA}	{NA}
i0_LQ_lily14_c71062/f1p0/920	923	10681	7689.58	16923.5	654.47	313.35	1974.4	64.56	465.15	325.59	1	1.27	2.55	{XP_010264706.1; PREDICTED: chlorophyll a-b binding protein 6A, chloroplastic-like [Nelumbo nucifera]}	{sp|P12360|CB11_SOLLC; Chlorophyll a-b binding protein 6A, chloroplastic OS=Solanum lycopersicum OX=4081 GN=CAB6A PE=2 SV=1}	{nnu:104594830; K08907 LHCA1 light-harvesting complex I chlorophyll a/b binding protein 1 - ko00196; Metabolism; Energy metabolism; Photosynthesis - antenna proteins}	{NA}	{NA}	{XM_010101326.1; Morus notabilis Chlorophyll a-b binding protein 6A partial mRNA}	{NA}
i0_HQ_lily14_c75710/f2p0/528	527	4424.09	3930.05	10038.8	260.46	72.42	1196.93	12.28	177.8	75.83	2.98	9.9	1.9	{AIR93785.1; chloroplast light harvesting chlorophyll A/B binding protein [Kalanchoe fedtschenkoi]}	{sp|P07371|CB22_PEA; Chlorophyll a-b binding protein AB80, chloroplastic OS=Pisum sativum OX=3888 GN=AB80 PE=1 SV=1}	{nnu:104610587; K08912 LHCB1 light-harvesting complex II chlorophyll a/b binding protein 1 - ko00196; Metabolism; Energy metabolism; Photosynthesis - antenna proteins}	{NA}	{GO:0003824; NA GO:0046537; 2,3-bisphosphoglycerate-independent phosphoglycerate mutase activity; molecular_function}	{AY389597.1; Hyacinthus orientalis chloroplast chlorophyll a/b-binding protein mRNA, partial cds}	{PF10143:2,3-bisphosphoglycerate-independent phosphoglycerate mutase}
i1_LQ_lily14_c43438/f1p7/1311	1311	3652.12	2382.04	6587.08	437.27	26.06	1847.46	22.75	234.57	46.57	20.25	8.87	2.33	{CAA48410.1; light harvesting chlorophyll a /b binding protein, partial (chloroplast) [Hedera helix]}	{sp|P07371|CB22_PEA; Chlorophyll a-b binding protein AB80, chloroplastic OS=Pisum sativum OX=3888 GN=AB80 PE=1 SV=1}	{pop:POPTR_0002s19010g; K08912 LHCB1 light-harvesting complex II chlorophyll a/b binding protein 1 - ko00196; Metabolism; Energy metabolism; Photosynthesis - antenna proteins}	{NA}	{GO:0046537; 2,3-bisphosphoglycerate-independent phosphoglycerate mutase activity; molecular_function GO:0003824; NA}	{XM_002460577.1; Sorghum bicolor hypothetical protein, mRNA}	{PF10143:2,3-bisphosphoglycerate-independent phosphoglycerate mutase}
i0_LQ_lily14_c46749/f1p0/543	547	161	98	238	4	3	21	7	5	13	0	3	2	{XP_008796768.1; PREDICTED: ferredoxin-1 [Phoenix dactylifera]}	{sp|O23344|FDC1_ARATH; Ferredoxin C 1, chloroplastic OS=Arabidopsis thaliana OX=3702 GN=FDC1 PE=1 SV=1}	{nnu:104611740; K02639 petF ferredoxin - ko00195; Metabolism; Energy metabolism; Photosynthesis}	{NA}	{GO:0009055; NA GO:0051536; iron-sulfur cluster binding; molecular_function}	{XM_010553423.2; PREDICTED: Tarenaya hassleriana ferredoxin-1-like (LOC104822270), mRNA}	{PF00111:2Fe-2S iron-sulfur cluster binding domain}
i1_LQ_lily14_c13712/f1p0/1436	1438	5689.94	3263	7318.13	769.13	555.99	1413.98	536	522	1395	20	19	69	{XP_008788385.1; PREDICTED: ferredoxin--NADP reductase, leaf isozyme, chloroplastic [Phoenix dactylifera]}	{sp|O04977|FENR1_TOBAC; Ferredoxin--NADP reductase, leaf-type isozyme, chloroplastic OS=Nicotiana tabacum OX=4097 GN=PETH PE=2 SV=1}	{pda:103706150; K02641 petH ferredoxin--NADP+ reductase 1.18.1.2 ko00195; Metabolism; Energy metabolism; Photosynthesis}	{At5g66190; KOG1158 NADP/FAD dependent oxidoreductase C Energy production and conversion ;}	{GO:0055114; oxidation-reduction process; biological_process GO:0016491; oxidoreductase activity; molecular_function}	{XM_008790163.2; PREDICTED: Phoenix dactylifera ferredoxin--NADP reductase, leaf isozyme, chloroplastic (LOC103706150), mRNA}	{PF08030:Ferric reductase NAD binding domain PF00667:FAD binding domain PF00175:Oxidoreductase NAD-binding domain }
i0_LQ_lily14_c11472/f1p0/914	933	618.48	375.78	1365.02	95.29	9	200.74	28.01	110.95	13.9	1	10.96	6	{XP_010469798.1; PREDICTED: oxygen-evolving enhancer protein 2-1, chloroplastic [Camelina sativa]}	{sp|O49344|PSBP2_ARATH; Putative oxygen-evolving enhancer protein 2-2 OS=Arabidopsis thaliana OX=3702 GN=PSBP2 PE=5 SV=3}	{bna:106374937; K02717 psbP photosystem II oxygen-evolving enhancer protein 2 - ko00195; Metabolism; Energy metabolism; Photosynthesis}	{NA}	{GO:0019898; extrinsic to membrane; cellular_component GO:0009654; oxygen evolving complex; cellular_component GO:0005509; calcium ion binding; molecular_function GO:0009523; photosystem II; cellular_component GO:0015979; photosynthesis; biological_process}	{FQ381154.1; Vitis vinifera clone SS0ACG1YE02}	{PF01789:PsbP}
i0_HQ_lily14_c19137/f3p0/912	912	10833	5902	17536	374	141	1650	61	259	133	6	22	20	{XP_008776116.1; PREDICTED: oxygen-evolving enhancer protein 3-1, chloroplastic-like isoform X2 [Phoenix dactylifera]}	{sp|P12301|PSBQ_SPIOL; Oxygen-evolving enhancer protein 3, chloroplastic OS=Spinacia oleracea OX=3562 GN=PSBQ PE=1 SV=1}	{egu:105052408; K08901 psbQ photosystem II oxygen-evolving enhancer protein 3 - ko00195; Metabolism; Energy metabolism; Photosynthesis}	{NA}	{GO:0009654; oxygen evolving complex; cellular_component GO:0019898; extrinsic to membrane; cellular_component GO:0015979; photosynthesis; biological_process GO:0009523; photosystem II; cellular_component GO:0005509; calcium ion binding; molecular_function}	{NA}	{PF05757:Oxygen evolving enhancer protein 3 (PsbQ)}
i0_LQ_lily14_c29170/f1p0/770	754	38615.9	33543.9	43359.6	7518.46	2333.75	10681.1	18626.1	6282.47	10282.8	60	92	96	{O22646.1; RecName: Full=Plastocyanin, chloroplastic; Flags: Precursor}	{sp|O22646|PLAS_FRIAG; Plastocyanin, chloroplastic OS=Fritillaria agrestis OX=64177 GN=PETE PE=2 SV=1}	{jcu:105635285; K02638 petE plastocyanin - ko00195; Metabolism; Energy metabolism; Photosynthesis}	{NA}	{GO:0005507; copper ion binding; molecular_function GO:0009055; NA}	{AF031545.1; Fritillaria agrestis plastocyanin (ploc) mRNA, complete cds}	{PF00127:Copper binding proteins, plastocyanin/azurin family}
i0_LQ_lily14_c7296/f1p0/720	720	542	363	716	21	21	167	16	27	18	68	42	61	{XP_009401413.1; PREDICTED: photosynthetic NDH subunit of lumenal location 2, chloroplastic [Musa acuminata subsp. malaccensis]}	{sp|Q9XI73|PNSL2_ARATH; Photosynthetic NDH subunit of lumenal location 2, chloroplastic OS=Arabidopsis thaliana OX=3702 GN=PNSL2 PE=1 SV=1}	{pda:103702824; K08901 psbQ photosystem II oxygen-evolving enhancer protein 3 - ko00195; Metabolism; Energy metabolism; Photosynthesis}	{NA}	{GO:0009654; oxygen evolving complex; cellular_component GO:0019898; extrinsic to membrane; cellular_component GO:0015979; photosynthesis; biological_process GO:0009523; photosystem II; cellular_component GO:0005509; calcium ion binding; molecular_function}	{NA}	{PF05757:Oxygen evolving enhancer protein 3 (PsbQ)}
i0_HQ_lily14_c13242/f4p0/880	883	6912.27	4782.44	7934.04	1489.83	2137.6	2918.49	675.31	1990.59	1642.21	22	37.79	66	{O49078.1; RecName: Full=Cytochrome b6-f complex iron-sulfur subunit, chloroplastic; AltName: Full=Plastohydroquinone:plastocyanin oxidoreductase iron-sulfur protein; AltName: Full=Rieske iron-sulfur protein; Short=ISP; Short=RISP; Flags: Precursor}	{sp|O49078|UCRIA_FRIAG; Cytochrome b6-f complex iron-sulfur subunit, chloroplastic OS=Fritillaria agrestis OX=64177 GN=petC PE=2 SV=1}	{egu:105049872; K02636 petC cytochrome b6-f complex iron-sulfur subunit 1.10.9.1 ko00195; Metabolism; Energy metabolism; Photosynthesis}	{At4g03280; KOG1671 Ubiquinol cytochrome c reductase, subunit RIP1 C Energy production and conversion ;}	{GO:0051537; 2 iron, 2 sulfur cluster binding; molecular_function GO:0042651; thylakoid membrane; cellular_component GO:0009496; plastoquinol-plastocyanin reductase activity; molecular_function GO:0055114; oxidation-reduction process; biological_process GO:0016491; oxidoreductase activity; molecular_function}	{AF037456.1; Fritillaria agrestis cytochrome B6-F complex iron-sulfur subunit precursor (petC) mRNA, complete cds}	{PF00355:Rieske [2Fe-2S] domain PF08802:Cytochrome B6-F complex Fe-S subunit }
i0_HQ_lily14_c1350/f8p1/998	998	16434.3	8805.01	31032.5	3098.59	219	5909.26	855.99	2302.05	669.1	82	119.04	129	{XP_009419010.1; PREDICTED: oxygen-evolving enhancer protein 2, chloroplastic-like [Musa acuminata subsp. malaccensis]}	{sp|P93566|PSBP_SOLTU; Oxygen-evolving enhancer protein 2, chloroplastic OS=Solanum tuberosum OX=4113 GN=PSBP PE=2 SV=1}	{egu:105033747; K02717 psbP photosystem II oxygen-evolving enhancer protein 2 - ko00195; Metabolism; Energy metabolism; Photosynthesis}	{NA}	{GO:0009654; oxygen evolving complex; cellular_component GO:0019898; extrinsic to membrane; cellular_component GO:0015979; photosynthesis; biological_process GO:0009523; photosystem II; cellular_component GO:0005509; calcium ion binding; molecular_function}	{NA}	{PF05757:Oxygen evolving enhancer protein 3 (PsbQ) PF01789:PsbP}
i0_HQ_lily14_c3640/f6p0/859	860	2871.68	1933.87	3683.15	841	1035.86	1008	893.02	1001.88	1104.01	166	171	263	{XP_020089940.1; ATP synthase subunit delta, chloroplastic [Ananas comosus]}	{sp|P32980|ATPD_TOBAC; ATP synthase delta chain, chloroplastic OS=Nicotiana tabacum OX=4097 GN=ATPD PE=2 SV=1}	{pper:PRUPE_ppa010263mg; K02113 ATPF1D, atpH F-type H+-transporting ATPase subunit delta - ko00190; Metabolism; Energy metabolism; Oxidative phosphorylation | ko00195; Metabolism; Energy metabolism; Photosynthesis}	{At4g09650; KOG1662 Mitochondrial F1F0-ATP synthase, subunit OSCP/ATP5 C Energy production and conversion ;}	{GO:0015986; ATP synthesis coupled proton transport; biological_process GO:0046933; hydrogen ion transporting ATP synthase activity, rotational mechanism; molecular_function}	{XM_018643663.1; PREDICTED: Pyrus x bretschneideri ATP synthase delta chain, chloroplastic-like (LOC103931944), mRNA}	{PF00213:ATP synthase delta (OSCP) subunit}
i0_LQ_lily14_c42231/f1p0/809	810	715.73	555.56	801.96	130.17	268.4	263.51	101.69	219.41	199.79	0	17.21	0	{O49078.1; RecName: Full=Cytochrome b6-f complex iron-sulfur subunit, chloroplastic; AltName: Full=Plastohydroquinone:plastocyanin oxidoreductase iron-sulfur protein; AltName: Full=Rieske iron-sulfur protein; Short=ISP; Short=RISP; Flags: Precursor}	{sp|O49078|UCRIA_FRIAG; Cytochrome b6-f complex iron-sulfur subunit, chloroplastic OS=Fritillaria agrestis OX=64177 GN=petC PE=2 SV=1}	{egu:105049872; K02636 petC cytochrome b6-f complex iron-sulfur subunit 1.10.9.1 ko00195; Metabolism; Energy metabolism; Photosynthesis}	{At4g03280; KOG1671 Ubiquinol cytochrome c reductase, subunit RIP1 C Energy production and conversion ;}	{GO:0051537; 2 iron, 2 sulfur cluster binding; molecular_function GO:0042651; thylakoid membrane; cellular_component GO:0009496; plastoquinol-plastocyanin reductase activity; molecular_function GO:0055114; oxidation-reduction process; biological_process GO:0016491; oxidoreductase activity; molecular_function}	{AF037456.1; Fritillaria agrestis cytochrome B6-F complex iron-sulfur subunit precursor (petC) mRNA, complete cds}	{PF00355:Rieske [2Fe-2S] domain PF08802:Cytochrome B6-F complex Fe-S subunit }
i0_HQ_lily14_c18705/f3p0/676	675	1091.99	821.99	1412.99	263	323	450	409	224.98	238	108	199.98	163	{XP_009381959.1; PREDICTED: uncharacterized protein LOC103970050 isoform X1 [Musa acuminata subsp. malaccensis]}	{sp|Q9C7Y4|FDC2_ARATH; Ferredoxin C 2, chloroplastic OS=Arabidopsis thaliana OX=3702 GN=FDC2 PE=2 SV=1}	{mus:103970050; K02639 petF ferredoxin - ko00195; Metabolism; Energy metabolism; Photosynthesis}	{NA}	{GO:0051536; iron-sulfur cluster binding; molecular_function GO:0009055; NA}	{XM_009403688.2; PREDICTED: Musa acuminata subsp. malaccensis ferredoxin-2-like (LOC103985836), mRNA}	{PF13085:2Fe-2S iron-sulfur cluster binding domain PF00111:2Fe-2S iron-sulfur cluster binding domain}
i1_HQ_lily14_c72261/f3p6/1038	1038	2309.04	1886.09	6271.04	409.9	28.05	1660.86	6.19	244.86	20.14	0	0	0	{AIR93785.1; chloroplast light harvesting chlorophyll A/B binding protein [Kalanchoe fedtschenkoi]}	{sp|P12329|CB21_MAIZE; Chlorophyll a-b binding protein 1, chloroplastic OS=Zea mays OX=4577 GN=CAB1 PE=1 SV=1}	{fve:101297707; K08912 LHCB1 light-harvesting complex II chlorophyll a/b binding protein 1 - ko00196; Metabolism; Energy metabolism; Photosynthesis - antenna proteins}	{NA}	{NA}	{XM_009423213.2; PREDICTED: Musa acuminata subsp. malaccensis chlorophyll a-b binding protein of LHCII type 1-like (LOC104001037), mRNA}	{NA}
i0_LQ_lily14_c77714/f20p0/969	969	60084.7	30811.7	92912.8	20593.8	19363	24017.8	309.42	6227.64	1158.18	5.99	7.99	66	{AIR93785.1; chloroplast light harvesting chlorophyll A/B binding protein [Kalanchoe fedtschenkoi]}	{sp|P07369|CB2G_SOLLC; Chlorophyll a-b binding protein 3C, chloroplastic OS=Solanum lycopersicum OX=4081 GN=CAB3C PE=3 SV=1}	{nnu:104610587; K08912 LHCB1 light-harvesting complex II chlorophyll a/b binding protein 1 - ko00196; Metabolism; Energy metabolism; Photosynthesis - antenna proteins}	{NA}	{NA}	{XM_009423213.2; PREDICTED: Musa acuminata subsp. malaccensis chlorophyll a-b binding protein of LHCII type 1-like (LOC104001037), mRNA}	{NA}
i2_LQ_lily14_c28531/f1p1/2495	2495	668	348	783	182	384	268	3	92	13	0	0	1	{OAY74251.1; Chlorophyll a-b binding protein type 2 member 1B, chloroplastic, partial [Ananas comosus]}	{sp|P07371|CB22_PEA; Chlorophyll a-b binding protein AB80, chloroplastic OS=Pisum sativum OX=3888 GN=AB80 PE=1 SV=1}	{var:108319415; K08912 LHCB1 light-harvesting complex II chlorophyll a/b binding protein 1 - ko00196; Metabolism; Energy metabolism; Photosynthesis - antenna proteins}	{NA}	{NA}	{XM_008781419.2; PREDICTED: Phoenix dactylifera chlorophyll a-b binding protein of LHCII type 1-like (LOC103699375), mRNA}	{NA}
